# Supplementary material for: Targeting histone H2B acetylated enhanceosomes via p300/CBP degradation in prostate cancer
Source: Nat Genet. 2025 Oct 3;57(10):2468–81. doi: 10.1038/s41588-025-02336-6 (PMC12513837; doi:10.1038/s41588-025-02336-6)
Supplement: Supplementary file 4 — Supplementary Table 1: List of AR-only and p300/AR shared enhancer-regulated genes. Supplementary Table 2: List of primers used in this study. Supplementary Table 3: Patient sample cohort for whole sections and tissue microarrays. [file 41588_2025_2336_MOESM4_ESM.xlsx]

## Sheet: Supplementary_Table_1
Supplementary Table 1: List of AR-only and p300/AR-shared enhancer regulated genes.
p300/AR-shared enhancer regulated genes	AR-only enhancer regulated genes
MIPEP	MIPEP
CRYL1	ITSN1
CAB39L	LRCH1
CXADR	ANKRD10
COG3	MIR2276
SKA1	INSM1
ANKRD10	SIM2
ANKRD10	STK35
ANKRD10
ANKRD10	MTCL2
ANKRD10	RAB20
SLC39A6	CARS2
CBR1	CARS2
FAM110A	B4GALT5
FAM110A	NFATC2
SNRPB2	ASMTL
SIM2	SYS1-DBNDD2
	SLC37A1
TRAPPC10	PDE9A
COL4A2-AS1	ZNRF3
RAB20	SPECC1L
NAXD-AS1	UBOX5
CARS2	KDSR
CARS2	ABALON
CARS2	BCL2L1
DYRK1A	BCL2L1
FAM83D	KIZ
NCOA3	PCIF1
MC3R	ZNF335
GJA3	SLC12A5-AS1
SETD4	MBNL2
ACSS1	LGMN
BHLHE23	ARL4A
COL18A1	OSBPL3
NDRG3	TEF
ATP8A2	POLR3H
NKILA	XRCC6
LIPG	SP4
MYCBP2-AS1	SLCO4A1
POLR1D	SLCO4A1
SYS1-DBNDD2
DSCAM	MRGBP
TTPAL	COL9A3
IFT52	COL9A3
KLF6	TCFL5
SLC37A1	POLR3E
SLC37A1	ADISSP
SLC37A1	ITPRIP
SUSD6	FAM53B
YTHDF1	CRK
PLEKHD1	APP
MPHOSPH8	ING1
SPECC1L	MED27
DSN1	B4GALNT3
ARHGEF7	B4GALNT3
ARHGEF7	CCT6B
	CCT6B
MRPS26	LIG3
DNAJC1	LIG3
BCL2L1	LIG3
KIZ	LIG3
POFUT2	LIG3
PCBP3	TMED10
TMPRSS2	ACACA
ZNF335	AFG3L2
CCDC85C	TRIM27
KIF5B	SETX
CBX6	CDKAL1
CDCA4	PPM1H
LURAP1L	PPM1H
TOP1	ANG
BCL2L13	GLIPR2
BCL2L13	TMEM179
MICAL3	TMEM179
MICAL3	LZTS3
DOP1B	CASTOR1
TLL2	TBC1D10A
TUT7	SF3A1
OSBPL3	TOB1
MAFB	TOB1
CHD6	SEC14L2
VPS26C	MIR1915
VPS26C	SKIDA1
NINJ1	VAPA
RELL1	ARRDC3
SLCO4A1	PAXBP1-AS1
SCNN1G	LINC01694
MRGBP	LINC01694
DIDO1	AHNAK
DIDO1	SLC4A8
SMAD7
AAR2	GCH1
UFD1	GREB1
DEFB132	TESMIN
TBRG4	KCNH8
USP14	UBAC2-AS1
CDC45
LRRC75A	AFF4
ADARB1	FBXW5
COL4A2	MIR4519
PSPH	LCN12
ARFGEF2	LCN12
KLF4	PAXX
ING1	LINC02908
ING1	LINC02908
CCL17	NPDC1
FAM210B	NPDC1
RXRA	ENTPD2
RUNX1	SAPCD2
TMED10	BTNL9
ACACA	RALGAPA2
	TUBB4B
SNORD12C	PPARGC1B
COQ9	UBE2V1
COQ9	SLC12A5
CFAP20	ZNF277
NEDD4L	RILP
	TYSND1
SERGEF	KDM2A
SERGEF	FIBCD1
TEP1	PRDM12
COPRS	ZCCHC2
DCDC2	PPP2R1B
DCDC2	STRBP
NCOA5	MLLT10
DMGDH	RAB21
YPEL1	DLX3
CBR3-AS1	DLX3
UTP6	SH3RF1
NIBAN2	DSCAML1
MCM3AP-AS1	ARHGAP40
RRAS2	SLC38A10
KREMEN1	SLC38A10
PRECSIT	MIR4740
ANG	SNORA17A
ANG	LCN15
XRCC3	NSG2
	CCDC183-AS1
GRAMD2B	PHPT1
TRUB2	PPM1B
PSD	EFHC1
PSD	EFHC1
SPART-AS1	MIR4479
COQ4	NXPH3
ZFHX3	SLC43A2
CUEDC2	ING2
SLC27A4	C9orf163
ARHGEF7-AS2	POLA1
LINC00368	ZFX-AS1
URM1	DDIT4
TSC22D1-AS1	BCL2L2
INTS6-AS1	TGFA
	HES7
DTWD2	SNORD118
ASRGL1	MIR4521
CBFA2T2	BORCS6
SDK2	PFAS
KCTD2	RANGRF
AATBC	FOXO3
ABTB2	SMG9
PTPN1	ZNHIT1
SRC	USP43
AHNAK	SLC25A4
CMTM8	SPSB1
SYT7	EEIG1
LINC00354	KAZALD1
	KAZALD1
TMEM8B	KAZALD1
MIR4522	MORN5
EEF1G	KIAA1549
MIR718	LRP1
ZNF295-AS1	HMGXB3
NET1	FAM107B
ZCCHC10	ARHGEF26
ALDH3A2	BCOR
TES	ST6GALNAC1
KCNH8	RBCK1
WBP4	GGCT
	DKKL1
	COX18
PRKCE	RAE1
BCR	TMEM51-AS1
BCR	HMGB2
AQP11
ACO2
ACO2	CNTFR
AFF4	RPP25L
LCN12	DCTN3
LCN12
SAPCD2	RALGDS
RALGAPA2	MAFF
TUBB4B	SURF6
NRARP	SNORD24
CRKL	SURF1
CCNG2	DCP1B
CCNG2	STKLD1
ZNF277	REXO4
CECR2	REXO4
WASHC3	CACFD1
RRBP1	CACFD1
ABITRAM	UCKL1
ARHGAP26	UCKL1
ARHGAP26	UCKL1-AS1
CTNNAL1	SAP30BP
SPOP	SAP30BP
FMC1-LUC7L2	GLI1
CHST8	GLI1
	CHID1
IER5L-AS1	TPTEP2-CSNK1E
ZBTB6	NDUFB6
STRBP	TBC1D8-AS1
SLC35B1	ZKSCAN5
SLC35B1	PTS
SLC35B1	SERTAD1
MKRN1	ZSWIM5
GFPT2	WDR81
ACTR5	WDR81
DLX3	PEX6
SLC38A10	VAC14
SLC38A10	BCAT2
SLC38A10	BCAT2
H1-0	NME1
PIGT	DOLPP1
	HSD17B14
FAAP100	GGT7
SMCO4	ACSS2
PDLIM5	MACROD1
NSG2	SRF
DAAM1	ZFP62
SCAF11	MGAT1
PPM1B	MGAT1
NXPH3	CRAT
SLC43A2	CCDC117
ING2	PSMC2
C9orf163	PDCD4
MPRIP	PPP4R4
ANAPC16	FIBP
DDIT4	FIBP
OLFM1	SART1
OLFM1	SF3B2
TMEM102
IFT57	FKBP11
CYP24A1	RAB1B
TMEM242	RHEBL1
BPGM	CNIH2
HES7	TUBA1B
	TMEM151A
SNORD118	BRMS1
MIR4521	BRMS1
RHPN2	FKBP5
ANKRD29	SLC29A2
SIPA1L3	PACS1
INSIG1	PACS1
ZNF507	EZR-AS1
FOXO3	ASXL1
TOMM5	FEN1
	SCRN2
FRMPD1	MYORG
FAM118B	ACBD4
STAG1	UGCG
NTN4	LRRC8D
PEX10	NCEH1
PEX10	FBXO7
MFAP3L	ATXN7
SPSB1	ADRB1
NRXN3	PFDN4
CPEB4	E2F6
PIP5KL1	KDELR2
BCORL1	UBR2
BCORL1	TMEM63B
CYB5R3	TMEM63B
MMEL1	KLHL8
CEP70	KLHL8
EEIG1	FLNC-AS1
RNF130	IGFLR1
KAZALD1	CENPU
RER1	MRPL21
PANK4	KDELR1
VPS13D	SMIM27
DGLUCY	SMIM27
KLK2	UVSSA
KLK2	HDAC7
	KLC2
DNMT3B	KASH5
CATSPERZ	SLC17A7
PRDX5	SPMIP6
WASF1	RPS11
CCDC88B	FCGRT
CCDC88B	NAMPT
CCM2
RPS6KA4	BMP7
RPS6KA4	MPC2
PYGB	ELMO2
ABHD12	SYNE2
ABHD12	PRKRIP1
MIR1237	G3BP2
	AATF
GALNT9	ZNF785
FAM107B	GCGR
ATP6V1G1	GCGR
PHF19	NTNG2
PHF19	ZNF639
BCOR	MFN1
CYGB	EGR1
IL17RA	ISCU
IL17RA	MIR130A
PAFAH2	EMP1
TMUB1	FBXW11
ABCF2	GNB4
MAP4K2	ACTL6A
SMIM26	ZNF765
MALT1-AS1	SLCO4A1-AS1
EHD1	POLD4
EHD1	CLCF1
EHD1	DLG5
PPP2R5B	ABCA2
PPP2R5B	MCAT
DNAJC18
DNAJC18	CORO1C
PI4KA	SEPSECS-AS1
CASZ1	ATP2C1
CASZ1	RFFL
SECTM1	RFFL
CNTFR	TMEM134
ATP1B3	TMEM134
MRPS33	OCLN
MRPS33	KANSL1
	AKIRIN2
CHGB	HMGN4
TRMT6	H2AC17
FGFR1OP2	POLR1H
ARSD	EXOSC2
ATRN	ANK3-DT
MIR6125	PPP1R11
ADIPOR2	PPP1R11
NEURL4	ZNF608
LBX1	ZNF608
SURF6	ZBED5
IRF2BP1	GLI2
MYT1	HK1
LYRM7	ACVR1B
PCMTD2	MRPL11
LINC00940	RPL13A
DCP1B	EGLN1
HNRNPF	DNAH5
HNRNPF	KANTR
	RNF114
TPD52L2	CD9
SRRM3	CD9
YWHAG	CD9
TLX1	SMIM5
DNAJC5	ZNF672
ZNF512B	SLC43A1
SAMD10	SLC43A1
SMARCD3	SLC43A1
SMARCD3	SLC43A1
EPB41L5	COQ8B
PARS2	ATP6V0E2
GAS2L1	TIMM10
WTAP	TLE5
TBX1	LHX6
EDEM2	STBD1
KCNMB4	PVALEF
WDR18	TEPSIN
PHOSPHO1	PGBD2
PHOSPHO1	SNX19
PAK1	MIR4674
CYSTM1	KAT5
PFDN1	TRIM41
HEXD	MIR4638
IZUMO1	RACK1
BCAT2	AP1M2
ZNF217	BTN3A1
RCOR2	AHSA1
NAA40	PDK2
ACSS2	SGMS2
VPS37D	MIR3124
STX1A	MIR6084
COX8A	MLF2
MACROD1	VGF
MACROD1
STIP1	BLOC1S4
SLC46A1	PRMT1
UNC119	THUMPD1
UNC119	TWF2
MIR5090	RUNDC3A
PPP3R1	RUNDC3A
ZFP62	SLC25A39
SDF2	ST6GAL1
ZNF579	RXRB
ZNF524	RXRB
CBX3	MIR219A1
	NDUFC2-KCTD14
RPL23A	SLC22A17
SNORD42B	PWWP3A
TLCD1	PWWP3A
TLCD1	SLC26A2
MAPK8IP1	FKBP3
LARGE2	FKBP3
PSMC4	SMIM40
WDR25	FRS2
FIBP	PALM2AKAP2
USP54	KIFC1
USP54	CA12
CCDC85B	COPS9
DRAP1	GRIN2D
DRAP1	TMEM45B
SART1	FOXD2-AS1
SMG6	RAB6B
RPN1	FOXD2
EIF1AD	H4C8
BANF1	OBSL1
COX6A1	GPRC5C
TEX22	STOML1
ARHGAP22	DPYSL2
GAL3ST3	UACA
GAL3ST3	LSM14A
SF3B2	DCTN6
SF3B2	HPN
RAB1B	GFY
RHEBL1	ARHGAP45
DHH	USP3
CNIH2	NECTIN2
TUBA1B
TMEM151A	PLOD1
BRMS1	CEMIP
BRMS1	RBFOX3
FKBP5	PDE8A
SLC29A2	TMEM198
ANKRA2	HNRNPK
SLC25A25	AR
IRF2BPL	AR
ZNF75A	ANKRD13D
TMEM91	SSH3
PACS1	CCNB1IP1
PACS1	RAD9A
PACS1	RAD9A
EZR-AS1	CDK2AP2
GPR162	RAB11FIP4
GPR162	CCDC124
P3H3	NDUFV1
H1-4	NUDT8
VSTM2L	ACY3
LSM4	IGF1R
LSM4	TLR3
GNB2	XRCC2
ZNF483
DNAJC25	TBC1D1
UGCG	TET1
MPZL2	RNASE11
PNKP	FABP5
PNKP	CACNB3
KLF9	TOGARAM1
ECPAS	ZNF839
IGSF21	TECPR2
CDH26	ARSK
GIGYF1	ZNF706
NAP1L1	ZNF706
HLA-DMB	MIR8072
TMEM63B	PPP1R13B
TMEM63B	YWHAZ
JAG1	NIPAL2
CTTNBP2NL	ACKR2
KLHL8	CDK13
HSD17B11	UROD
GLI3	ARHGAP32
DGKA	ZNF35
MRPL21	COBL
GTPBP2	TSPAN14
FRS3	AIP
FRS3	SAT1-DT
PRICKLE4	B9D1
GRWD1	ABHD2
	ATP2A2
SULT2B1	PHGDH
DBP	TREX1
CA11	SLC26A6
IGSF9B	RBM20
ZBTB39	EPN2
CCDC159	EFCAB5
ABCB8	LINC01220
EPOR	DENND4B
TRIM4	CCDC57
ODAD3	CRTC2
TFEB	CREB3L4
KLC2	TSNAXIP1
KLC2	SKIC3
ACHE	FAM91A1
CPEB2	ATF7
FLT3LG	MIR2277
	VAV2
RPS11	TLX1NB
SNORD35B	CDKN1C
FCGRT	UBR1
FCGRT	ATRIP
UBE2F-SCLY	RPH3AL
PLCB3	NFIX
SCLY	APIP
NOSIP	PLIN1
NOSIP	ATF7IP
C17orf58	ZBTB32
SYNGR2	CTNS
	CNOT4
HES6
NPPC	KMT2D
LAMC1	PSD4
ATP6V0A2	KMT2B
MAP3K14	AP3S2
RTN3	TRIO
ZFTA	TBXAS1
SPINDOC	NSD3
SLC16A3	FBL
PTH1R	RIGI
CDC23	CYP26B1
CERCAM	CLPX
GPCPD1	CLPX
ZNF639	CSNK1A1
NUB1	NDUFS7
FAM53C	BAX
MCM8-AS1	BAHCC1
EGR1	BAHCC1
GSTK1	IGFL4
SYNJ2	TAPBP
SNRNP70	KCNN2
LIN7B	CTC1
LIN7B	POLRMT
C19orf73	RHOBTB3
ZNF813	ERC1
LSG1	BHLHE41
FAM43A	ADAMTS17
SDCBP2-AS1	NDRG1
MPZL1	GRM4
ADNP-AS1	NOG
SLCO4A1-AS1	FABP5P3
LSM7	SMIM29
ABRAXAS1	NAMA
CEBPB-AS1	HIVEP2
STN1	HIVEP2-DT
HM13-AS1	R3HDM2
CLDN4	PACSIN1
PACSIN2	SPDEF
LINC01275	NDUFA4L2
CNTRL	INHBE
P4HB	INHBE
TTLL12	HLX
	CAPRIN2
CORO1C	C1orf115
IGFBP3	LETM2
RFFL	LINC02692
KANSL1	SCYL1
CNST	DAXX
LINC01749	PARP10
	PARP10
MHENCR	PARP10
ZNF608	LMX1B-DT
ZNF608	GRINA
OSER1-DT	EPHB6
OSER1-DT	EPHB6
GLI2	MIR6847
FRMD4A	CYC1
FRMD4A	SHARPIN
ESRRA	ANKRD46
TOB2	TBC1D14
ACVR1B	TBC1D14
NR4A1	PABPC1
NR4A1	CFAP184
LMBR1	TADA2B
MNX1	GRPEL1
MNX1	SLC39A1
ARSG	CHRAC1
DNAH5	NUCB2
ENTPD6	NUCB2
RNY3	VILL
TSEN54	VILL
LLGL2	VILL
TAPBPL	VILL
SPATA2	DPP3
RNF114	ZNF263
CD9
CD9	HTRA4
CD9	FYN
MYH9-DT	DEPDC1B
SNAI1	HOXC6
LTBP4	PPP5C
LTBP4	VEGFA
LTBP4	SHISA5
TMEM30A	AHDC1
RTN4RL2	DDX23
	DDX23
FAM47E	TSPAN4
STBD1	POLR2H
JADE2	SGK1
ABR	SNX10-AS1
APEH	APBB2
APEH	APBB2
	LINC03010
MRPL51	ABT1
NUP50-DT	EFCAB14
MIR4674	HOXC4
EIF4A2	HOXC5
UBE2F	SNHG7
	KMT2E-AS1
SLC35F3	AMPD2
KAT5	AMPD2
KAT5	PCDH12
KAT5	MAPK6
RNASEH2C	ACTMAP
AP5B1
OVOL1	PTP4A3
OVOL1	ZSWIM9
CFL1	TLN2
CFL1	VGLL4
TRIM7	MKLN1-AS
H2AC7	LIG1
RACK1	SOCS7
ZNF331	NUDT2
NEK6	ITPR3
MIR4651	UQCC2
PDK2	IP6K3
PDK2	KLF10
SGMS2	KIF7
MDH2	ARHGAP35
MIR6084	SAE1
SEL1L	MAPT
PNMA1	SLC30A3
BRD9	MROH1
GIPR	SNTB2
MLF2	CBLL1-AS1
QPCTL	HERC3
QPCTL	GALNT7-DT
FBXO46	SAP30-DT
ARL15
MRFAP1L1	C7orf50
KIAA0232	C7orf50
DUSP7	PTMS
POC1A	RAB33B-AS1
GLYCTK	PCDH1
VAMP1	ZNF480
KLF15
DDIAS	SV2B
ZSCAN21	ETV4
FASTK	MYH14
KLHL23	MYH14
KLHL23	PSMD9
ERAL1	OLFM2
DHRS13	DCXR
DHRS13	PTP4A2
DHRS13	C15orf39
PHF12	PLEC
EML2	PLEC
EML2	ADGRB2
RXRB	ADGRB2
CDR2L	JUP
SMAD6	GRPEL2-AS1
SLC26A2	NT5C3B
MRPL58	STAT6
ATP5PD	STAT6
BRD4	OXNAD1
BRD4	SRSF8
MAML3	ANP32A
FKBP3	GASK1B-AS1
FKBP3	GASK1B-AS1
STX10	TUBA1A
HERC6	SCOC-AS1
DAB2IP
ACER3	CDC42EP2
PALM2AKAP2	SLC25A45
MRFAP1	SLC25A45
RASIP1	FRMD8
SKOR1	PVR
PPP1R3C	BCL3
ASGR1	BCL3
ASGR1	TTC23
RAB8B	BCAM
SYNGAP1	NDUFS8
SYNGAP1	CHKA
GRIN2D	GPATCH11
TMEM45B	PLEKHA4
TMEM45B	PLEKHA4
RNF44	ALKBH8
CDHR2	PTPRJ
C7orf25
RFX2
AHCYL2	UNC93B1
NPTN	LIFR-AS1
PNP	ALDH3B2
MMP28	ALDH3B2
RGS3	ALDH3B2
CCND3	PDCD2
TP53I13	SPATA20
AKAP8L	SPATA20
FAM222B	SPATA20
FAM222B	SPATA20
HMG20A	ARMC8
IREB2	BCL9
EDC3	RAPGEF3
RCOR1	RAPGEF3
SPINT2	DYRK1B
BAIAP2	SLC48A1
MIR5188	SLC48A1
LRBA	SLC48A1
INSYN2B	E2F3
POLE2	E2F3
FUT1	ERICD
KLHDC2	RAD51D
TBCB	AP2S1
SDC1	PITX1-AS1
MIR3661	MAPK14
CAPNS1	TIGD3
CAPNS1	MMP25-AS1
FBRSL1	ZNF213-AS1
FBRSL1	ZNF213-AS1
FBRSL1	ZNF213-AS1
GTF2I	RUVBL2
STOML1	STYK1
IGDCC4	YBX3
SLC25A29	SPACA6
YY1	HCG14
RMDN3	SSH2
UIMC1	ALOXE3
IGDCC3	FOXP4-AS1
IGDCC3	ATXN2-AS
CHPF2	FOSL2
CHPF2	FOSL2
RNF135	FOSL2
ZFP36L1	ZSCAN16-AS1
ZNF746	TMEM266
PCMTD1	TRAPPC3
H3C10
MKNK2	RAB11FIP1
TCTN2
USP37	HCG25
USP3	XRRA1
NYAP1	LINC01623
NECTIN2	LINC01962
FBXO24	HCG15
PRXL2B	ELOVL2-AS1
CEMIP	HDGFL3
DEGS2	CD59
TSC22D4	CAST
TSC22D4
GM2A
HOMER2
CBX2	FAM228B
HNRNPK	PYGO2-AS1
PTMA	KLHL25
PTMA	MIR4258
MIR935	MIR9-3HG
UFSP1	MIR9-3HG
AR	TTC21A
AR	FLAD1
CCNB1IP1	RTN4
KIF22	ZBTB7B
RAB11FIP4	RCCD1-AS1
MIR193A
SNX10
PAG1
CHCT1	USP3-AS1
TMEM121	SLC4A8-AS1
IGF1R	ADPGK-AS1
PDE8B	SYBU-AS1
HTD2	IRAIN
STIM2	ITPKB
PPP1R13L	S100A11
MECP2	NUP107-DT
	TTLL6
ZSCAN32	PLEKHF2
HNF4G	PER1
AP4S1	TRIM52-AS1
ZNF649	SYNGAP1-AS1
ZNF613	FGFR1
ZNF350	FGFR1
ZBTB16	ITFG2-AS1
ZBTB16	BBX
SLC35B4	MED24
ZNF786	ZNF440
ZNF425	IGSF9
PDIA4	POP4
UBE2D2	GPAA1
H2BC5	GPAA1
RAB11A
RAB11A	GIPC1
ZNF165	PELI3
TRAF4	SNHG16
TRAF4	TOP6BL
IDH3A	PLAAT3
ZNF487
ZMPSTE24
MRPS28	NPAS4
BUB1B	RUNDC3A-AS1
ARSK	RUNDC3A-AS1
OTULINL	FTL
DHX37	NGFR-AS1
AACS	SCIRT
VIPR1	COL16A1
VIPR1	COL16A1
EGFR	COL16A1
AUNIP	H2AC8
RPL30	IQSEC1
SS18L2	IQSEC1
LMTK3	MAPT-AS1
LMTK3	YAP1
LMTK3	SLC29A1
TLE4	LHX1-DT
MYO9B	HSP90AB1
ACKR2	PICART1
CDK13	PIAS3
ACTN1	DYNLL2-DT
BMPR1A	DCAF1
ARHGAP32	PITPNA-AS1
UBAC1	CACNA1G-AS1
NACC2	CACNA1G-AS1
TMEM250	CTDSPL
COBL	ZBTB10
LHX3
QSOX2	ST3GAL1
PRRC2B	MYD88
	NR1D1
ANTXR1	CASC3
B9D1	RARA
GVQW3	IGFBP4
PGBD4	YIF1A
MTNAP1	YIF1A
CDC42EP4
AFMID
ABHD2	CGREF1
LNX1	ZNF652-AS1
ACTA2-AS1	SP2-AS1
PYM1
TLN1
TAF15	UQCRC1
MLXIPL	MAML2
SNAI2	SPTBN2
KCNH6	SPTBN2
MIR4453	EMX1
DCAF7	EMX1
KIF20B	SFXN5
TRIM8	SMYD5
PTK2B	PHLDA2
GATM	UVRAG
ACSL3	WDR82
EFCAB5	KCTD21-AS1
HECTD4
DENND4B
AK3	ITGA6
CCDC57	LINC01990
SIPA1L1-AS1	SLCO5A1-AS1
CRTC2
C6orf89	B4GAT1-DT
CREB3L4	ASTILCS
MTCH1	UVRAG-DT
OXA1L-DT	DGAT2-DT
ZNF503-AS2
ZNF503-AS2	MALAT1
PIM1	CERNA3
TSNAXIP1
BRAF
CENPT	KRTAP5-AS1
FAM91A1	PATL1-DT
ATF7	C2orf76
MIR2277	CHKA-DT
VAV2	LINC02716
ATP5MC2	LINC02736
TLX1NB	GLYCTK-AS1
NRN1L	NEURL3
PSKH1
WDR5	COLCA1
RNU6ATAC	PITPNM1
HSPA2-AS1	C1orf43
NUFIP2	TPRG1L
CLPTM1L	MEGF6
TMEM245
DDX54	MIR100HG
EPB41L4B	DEPTOR
SYPL1	SDCBP
IQCD	CAPN2
GRHL2	HAX1
GRHL2	CRYBG2
PIAS1	TNFRSF18
TCHP	B3GALT6
ANKRD13A	UBE2J2
LYNX1-SLURP2	LINC01983
NFIX	ACAP3
NFIX	CFAP418-AS1
NFIX	FHL1P1
LRRC49	RNASEH1-DT
CFAP276	TWF2-DT
TXN
GCLC	ODC1-DT
GCLC	RFT1
GCLC	NUAK2
SGMS1-AS1	LSM3
BUD23
KMT2D	CREG1
THEM6	ITGA9-AS1
LIMD1	SELENBP1
PGS1	EPC2
C8orf33	CGN
AP3S2	GATAD2B
	ST3GAL5-AS1
UBC	LINC02934
GIT2
RPRML	TTLL10
SF3B5	EVI5
STX11	ACOT7
TRIO	ACOT7
MIR5708	MYCL
MIR378D2	MAD2L2
NSD3	TMCO1-AS1
ZMIZ1-AS1	CPLANE2
PDE7A	FBXO42
ST20-MTHFS	LRRC41
YTHDC2	TENT5C-DT
KDM4C	RC3H1-DT
CSNK1A1	LINC02608
DYNC2LI1	ICMT-DT
ARF5
ITGB5	LINC02800
PARN
MYO19	MIR29B2CHG
FLNB	MYCL-AS1
SPTBN4
CHSY1	LINC02918
CDON	EPHA2-AS1
CDON	PEF1-AS1
HBEGF
ACACB
MAP3K5
CEMIP2
ANTXRL
SNX3
BAHCC1
BAHCC1
TMEM120B
H3-3A
ACBD3
RASSF1
KLF13
KLF13
SUPT4H1
RNF43
FAM89B
LINC01503
NTMT1
NTMT1
MAP3K11
PCNX3
BRD3OS
PXN
ZKSCAN1
TMEM38A
LTBP3
LTBP3
RFESD
RFESD
POLRMT
NSMF
RNU4-2
RNF126
FSTL3
FSTL3
WHRN
CARMIL1
NFIL3
AGAP3
AGAP3
ECHDC1
BICRA
NDRG1
NDRG1
GRM4
GRM4
STPG1
SMIM29
NUDT3
KRBA1
KRBA1
MTCL3
HIVEP2
HIVEP2-DT
RPS10-NUDT3
KCNH2
PACSIN1
SPDEF
SOD2
LIMA1
LETM2
ETHE1
SLC6A6
SCYL1
UTRN
UTRN
CLCN3
KDM3B
PAK4
ETF1
WNT11
WNT11
YTHDC1
LMX1B-DT
ARNT
INPPL1
SGK3
ABLIM3
SLC36A1
TBC1D14
RNF145
PABPC1
TXNRD1
TXNRD1
SLC39A1
CHRAC1
PANX1
STEAP2-AS1
RNF19B
TM2D2
PDE4D
ZNF710
IDH2
DOCK8-AS2
CC2D2A
EBLN3P
CLK3
CDV3
EPHB2
HOXC6
HOXC8
TBC1D2B
PPP5C
LINC03011
NKTR
ACAD8
HOXA-AS3
CEBPG
IMP3
PEPD
LINC01509
SHANK2
VEGFA
VEGFA
CCDC174
TRIM62
LINC00963
LINC00963
LINC00963
DHCR7
LSR
FOXRED1
INSIG2
SNX10-AS1
HES4
HES4
ISG15
APBB2
APBB2
MRPL37
PSME3IP1
KIF20A
EFCAB14
TLE3
TLE3
TLE3
HOXC4
HOXC5
SMUG1
COX6C
CCND1
CCND1
LTO1
NEDD9
PCDH12
PRKAG2-AS1
NDFIP1
UBE2I
HNRNPA0
PAXIP1-AS2
PLA2G4C-AS1
CCNE2
PCF11
TLN2
SEMA4B
SEMA4B
C1orf159
NUDT2
ITPR3
CIB1
UQCC2
IP6K3
LEMD2
MEX3B
KLF10
TICRR
ARHGAP35
FAM131B-AS2
TPD52L1
NACC1
NCOR2
NCOR2
MYO1D
MYO1D-DT
MYO1D-DT
TRIM2
MYO18A
MYO18A
ECE1
ECE1
CCNP
AKT2
HERC3
TPD52
TPD52
PLEKHA8
NDUFS6
KCTD21
GALNT7-DT
PPM1K-DT
NPY2R-AS1
EMSY
ZNF384
ZNF614
ZNF432
ZNF616
PCDH1
PNKD
ZNF480
GORASP1
PIGS
MIR3175
CSNK1D
HDDC3
HDDC3
ARL2-SNX15
SNX15
SNX15
SAC3D1
CBX4
TBC1D16
TBC1D16
PRC1
CDCA5
CDCA5
ZFPL1
TMEM262
TM7SF2
TM7SF2
SV2B
SV2B
ZNHIT2
FAU
SYVN1
MRPL49
CAPN1-AS1
PSMD9
FAM174B
TRPM5
MLXIP
MACO1
CENPX
RAC3
DCXR
ACTN4
C15orf39
PLEC
MAN2C1
CXXC5-AS1
VASP
PTPN9
SCAMP4
SIN3A
SIN3A
GPATCH1
USP28
SMPD4
CSRNP1
ZNF615
OXNAD1
SLC35C1
SLC35C1
RCE1
PC
PC
PPFIA3
STIM2-AS1
TRPM4
TUBA1A
ISLR2
CDC42EP2
CDC42EP2
SLC25A45
SLC25A45
FRMD8
TEFM
PVR
BCL3
NDUFS8
OSBPL10
PROCA1
CHKA
CHKA
GPD1L
LRP5
APLP2
APLP2
RPS6KA2
CHD2
CHD2
CHD2
CHD2
KAT7
TMTC2
CDK12
PTPRJ
ZBTB8A
ZBTB8OS
SENP3
SIRT2
ANKRD17-DT
LIFR-AS1
ITPR2
OARD1
OARD1
SMIM13
SCAMP5
STRN4
E2F3
E2F3
SNHG32
PSMB9
TIRAP
BLTP2
AP2S1
H1-2
TIGD3
DPF2
RAF1
H2AC15
ZNF865
HCG14
KSR1
SSH2
GAA
ALOXE3
FOXP4-AS1
MRPL34
GTPBP3
GTPBP3
GAPDH-DT
CEBPD
TMEM30A-DT
DLG4
DLG4
FOSB
FOSB
RAB11FIP1
ERCC1
ERCC1
LINC01623
SMARCA4
HCG15
CHRNA2
ELOVL2-AS1
RMST
RAMAC
ILRUN-AS1
SOX9-AS1
ALDH1A3
CAST
PBXIP1
PYGO2-AS1
CKS1B
KLHL25
MIR4258
MIR9-3HG
MIR9-3HG
MIR9-3HG
MIR9-3HG
TTC21A
EML6
FLAD1
ZBTB7B
POLA2
MORF4L1
HOXC-AS1
HOXC-AS1
LINC01012
GPC1
ZNF704
SF1
DUSP14
DUSP14
SLC1A5
SLC1A5
PTRH2
ANKRD34A
HJV
USP3-AS1
RGS9
ADPGK-AS1
NATD1
ACP3
IRAIN
LINC02985
RFLNB
ITPKB
S100A11
NDUFAF6
NDUFAF6
NDUFAF6
SLC28A2-AS1
MIR3185
HOXB13
TTLL6
PPP1R15B
SNF8
CYRIB
PNRC2
TRIM52-AS1
SRSF10
SYNGAP1-AS1
FGFR1
BRPF3-AS1
ALDH1A3-AS1
DRAIC
MIEN1
GRB7
ITFG2-AS1
LINC00882
IZUMO4
IWS1
BBX
TPM1-AS
ACTR2
CHASERR
CHASERR
CHASERR
CD47
ZNF83
OTUB1
MARK2
MARK2
DPH6-DT
IDH2-DT
SNHG16
CADM1
ZNF333
ZNF333
LINC03048
VPS51
NAPA
NAPA
MIR4470
UQCC5
UQCC5
LINC00482
BMF
BMF
SCIRT
PKIA
ALDH9A1
SPAG5-AS1
ZFP41
TACC1
TACC1
H2AC8
GADD45B
SCAND3
LINC00533
GPR137
HEY1
SOCS3-DT
NFE2L1-DT
TTC12
KDM4B
SLC29A1
CEP68
PKP1
DM1-AS
B3GAT1
MEN1
MEN1
NFKBIE
DYNLL2-DT
ATG2A
LINC00910
KCNQ1
ADAP2
ZBTB10
ST3GAL1
ZFAT
FSTL1
BCL6
LRRFIP1
EML2-AS1
YIF1A
YIF1A
TSPAN1
POMGNT1
MYADM-AS1
TMEM277P
ZNF702P
TRMT112
ZNF888-AS1
ATL2
PRPF19
MERTK
LGR4-AS1
SP2-AS1
SP2-AS1
ARHGEF4
ARHGEF4
FLRT1
FLRT1
TMEM135
CTDSP1
CTDSP1
CTDSP1
SPTBN2
PHLDB3
ZNF460-AS1
ZNF460-AS1
ZNF543
PPM1N
PSCA
SCGB2A1
WDR82
MIR194-2HG
ZMYND10
NPRL2
NPRL2
TMEM115
CACNA2D2
USE1
SMAP2
PIK3C2B
SCHIP1
MTHFR
LINC01990
UBR5-DT
LNCOC1
SLCO5A1-AS1
DLX2-DT
SORT1
TRAK1
UAP1
HK2
HK2
SMPD4BP
WWP1-AS1
RNF139-DT
LINC02724
C1orf74
STT3B
FAIM
PIK3CB
ANKRD42-DT
PATL1-DT
CCDC15-DT
CHKA-DT
NT5C1A
TSKU-AS1
TPRG1-AS1
LINC02731
LINC02731
LINC02736
ATP8B2
SNHG6
GLYCTK-AS1
RELA-DT
ENAH
OVOL1-AS1
OVOL1-AS1
PARTICL
COLCA1
PVT1
MEGF6
SLC35F2
SLC35F2
EML4-AS1
PPP1CB-DT
FBXO2
FBXO2
FBXO2
FBXO44
FBXO6
DEPTOR
CAPN2
TMEM234
KCNN3
KCNN3
B3GALT6
UBE2J2
RRS1-DT
ACAP3
ACAP3
GRASLND
DVL1
BHLHE40-AS1
BHLHE40-AS1
TWF2-DT
CLSTN1
BZW1-AS1
LPP-AS2
AGAP1-IT1
PCBP1-AS1
PDZRN3-AS1
ERRFI1
HOXD-AS2
CATIP-AS1
LINC00608
NFIA
CREG1
ID2-AS1
LMCD1-AS1
GATAD2B
PERM1
CLIC4
PHC2
HES3
SSBP3
SSBP3
SSBP3
ACOT7
SPATA1
PRKACB
AZIN2
CLCN6
SUCO
MYCL
ASAP3
LRRC42
MIR4781
NKAIN1
PDIK1L
PMVK
DHRS3
TMCC2
MFSD4A
MAD2L2
MAD2L2
YOD1
AGRN
AGRN
HDAC1
IRF2BP2
EPHA2
UBE2Q1
TENT5C-DT
ELF3-AS1
CDC20-DT
SLC2A1-DT
H3-3A-DT
LINC01703
LINC01132
DHCR24-DT
LINC02608
LINC02606
PRKCZ-DT
CAMTA1-DT
IL6R-AS1
ICMT-DT
PHC2-AS1
TNFRSF14-AS1
MIR29B2CHG
NUP133-DT
ILF2
NHLH2
TDRKH-AS1
NAV1
DESI2
STMN1

## Sheet: Supplementary_Table_2
Supplementary Table 2: List of primers used in this study.
Primers for QPCR:
GAPDH F	ACAACTTTGGTATCGTGGAAGG
GAPDH R	GCCATCACGCCACAGTTTC
KLK3/PSA F	ACGCTGACAGGGGGCAAAAG
KLK3/PSA R	GGGCAGGGCACATGGTTCACT
KLK2 F	TCAGAGCCTGCCAAGATCAC
KLK2 R	CACAAGTGTCTTTACCACCTGT
TMPRSS2 F	GTCCCCACTGTCTACGAGGT
TMPRSS2 R	CAGACGACGGGGTTGGAAG
CITED2 F	CCTAATGGGCGAGCACATACA
CITED2 R	GGGGTAGGGGTGATGGTTGA;
NKX3-1 F	CCCACACTCAGGTGATCGAG
NKX3-1 R	GAGCTGCTTTCGCTTAGTCTT
MYC F	CGGAAGGACTATCCTGCTGC
MYC R	CAAGACGTTGTGTGTTCGCC
CCND1 F	GCTGCGAAGTGGAAACCATC
CCND1 R	CCTCCTTCTGCACACATTTGAA
Primers for sgRNA:
sgNC#1	GTAGCGAACGTGTCCGGCGT
sgNC#2	GACCGGAACGATCTCGCGTA
sgp300#1	CACCGTTCAATTGGAGCAGGCCGA
sgp300#2	CACCGCATCCCTGTGTTCATTCCCA
sgCBP#1	CACCGCGCGTGACCAGTCATTTGCG
sgCBP#2	CACCGCAACTGTCGGAGCTTCTACG

## Sheet: Supplementary_Table_3
Supplementary Table 3: Patient sample cohort for whole sections and tissue microarrays.
Whole sections
Sl No	Block	P300	CBP	H2BK5	H2BK20	NAT: normal adjacent tissue
1	SU19-34767 C14	NAT, PCA	NAT, PCA	NAT, PCA	NAT, PCA	PCA: prostate cancer
2	SU19-55068 F8	NAT, PCA	NAT, PCA	NAT, PCA	NAT, PCA
3	SU19-59366 B15	NAT, PCA	NAT, PCA	NAT, PCA	NAT, PCA
4	SU19-59366 B16	NAT, PCA	NAT, PCA	NAT, PCA	NAT, PCA
5	SU21-57505 B12	NAT, PCA	NAT, PCA	NAT, PCA	NAT, PCA
6	SU22-35001 D11	NAT, PCA	NAT, PCA	NAT, PCA	NAT, PCA
7	SU22-35262 D11	NAT, PCA	NAT, PCA	NAT, PCA	NAT, PCA
8	SU22-43191 B9	NAT, PCA	NAT, PCA	NAT, PCA	NAT, PCA
9	SU22-43516 E11	NAT, PCA	NAT, PCA	NAT, PCA	NAT, PCA
10	SU23-6657 A7(Benign)/A16(Pca)	NAT, PCA	NAT, PCA	NAT, PCA	NAT, PCA
TMA145	Group	Block No	P300_H2BK5	P300_H2BK20	CBP_H2BK5	CBP_H2BK20				Group	Cases
1	Benign	GU0509023 99D	3	3	3	3			1	Benign	GU0509023
2	Benign	GU0510288 99C	1	2	1	1			2	Benign	GU0510288
3	Benign	GU0511840 1J	3	3	3	3			3	Benign	GU0511840
4	Benign	GU0513901 1L	2	2	1	2			4	Benign	GU0513901
5	Benign	GU0515445 1H	2	2	2	2			5	Benign	GU0515445
6	Benign	GU0516644 1L	2	2	2	2			6	Benign	GU0516644
7	Benign	GU0517620 1K	3	3	3	3			7	Benign	GU0517620
8	Benign	GU0524262 2S	2	3	3	3			8	Benign	GU0524262
9	Benign	GU0524772 1L	3	3	3	3			9	Benign	GU0524772
10	Benign	GU0529772 1I	3	2	2	2			10	Benign	GU0529772
11	Benign	GU0535245 1J	2	2	2	2			11	Benign	GU0535245
12	Benign	GU0536845 1L	2	2	2	2			12	Benign	GU0536845
13	Benign	GU0536871 2A	2	2	2	2			13	Benign	GU0536871
14	Benign	GU0932018 1Y	1	1	2	3			14	Benign	GU0932018
15	Benign	GU0934735 1R	3	3	3	3			15	Benign	GU0934735
16	Benign	GU0934735 1S	2	3	3	1			16	Benign	GU0939588
17	Benign	GU0934735 1W	1	2	1	0			17	Benign	GU0942315
18	Benign	GU0939588 1N	2	2	2	3			18	Benign	GU0942387
19	Benign	GU0942315 1S	2	3	3	3			19	Benign	GU0943164
20	Benign	GU0942387 1D	2	3	2	1			20	Benign	GU0945644
21	Benign	GU0942387 1T	2	1	1	1			21	Benign	GU0947612
22	Benign	GU0942387 1W	3	3	2	3			22	Benign	GU1000549
23	Benign	GU0943164 1W	1	0	0	1			23	Benign	GU1001858
24	Benign	GU0943164 IJ	3	3	3	3			24	Benign	GU1004660
25	Benign	GU0945644 1D	6	6	6	6			25	Benign	GU1011134
26	Benign	GU0947612 1M	3	3	3	3			26	Pca	GU0535672
27	Benign	GU1000549 1AA	2	3	3	3			27	Pca	GU0900951
28	Benign	GU1000549 1P	2	3	3	3			28	Pca	GU0932018
29	Benign	GU1001858 1E	2	2	3	3			29	Pca	GU0934302
30	Benign	GU1004660 2S	1	1	2	2			30	Pca	GU0936492
31	Benign	GU1011134 1T	3	3	3	3			31	Pca	GU0937674
32	Pca	GU0535672 1K	1	1	2	2			32	Pca	GU0937948
33	Pca	GU0900951 2U	3	3	3	3			33	Pca	GU0938479
34	Pca	GU0932018 1R	3	3	3	3			34	Pca	GU0939588
35	Pca	GU0934302 1R	3	3	3	3			35	Pca	GU0941204
36	Pca	GU0936492 1V	3	3	3	3			36	Pca	GU09423315
37	Pca	GU0937674 1I	3	3	3	3			37	Pca	GU0942387
38	Pca	GU0937948 1P	3	3	3	3			38	Pca	GU0943164
39	Pca	GU0938479 1P	3	3	3	3			39	Pca	GU0944603
40	Pca	GU0939588 1V	3	3	3	3			40	Pca	GU0945644
41	Pca	GU0941204 1V	2	3	3	2			41	Pca	GU0946300
42	Pca	GU09423315 1U	2	3	3	3			42	Pca	GU0947612
43	Pca	GU0942387 1V	3	3	3	3			43	Pca	GU1001185
44	Pca	GU0943164 1Q	1	2	2	2			44	Pca	GU1003140
45	Pca	GU0944603 1W	1	2	1	1			45	Pca	GU10-04660
46	Pca	GU0945644 1P	3	2	3	3			46	Pca	GU1010208
47	Pca	GU0946300 1T	3	3	3	3			47	Pca	IF0414965
48	Pca	GU0947612 1P	2	2	2	1			48	Pca	IF9602336
49	Pca	GU1001185 1E	3	3	3	3				Total	48
50	Pca	GU1003140 1DD	3	3	3	3
51	Pca	GU1003140 1Z	3	3	3	3
52	Pca	GU10-04660 2P	3	3	3	3
53	Pca	GU1010208 2N	2	1	2	2
54	Pca	IF0414965 1I	2	2	2	2
55	Pca	IF9602336 1O	3	2	2	3
		Total Cores	132	138	138	138
TMA TOTAL		P300-H3BK5			P300-H2BK20			CBP-H2BK5			CBP-H2BK20
		Benign	Pca	Total	Benign	Pca	Total	Benign	Pca	Total	Benign	Pca	Total
Patients	TMA 145	25	23	48	25	23	48	25	23	48	25	23	48
	TMA 200	4	4	8	4	4	8	4	4	8	4	4	8
	Together	29	27	56	29	27	56	29	27	56	29	27	56
Samples	TMA 145	31	24	55	31	24	55	31	24	55	31	24	55
	TMA 200	4	4	8	4	4	8	4	4	8	4	4	8
	Together	35	28	63	35	28	63	35	28	63	35	28	63
Cores	TMA 145	71	61	132	76	62	138	74	64	138	75	63	138
	TMA 200	8	8	16	8	7	15	8	8	16	8	7	15
	Together	79	69	148	84	69	153	82	72	154	83	70	153
TMA200			P300_H2BK5	P300_H2BK20	CBP_H2BK5	CBP_H2BK20
1	SU23-46121 D6	Benign1	2	2	2	1
2	SU23-19731 D5	Benign2	3	3	3	3
3	SU19-34375 D5	Benign3	1	1	1	2
4	SU19-34767 C7	Benign4	2	2	2	2
6	SU21-25609 D10	Pca1	3	3	3	3
7	SU22-86771 F18	Pca2	1	2	1	1
8	SU21-13070 I10	Pca3	2	2	2	2
10	SU20-63051 D14	Pca5	2	not evaluable	2	1
		Total	16	15	16	15
