# Supplementary material for: Targeting histone H2B acetylated enhanceosomes via p300/CBP degradation in prostate cancer
Source: Nat Genet. 2025 Oct 3;57(10):2468–81. doi: 10.1038/s41588-025-02336-6 (PMC12513837; doi:10.1038/s41588-025-02336-6)
Supplement: Supplementary file 5 — Statistical source data for Fig. 1. [file 41588_2025_2336_MOESM5_ESM.xlsx]

## Sheet: Fig. 1B
Cell No	Patient	Area	Tissue	Marker	IOD			Cell No	Patient	Area	Tissue	Marker	IOD
1	1	0.268	NAT	H2BK5	0.003			1	1	0.115	NAT	H2BK20	1.505
2	1	0.613	NAT	H2BK5	1.471			2	1	0.187	NAT	H2BK20	0.014
3	1	0.494	NAT	H2BK5	1.842			3	1	0.095	NAT	H2BK20	0.524
4	1	0.081	NAT	H2BK5	1.439			4	1	0.372	NAT	H2BK20	1.615
5	1	0.298	NAT	H2BK5	0.536			5	1	0.071	NAT	H2BK20	3.36
6	1	0.344	NAT	H2BK5	0.108			6	1	0.222	NAT	H2BK20	26.514
7	1	0.059	PCA	H2BK5	1.329			7	1	0.086	NAT	H2BK20	0.816
8	1	0.063	PCA	H2BK5	2.964			8	1	0.172	NAT	H2BK20	0.017
9	1	0.076	PCA	H2BK5	6.293			9	1	0.217	NAT	H2BK20	5.604
10	1	0.057	PCA	H2BK5	3.683			10	1	0.082	PCA	H2BK20	6.97
11	1	0.055	PCA	H2BK5	2.853			11	1	0.051	PCA	H2BK20	4.363
12	1	0.051	PCA	H2BK5	4.463			12	1	0.057	PCA	H2BK20	5.259
13	1	0.055	PCA	H2BK5	4.536			13	1	0.076	PCA	H2BK20	9.146
14	1	0.055	PCA	H2BK5	7.698			14	1	0.055	PCA	H2BK20	5.032
15	1	0.06	PCA	H2BK5	0.017			15	1	0.125	PCA	H2BK20	10.605
16	1	0.055	PCA	H2BK5	0.091			16	1	0.123	PCA	H2BK20	12.543
17	1	0.076	PCA	H2BK5	3.794			17	1	0.053	PCA	H2BK20	4.372
18	1	0.052	PCA	H2BK5	0.334			18	1	0.083	PCA	H2BK20	4.23
19	1	0.057	PCA	H2BK5	2.59			19	1	0.056	PCA	H2BK20	5.089
20	1	0.083	PCA	H2BK5	2.553			20	1	0.083	PCA	H2BK20	6.494
21	1	0.053	PCA	H2BK5	3.332			21	1	0.116	PCA	H2BK20	4.689
22	1	0.112	PCA	H2BK5	6.316			22	1	0.061	PCA	H2BK20	0.162
23	1	0.071	PCA	H2BK5	4.74			23	1	0.104	PCA	H2BK20	3.471
24	1	0.069	PCA	H2BK5	2.261			24	1	0.053	PCA	H2BK20	6.862
25	1	0.057	PCA	H2BK5	3.768			25	1	0.119	PCA	H2BK20	4.749
26	1	0.056	PCA	H2BK5	3.771			26	1	0.062	PCA	H2BK20	5.766
27	1	0.069	PCA	H2BK5	5.848			27	1	0.052	PCA	H2BK20	4.567
28	1	0.077	PCA	H2BK5	0.405			28	1	0.067	PCA	H2BK20	5.505
29	1	0.078	PCA	H2BK5	0.921			29	1	0.051	PCA	H2BK20	0.419
30	1	0.061	PCA	H2BK5	2.729			30	1	0.052	PCA	H2BK20	4.576
31	1	0.058	PCA	H2BK5	4.395			31	1	0.059	PCA	H2BK20	4.922
32	1	0.061	PCA	H2BK5	2.278			32	1	0.088	PCA	H2BK20	10.954
33	1	0.096	PCA	H2BK5	4.851			33	1	0.053	PCA	H2BK20	3.732
34	1	0.058	PCA	H2BK5	0.949			34	1	0.074	PCA	H2BK20	3.533
35	1	0.051	PCA	H2BK5	3.678			35	1	0.057	PCA	H2BK20	5.4
36	1	0.051	PCA	H2BK5	1.153			36	1	0.051	PCA	H2BK20	0.011
37	1	0.074	PCA	H2BK5	5.981			37	1	0.077	PCA	H2BK20	1.907
38	1	0.071	PCA	H2BK5	1.312			38	1	0.073	PCA	H2BK20	3.686
39	1	0.095	PCA	H2BK5	6.035			39	1	0.056	PCA	H2BK20	7.038
40	1	0.067	PCA	H2BK5	5.236			40	1	0.062	PCA	H2BK20	4.42
41	1	0.055	PCA	H2BK5	3.179			41	1	0.082	PCA	H2BK20	4.128
42	1	0.052	PCA	H2BK5	1.425			42	1	0.094	PCA	H2BK20	2.757
43	1	0.062	PCA	H2BK5	3.417			43	1	0.071	PCA	H2BK20	3.579
44	1	0.099	PCA	H2BK5	2.85			44	1	0.083	PCA	H2BK20	3.613
45	1	0.059	PCA	H2BK5	5.701			45	1	0.091	PCA	H2BK20	7.37
46	1	0.093	PCA	H2BK5	4.157			46	1	0.084	PCA	H2BK20	11.121
47	1	0.083	PCA	H2BK5	1.207			47	1	0.057	PCA	H2BK20	2.587
48	1	0.067	PCA	H2BK5	3.689			48	1	0.062	PCA	H2BK20	0.085
49	1	0.093	PCA	H2BK5	3.698			49	1	0.054	PCA	H2BK20	6.239
50	1	0.081	PCA	H2BK5	0.621			50	1	0.055	PCA	H2BK20	0.689
51	1	0.071	PCA	H2BK5	3.522			51	1	0.098	PCA	H2BK20	9.203
52	1	0.081	PCA	H2BK5	1.68			52	1	0.078	PCA	H2BK20	4.236
53	1	0.067	PCA	H2BK5	3.797			53	1	0.08	PCA	H2BK20	5.84
54	1	0.11	PCA	H2BK5	1.76			54	1	0.051	PCA	H2BK20	7.5
55	1	0.051	PCA	H2BK5	2.542			55	1	0.051	PCA	H2BK20	4.55
56	1	0.075	PCA	H2BK5	2.913			56	1	0.063	PCA	H2BK20	6.398
57	1	0.085	PCA	H2BK5	8.565			57	1	0.073	PCA	H2BK20	4.151
58	1	0.067	PCA	H2BK5	2.233			58	1	0.055	PCA	H2BK20	1.941
59	1	0.053	PCA	H2BK5	4.783			59	1	0.087	PCA	H2BK20	11.506
60	1	0.068	PCA	H2BK5	0.091			60	1	0.06	PCA	H2BK20	10.245
61	1	0.066	PCA	H2BK5	1.303			61	1	0.054	PCA	H2BK20	2.111
62	1	0.052	PCA	H2BK5	0.366			62	1	0.058	PCA	H2BK20	6.741
63	1	0.071	PCA	H2BK5	4.094			63	1	0.079	PCA	H2BK20	8.919
64	1	0.079	PCA	H2BK5	0.082			64	1	0.052	PCA	H2BK20	5.828
65	1	0.059	PCA	H2BK5	6.758			65	1	0.054	PCA	H2BK20	6.826
66	1	0.063	PCA	H2BK5	3.165			66	1	0.064	PCA	H2BK20	4.757
67	1	0.053	PCA	H2BK5	0.859			67	1	0.055	PCA	H2BK20	5.126
68	1	0.051	PCA	H2BK5	1.853			68	1	0.064	PCA	H2BK20	1.269
69	1	0.058	PCA	H2BK5	2.955			69	1	0.058	PCA	H2BK20	0.802
70	1	0.059	PCA	H2BK5	0.366			70	1	0.051	PCA	H2BK20	4.684
71	1	0.074	PCA	H2BK5	6.061			71	1	0.063	PCA	H2BK20	5.293
72	1	0.056	PCA	H2BK5	1.357			72	1	0.061	PCA	H2BK20	7.092
73	1	0.053	PCA	H2BK5	3.907			73	1	0.113	PCA	H2BK20	5.723
74	1	0.058	PCA	H2BK5	3.1			74	1	0.055	PCA	H2BK20	4.607
75	1	0.074	PCA	H2BK5	0.961			75	1	0.097	PCA	H2BK20	6.528
76	1	0.074	PCA	H2BK5	4.403			76	1	0.064	PCA	H2BK20	3.624
77	1	0.056	PCA	H2BK5	2.726			77	1	0.067	PCA	H2BK20	3.213
78	1	0.051	PCA	H2BK5	3.873			78	1	0.075	PCA	H2BK20	6.123
79	1	0.051	PCA	H2BK5	2.162			79	1	0.104	PCA	H2BK20	9.313
80	1	0.062	PCA	H2BK5	1.655			80	1	0.073	PCA	H2BK20	2.731
81	1	0.071	PCA	H2BK5	4.794			81	1	0.075	PCA	H2BK20	3.423
82	1	0.055	PCA	H2BK5	0.825			82	1	0.065	PCA	H2BK20	0.972
83	2	0.063	NAT	H2BK5	0.02			83	1	0.097	PCA	H2BK20	3.644
84	2	0.062	NAT	H2BK5	1.088			84	1	0.067	PCA	H2BK20	0.64
85	2	0.056	NAT	H2BK5	0.011			85	1	0.099	PCA	H2BK20	9.792
86	2	0.106	NAT	H2BK5	0.884			86	1	0.052	PCA	H2BK20	6.398
87	2	0.081	NAT	H2BK5	0.023			87	1	0.054	PCA	H2BK20	5.633
88	2	0.198	NAT	H2BK5	5.511			88	1	0.055	PCA	H2BK20	5.565
89	2	0.076	NAT	H2BK5	0.088			89	1	0.075	PCA	H2BK20	5.738
90	2	0.063	NAT	H2BK5	0.059			90	1	0.087	PCA	H2BK20	9.155
91	2	0.063	NAT	H2BK5	0.788			91	1	0.073	PCA	H2BK20	11.019
92	2	0.071	PCA	H2BK5	1.607			92	1	0.067	PCA	H2BK20	3.25
93	2	0.058	PCA	H2BK5	5.607			93	1	0.052	PCA	H2BK20	5.789
94	2	0.072	PCA	H2BK5	0.745			94	1	0.078	PCA	H2BK20	3.496
95	2	0.052	PCA	H2BK5	5.417			95	1	0.144	PCA	H2BK20	15.085
96	2	0.061	PCA	H2BK5	3.457			96	1	0.089	PCA	H2BK20	13.413
97	2	0.097	PCA	H2BK5	3.766			97	1	0.052	PCA	H2BK20	3.867
98	2	0.051	PCA	H2BK5	3.179			98	1	0.088	PCA	H2BK20	4.936
99	2	0.054	PCA	H2BK5	2.36			99	1	0.107	PCA	H2BK20	6.959
100	2	0.071	PCA	H2BK5	0.385			100	1	0.094	PCA	H2BK20	10.914
101	2	0.06	PCA	H2BK5	4.899			101	1	0.078	PCA	H2BK20	1.672
102	2	0.078	PCA	H2BK5	3.227			102	1	0.061	PCA	H2BK20	3.955
103	2	0.081	PCA	H2BK5	2.102			103	1	0.096	PCA	H2BK20	5.925
104	2	0.055	PCA	H2BK5	3.207			104	1	0.101	PCA	H2BK20	8.548
105	2	0.053	PCA	H2BK5	6.794			105	1	0.051	PCA	H2BK20	4.244
106	2	0.056	PCA	H2BK5	5.961			106	1	0.062	PCA	H2BK20	9.588
107	2	0.166	PCA	H2BK5	10.702			107	1	0.134	PCA	H2BK20	5.936
108	2	0.076	PCA	H2BK5	6.721			108	1	0.083	PCA	H2BK20	3.335
109	2	0.074	PCA	H2BK5	3.148			109	1	0.053	PCA	H2BK20	5.287
110	2	0.058	PCA	H2BK5	5.446			110	1	0.068	PCA	H2BK20	4.536
111	2	0.061	PCA	H2BK5	1.72			111	1	0.052	PCA	H2BK20	5.786
112	2	0.069	PCA	H2BK5	4.295			112	1	0.076	PCA	H2BK20	0.451
113	2	0.102	PCA	H2BK5	4.023			113	1	0.071	PCA	H2BK20	6.922
114	2	0.11	PCA	H2BK5	3.907			114	1	0.063	PCA	H2BK20	4.066
115	2	0.051	PCA	H2BK5	7.137			115	1	0.089	PCA	H2BK20	6.214
116	2	0.076	PCA	H2BK5	1.459			116	1	0.074	PCA	H2BK20	2.822
117	2	0.055	PCA	H2BK5	3.465			117	1	0.071	PCA	H2BK20	9.089
118	2	0.054	PCA	H2BK5	3.522			118	1	0.112	PCA	H2BK20	12.203
119	2	0.082	PCA	H2BK5	7.69			119	1	0.054	PCA	H2BK20	4.669
120	2	0.063	PCA	H2BK5	5.814			120	1	0.066	PCA	H2BK20	3.859
121	2	0.088	PCA	H2BK5	0.774			121	1	0.061	PCA	H2BK20	8.392
122	2	0.065	PCA	H2BK5	6.148			122	1	0.056	PCA	H2BK20	2.992
123	2	0.093	PCA	H2BK5	9.013			123	1	0.065	PCA	H2BK20	4.998
124	2	0.073	PCA	H2BK5	0.258			124	1	0.132	PCA	H2BK20	13.025
125	2	0.07	PCA	H2BK5	6.488			125	1	0.052	PCA	H2BK20	5.587
126	2	0.167	PCA	H2BK5	1.992			126	1	0.071	PCA	H2BK20	9.594
127	2	0.052	PCA	H2BK5	3.482			127	2	0.081	NAT	H2BK20	0.295
128	2	0.085	PCA	H2BK5	6.284			128	2	0.088	NAT	H2BK20	4.854
129	2	0.065	PCA	H2BK5	0.329			129	2	0.177	NAT	H2BK20	4.621
130	2	0.059	PCA	H2BK5	4.55			130	2	0.068	NAT	H2BK20	3.037
131	2	0.059	PCA	H2BK5	3.819			131	2	0.063	NAT	H2BK20	0.269
132	2	0.058	PCA	H2BK5	1.502			132	2	0.121	NAT	H2BK20	6.409
133	2	0.06	PCA	H2BK5	2.669			133	2	0.061	NAT	H2BK20	1.335
134	2	0.052	PCA	H2BK5	0.493			134	2	0.076	NAT	H2BK20	2.25
135	2	0.089	PCA	H2BK5	0.054			135	2	0.051	NAT	H2BK20	0.261
136	2	0.117	PCA	H2BK5	7.191			136	2	0.092	NAT	H2BK20	0.935
137	2	0.059	PCA	H2BK5	6.59			137	2	0.143	NAT	H2BK20	0.417
138	2	0.052	PCA	H2BK5	1.879			138	2	0.089	NAT	H2BK20	0.442
139	2	0.058	PCA	H2BK5	2.162			139	2	0.055	NAT	H2BK20	0.153
140	2	0.111	PCA	H2BK5	3.324			140	2	0.104	NAT	H2BK20	0.504
141	2	0.081	PCA	H2BK5	9.353			141	2	0.071	NAT	H2BK20	0.55
142	2	0.089	PCA	H2BK5	1.034			142	2	0.092	NAT	H2BK20	0.23
143	2	0.062	PCA	H2BK5	0.088			143	2	0.061	NAT	H2BK20	2.083
144	2	0.052	PCA	H2BK5	2.255			144	2	0.08	NAT	H2BK20	1.428
145	2	0.052	PCA	H2BK5	0.329			145	2	0.055	NAT	H2BK20	1.476
146	2	0.054	PCA	H2BK5	2.275			146	2	0.054	NAT	H2BK20	0.136
147	2	0.051	PCA	H2BK5	3.998			147	2	0.064	NAT	H2BK20	0.003
148	2	0.058	PCA	H2BK5	5.511			148	2	0.053	NAT	H2BK20	0.414
149	2	0.071	PCA	H2BK5	4.06			149	2	0.084	NAT	H2BK20	0.026
150	2	0.057	PCA	H2BK5	3.579			150	2	0.178	NAT	H2BK20	2.604
151	2	0.059	PCA	H2BK5	6.522			151	2	0.069	NAT	H2BK20	0.003
152	2	0.072	PCA	H2BK5	0.958			152	2	0.146	NAT	H2BK20	2.482
153	2	0.081	PCA	H2BK5	7.058			153	2	0.107	NAT	H2BK20	2.474
154	2	0.094	PCA	H2BK5	3.179			154	2	0.142	NAT	H2BK20	2.057
155	2	0.064	PCA	H2BK5	1.609			155	2	0.116	NAT	H2BK20	0.844
156	2	0.056	PCA	H2BK5	4.777			156	2	0.061	NAT	H2BK20	0.995
157	2	0.059	PCA	H2BK5	6.859			157	2	0.155	NAT	H2BK20	1.89
158	2	0.064	PCA	H2BK5	0.017			158	2	0.065	NAT	H2BK20	0.014
159	2	0.052	PCA	H2BK5	0.306			159	2	0.091	NAT	H2BK20	1.06
160	2	0.062	PCA	H2BK5	0.009			160	2	0.153	NAT	H2BK20	7.259
161	2	0.074	PCA	H2BK5	1.255			161	2	0.067	NAT	H2BK20	2.037
162	2	0.069	PCA	H2BK5	5.165			162	2	0.056	NAT	H2BK20	0.003
163	2	0.057	PCA	H2BK5	4.922			163	2	0.086	NAT	H2BK20	1.66
164	2	0.052	PCA	H2BK5	0.045			164	2	0.057	PCA	H2BK20	8.041
165	2	0.058	PCA	H2BK5	7.16			165	2	0.054	PCA	H2BK20	7.914
166	2	0.055	PCA	H2BK5	7.256			166	2	0.093	PCA	H2BK20	11.838
167	2	0.061	PCA	H2BK5	4.78			167	2	0.109	PCA	H2BK20	10.532
168	2	0.061	PCA	H2BK5	6.216			168	2	0.057	PCA	H2BK20	3.468
169	2	0.061	PCA	H2BK5	4.91			169	2	0.063	PCA	H2BK20	5.797
170	2	0.059	PCA	H2BK5	6.007			170	2	0.054	PCA	H2BK20	8.381
171	2	0.054	PCA	H2BK5	7.571			171	2	0.084	PCA	H2BK20	9.565
172	2	0.053	PCA	H2BK5	0.762			172	2	0.059	PCA	H2BK20	7.531
173	2	0.057	PCA	H2BK5	0.844			173	2	0.054	PCA	H2BK20	8.041
174	2	0.067	PCA	H2BK5	9.548			174	2	0.095	PCA	H2BK20	9.407
175	2	0.051	PCA	H2BK5	4.95			175	2	0.07	PCA	H2BK20	0.085
176	2	0.088	PCA	H2BK5	8.084			176	2	0.067	PCA	H2BK20	9.174
177	2	0.051	PCA	H2BK5	6.163			177	2	0.068	PCA	H2BK20	7.749
178	2	0.065	PCA	H2BK5	3.938			178	2	0.078	PCA	H2BK20	11.195
179	2	0.058	PCA	H2BK5	2.185			179	2	0.079	PCA	H2BK20	9.988
180	2	0.071	PCA	H2BK5	4.565			180	2	0.179	PCA	H2BK20	27.699
181	2	0.089	PCA	H2BK5	9.565			181	2	0.055	PCA	H2BK20	2.434
182	2	0.057	PCA	H2BK5	7.092			182	2	0.15	PCA	H2BK20	0.34
183	2	0.067	PCA	H2BK5	9.99			183	2	0.084	PCA	H2BK20	16.773
184	2	0.121	PCA	H2BK5	20.426			184	2	0.059	PCA	H2BK20	4.842
185	2	0.109	PCA	H2BK5	11.682			185	2	0.067	PCA	H2BK20	9.146
186	2	0.064	PCA	H2BK5	7.452			186	2	0.056	PCA	H2BK20	8.441
187	2	0.059	PCA	H2BK5	13.949			187	2	0.073	PCA	H2BK20	12.756
188	3	0.054	NAT	H2BK5	0.074			188	2	0.076	PCA	H2BK20	4.21
189	3	0.057	NAT	H2BK5	1.706			189	2	0.071	PCA	H2BK20	4.797
190	3	0.063	NAT	H2BK5	1.094			190	2	0.062	PCA	H2BK20	11.438
191	3	0.085	NAT	H2BK5	0.655			191	2	0.055	PCA	H2BK20	5.233
192	3	0.054	NAT	H2BK5	0.057			192	2	0.055	PCA	H2BK20	6.675
193	3	0.198	NAT	H2BK5	0.006			193	2	0.079	PCA	H2BK20	9.509
194	3	0.058	NAT	H2BK5	1.629			194	2	0.088	PCA	H2BK20	0.737
195	3	0.054	NAT	H2BK5	0.077			195	2	0.104	PCA	H2BK20	16.875
196	3	0.075	NAT	H2BK5	0.683			196	2	0.079	PCA	H2BK20	13.473
197	3	0.058	PCA	H2BK5	4.244			197	2	0.079	PCA	H2BK20	3.978
198	3	0.059	PCA	H2BK5	1.901			198	2	0.058	PCA	H2BK20	6.188
199	3	0.051	PCA	H2BK5	0.85			199	2	0.057	PCA	H2BK20	6.548
200	3	0.055	PCA	H2BK5	0.595			200	2	0.079	PCA	H2BK20	1.02
201	3	0.066	PCA	H2BK5	0.113			201	2	0.064	PCA	H2BK20	8.378
202	3	0.052	PCA	H2BK5	2.289			202	2	0.104	PCA	H2BK20	12.178
203	3	0.066	PCA	H2BK5	0.703			203	2	0.065	PCA	H2BK20	6.922
204	3	0.063	PCA	H2BK5	0.179			204	2	0.065	PCA	H2BK20	6.896
205	3	0.067	PCA	H2BK5	0.025			205	2	0.054	PCA	H2BK20	9.112
206	3	0.053	PCA	H2BK5	0.264			206	2	0.082	PCA	H2BK20	2.437
207	3	0.097	PCA	H2BK5	3.474			207	2	0.051	PCA	H2BK20	6.488
208	3	0.055	PCA	H2BK5	0.071			208	2	0.054	PCA	H2BK20	1.972
209	3	0.051	PCA	H2BK5	5.791			209	2	0.063	PCA	H2BK20	4.746
210	3	0.051	PCA	H2BK5	0.445			210	2	0.07	PCA	H2BK20	7.163
211	3	0.063	PCA	H2BK5	3.879			211	2	0.083	PCA	H2BK20	8.848
212	3	0.051	PCA	H2BK5	3.474			212	2	0.081	PCA	H2BK20	0.003
213	3	0.073	PCA	H2BK5	1.422			213	2	0.056	PCA	H2BK20	3.278
214	3	0.061	PCA	H2BK5	10.07			214	2	0.06	PCA	H2BK20	8.268
215	3	0.053	PCA	H2BK5	3.981			215	2	0.075	PCA	H2BK20	10.073
216	3	0.071	PCA	H2BK5	2.584			216	2	0.058	PCA	H2BK20	5.094
217	3	0.087	PCA	H2BK5	0.414			217	2	0.066	PCA	H2BK20	7.551
218	3	0.065	PCA	H2BK5	7.282			218	2	0.053	PCA	H2BK20	8.271
219	3	0.051	PCA	H2BK5	4.066			219	2	0.056	PCA	H2BK20	2.168
220	3	0.052	PCA	H2BK5	1.303			220	2	0.081	PCA	H2BK20	7.276
221	3	0.066	PCA	H2BK5	0.731			221	2	0.051	PCA	H2BK20	6.871
222	3	0.06	PCA	H2BK5	0.686			222	2	0.058	PCA	H2BK20	2.003
223	3	0.068	PCA	H2BK5	0.935			223	2	0.054	PCA	H2BK20	5.185
224	3	0.065	PCA	H2BK5	0.935			224	2	0.057	PCA	H2BK20	6.197
225	3	0.051	PCA	H2BK5	1.403			225	2	0.056	PCA	H2BK20	5.723
226	3	0.051	PCA	H2BK5	3.335			226	2	0.09	PCA	H2BK20	9.472
227	3	0.057	PCA	H2BK5	2.026			227	2	0.053	PCA	H2BK20	2.845
228	3	0.06	PCA	H2BK5	0.901			228	2	0.122	PCA	H2BK20	15.388
229	3	0.059	PCA	H2BK5	0.031			229	2	0.057	PCA	H2BK20	5.5
230	3	0.066	PCA	H2BK5	0.003			230	2	0.124	PCA	H2BK20	11.271
231	3	0.055	PCA	H2BK5	1.102			231	2	0.075	PCA	H2BK20	7.344
232	3	0.052	PCA	H2BK5	2.862			232	2	0.06	PCA	H2BK20	9.937
233	3	0.119	PCA	H2BK5	2.397			233	2	0.054	PCA	H2BK20	5.899
234	3	0.061	PCA	H2BK5	7.115			234	2	0.083	PCA	H2BK20	10.758
235	3	0.099	PCA	H2BK5	1.68			235	2	0.053	PCA	H2BK20	0.822
236	3	0.053	PCA	H2BK5	1.298			236	2	0.098	PCA	H2BK20	8.129
237	3	0.063	PCA	H2BK5	10.308			237	2	0.068	PCA	H2BK20	4.006
238	3	0.054	PCA	H2BK5	0.031			238	2	0.055	PCA	H2BK20	4.916
239	3	0.07	PCA	H2BK5	1.422			239	2	0.056	PCA	H2BK20	5.854
240	3	0.085	PCA	H2BK5	0.762			240	2	0.056	PCA	H2BK20	4.607
241	3	0.059	PCA	H2BK5	4.582			241	2	0.068	PCA	H2BK20	9.684
242	3	0.07	PCA	H2BK5	0.249			242	2	0.069	PCA	H2BK20	8.115
243	3	0.081	PCA	H2BK5	10.013			243	2	0.051	PCA	H2BK20	7.678
244	3	0.051	PCA	H2BK5	2.547			244	2	0.059	PCA	H2BK20	8.132
245	3	0.054	PCA	H2BK5	0.003			245	2	0.058	PCA	H2BK20	7.916
246	3	0.061	PCA	H2BK5	0.524			246	2	0.128	PCA	H2BK20	15.354
247	3	0.076	PCA	H2BK5	3.352			247	2	0.065	PCA	H2BK20	6.789
248	3	0.052	PCA	H2BK5	0.13			248	2	0.07	PCA	H2BK20	7.188
249	3	0.061	PCA	H2BK5	1.91			249	2	0.082	PCA	H2BK20	7.503
250	3	0.052	PCA	H2BK5	8.579			250	2	0.067	PCA	H2BK20	13.342
251	4	0.051	NAT	H2BK5	0.026			251	2	0.056	PCA	H2BK20	8.951
252	4	0.075	NAT	H2BK5	0.006			252	2	0.116	PCA	H2BK20	14.187
253	4	0.06	NAT	H2BK5	0.915			253	2	0.07	PCA	H2BK20	9.356
254	4	0.068	NAT	H2BK5	1.652			254	2	0.065	PCA	H2BK20	6.806
255	4	0.089	NAT	H2BK5	2.304			255	2	0.065	PCA	H2BK20	9.22
256	4	0.07	NAT	H2BK5	0.006			256	2	0.08	PCA	H2BK20	10.01
257	4	0.1	NAT	H2BK5	0.048			257	2	0.061	PCA	H2BK20	8.098
258	4	0.086	NAT	H2BK5	0.204			258	2	0.092	PCA	H2BK20	9.605
259	4	0.114	NAT	H2BK5	1.873			259	2	0.095	PCA	H2BK20	18.354
260	4	0.063	NAT	H2BK5	1.675			260	2	0.056	PCA	H2BK20	9.415
261	4	0.078	NAT	H2BK5	2.244			261	2	0.051	PCA	H2BK20	8.18
262	4	0.074	NAT	H2BK5	0.232			262	2	0.069	PCA	H2BK20	7.31
263	4	0.06	NAT	H2BK5	0.785			263	2	0.073	PCA	H2BK20	13.696
264	4	0.056	NAT	H2BK5	0.003			264	2	0.065	PCA	H2BK20	13.467
265	4	0.09	NAT	H2BK5	1.51			265	2	0.065	PCA	H2BK20	11.163
266	4	0.077	PCA	H2BK5	8.426			266	2	0.052	PCA	H2BK20	3.649
267	4	0.059	PCA	H2BK5	0.771			267	2	0.071	PCA	H2BK20	11.254
268	4	0.071	PCA	H2BK5	2.836			268	2	0.099	PCA	H2BK20	15.11
269	4	0.082	PCA	H2BK5	1.017			269	2	0.057	PCA	H2BK20	8.322
270	4	0.053	PCA	H2BK5	0.272			270	2	0.064	PCA	H2BK20	6.182
271	4	0.056	PCA	H2BK5	1.643			271	2	0.062	PCA	H2BK20	6.82
272	4	0.058	PCA	H2BK5	4.38			272	2	0.074	PCA	H2BK20	12.149
273	4	0.057	PCA	H2BK5	6.279			273	2	0.125	PCA	H2BK20	10.622
274	4	0.093	PCA	H2BK5	0.87			274	2	0.069	PCA	H2BK20	11.673
275	4	0.064	PCA	H2BK5	0.003			275	2	0.062	PCA	H2BK20	7.098
276	4	0.051	PCA	H2BK5	0.19			276	2	0.15	PCA	H2BK20	10.922
277	4	0.067	PCA	H2BK5	0.054			277	2	0.092	PCA	H2BK20	17.094
278	4	0.085	PCA	H2BK5	0.04			278	2	0.088	PCA	H2BK20	18.989
279	4	0.072	PCA	H2BK5	0.303			279	2	0.053	PCA	H2BK20	3.723
280	4	0.052	PCA	H2BK5	0.428			280	3	0.053	NAT	H2BK20	3.7
281	4	0.064	PCA	H2BK5	2.553			281	3	0.064	NAT	H2BK20	0.326
282	4	0.051	PCA	H2BK5	1.476			282	3	0.054	NAT	H2BK20	0.045
283	4	0.061	PCA	H2BK5	0.295			283	3	0.128	NAT	H2BK20	0.164
284	4	0.056	PCA	H2BK5	2.839			284	3	0.052	NAT	H2BK20	0.357
285	4	0.073	PCA	H2BK5	2.255			285	3	0.052	NAT	H2BK20	2.012
286	4	0.06	PCA	H2BK5	1.04			286	3	0.066	NAT	H2BK20	1.618
287	4	0.059	PCA	H2BK5	0.031			287	3	0.052	NAT	H2BK20	0.388
288	4	0.061	PCA	H2BK5	0.759			288	3	0.057	NAT	H2BK20	0.068
289	4	0.06	PCA	H2BK5	4.44			289	3	0.063	NAT	H2BK20	0.026
290	4	0.066	PCA	H2BK5	0.014			290	3	0.183	NAT	H2BK20	0.026
291	4	0.054	PCA	H2BK5	0.031			291	3	0.076	NAT	H2BK20	3.292
292	4	0.067	PCA	H2BK5	0.397			292	3	0.066	NAT	H2BK20	0.218
293	4	0.072	PCA	H2BK5	1.949			293	3	0.065	NAT	H2BK20	0.434
294	4	0.081	PCA	H2BK5	7.82			294	3	0.058	NAT	H2BK20	0.7
295	4	0.051	PCA	H2BK5	5.483			295	3	0.077	NAT	H2BK20	0.116
296	4	0.053	PCA	H2BK5	6.358			296	3	0.136	NAT	H2BK20	0.898
297	4	0.082	PCA	H2BK5	0.082			297	3	0.07	NAT	H2BK20	0.006
298	4	0.107	PCA	H2BK5	2.873			298	3	0.056	NAT	H2BK20	0.077
299	4	0.052	PCA	H2BK5	8.619			299	3	0.061	NAT	H2BK20	0.252
300	4	0.051	PCA	H2BK5	4.205			300	3	0.071	NAT	H2BK20	1.043
301	4	0.057	PCA	H2BK5	2.049			301	3	0.069	NAT	H2BK20	0.091
302	4	0.079	PCA	H2BK5	8.613			302	3	0.069	NAT	H2BK20	1.465
303	4	0.074	PCA	H2BK5	2.533			303	3	0.073	NAT	H2BK20	0.009
304	4	0.098	PCA	H2BK5	2.397			304	3	0.064	NAT	H2BK20	2.306
305	4	0.112	PCA	H2BK5	14.728			305	3	0.076	NAT	H2BK20	0.034
306	4	0.061	PCA	H2BK5	5.143			306	3	0.067	NAT	H2BK20	0.017
307	4	0.067	PCA	H2BK5	3.655			307	3	0.075	NAT	H2BK20	1.564
308	4	0.057	PCA	H2BK5	0.176			308	3	0.06	NAT	H2BK20	0.516
309	4	0.092	PCA	H2BK5	0.164			309	3	0.087	NAT	H2BK20	0.04
310	4	0.062	PCA	H2BK5	0.034			310	3	0.051	NAT	H2BK20	0.006
311	4	0.085	PCA	H2BK5	4.222			311	3	0.075	NAT	H2BK20	0.23
312	4	0.066	PCA	H2BK5	0.045			312	3	0.112	NAT	H2BK20	0.354
313	4	0.08	PCA	H2BK5	0.085			313	3	0.061	NAT	H2BK20	0.499
314	4	0.055	PCA	H2BK5	8.511			314	3	0.068	NAT	H2BK20	0.836
315	5	0.07	NAT	H2BK5	0.003			315	3	0.078	NAT	H2BK20	0.224
316	5	0.133	NAT	H2BK5	0.011			316	3	0.057	NAT	H2BK20	0.054
317	5	0.179	NAT	H2BK5	0.003			317	3	0.069	NAT	H2BK20	0.003
318	5	0.097	NAT	H2BK5	0.065			318	3	0.053	NAT	H2BK20	0.343
319	5	0.068	PCA	H2BK5	0.193			319	3	0.118	NAT	H2BK20	0.757
320	5	0.091	PCA	H2BK5	0.003			320	3	0.052	NAT	H2BK20	2.026
321	5	0.054	PCA	H2BK5	0.009			321	3	0.053	NAT	H2BK20	0.088
322	5	0.107	PCA	H2BK5	0.646			322	3	0.059	PCA	H2BK20	0.142
323	5	0.077	PCA	H2BK5	0.054			323	3	0.061	PCA	H2BK20	4.848
324	5	0.114	PCA	H2BK5	0.009			324	3	0.088	PCA	H2BK20	2.508
325	5	0.079	PCA	H2BK5	0.13			325	3	0.069	PCA	H2BK20	1.179
326	5	0.098	PCA	H2BK5	0.759			326	3	0.062	PCA	H2BK20	0.672
327	5	0.14	PCA	H2BK5	0.235			327	3	0.057	PCA	H2BK20	0.221
328	5	0.073	PCA	H2BK5	0.187			328	3	0.052	PCA	H2BK20	0.02
329	5	0.083	PCA	H2BK5	0.632			329	3	0.051	PCA	H2BK20	0.009
330	5	0.119	PCA	H2BK5	0.972			330	3	0.057	PCA	H2BK20	0.802
331	5	0.179	PCA	H2BK5	0.006			331	3	0.061	PCA	H2BK20	1.057
332	5	0.089	PCA	H2BK5	6.721			332	3	0.058	PCA	H2BK20	0.119
333	5	0.106	PCA	H2BK5	0.731			333	3	0.059	PCA	H2BK20	0.003
334	5	0.095	PCA	H2BK5	0.513			334	3	0.07	PCA	H2BK20	1.065
335	5	0.052	PCA	H2BK5	3.873			335	3	0.06	PCA	H2BK20	4.647
336	5	0.313	PCA	H2BK5	0.051			336	3	0.067	PCA	H2BK20	0.83
337	5	0.152	PCA	H2BK5	0.21			337	3	0.057	PCA	H2BK20	3.151
338	5	0.186	PCA	H2BK5	0.425			338	3	0.055	PCA	H2BK20	2.675
339	5	0.142	PCA	H2BK5	3.528			339	3	0.075	PCA	H2BK20	2.425
340	5	0.073	PCA	H2BK5	1.978			340	3	0.076	PCA	H2BK20	1.575
341	5	0.183	PCA	H2BK5	0.014			341	3	0.052	PCA	H2BK20	2.482
342	5	0.165	PCA	H2BK5	0.017			342	3	0.086	PCA	H2BK20	1.947
343	5	0.132	PCA	H2BK5	0.091			343	3	0.056	PCA	H2BK20	0.011
344	5	0.068	PCA	H2BK5	0.108			344	3	0.053	PCA	H2BK20	5.689
345	5	0.06	PCA	H2BK5	0.003			345	3	0.07	PCA	H2BK20	0.683
346	5	0.118	PCA	H2BK5	0.003			346	3	0.059	PCA	H2BK20	4.499
347	5	0.124	PCA	H2BK5	0.04			347	3	0.054	PCA	H2BK20	2.978
348	5	0.109	PCA	H2BK5	0.009			348	3	0.089	PCA	H2BK20	0.32
349	5	0.089	PCA	H2BK5	0.003			349	3	0.052	PCA	H2BK20	0.003
350	5	0.115	PCA	H2BK5	0.034			350	3	0.064	PCA	H2BK20	0.21
351	5	0.101	PCA	H2BK5	0.014			351	3	0.057	PCA	H2BK20	0.102
352	6	0.108	PCA	H2BK5	7.947			352	3	0.052	PCA	H2BK20	1.34
353	6	0.067	PCA	H2BK5	0.045			353	3	0.065	PCA	H2BK20	0.02
354	6	0.198	PCA	H2BK5	3.757			354	3	0.052	PCA	H2BK20	1.06
355	6	0.091	PCA	H2BK5	5.908			355	3	0.058	PCA	H2BK20	0.009
356	6	0.09	PCA	H2BK5	0.935			356	3	0.053	PCA	H2BK20	4.556
357	6	0.072	PCA	H2BK5	7.942			357	3	0.052	PCA	H2BK20	1.241
358	6	0.072	PCA	H2BK5	1.02			358	3	0.052	PCA	H2BK20	3.244
359	6	0.077	PCA	H2BK5	3.8			359	3	0.063	PCA	H2BK20	0.006
360	6	0.1	PCA	H2BK5	0.264			360	3	0.076	PCA	H2BK20	3.443
361	6	0.096	PCA	H2BK5	0.122			361	3	0.069	PCA	H2BK20	1.944
362	6	0.118	PCA	H2BK5	0.83			362	3	0.087	PCA	H2BK20	4.162
363	6	0.183	PCA	H2BK5	0.13			363	3	0.058	PCA	H2BK20	0.485
364	6	0.088	PCA	H2BK5	2.893			364	3	0.065	PCA	H2BK20	0.085
365	6	0.078	PCA	H2BK5	7.021			365	3	0.058	PCA	H2BK20	0.334
366	6	0.069	PCA	H2BK5	5.174			366	3	0.071	PCA	H2BK20	0.215
367	6	0.143	PCA	H2BK5	11.039			367	3	0.063	PCA	H2BK20	0.292
368	6	0.14	PCA	H2BK5	1.683			368	3	0.063	PCA	H2BK20	0.405
369	6	0.106	PCA	H2BK5	6.14			369	3	0.055	PCA	H2BK20	1.014
370	6	0.098	PCA	H2BK5	0.037			370	3	0.078	PCA	H2BK20	5.114
371	6	0.07	PCA	H2BK5	1.55			371	3	0.06	PCA	H2BK20	0.213
372	6	0.128	PCA	H2BK5	4.429			372	3	0.058	PCA	H2BK20	0.771
373	6	0.129	PCA	H2BK5	0.136			373	3	0.056	PCA	H2BK20	0.842
374	6	0.243	PCA	H2BK5	5.539			374	3	0.055	PCA	H2BK20	0.448
375	6	0.177	PCA	H2BK5	0.028			375	3	0.067	PCA	H2BK20	5.191
376	6	0.069	PCA	H2BK5	3.414			376	3	0.056	PCA	H2BK20	0.014
377	6	0.09	PCA	H2BK5	5.281			377	4	0.077	NAT	H2BK20	7.602
378	6	0.101	PCA	H2BK5	0.011			378	4	0.059	NAT	H2BK20	4.412
379	6	0.097	PCA	H2BK5	9.58			379	4	0.075	NAT	H2BK20	5.165
380	6	0.072	PCA	H2BK5	0.83			380	4	0.051	NAT	H2BK20	2.187
381	6	0.067	PCA	H2BK5	3.043			381	4	0.071	NAT	H2BK20	4.732
382	6	0.056	PCA	H2BK5	6.967			382	4	0.082	NAT	H2BK20	6.31
383	6	0.17	PCA	H2BK5	0.28			383	4	0.067	NAT	H2BK20	7.559
384	6	0.167	PCA	H2BK5	4.403			384	4	0.071	NAT	H2BK20	3.091
385	6	0.172	PCA	H2BK5	4.029			385	4	0.053	NAT	H2BK20	3.069
386	6	0.199	PCA	H2BK5	1.964			386	4	0.066	PCA	H2BK20	3.536
387	6	0.164	PCA	H2BK5	4.973			387	4	0.055	PCA	H2BK20	1.527
388	6	0.052	PCA	H2BK5	5.298			388	4	0.054	PCA	H2BK20	4.318
389	6	0.066	PCA	H2BK5	4.689			389	4	0.089	PCA	H2BK20	2.142
390	6	0.062	PCA	H2BK5	1.992			390	4	0.072	PCA	H2BK20	1.451
391	6	0.083	PCA	H2BK5	4.859			391	4	0.052	PCA	H2BK20	3.026
392	6	0.119	PCA	H2BK5	8.489			392	4	0.053	PCA	H2BK20	7.31
393	6	0.113	PCA	H2BK5	3.598			393	4	0.059	PCA	H2BK20	0.037
394	6	0.117	PCA	H2BK5	1.434			394	4	0.056	PCA	H2BK20	4.803
395	6	0.108	PCA	H2BK5	6.233			395	4	0.057	PCA	H2BK20	0.23
396	6	0.072	PCA	H2BK5	1.703			396	4	0.053	PCA	H2BK20	0.153
397	6	0.07	PCA	H2BK5	13.033			397	4	0.056	PCA	H2BK20	2.136
398	6	0.062	PCA	H2BK5	12.634			398	4	0.061	PCA	H2BK20	6.228
399	6	0.118	PCA	H2BK5	19.862			399	4	0.055	PCA	H2BK20	4.752
400	6	0.064	PCA	H2BK5	2.125			400	4	0.055	PCA	H2BK20	0.442
401	6	0.144	PCA	H2BK5	17.184			401	4	0.07	PCA	H2BK20	7.083
402	6	0.271	PCA	H2BK5	0.003			402	4	0.056	PCA	H2BK20	0.368
403	6	0.088	PCA	H2BK5	15.09			403	4	0.052	PCA	H2BK20	3.542
404	6	0.161	PCA	H2BK5	0.023			404	4	0.052	PCA	H2BK20	2.782
405	6	0.082	PCA	H2BK5	2.105			405	4	0.068	PCA	H2BK20	0.805
406	6	0.082	PCA	H2BK5	5.123			406	4	0.058	PCA	H2BK20	1.964
407	6	0.114	PCA	H2BK5	5.397			407	4	0.066	PCA	H2BK20	0.105
408	6	0.232	PCA	H2BK5	0.884			408	4	0.053	PCA	H2BK20	10.237
409	6	0.097	PCA	H2BK5	9.871			409	4	0.055	PCA	H2BK20	4.522
410	6	0.095	PCA	H2BK5	9.248			410	4	0.052	PCA	H2BK20	6.31
411	6	0.076	PCA	H2BK5	3.72			411	4	0.064	PCA	H2BK20	2.238
412	6	0.099	PCA	H2BK5	12.05			412	4	0.055	PCA	H2BK20	0.017
413	6	0.081	PCA	H2BK5	7.678			413	4	0.052	PCA	H2BK20	4.1
414	6	0.085	PCA	H2BK5	0.232			414	4	0.091	PCA	H2BK20	7.149
415	6	0.106	PCA	H2BK5	13.152			415	4	0.053	PCA	H2BK20	9.571
416	6	0.108	PCA	H2BK5	11.826			416	4	0.064	PCA	H2BK20	0.003
417	6	0.096	PCA	H2BK5	7.032			417	4	0.194	PCA	H2BK20	1.329
418	6	0.071	PCA	H2BK5	9.591			418	4	0.055	PCA	H2BK20	0.686
419	6	0.067	PCA	H2BK5	3.443			419	4	0.061	PCA	H2BK20	2.496
420	6	0.077	PCA	H2BK5	10.22			420	4	0.065	PCA	H2BK20	2.72
421	6	0.101	PCA	H2BK5	3.859			421	4	0.055	PCA	H2BK20	0.003
422	6	0.112	PCA	H2BK5	3.1			422	4	0.051	PCA	H2BK20	0.198
423	6	0.087	PCA	H2BK5	5.185			423	4	0.066	PCA	H2BK20	2.253
424	6	0.096	PCA	H2BK5	2.536			424	4	0.055	PCA	H2BK20	0.003
425	6	0.063	PCA	H2BK5	8.409			425	4	0.086	PCA	H2BK20	1.071
426	6	0.058	PCA	H2BK5	1.196			426	4	0.089	PCA	H2BK20	0.088
427	6	0.099	PCA	H2BK5	9.347			427	4	0.069	PCA	H2BK20	0.003
428	6	0.098	PCA	H2BK5	0.006			428	4	0.068	PCA	H2BK20	0.082
429	6	0.067	PCA	H2BK5	7.466			429	4	0.053	PCA	H2BK20	1.3
430	6	0.174	PCA	H2BK5	1.476			430	4	0.059	PCA	H2BK20	5.494
431	6	0.12	PCA	H2BK5	17.564			431	4	0.057	PCA	H2BK20	0.051
432	6	0.175	PCA	H2BK5	5.825			432	5	0.092	NAT	H2BK20	0.4
433	6	0.123	PCA	H2BK5	12.402			433	5	0.125	NAT	H2BK20	0.193
434	6	0.111	PCA	H2BK5	6.854			434	5	0.118	NAT	H2BK20	0.113
435	6	0.073	PCA	H2BK5	0.13			435	5	0.106	NAT	H2BK20	0.91
436	6	0.074	PCA	H2BK5	7.585			436	5	0.117	NAT	H2BK20	0.003
437	6	0.062	PCA	H2BK5	2.437			437	5	0.131	NAT	H2BK20	0.023
438	6	0.141	PCA	H2BK5	5.675			438	5	0.167	NAT	H2BK20	0.045
439	6	0.097	PCA	H2BK5	0.655			439	5	0.058	NAT	H2BK20	0.329
440	6	0.159	PCA	H2BK5	2.168			440	5	0.126	NAT	H2BK20	0.006
441	6	0.072	PCA	H2BK5	6.862			441	5	0.083	NAT	H2BK20	0.009
442	6	0.185	PCA	H2BK5	18.87			442	5	0.2	PCA	H2BK20	0.045
443	6	0.126	PCA	H2BK5	10.169			443	5	0.102	PCA	H2BK20	0.068
444	6	0.192	PCA	H2BK5	0.757			444	5	0.098	PCA	H2BK20	0.026
445	6	0.099	PCA	H2BK5	2.799			445	5	0.079	PCA	H2BK20	0.003
446	6	0.081	PCA	H2BK5	0.235			446	5	0.083	PCA	H2BK20	0.227
447	6	0.11	PCA	H2BK5	1.224			447	5	0.118	PCA	H2BK20	0.045
448	6	0.061	PCA	H2BK5	1.827			448	5	0.066	PCA	H2BK20	6.205
449	6	0.191	PCA	H2BK5	0.04			449	5	0.099	PCA	H2BK20	7.296
450	6	0.171	PCA	H2BK5	0.176			450	5	0.064	PCA	H2BK20	11.404
451	6	0.055	PCA	H2BK5	2.034			451	5	0.07	PCA	H2BK20	4.737
452	6	0.099	PCA	H2BK5	3.216			452	5	0.153	PCA	H2BK20	0.153
453	6	0.081	PCA	H2BK5	0.108			453	5	0.065	PCA	H2BK20	5.562
454	6	0.053	NAT	H2BK5	1.434			454	5	0.09	PCA	H2BK20	0.062
455	6	0.144	NAT	H2BK5	0.482			455	5	0.189	PCA	H2BK20	0.286
456	6	0.335	NAT	H2BK5	4.794			456	5	0.111	PCA	H2BK20	12.436
457	6	0.059	NAT	H2BK5	1.686			457	5	0.053	PCA	H2BK20	11.466
458	6	0.114	NAT	H2BK5	0.445			458	5	0.065	PCA	H2BK20	0.978
459	6	0.109	NAT	H2BK5	6.027			459	5	0.13	PCA	H2BK20	23.709
460	6	0.401	NAT	H2BK5	18.745			460	5	0.076	PCA	H2BK20	10.007
461	6	0.071	NAT	H2BK5	0.006			461	5	0.138	PCA	H2BK20	5.451
462	6	0.123	NAT	H2BK5	0.003			462	5	0.074	PCA	H2BK20	1.369
463	6	0.101	NAT	H2BK5	3.19			463	5	0.066	PCA	H2BK20	0.255
464	6	0.184	NAT	H2BK5	0.017			464	5	0.108	PCA	H2BK20	2.592
465	6	0.11	NAT	H2BK5	6.947			465	5	0.09	PCA	H2BK20	5.837
466	6	0.149	NAT	H2BK5	0.006			466	5	0.142	PCA	H2BK20	5.086
467	6	0.107	NAT	H2BK5	0.003			467	5	0.09	PCA	H2BK20	0.003
468	6	0.068	NAT	H2BK5	0.003			468	5	0.067	PCA	H2BK20	0.697
469	6	0.053	NAT	H2BK5	0.003			469	5	0.113	PCA	H2BK20	14.425
470	6	0.065	NAT	H2BK5	0.881			470	5	0.106	PCA	H2BK20	0.031
471	6	0.125	NAT	H2BK5	0.014			471	5	0.271	PCA	H2BK20	3.734
472	6	0.152	NAT	H2BK5	0.014			472	5	0.129	PCA	H2BK20	0.796
473	6	0.154	NAT	H2BK5	0.887			473	5	0.118	PCA	H2BK20	3.975
474	6	0.145	NAT	H2BK5	0.071			474	5	0.098	PCA	H2BK20	0.003
475	6	0.107	NAT	H2BK5	0.003			475	5	0.069	PCA	H2BK20	3.018
476	6	0.127	NAT	H2BK5	0.006			476	5	0.089	PCA	H2BK20	0.011
477	6	0.127	NAT	H2BK5	0.074			477	6	0.114	NAT	H2BK20	2.799
478	6	0.122	NAT	H2BK5	0.003			478	6	0.162	NAT	H2BK20	4.247
479	6	0.136	NAT	H2BK5	0.496			479	6	0.147	NAT	H2BK20	0.003
480	6	0.144	NAT	H2BK5	0.003			480	6	0.227	NAT	H2BK20	2.72
481	6	0.088	NAT	H2BK5	2.363			481	6	0.122	NAT	H2BK20	1.686
482	6	0.11	NAT	H2BK5	0.394			482	6	0.161	NAT	H2BK20	0.031
483	6	0.107	NAT	H2BK5	0.003			483	6	0.144	NAT	H2BK20	0.102
484	6	0.12	NAT	H2BK5	0.272			484	6	0.146	NAT	H2BK20	0.028
485	6	0.085	NAT	H2BK5	0.009			485	6	0.127	NAT	H2BK20	0.045
486	7	0.141	NAT	H2BK5	0.045			486	6	0.31	NAT	H2BK20	1.629
487	7	0.225	NAT	H2BK5	0.026			487	6	0.131	NAT	H2BK20	0.003
488	7	0.117	NAT	H2BK5	0.034			488	6	0.061	NAT	H2BK20	0.006
489	7	0.166	NAT	H2BK5	1.839			489	6	0.208	NAT	H2BK20	0.091
490	7	0.078	PCA	H2BK5	3.522			490	6	0.07	PCA	H2BK20	0.074
491	7	0.097	PCA	H2BK5	3.409			491	6	0.079	PCA	H2BK20	1.283
492	7	0.087	PCA	H2BK5	0.561			492	6	0.186	PCA	H2BK20	0.068
493	7	0.103	PCA	H2BK5	0.051			493	6	0.091	PCA	H2BK20	7.35
494	7	0.109	PCA	H2BK5	6.321			494	6	0.219	PCA	H2BK20	20.904
495	7	0.081	PCA	H2BK5	1.581			495	6	0.211	PCA	H2BK20	3.658
496	7	0.12	PCA	H2BK5	1.32			496	6	0.182	PCA	H2BK20	12.929
497	7	0.113	PCA	H2BK5	8.081			497	6	0.174	PCA	H2BK20	19.301
498	7	0.135	PCA	H2BK5	6.494			498	6	0.264	PCA	H2BK20	36.151
499	7	0.082	PCA	H2BK5	0.006			499	6	0.19	PCA	H2BK20	18.539
500	7	0.113	PCA	H2BK5	5.848			500	6	0.192	PCA	H2BK20	27.636
501	7	0.099	PCA	H2BK5	5.089			501	6	0.11	PCA	H2BK20	4.219
502	7	0.092	PCA	H2BK5	0.014			502	6	0.382	PCA	H2BK20	14.654
503	7	0.08	PCA	H2BK5	0.278			503	6	0.214	PCA	H2BK20	8.183
504	7	0.086	PCA	H2BK5	0.006			504	6	0.12	PCA	H2BK20	7.185
505	7	0.202	PCA	H2BK5	2.695			505	6	0.224	PCA	H2BK20	22.236
506	7	0.096	PCA	H2BK5	0.167			506	6	0.127	PCA	H2BK20	0.598
507	7	0.125	PCA	H2BK5	0.459			507	6	0.171	PCA	H2BK20	17.966
508	7	0.165	PCA	H2BK5	0.099			508	6	0.175	PCA	H2BK20	10.39
509	7	0.101	PCA	H2BK5	1.595			509	6	0.082	PCA	H2BK20	11.435
510	7	0.101	PCA	H2BK5	1.853			510	6	0.24	PCA	H2BK20	12.671
511	7	0.09	PCA	H2BK5	0.51			511	6	0.183	PCA	H2BK20	4.692
512	7	0.116	PCA	H2BK5	0.111			512	6	0.089	PCA	H2BK20	8.747
513	7	0.11	PCA	H2BK5	0.122			513	6	0.184	PCA	H2BK20	24.84
514	7	0.128	PCA	H2BK5	0.048			514	6	0.171	PCA	H2BK20	9.322
515	7	0.067	PCA	H2BK5	0.006			515	6	0.176	PCA	H2BK20	10.322
516	7	0.059	PCA	H2BK5	0.272			516	6	0.175	PCA	H2BK20	9.03
517	7	0.078	PCA	H2BK5	0.623			517	6	0.117	PCA	H2BK20	10.903
518	7	0.108	PCA	H2BK5	0.043			518	6	0.073	PCA	H2BK20	14.886
519	7	0.098	PCA	H2BK5	0.011			519	6	0.228	PCA	H2BK20	10.311
520	7	0.111	PCA	H2BK5	0.295			520	6	0.078	PCA	H2BK20	0.258
521	7	0.091	PCA	H2BK5	0.21			521	6	0.177	PCA	H2BK20	11.863
522	7	0.076	PCA	H2BK5	0.006			522	6	0.255	PCA	H2BK20	3.029
523	7	0.053	PCA	H2BK5	4.358			523	6	0.112	PCA	H2BK20	3.219
524	7	0.126	PCA	H2BK5	0.091			524	6	0.11	PCA	H2BK20	0.436
525	7	0.132	PCA	H2BK5	0.111			525	6	0.19	PCA	H2BK20	15.127
526	7	0.189	PCA	H2BK5	0.003			526	6	0.096	PCA	H2BK20	0.034
527	7	0.087	PCA	H2BK5	0.011			527	6	0.203	PCA	H2BK20	20.647
528	7	0.112	PCA	H2BK5	2.131			528	6	0.174	PCA	H2BK20	16.476
529	7	0.122	PCA	H2BK5	0.023			529	6	0.091	PCA	H2BK20	8.738
530	7	0.079	PCA	H2BK5	0.079			530	6	0.242	PCA	H2BK20	8.795
531	7	0.079	PCA	H2BK5	0.011			531	6	0.12	PCA	H2BK20	11.246
532	7	0.124	PCA	H2BK5	3.647			532	6	0.106	PCA	H2BK20	0.145
533	7	0.095	PCA	H2BK5	1.482			533	6	0.198	PCA	H2BK20	10.741
534	7	0.138	PCA	H2BK5	0.017			534	6	0.116	PCA	H2BK20	10.673
535	7	0.085	PCA	H2BK5	5.205			535	6	0.311	PCA	H2BK20	20.142
536	7	0.096	PCA	H2BK5	0.062			536	6	0.194	PCA	H2BK20	8.477
537	7	0.112	PCA	H2BK5	0.006			537	6	0.228	PCA	H2BK20	1.502
538	7	0.052	PCA	H2BK5	6.622			538	6	0.12	PCA	H2BK20	10.186
539	7	0.065	PCA	H2BK5	0.504			539	6	0.295	PCA	H2BK20	4.701
540	7	0.069	PCA	H2BK5	0.082			540	6	0.151	PCA	H2BK20	0.003
541	7	0.095	PCA	H2BK5	1.06			541	6	0.084	PCA	H2BK20	17.479
542	7	0.093	PCA	H2BK5	0.618			542	6	0.122	PCA	H2BK20	8.302
543	7	0.078	PCA	H2BK5	3.649			543	6	0.195	PCA	H2BK20	1.87
544	7	0.067	PCA	H2BK5	0.014			544	6	0.213	PCA	H2BK20	2.445
545	7	0.073	PCA	H2BK5	0.116			545	6	0.191	PCA	H2BK20	9.843
546	7	0.087	PCA	H2BK5	0.006			546	6	0.178	PCA	H2BK20	2.462
547	7	0.085	PCA	H2BK5	0.009			547	6	0.184	PCA	H2BK20	3.618
548	7	0.077	PCA	H2BK5	5.205			548	6	0.104	PCA	H2BK20	14.042
549	7	0.118	PCA	H2BK5	0.003			549	6	0.154	PCA	H2BK20	5.927
550	7	0.138	PCA	H2BK5	3.066			550	6	0.141	PCA	H2BK20	4.111
551	7	0.1	PCA	H2BK5	1.06			551	6	0.337	PCA	H2BK20	8.304
552	7	0.1	PCA	H2BK5	0.094			552	6	0.178	PCA	H2BK20	5.644
553	7	0.079	PCA	H2BK5	1.159			553	6	0.162	PCA	H2BK20	11.22
554	7	0.078	PCA	H2BK5	4.151			554	6	0.076	PCA	H2BK20	7.426
555	7	0.108	PCA	H2BK5	0.564			555	6	0.194	PCA	H2BK20	16.283
556	7	0.133	PCA	H2BK5	0.093			556	6	0.425	PCA	H2BK20	13.869
557	7	0.076	PCA	H2BK5	0.034			557	6	0.181	PCA	H2BK20	0.054
558	7	0.105	PCA	H2BK5	0.686			558	6	0.255	PCA	H2BK20	12.742
559	7	0.098	PCA	H2BK5	0.221			559	6	0.147	PCA	H2BK20	21.978
560	7	0.131	PCA	H2BK5	0.128			560	6	0.118	PCA	H2BK20	11.945
561	7	0.209	PCA	H2BK5	1.454			561	6	0.146	PCA	H2BK20	9.081
562	7	0.074	PCA	H2BK5	6.987			562	6	0.111	PCA	H2BK20	4.661
563	7	0.122	PCA	H2BK5	8.681			563	6	0.131	PCA	H2BK20	14.912
564	7	0.093	PCA	H2BK5	6.712			564	6	0.111	PCA	H2BK20	21.831
565	7	0.087	PCA	H2BK5	0.346			565	6	0.153	PCA	H2BK20	12.416
566	7	0.091	PCA	H2BK5	0.006			566	6	0.25	PCA	H2BK20	0.085
567	7	0.114	PCA	H2BK5	5.596			567	6	0.388	PCA	H2BK20	3.516
568	7	0.058	PCA	H2BK5	9.472			568	6	0.214	PCA	H2BK20	20.975
569	7	0.057	PCA	H2BK5	4.482			569	6	0.129	PCA	H2BK20	17.326
570	7	0.318	PCA	H2BK5	1.343			570	6	0.095	PCA	H2BK20	16.657
571	7	0.107	PCA	H2BK5	0.051			571	6	0.184	PCA	H2BK20	0.076
572	7	0.145	PCA	H2BK5	0.011			572	6	0.153	PCA	H2BK20	17.054
573	7	0.107	PCA	H2BK5	1.377			573	6	0.096	PCA	H2BK20	1.459
574	7	0.096	PCA	H2BK5	0.031			574	6	0.149	PCA	H2BK20	11.138
575	7	0.075	PCA	H2BK5	0.19			575	6	0.145	PCA	H2BK20	12.886
576	7	0.076	PCA	H2BK5	0.031			576	6	0.14	PCA	H2BK20	3.088
577	7	0.117	PCA	H2BK5	3.029			577	7	0.093	NAT	H2BK20	0.003
578	7	0.11	PCA	H2BK5	0.102			578	7	0.052	NAT	H2BK20	0.003
579	7	0.055	PCA	H2BK5	0.011			579	7	0.135	NAT	H2BK20	0.969
580	7	0.104	PCA	H2BK5	0.006			580	7	0.125	NAT	H2BK20	0.476
581	7	0.095	PCA	H2BK5	1.116			581	7	0.096	NAT	H2BK20	0.003
582	7	0.078	PCA	H2BK5	0.009			582	7	0.102	NAT	H2BK20	0.731
583	7	0.13	PCA	H2BK5	3.559			583	7	0.095	NAT	H2BK20	0.159
584	7	0.15	PCA	H2BK5	0.247			584	7	0.149	NAT	H2BK20	0.068
585	7	0.122	PCA	H2BK5	0.074			585	7	0.121	NAT	H2BK20	0.003
586	7	0.106	PCA	H2BK5	0.085			586	7	0.091	NAT	H2BK20	12.852
587	7	0.155	PCA	H2BK5	1.196			587	7	0.135	NAT	H2BK20	0.011
588	7	0.104	PCA	H2BK5	0.006			588	7	0.088	NAT	H2BK20	3.519
589	7	0.075	PCA	H2BK5	0.009			589	7	0.111	NAT	H2BK20	0.003
590	7	0.101	PCA	H2BK5	4.757			590	7	0.151	NAT	H2BK20	0.584
591	7	0.074	PCA	H2BK5	0.031			591	7	0.111	NAT	H2BK20	0.674
592	7	0.078	PCA	H2BK5	4.069			592	7	0.12	NAT	H2BK20	0.555
593	7	0.07	PCA	H2BK5	4.754			593	7	0.072	NAT	H2BK20	0.122
594	8	0.142	NAT	H2BK5	2.238			594	7	0.059	PCA	H2BK20	0.272
595	8	0.072	PCA	H2BK5	3.179			595	7	0.057	PCA	H2BK20	2.992
596	8	0.108	PCA	H2BK5	0.516			596	7	0.097	PCA	H2BK20	16.618
597	8	0.183	PCA	H2BK5	3.947			597	7	0.053	PCA	H2BK20	8.132
598	8	0.082	PCA	H2BK5	2.655			598	7	0.093	PCA	H2BK20	0.142
599	8	0.075	PCA	H2BK5	0.198			599	7	0.094	PCA	H2BK20	0.184
600	8	0.077	PCA	H2BK5	6.925			600	7	0.104	PCA	H2BK20	13.033
601	8	0.097	PCA	H2BK5	3.856			601	7	0.118	PCA	H2BK20	12.339
602	8	0.141	PCA	H2BK5	3.819			602	7	0.106	PCA	H2BK20	9.291
603	8	0.072	PCA	H2BK5	0.493			603	7	0.066	PCA	H2BK20	9.135
604	8	0.091	PCA	H2BK5	4.669			604	7	0.127	PCA	H2BK20	2.134
605	8	0.151	PCA	H2BK5	2.352			605	7	0.088	PCA	H2BK20	1.658
606	8	0.092	PCA	H2BK5	4.414			606	7	0.132	PCA	H2BK20	3.876
607	8	0.106	PCA	H2BK5	10.651			607	7	0.085	PCA	H2BK20	10.608
608	8	0.109	PCA	H2BK5	0.014			608	7	0.081	PCA	H2BK20	2.865
609	8	0.092	PCA	H2BK5	0.119			609	7	0.071	PCA	H2BK20	14.099
610	8	0.075	PCA	H2BK5	5.763			610	7	0.06	PCA	H2BK20	2.967
611	8	0.074	PCA	H2BK5	0.057			611	7	0.078	PCA	H2BK20	12.229
612	8	0.113	PCA	H2BK5	9.769			612	7	0.121	PCA	H2BK20	20.836
613	8	0.154	PCA	H2BK5	11.795			613	7	0.108	PCA	H2BK20	22.369
614	8	0.078	PCA	H2BK5	7.758			614	7	0.088	PCA	H2BK20	1.221
615	8	0.122	PCA	H2BK5	2.298			615	7	0.11	PCA	H2BK20	10.141
616	8	0.051	PCA	H2BK5	1.046			616	7	0.135	PCA	H2BK20	15.082
617	8	0.055	PCA	H2BK5	0.003			617	7	0.091	PCA	H2BK20	15.243
618	8	0.051	PCA	H2BK5	1.581			618	7	0.076	PCA	H2BK20	15.955
619	8	0.065	PCA	H2BK5	2.346			619	7	0.059	PCA	H2BK20	8.942
620	8	0.062	PCA	H2BK5	0.003			620	7	0.107	PCA	H2BK20	0.456
621	8	0.114	PCA	H2BK5	6.095			621	7	0.098	PCA	H2BK20	15.94
622	8	0.07	PCA	H2BK5	0.045			622	7	0.103	PCA	H2BK20	13.407
623	8	0.054	PCA	H2BK5	2.833			623	7	0.123	PCA	H2BK20	11.013
624	8	0.106	PCA	H2BK5	2.516			624	7	0.077	PCA	H2BK20	12.931
625	8	0.091	PCA	H2BK5	5.63			625	7	0.107	PCA	H2BK20	19
626	8	0.067	PCA	H2BK5	1.626			626	7	0.125	PCA	H2BK20	0.028
627	8	0.059	PCA	H2BK5	3.749			627	7	0.111	PCA	H2BK20	7.902
628	8	0.055	PCA	H2BK5	1.009			628	7	0.115	PCA	H2BK20	16.907
629	8	0.052	PCA	H2BK5	3.179			629	7	0.084	PCA	H2BK20	11.129
630	8	0.067	PCA	H2BK5	2.445			630	7	0.084	PCA	H2BK20	12.399
631	8	0.105	PCA	H2BK5	3.372			631	7	0.121	PCA	H2BK20	20.87
632	8	0.056	PCA	H2BK5	0.054			632	7	0.119	PCA	H2BK20	0.329
633	8	0.056	PCA	H2BK5	5.752			633	7	0.101	PCA	H2BK20	14.561
634	8	0.055	PCA	H2BK5	6.463			634	7	0.096	PCA	H2BK20	20.185
635	8	0.101	PCA	H2BK5	3.802			635	7	0.131	PCA	H2BK20	17.663
636	8	0.123	PCA	H2BK5	0.111			636	7	0.104	PCA	H2BK20	16.431
637	8	0.118	PCA	H2BK5	3.833			637	7	0.093	PCA	H2BK20	22.366
638	8	0.08	PCA	H2BK5	7.625			638	7	0.087	PCA	H2BK20	13.773
639	8	0.064	PCA	H2BK5	2.896			639	7	0.079	PCA	H2BK20	7.1
640	8	0.053	PCA	H2BK5	4.502			640	7	0.11	PCA	H2BK20	18.233
641	8	0.138	PCA	H2BK5	6.279			641	7	0.102	PCA	H2BK20	0.15
642	8	0.1	PCA	H2BK5	1.153			642	7	0.078	PCA	H2BK20	4.803
643	8	0.085	PCA	H2BK5	2.791			643	7	0.107	PCA	H2BK20	14.056
644	8	0.067	PCA	H2BK5	3.326			644	7	0.072	PCA	H2BK20	13.439
645	8	0.074	PCA	H2BK5	1.445			645	7	0.096	PCA	H2BK20	11.801
646	8	0.065	PCA	H2BK5	1.32			646	7	0.12	PCA	H2BK20	4.012
647	8	0.158	PCA	H2BK5	5.517			647	7	0.099	PCA	H2BK20	8.727
648	8	0.056	PCA	H2BK5	1.261			648	7	0.135	PCA	H2BK20	10.648
649	8	0.066	PCA	H2BK5	3.066			649	7	0.085	PCA	H2BK20	11.73
650	8	0.099	PCA	H2BK5	3.53			650	7	0.109	PCA	H2BK20	5.449
651	8	0.067	PCA	H2BK5	0.405			651	7	0.074	PCA	H2BK20	0.414
652	8	0.082	PCA	H2BK5	0.003			652	7	0.108	PCA	H2BK20	10.186
653	8	0.11	PCA	H2BK5	0.028			653	7	0.129	PCA	H2BK20	5.041
654	8	0.106	PCA	H2BK5	12.812			654	7	0.055	PCA	H2BK20	0.065
655	8	0.113	PCA	H2BK5	6.097			655	7	0.128	PCA	H2BK20	26.135
656	8	0.068	PCA	H2BK5	6.412			656	7	0.178	PCA	H2BK20	2.431
657	8	0.056	PCA	H2BK5	0.635			657	7	0.085	PCA	H2BK20	13.093
658	8	0.08	PCA	H2BK5	1.898			658	7	0.116	PCA	H2BK20	13.824
659	8	0.116	PCA	H2BK5	9.761			659	7	0.105	PCA	H2BK20	0.167
660	8	0.142	PCA	H2BK5	0.003			660	7	0.099	PCA	H2BK20	2.771
661	8	0.052	PCA	H2BK5	0.374			661	7	0.066	PCA	H2BK20	15.317
662	8	0.093	PCA	H2BK5	12.019			662	7	0.081	PCA	H2BK20	0.332
663	8	0.094	PCA	H2BK5	1.479			663	7	0.135	PCA	H2BK20	12.232
664	8	0.079	PCA	H2BK5	0.921			664	7	0.097	PCA	H2BK20	15.714
665	8	0.086	PCA	H2BK5	4.494			665	7	0.112	PCA	H2BK20	13.951
666	8	0.181	PCA	H2BK5	6.483			666	7	0.102	PCA	H2BK20	0.861
667	8	0.157	PCA	H2BK5	4.151			667	7	0.062	PCA	H2BK20	2.003
668	8	0.17	PCA	H2BK5	11.838			668	7	0.102	PCA	H2BK20	14.614
669	8	0.122	PCA	H2BK5	2.612			669	7	0.121	PCA	H2BK20	11.804
670	8	0.09	PCA	H2BK5	5.811			670	7	0.09	PCA	H2BK20	11.095
671	8	0.088	PCA	H2BK5	0.371			671	7	0.062	PCA	H2BK20	9.172
672	8	0.092	PCA	H2BK5	5.885			672	7	0.092	PCA	H2BK20	17.782
673	8	0.111	PCA	H2BK5	9.9			673	7	0.094	PCA	H2BK20	15.309
674	8	0.145	PCA	H2BK5	12.982			674	7	0.055	PCA	H2BK20	1.958
675	8	0.136	PCA	H2BK5	14.943			675	7	0.081	PCA	H2BK20	4.392
676	8	0.141	PCA	H2BK5	17.451			676	7	0.083	PCA	H2BK20	5.443
677	8	0.072	PCA	H2BK5	3.794			677	7	0.087	PCA	H2BK20	7.928
678	8	0.052	PCA	H2BK5	4.162			678	7	0.068	PCA	H2BK20	11.761
679	8	0.07	PCA	H2BK5	9.308			679	7	0.103	PCA	H2BK20	7.826
680	8	0.126	PCA	H2BK5	14.405			680	7	0.124	PCA	H2BK20	7.253
681	8	0.061	PCA	H2BK5	5.976			681	7	0.096	PCA	H2BK20	12.696
682	8	0.117	PCA	H2BK5	11.297			682	7	0.126	PCA	H2BK20	17.564
683	8	0.074	PCA	H2BK5	0.578			683	7	0.2	PCA	H2BK20	5.874
684	8	0.107	PCA	H2BK5	8.747			684	7	0.14	PCA	H2BK20	25.072
685	8	0.099	PCA	H2BK5	2.629			685	7	0.088	PCA	H2BK20	17.051
686	8	0.091	PCA	H2BK5	11.152			686	7	0.089	PCA	H2BK20	7.064
687	8	0.128	PCA	H2BK5	12.557			687	7	0.125	PCA	H2BK20	5.619
688	8	0.096	PCA	H2BK5	5.76			688	7	0.075	PCA	H2BK20	1.4
689	8	0.087	PCA	H2BK5	1.938			689	7	0.103	PCA	H2BK20	12.557
690	8	0.071	PCA	H2BK5	6.225			690	7	0.083	PCA	H2BK20	0.023
691	8	0.052	PCA	H2BK5	0.408			691	7	0.11	PCA	H2BK20	13.155
692	8	0.125	PCA	H2BK5	8.327			692	7	0.096	PCA	H2BK20	21.661
693	8	0.241	PCA	H2BK5	0.482			693	7	0.075	PCA	H2BK20	11.387
694	8	0.106	PCA	H2BK5	8.098			694	7	0.134	PCA	H2BK20	21.995
695	8	0.152	PCA	H2BK5	15.059			695	7	0.081	PCA	H2BK20	9.996
696	8	0.152	PCA	H2BK5	2.199			696	7	0.079	PCA	H2BK20	9.625
697	8	0.067	PCA	H2BK5	0.363			697	7	0.117	PCA	H2BK20	19.992
698	8	0.08	PCA	H2BK5	7.426			698	7	0.096	PCA	H2BK20	14.835
699	8	0.102	PCA	H2BK5	7.098			699	7	0.209	PCA	H2BK20	13.065
700	8	0.105	PCA	H2BK5	4.264			700	7	0.121	PCA	H2BK20	0.553
701	8	0.074	PCA	H2BK5	4.624			701	7	0.099	PCA	H2BK20	18.796
702	8	0.109	PCA	H2BK5	0.02			702	7	0.107	PCA	H2BK20	0.215
703	8	0.121	PCA	H2BK5	8.072			703	7	0.099	PCA	H2BK20	0.011
704	8	0.11	PCA	H2BK5	2.326			704	7	0.095	PCA	H2BK20	6.202
705	8	0.121	PCA	H2BK5	13.796			705	7	0.058	PCA	H2BK20	10.741
706	8	0.156	PCA	H2BK5	12.515			706	7	0.164	PCA	H2BK20	16.212
707	8	0.087	PCA	H2BK5	2.179			707	7	0.123	PCA	H2BK20	22.817
708	8	0.107	PCA	H2BK5	16.028			708	7	0.066	PCA	H2BK20	2.573
709	8	0.144	PCA	H2BK5	0.159			709	7	0.083	PCA	H2BK20	0.235
710	8	0.135	PCA	H2BK5	3.035			710	7	0.081	PCA	H2BK20	8.667
711	8	0.11	PCA	H2BK5	5.196			711	7	0.109	PCA	H2BK20	11.458
712	8	0.081	PCA	H2BK5	3.372			712	7	0.088	PCA	H2BK20	13.798
713	8	0.058	PCA	H2BK5	0.009			713	7	0.059	PCA	H2BK20	3.482
714	8	0.137	PCA	H2BK5	11.042			714	7	0.112	PCA	H2BK20	14.085
715	8	0.051	PCA	H2BK5	0.159			715	7	0.053	PCA	H2BK20	0.374
716	8	0.106	PCA	H2BK5	0.184			716	7	0.136	PCA	H2BK20	4.394
717	8	0.093	PCA	H2BK5	0.218			717	7	0.1	PCA	H2BK20	3.887
718	8	0.058	PCA	H2BK5	3.233			718	7	0.123	PCA	H2BK20	9.242
719	8	0.097	PCA	H2BK5	2.034			719	7	0.095	PCA	H2BK20	0.153
720	8	0.055	PCA	H2BK5	0.283			720	7	0.1	PCA	H2BK20	14.102
721	8	0.066	PCA	H2BK5	0.026			721	7	0.151	PCA	H2BK20	10.107
722	8	0.081	PCA	H2BK5	0.434			722	7	0.125	PCA	H2BK20	11.243
723	8	0.087	PCA	H2BK5	3.397			723	7	0.111	PCA	H2BK20	0.207
724	8	0.084	PCA	H2BK5	0.272			724	7	0.141	PCA	H2BK20	10.328
725	8	0.103	PCA	H2BK5	0.074			725	7	0.135	PCA	H2BK20	20.12
726	8	0.074	PCA	H2BK5	4.556			726	7	0.061	PCA	H2BK20	11.962
727	8	0.145	PCA	H2BK5	1.646			727	7	0.059	PCA	H2BK20	0.34
728	8	0.054	PCA	H2BK5	2.391			728	7	0.11	PCA	H2BK20	9.305
729	8	0.145	PCA	H2BK5	0.023			729	7	0.156	PCA	H2BK20	13.725
730	8	0.058	PCA	H2BK5	3.598			730	7	0.083	PCA	H2BK20	10.617
731	8	0.14	PCA	H2BK5	6.641			731	7	0.099	PCA	H2BK20	0.207
732	8	0.101	PCA	H2BK5	0.561			732	7	0.078	PCA	H2BK20	6.126
733	8	0.055	PCA	H2BK5	0.02			733	7	0.129	PCA	H2BK20	4.123
734	8	0.065	PCA	H2BK5	0.003			734	7	0.093	PCA	H2BK20	0.241
735	8	0.066	PCA	H2BK5	0.085			735	7	0.177	PCA	H2BK20	0.003
736	8	0.055	PCA	H2BK5	0.558			736	7	0.078	PCA	H2BK20	10.685
737	8	0.056	PCA	H2BK5	3.284			737	7	0.066	PCA	H2BK20	10.132
738	8	0.053	PCA	H2BK5	0.241			738	7	0.09	PCA	H2BK20	14.323
739	8	0.068	PCA	H2BK5	0.278			739	7	0.111	PCA	H2BK20	4.624
740	8	0.065	PCA	H2BK5	1.303			740	7	0.111	PCA	H2BK20	7.88
741	9	0.113	NAT	H2BK5	1.046			741	7	0.103	PCA	H2BK20	16.677
742	9	0.054	NAT	H2BK5	0.881			742	7	0.121	PCA	H2BK20	2.343
743	9	0.118	NAT	H2BK5	0.011			743	7	0.089	PCA	H2BK20	1.717
744	9	0.073	PCA	H2BK5	0.482			744	7	0.115	PCA	H2BK20	2.479
745	9	0.092	PCA	H2BK5	3.063			745	7	0.104	PCA	H2BK20	22.695
746	9	0.063	PCA	H2BK5	9.565			746	7	0.089	PCA	H2BK20	0.493
747	9	0.063	PCA	H2BK5	3.978			747	7	0.057	PCA	H2BK20	0.553
748	9	0.103	PCA	H2BK5	10.835			748	7	0.179	PCA	H2BK20	7.548
749	9	0.216	PCA	H2BK5	0.176			749	7	0.092	PCA	H2BK20	10.951
750	9	0.108	PCA	H2BK5	1.281			750	7	0.078	PCA	H2BK20	11.665
751	9	0.09	PCA	H2BK5	1.847			751	7	0.062	PCA	H2BK20	8.237
752	9	0.068	PCA	H2BK5	2.68			752	7	0.091	PCA	H2BK20	1.505
753	9	0.063	PCA	H2BK5	0.014			753	7	0.063	PCA	H2BK20	13.019
754	9	0.132	PCA	H2BK5	5.216			754	7	0.194	PCA	H2BK20	10.925
755	9	0.057	PCA	H2BK5	0.689			755	7	0.103	PCA	H2BK20	1.176
756	9	0.119	PCA	H2BK5	3.015			756	7	0.083	PCA	H2BK20	4.618
757	9	0.182	PCA	H2BK5	0.706			757	7	0.06	PCA	H2BK20	6.384
758	9	0.054	PCA	H2BK5	1.791			758	7	0.111	PCA	H2BK20	13.597
759	9	0.075	PCA	H2BK5	3.4			759	7	0.102	PCA	H2BK20	6.474
760	9	0.09	PCA	H2BK5	4.811			760	7	0.097	PCA	H2BK20	6.766
761	9	0.076	PCA	H2BK5	0.536			761	7	0.108	PCA	H2BK20	5.177
762	9	0.102	PCA	H2BK5	0.133			762	7	0.082	PCA	H2BK20	1.785
763	9	0.052	PCA	H2BK5	0.762			763	7	0.065	PCA	H2BK20	11.393
764	9	0.087	PCA	H2BK5	6.112			764	7	0.131	PCA	H2BK20	20.431
765	9	0.128	PCA	H2BK5	0.003			765	7	0.139	PCA	H2BK20	14.289
766	9	0.068	PCA	H2BK5	0.776			766	7	0.13	PCA	H2BK20	10.84
767	9	0.187	PCA	H2BK5	7.684			767	7	0.102	PCA	H2BK20	2.139
768	9	0.105	PCA	H2BK5	1.777			768	7	0.06	PCA	H2BK20	5.199
769	9	0.081	PCA	H2BK5	2.02			769	7	0.12	PCA	H2BK20	10.175
770	9	0.064	PCA	H2BK5	0.023			770	7	0.125	PCA	H2BK20	24.126
771	9	0.086	PCA	H2BK5	2.717			771	7	0.1	PCA	H2BK20	0.088
772	9	0.056	PCA	H2BK5	0.264			772	7	0.108	PCA	H2BK20	3.131
773	9	0.117	PCA	H2BK5	0.926			773	7	0.088	PCA	H2BK20	7.967
774	9	0.096	PCA	H2BK5	0.04			774	7	0.11	PCA	H2BK20	15.603
775	9	0.09	PCA	H2BK5	0.15			775	7	0.099	PCA	H2BK20	6.437
776	9	0.089	PCA	H2BK5	0.507			776	7	0.111	PCA	H2BK20	15.246
777	9	0.053	PCA	H2BK5	4.035			777	7	0.091	PCA	H2BK20	0.006
778	9	0.057	PCA	H2BK5	3.363			778	7	0.067	PCA	H2BK20	5.352
779	9	0.082	PCA	H2BK5	5.075			779	7	0.064	PCA	H2BK20	10.067
780	9	0.071	PCA	H2BK5	1.377			780	7	0.052	PCA	H2BK20	2.454
781	9	0.065	PCA	H2BK5	0.006			781	7	0.087	PCA	H2BK20	0.34
782	9	0.105	PCA	H2BK5	0.847			782	7	0.119	PCA	H2BK20	4.38
783	9	0.143	PCA	H2BK5	3.358			783	7	0.086	PCA	H2BK20	0.184
784	9	0.15	PCA	H2BK5	0.003			784	7	0.093	PCA	H2BK20	13.903
785	9	0.112	PCA	H2BK5	1.046			785	7	0.077	PCA	H2BK20	0.476
786	9	0.097	PCA	H2BK5	0.944			786	7	0.094	PCA	H2BK20	1.771
787	9	0.074	PCA	H2BK5	2.06			787	7	0.125	PCA	H2BK20	1.306
788	9	0.066	PCA	H2BK5	0.006			788	7	0.072	PCA	H2BK20	0.062
789	9	0.089	PCA	H2BK5	0.788			789	8	0.092	NAT	H2BK20	3.479
790	9	0.154	PCA	H2BK5	7.443			790	8	0.089	NAT	H2BK20	0.983
791	9	0.067	PCA	H2BK5	0.048			791	8	0.064	NAT	H2BK20	1.173
792	9	0.141	PCA	H2BK5	0.575			792	8	0.154	NAT	H2BK20	0.38
793	9	0.106	PCA	H2BK5	0.113			793	8	0.138	PCA	H2BK20	16.926
794	9	0.099	PCA	H2BK5	4.576			794	8	0.065	PCA	H2BK20	7.236
795	9	0.121	PCA	H2BK5	0.011			795	8	0.115	PCA	H2BK20	0.031
796	9	0.137	PCA	H2BK5	0.045			796	8	0.078	PCA	H2BK20	0.215
797	9	0.151	PCA	H2BK5	0.045			797	8	0.178	PCA	H2BK20	13.484
798	9	0.058	PCA	H2BK5	0.283			798	8	0.162	PCA	H2BK20	14.773
799	9	0.098	PCA	H2BK5	0.946			799	8	0.146	PCA	H2BK20	7.268
800	9	0.105	PCA	H2BK5	2.505			800	8	0.097	PCA	H2BK20	10.047
801	9	0.123	PCA	H2BK5	0.094			801	8	0.147	PCA	H2BK20	4.533
802	9	0.148	PCA	H2BK5	1.131			802	8	0.055	PCA	H2BK20	1.624
803	9	0.13	PCA	H2BK5	0.014			803	8	0.213	PCA	H2BK20	1.74
804	9	0.075	PCA	H2BK5	0.009			804	8	0.237	PCA	H2BK20	6.5
805	9	0.136	PCA	H2BK5	1.541			805	8	0.088	PCA	H2BK20	8.497
806	9	0.16	PCA	H2BK5	3.428			806	8	0.086	PCA	H2BK20	7.644
807	9	0.067	PCA	H2BK5	0.368			807	8	0.16	PCA	H2BK20	0.009
808	9	0.112	PCA	H2BK5	0.394			808	8	0.117	PCA	H2BK20	7.418
809	9	0.069	PCA	H2BK5	0.405			809	8	0.169	PCA	H2BK20	12.305
810	9	0.063	PCA	H2BK5	4.771			810	8	0.083	PCA	H2BK20	3.859
811	9	0.108	PCA	H2BK5	0.524			811	8	0.07	PCA	H2BK20	0.037
812	9	0.103	PCA	H2BK5	0.553			812	8	0.142	PCA	H2BK20	9.922
813	9	0.109	PCA	H2BK5	2.672			813	8	0.141	PCA	H2BK20	3.479
814	9	0.066	PCA	H2BK5	0.003			814	8	0.064	PCA	H2BK20	14.583
815	9	0.06	PCA	H2BK5	3.168			815	8	0.19	PCA	H2BK20	1.388
816	9	0.085	PCA	H2BK5	0.06			816	8	0.1	PCA	H2BK20	1.771
817	9	0.068	PCA	H2BK5	0.006			817	8	0.101	PCA	H2BK20	15.793
818	9	0.077	PCA	H2BK5	1.054			818	8	0.166	PCA	H2BK20	4.287
819	9	0.059	PCA	H2BK5	3.55			819	8	0.228	PCA	H2BK20	18.864
820	9	0.082	PCA	H2BK5	4.477			820	8	0.233	PCA	H2BK20	0.054
821	9	0.112	PCA	H2BK5	6.409			821	8	0.098	PCA	H2BK20	2.06
822	9	0.099	PCA	H2BK5	0.034			822	8	0.135	PCA	H2BK20	0.011
823	9	0.092	PCA	H2BK5	5.84			823	8	0.096	PCA	H2BK20	17.765
824	9	0.098	PCA	H2BK5	7.78			824	8	0.196	PCA	H2BK20	4.315
825	9	0.104	PCA	H2BK5	5.879			825	8	0.099	PCA	H2BK20	7.939
826	9	0.156	PCA	H2BK5	8.565			826	8	0.341	PCA	H2BK20	4.998
827	9	0.095	PCA	H2BK5	0.765			827	8	0.067	PCA	H2BK20	3.967
828	9	0.072	PCA	H2BK5	1.626			828	8	0.065	PCA	H2BK20	7.574
829	9	0.066	PCA	H2BK5	0.915			829	8	0.139	PCA	H2BK20	14.002
830	9	0.06	PCA	H2BK5	2.952			830	8	0.159	PCA	H2BK20	5.256
831	9	0.134	PCA	H2BK5	0.014			831	8	0.108	PCA	H2BK20	10.736
832	9	0.249	PCA	H2BK5	23.103			832	8	0.132	PCA	H2BK20	15.263
833	9	0.062	PCA	H2BK5	0.077			833	8	0.255	PCA	H2BK20	9.939
834	9	0.189	PCA	H2BK5	0.091			834	8	0.123	PCA	H2BK20	10.384
835	9	0.074	PCA	H2BK5	0.652			835	8	0.078	PCA	H2BK20	4.233
836	9	0.133	PCA	H2BK5	1.768			836	8	0.107	PCA	H2BK20	9.803
837	9	0.186	PCA	H2BK5	8.565			837	8	0.223	PCA	H2BK20	1.785
838	9	0.12	PCA	H2BK5	3.074			838	8	0.086	PCA	H2BK20	1.159
839	9	0.086	PCA	H2BK5	0.017			839	8	0.1	PCA	H2BK20	13.889
840	9	0.073	PCA	H2BK5	2.544			840	8	0.171	PCA	H2BK20	11.872
841	9	0.162	PCA	H2BK5	0.02			841	8	0.195	PCA	H2BK20	5.828
842	9	0.063	PCA	H2BK5	1.21			842	8	0.071	PCA	H2BK20	6.655
843	9	0.086	PCA	H2BK5	0.054			843	8	0.062	PCA	H2BK20	8.137
844	9	0.096	PCA	H2BK5	0.099			844	8	0.116	PCA	H2BK20	9.517
845	9	0.077	PCA	H2BK5	3.964			845	8	0.099	PCA	H2BK20	2.403
846	9	0.072	PCA	H2BK5	0.026			846	8	0.148	PCA	H2BK20	11.855
847	9	0.142	PCA	H2BK5	4.389			847	8	0.052	PCA	H2BK20	6.352
848	9	0.256	PCA	H2BK5	0.034			848	8	0.216	PCA	H2BK20	6.531
849	9	0.066	PCA	H2BK5	0.978			849	8	0.281	PCA	H2BK20	12.776
850	9	0.099	PCA	H2BK5	0.085			850	8	0.136	PCA	H2BK20	0.096
851	9	0.18	PCA	H2BK5	0.009			851	8	0.19	PCA	H2BK20	13.971
852	10	0.063	PCA	H2BK5	8.339			852	8	0.122	PCA	H2BK20	12.319
853	10	0.058	PCA	H2BK5	2.029			853	8	0.159	PCA	H2BK20	11.801
854	10	0.06	PCA	H2BK5	7.452			854	8	0.13	PCA	H2BK20	13.337
855	10	0.084	PCA	H2BK5	3.001			855	8	0.209	PCA	H2BK20	12.968
856	10	0.053	PCA	H2BK5	3.938			856	8	0.112	PCA	H2BK20	0.02
857	10	0.064	PCA	H2BK5	8.075			857	8	0.186	PCA	H2BK20	2.672
858	10	0.084	PCA	H2BK5	5.485			858	8	0.142	PCA	H2BK20	0.02
859	10	0.175	PCA	H2BK5	0.408			859	8	0.224	PCA	H2BK20	8.29
860	10	0.079	PCA	H2BK5	13.084			860	8	0.159	PCA	H2BK20	15.629
861	10	0.051	PCA	H2BK5	3.635			861	8	0.144	PCA	H2BK20	1.479
862	10	0.073	PCA	H2BK5	7.234			862	8	0.126	PCA	H2BK20	11.631
863	10	0.052	PCA	H2BK5	5.185			863	8	0.118	PCA	H2BK20	13.569
864	10	0.112	PCA	H2BK5	4.732			864	8	0.15	PCA	H2BK20	4.386
865	10	0.07	PCA	H2BK5	7.619			865	8	0.141	PCA	H2BK20	7.415
866	10	0.052	PCA	H2BK5	4.783			866	8	0.146	PCA	H2BK20	3.933
867	10	0.055	PCA	H2BK5	8.673			867	8	0.09	PCA	H2BK20	4.726
868	10	0.107	PCA	H2BK5	4.57			868	8	0.191	PCA	H2BK20	9.894
869	10	0.101	PCA	H2BK5	0.04			869	8	0.181	PCA	H2BK20	0.111
870	10	0.073	PCA	H2BK5	0.04			870	8	0.151	PCA	H2BK20	0.091
871	10	0.06	PCA	H2BK5	0.442			871	8	0.128	PCA	H2BK20	12.124
872	10	0.076	PCA	H2BK5	12.274			872	8	0.246	PCA	H2BK20	11.302
873	10	0.058	PCA	H2BK5	6.205			873	8	0.147	PCA	H2BK20	7.321
874	10	0.08	PCA	H2BK5	10.217			874	8	0.14	PCA	H2BK20	1.652
875	10	0.069	PCA	H2BK5	9.384			875	8	0.055	PCA	H2BK20	0.326
876	10	0.107	PCA	H2BK5	10.619			876	8	0.062	PCA	H2BK20	3.743
877	10	0.094	PCA	H2BK5	4.559			877	8	0.13	PCA	H2BK20	0.111
878	10	0.062	PCA	H2BK5	4.893			878	8	0.132	PCA	H2BK20	0.003
879	10	0.061	PCA	H2BK5	5.876			879	8	0.094	PCA	H2BK20	7.242
880	10	0.108	PCA	H2BK5	15.054			880	8	0.097	PCA	H2BK20	9.268
881	10	0.058	PCA	H2BK5	3.802			881	8	0.127	PCA	H2BK20	15.572
882	10	0.061	PCA	H2BK5	6.197			882	8	0.069	PCA	H2BK20	2.726
883	10	0.057	PCA	H2BK5	6.596			883	8	0.179	PCA	H2BK20	8.579
884	10	0.104	PCA	H2BK5	12.926			884	8	0.119	PCA	H2BK20	12.189
885	10	0.072	PCA	H2BK5	9.883			885	8	0.084	PCA	H2BK20	0.003
886	10	0.073	PCA	H2BK5	10.305			886	8	0.12	PCA	H2BK20	10.551
887	10	0.07	PCA	H2BK5	7.236			887	8	0.07	PCA	H2BK20	6.551
888	10	0.078	PCA	H2BK5	8.061			888	8	0.139	PCA	H2BK20	3.142
889	10	0.087	PCA	H2BK5	8.004			889	8	0.113	PCA	H2BK20	0.054
890	10	0.081	PCA	H2BK5	13.133			890	8	0.168	PCA	H2BK20	1.794
891	10	0.103	PCA	H2BK5	13.22			891	8	0.256	PCA	H2BK20	1.377
892	10	0.151	PCA	H2BK5	11.671			892	8	0.131	PCA	H2BK20	0.014
893	10	0.055	PCA	H2BK5	10.58			893	8	0.076	PCA	H2BK20	0.057
894	10	0.073	PCA	H2BK5	1.907			894	8	0.291	PCA	H2BK20	16.411
895	10	0.134	PCA	H2BK5	2.734			895	8	0.142	PCA	H2BK20	0.232
896	10	0.072	PCA	H2BK5	9.818			896	8	0.122	PCA	H2BK20	8.877
897	10	0.086	PCA	H2BK5	13.946			897	8	0.055	PCA	H2BK20	9.724
898	10	0.135	PCA	H2BK5	6.803			898	8	0.164	PCA	H2BK20	10.336
899	10	0.053	PCA	H2BK5	8.982			899	8	0.085	PCA	H2BK20	13.141
900	10	0.08	PCA	H2BK5	4.97			900	8	0.175	PCA	H2BK20	0.465
901	10	0.071	PCA	H2BK5	3.324			901	8	0.232	PCA	H2BK20	17.258
902	10	0.106	PCA	H2BK5	17.51			902	9	0.086	NAT	H2BK20	0.026
903	10	0.109	PCA	H2BK5	2.91			903	9	0.105	NAT	H2BK20	0.856
904	10	0.099	PCA	H2BK5	15.918			904	9	0.097	NAT	H2BK20	0.006
905	10	0.056	PCA	H2BK5	7.353			905	9	0.142	NAT	H2BK20	0.247
906	10	0.06	PCA	H2BK5	3.641			906	9	0.071	NAT	H2BK20	6.97
907	10	0.069	PCA	H2BK5	0.921			907	9	0.119	NAT	H2BK20	0.975
908	10	0.066	PCA	H2BK5	7.273			908	9	0.073	NAT	H2BK20	6.191
909	10	0.072	PCA	H2BK5	3.927			909	9	0.078	NAT	H2BK20	0.173
910	10	0.11	PCA	H2BK5	11.464			910	9	0.075	NAT	H2BK20	1.915
911	10	0.105	PCA	H2BK5	0.079			911	9	0.17	NAT	H2BK20	2.44
912	10	0.08	PCA	H2BK5	8.526			912	9	0.096	NAT	H2BK20	0.105
913	10	0.068	PCA	H2BK5	2.451			913	9	0.15	NAT	H2BK20	0.009
914	10	0.089	PCA	H2BK5	0.343			914	9	0.139	NAT	H2BK20	0.003
915	10	0.117	PCA	H2BK5	0.017			915	9	0.083	NAT	H2BK20	1.162
916	10	0.074	PCA	H2BK5	6.296			916	9	0.067	NAT	H2BK20	0.496
917	10	0.138	PCA	H2BK5	3.627			917	9	0.089	NAT	H2BK20	0.822
918	10	0.127	PCA	H2BK5	20.301			918	9	0.093	NAT	H2BK20	4.57
919	10	0.063	PCA	H2BK5	5.279			919	9	0.07	NAT	H2BK20	2.969
920	10	0.056	PCA	H2BK5	3.553			920	9	0.097	NAT	H2BK20	0.13
921	10	0.094	PCA	H2BK5	11.608			921	9	0.084	NAT	H2BK20	0.145
922	10	0.099	PCA	H2BK5	2.037			922	9	0.114	NAT	H2BK20	2.369
923	10	0.098	PCA	H2BK5	8.075			923	9	0.069	PCA	H2BK20	0.139
924	10	0.059	PCA	H2BK5	7.732			924	9	0.074	PCA	H2BK20	13.113
925	10	0.056	PCA	H2BK5	6.656			925	9	0.054	PCA	H2BK20	12.013
926	10	0.058	PCA	H2BK5	0.003			926	9	0.076	PCA	H2BK20	1.879
927	10	0.116	PCA	H2BK5	6.845			927	9	0.055	PCA	H2BK20	10.843
928	10	0.071	PCA	H2BK5	0.252			928	9	0.206	PCA	H2BK20	7.015
929	10	0.072	PCA	H2BK5	12.96			929	9	0.13	PCA	H2BK20	2.655
930	10	0.087	PCA	H2BK5	14.385			930	9	0.145	PCA	H2BK20	10.036
931	10	0.104	PCA	H2BK5	3.783			931	9	0.075	PCA	H2BK20	3.162
932	10	0.131	PCA	H2BK5	4.103			932	9	0.076	PCA	H2BK20	0.292
933	10	0.24	PCA	H2BK5	32.255			933	9	0.053	PCA	H2BK20	4.511
934	10	0.061	PCA	H2BK5	6.559			934	9	0.093	PCA	H2BK20	0.196
935	10	0.072	PCA	H2BK5	13.736			935	9	0.112	PCA	H2BK20	0.04
936	10	0.052	PCA	H2BK5	8.449			936	9	0.059	PCA	H2BK20	9.758
937	10	0.098	PCA	H2BK5	15.952			937	9	0.101	PCA	H2BK20	6.624
938	10	0.148	PCA	H2BK5	5.304			938	9	0.067	PCA	H2BK20	1.972
939	10	0.055	PCA	H2BK5	5.687			939	9	0.073	PCA	H2BK20	5.259
940	10	0.053	PCA	H2BK5	9.265			940	9	0.144	PCA	H2BK20	12.665
941	10	0.063	PCA	H2BK5	12.951			941	9	0.19	PCA	H2BK20	7.775
942	10	0.052	PCA	H2BK5	5.78			942	9	0.108	PCA	H2BK20	6.211
943	10	0.129	PCA	H2BK5	0.201			943	9	0.125	PCA	H2BK20	3.222
944	10	0.064	PCA	H2BK5	8.373			944	9	0.052	PCA	H2BK20	3.641
945	10	0.103	PCA	H2BK5	5.327			945	9	0.161	PCA	H2BK20	9.257
946	10	0.069	PCA	H2BK5	11.937			946	9	0.127	PCA	H2BK20	7.038
947	10	0.056	PCA	H2BK5	9.625			947	9	0.055	PCA	H2BK20	11.376
948	10	0.113	PCA	H2BK5	0.014			948	9	0.101	PCA	H2BK20	0.844
949	10	0.115	PCA	H2BK5	6.347			949	9	0.088	PCA	H2BK20	8.557
950	10	0.055	PCA	H2BK5	10.262			950	9	0.054	PCA	H2BK20	10.243
951	10	0.086	PCA	H2BK5	6.012			951	9	0.073	PCA	H2BK20	10.129
952	10	0.071	PCA	H2BK5	1.224			952	9	0.15	PCA	H2BK20	0.595
953	10	0.06	PCA	H2BK5	0.15			953	9	0.099	PCA	H2BK20	3.069
954	10	0.056	PCA	H2BK5	3.683			954	9	0.124	PCA	H2BK20	5.542
955	10	0.066	PCA	H2BK5	14.745			955	9	0.125	PCA	H2BK20	12.648
956	10	0.069	PCA	H2BK5	1.156			956	9	0.146	PCA	H2BK20	10.356
957	10	0.116	PCA	H2BK5	6.384			957	9	0.127	PCA	H2BK20	6.344
958	10	0.058	PCA	H2BK5	11.263			958	9	0.148	PCA	H2BK20	0.003
959	10	0.052	PCA	H2BK5	11.328			959	9	0.101	PCA	H2BK20	8.373
960	10	0.051	PCA	H2BK5	7.511			960	9	0.198	PCA	H2BK20	0.006
961	10	0.083	PCA	H2BK5	5.576			961	9	0.103	PCA	H2BK20	0.575
962	10	0.066	PCA	H2BK5	6.61			962	9	0.088	PCA	H2BK20	14.119
963	10	0.059	PCA	H2BK5	8.361			963	9	0.124	PCA	H2BK20	8.908
964	10	0.051	PCA	H2BK5	3.137			964	9	0.131	PCA	H2BK20	0.459
965	10	0.071	PCA	H2BK5	1.335			965	9	0.124	PCA	H2BK20	1.779
966	10	0.056	PCA	H2BK5	8.789			966	9	0.057	PCA	H2BK20	13.875
967	10	0.059	PCA	H2BK5	11.835			967	9	0.109	PCA	H2BK20	4.352
968	10	0.093	PCA	H2BK5	5.976			968	9	0.176	PCA	H2BK20	9.115
969	10	0.074	PCA	H2BK5	15.921			969	9	0.063	PCA	H2BK20	3.482
970	10	0.061	PCA	H2BK5	3.179			970	9	0.112	PCA	H2BK20	0.06
971	10	0.056	PCA	H2BK5	0.941			971	9	0.149	PCA	H2BK20	0.232
972	10	0.064	PCA	H2BK5	2.369			972	9	0.111	PCA	H2BK20	12.064
973	10	0.057	PCA	H2BK5	4.123			973	9	0.187	PCA	H2BK20	6.571
974	10	0.055	PCA	H2BK5	0.329			974	9	0.086	PCA	H2BK20	0.003
975	10	0.061	PCA	H2BK5	11.093			975	10	0.072	PCA	H2BK20	1.029
976	10	0.071	PCA	H2BK5	1.672			976	10	0.078	PCA	H2BK20	1.709
977	10	0.089	PCA	H2BK5	4.672			977	10	0.098	PCA	H2BK20	1.811
978	10	0.072	PCA	H2BK5	6.358			978	10	0.076	PCA	H2BK20	0.003
979	10	0.117	PCA	H2BK5	6.474			979	10	0.075	PCA	H2BK20	0.009
980	10	0.126	PCA	H2BK5	10.852			980	10	0.088	PCA	H2BK20	6.083
981	10	0.066	PCA	H2BK5	2.785			981	10	0.163	PCA	H2BK20	0.014
982	10	0.119	PCA	H2BK5	0.04			982	10	0.142	PCA	H2BK20	0.247
983	10	0.054	PCA	H2BK5	7.29			983	10	0.095	PCA	H2BK20	1.751
984	10	0.1	PCA	H2BK5	5.786			984	10	0.093	PCA	H2BK20	0.215
985	10	0.11	PCA	H2BK5	5.551			985	10	0.124	PCA	H2BK20	4.921
986	10	0.094	PCA	H2BK5	11.852			986	10	0.111	PCA	H2BK20	2.839
987	10	0.052	PCA	H2BK5	7.82			987	10	0.199	PCA	H2BK20	0.014
988	10	0.09	PCA	H2BK5	14.745			988	10	0.172	PCA	H2BK20	0.3
989	10	0.072	PCA	H2BK5	8.35			989	10	0.062	PCA	H2BK20	0.547
990	10	0.07	PCA	H2BK5	4.939			990	10	0.059	PCA	H2BK20	0.028
991	10	0.056	PCA	H2BK5	6.095			991	10	0.11	PCA	H2BK20	0.003
992	10	0.116	PCA	H2BK5	7.605			992	10	0.136	PCA	H2BK20	0.119
993	10	0.116	PCA	H2BK5	8.557			993	10	0.175	PCA	H2BK20	0.657
994	10	0.088	PCA	H2BK5	7.446			994	10	0.122	PCA	H2BK20	0.108
995	10	0.095	PCA	H2BK5	0.264			995	10	0.144	PCA	H2BK20	1.114
996	10	0.078	PCA	H2BK5	7.083			996	10	0.054	PCA	H2BK20	0.323
997	10	0.113	PCA	H2BK5	15.246			997	10	0.099	PCA	H2BK20	0.13
998	10	0.088	PCA	H2BK5	7.333			998	10	0.07	PCA	H2BK20	1.408
999	10	0.071	PCA	H2BK5	2.712			999	10	0.088	PCA	H2BK20	0.006
1000	10	0.098	PCA	H2BK5	9.843			1000	10	0.175	PCA	H2BK20	5.794
1001	10	0.1	PCA	H2BK5	5.743			1001	10	0.074	PCA	H2BK20	5.091
1002	10	0.063	PCA	H2BK5	11.393			1002	10	0.191	PCA	H2BK20	4.607
1003	10	0.074	PCA	H2BK5	7.63			1003	10	0.06	PCA	H2BK20	0.011
1004	10	0.056	PCA	H2BK5	9.554			1004	10	0.112	PCA	H2BK20	4.712
1005	10	0.066	PCA	H2BK5	0.57			1005	10	0.088	PCA	H2BK20	0.068
1006	10	0.07	PCA	H2BK5	6.794			1006	10	0.068	PCA	H2BK20	0.028
1007	10	0.057	PCA	H2BK5	9.642			1007	10	0.107	PCA	H2BK20	0.394
1008	10	0.053	PCA	H2BK5	5.5			1008	10	0.098	PCA	H2BK20	0.009
1009	10	0.074	PCA	H2BK5	9.208			1009	10	0.073	PCA	H2BK20	0.003
1010	10	0.114	PCA	H2BK5	3.904			1010	10	0.065	PCA	H2BK20	0.003
1011	10	0.072	PCA	H2BK5	3.584			1011	10	0.054	PCA	H2BK20	0.825
1012	10	0.08	PCA	H2BK5	0.252			1012	10	0.119	PCA	H2BK20	5.267
1013	10	0.076	PCA	H2BK5	3.598			1013	10	0.096	PCA	H2BK20	2.114
1014	10	0.058	PCA	H2BK5	9.716			1014	10	0.113	PCA	H2BK20	0.003
1015	10	0.167	PCA	H2BK5	8.611			1015	10	0.14	PCA	H2BK20	5.868
1016	10	0.09	PCA	H2BK5	4.607			1016	10	0.078	PCA	H2BK20	0.003
1017	10	0.075	PCA	H2BK5	11.671			1017	10	0.127	PCA	H2BK20	0.006
1018	10	0.114	PCA	H2BK5	23.434			1018	10	0.18	PCA	H2BK20	0.578
1019	10	0.077	PCA	H2BK5	8.418			1019	10	0.052	PCA	H2BK20	3.428
1020	10	0.117	PCA	H2BK5	16.518			1020	10	0.155	PCA	H2BK20	8.262
1021	10	0.12	PCA	H2BK5	0.023			1021	10	0.066	PCA	H2BK20	0.482
1022	10	0.066	PCA	H2BK5	3.751			1022	10	0.071	PCA	H2BK20	6.981
1023	10	0.106	PCA	H2BK5	0.51			1023	10	0.054	PCA	H2BK20	0.788
1024	10	0.057	PCA	H2BK5	1.261			1024	10	0.054	PCA	H2BK20	4.111
1025	10	0.064	PCA	H2BK5	5.131			1025	10	0.079	PCA	H2BK20	0.111
1026	10	0.068	PCA	H2BK5	1.595			1026	10	0.208	PCA	H2BK20	12.64
1027	10	0.084	PCA	H2BK5	11.322			1027	10	0.292	PCA	H2BK20	6.576
1028	10	0.116	PCA	H2BK5	9.523			1028	10	0.086	PCA	H2BK20	1.451
1029	10	0.087	PCA	H2BK5	7.477			1029	10	0.066	PCA	H2BK20	6.483
1030	10	0.097	PCA	H2BK5	9.39			1030	10	0.08	PCA	H2BK20	3.151
1031	10	0.102	PCA	H2BK5	5.658			1031	10	0.053	PCA	H2BK20	0.921
1032	10	0.069	PCA	H2BK5	11.263			1032	10	0.11	PCA	H2BK20	1.932
1033	10	0.053	PCA	H2BK5	6.678			1033	10	0.097	PCA	H2BK20	0.011
1034	10	0.122	PCA	H2BK5	11.316			1034	10	0.079	PCA	H2BK20	0.054
1035	10	0.091	PCA	H2BK5	9.316			1035	10	0.089	PCA	H2BK20	1.414
1036	10	0.053	PCA	H2BK5	2.751			1036	10	0.075	PCA	H2BK20	0.014
1037	10	0.068	PCA	H2BK5	6.698			1037	10	0.092	PCA	H2BK20	0.431
1038	10	0.055	PCA	H2BK5	8.704			1038	10	0.074	PCA	H2BK20	2.156
1039	10	0.085	PCA	H2BK5	8.948			1039	10	0.089	PCA	H2BK20	1.567
1040	10	0.087	PCA	H2BK5	11.911			1040	10	0.06	PCA	H2BK20	0.255
1041	10	0.092	PCA	H2BK5	2.346			1041	10	0.054	PCA	H2BK20	1.672
1042	10	0.103	PCA	H2BK5	12.977			1042	10	0.054	PCA	H2BK20	2.632
1043	10	0.082	PCA	H2BK5	5.995			1043	10	0.066	PCA	H2BK20	2.995
1044	10	0.103	PCA	H2BK5	16.178			1044	10	0.08	PCA	H2BK20	3.29
1045	10	0.098	PCA	H2BK5	1.332			1045	10	0.08	PCA	H2BK20	5.137
1046	10	0.085	PCA	H2BK5	5.327			1046	10	0.069	PCA	H2BK20	1.25
1047	10	0.064	PCA	H2BK5	5.522			1047	10	0.061	PCA	H2BK20	0.091
1048	10	0.089	PCA	H2BK5	9.149			1048	10	0.06	PCA	H2BK20	0.538
1049	10	0.084	PCA	H2BK5	6.245			1049	10	0.21	PCA	H2BK20	0.326
1050	10	0.061	PCA	H2BK5	6.539			1050	10	0.102	PCA	H2BK20	1.485
1051	10	0.086	PCA	H2BK5	11.237			1051	10	0.064	PCA	H2BK20	0.006
1052	10	0.112	PCA	H2BK5	7.71			1052	10	0.061	PCA	H2BK20	0.74
1053	10	0.058	PCA	H2BK5	7.123			1053	10	0.163	PCA	H2BK20	0.011
1054	10	0.053	PCA	H2BK5	11.869			1054	10	0.09	PCA	H2BK20	1.541
1055	10	0.091	PCA	H2BK5	5.117			1055	10	0.115	PCA	H2BK20	1.221
1056	10	0.051	PCA	H2BK5	11.807			1056	10	0.061	PCA	H2BK20	0.524
1057	10	0.155	PCA	H2BK5	8.273			1057	10	0.125	PCA	H2BK20	7.613
1058	10	0.052	PCA	H2BK5	11.362			1058	10	0.09	PCA	H2BK20	0.014
1059	10	0.055	PCA	H2BK5	7.568			1059	10	0.108	PCA	H2BK20	0.003
1060	10	0.055	PCA	H2BK5	7.01			1060	10	0.072	PCA	H2BK20	0.043
1061	10	0.078	PCA	H2BK5	9.869			1061	10	0.176	PCA	H2BK20	0.677
1062	10	0.11	PCA	H2BK5	10.155			1062	10	0.118	PCA	H2BK20	5.103
1063	10	0.086	PCA	H2BK5	3.559			1063	10	0.085	PCA	H2BK20	0.615
1064	10	0.09	PCA	H2BK5	16.589			1064	10	0.06	PCA	H2BK20	1.496
1065	10	0.103	PCA	H2BK5	9.381			1065	10	0.076	PCA	H2BK20	0.003
1066	10	0.058	PCA	H2BK5	7.806			1066	10	0.064	PCA	H2BK20	0.49
1067	10	0.057	PCA	H2BK5	4.035			1067	10	0.103	PCA	H2BK20	0.164
1068	10	0.064	PCA	H2BK5	2.672			1068	10	0.056	PCA	H2BK20	0.337
1069	10	0.058	PCA	H2BK5	5.466			1069	10	0.069	PCA	H2BK20	0.096
1070	10	0.051	PCA	H2BK5	2.896			1070	10	0.065	PCA	H2BK20	2.76
1071	10	0.129	PCA	H2BK5	0.082			1071	10	0.157	PCA	H2BK20	7.406
1072	10	0.125	PCA	H2BK5	12.518			1072	10	0.097	PCA	H2BK20	1.235
1073	10	0.065	PCA	H2BK5	0.638			1073	10	0.077	PCA	H2BK20	0.003
1074	10	0.116	PCA	H2BK5	5.381			1074	10	0.062	PCA	H2BK20	0.023
1075	10	0.059	PCA	H2BK5	4.395			1075	10	0.062	PCA	H2BK20	3.374
1076	10	0.082	PCA	H2BK5	5.196			1076	10	0.12	PCA	H2BK20	0.009
1077	10	0.061	PCA	H2BK5	3.868			1077	10	0.111	PCA	H2BK20	0.014
1078	10	0.085	PCA	H2BK5	1.538			1078	10	0.116	PCA	H2BK20	1.723
1079	10	0.059	PCA	H2BK5	8.305			1079	10	0.071	PCA	H2BK20	0.677
1080	10	0.111	PCA	H2BK5	16.159			1080	10	0.119	PCA	H2BK20	0.037
1081	10	0.093	PCA	H2BK5	4.196			1081	10	0.063	PCA	H2BK20	2.408
1082	10	0.068	PCA	H2BK5	10.129			1082	10	0.093	PCA	H2BK20	0.003
1083	10	0.077	PCA	H2BK5	3.284			1083	10	0.085	PCA	H2BK20	0.198
1084	10	0.121	PCA	H2BK5	20.054			1084	10	0.092	PCA	H2BK20	2.856
1085	10	0.068	PCA	H2BK5	11.928			1085	10	0.206	PCA	H2BK20	2.349
1086	10	0.056	PCA	H2BK5	9.667			1086	10	0.109	PCA	H2BK20	3.819
1087	10	0.105	PCA	H2BK5	6.758			1087	10	0.124	PCA	H2BK20	0.031
1088	10	0.159	PCA	H2BK5	1.196			1088	10	0.096	PCA	H2BK20	0.462
1089	10	0.077	PCA	H2BK5	9.591			1089	10	0.062	PCA	H2BK20	0.034
1090	10	0.065	PCA	H2BK5	11.033			1090	10	0.134	PCA	H2BK20	0.068
1091	10	0.072	PCA	H2BK5	8.591			1091	10	0.087	PCA	H2BK20	0.952
1092	10	0.118	PCA	H2BK5	6.491			1092	10	0.057	PCA	H2BK20	0.816
1093	10	0.064	PCA	H2BK5	8.987			1093	10	0.107	PCA	H2BK20	0.014
1094	10	0.086	PCA	H2BK5	8.885			1094	10	0.061	PCA	H2BK20	0.57
1095	10	0.064	PCA	H2BK5	13.059			1095	10	0.091	PCA	H2BK20	0.034
1096	10	0.088	PCA	H2BK5	3.264			1096	10	0.078	PCA	H2BK20	0.017
1097	10	0.107	PCA	H2BK5	14.354			1097	10	0.092	PCA	H2BK20	0.822
1098	10	0.051	PCA	H2BK5	6.797			1098	10	0.068	PCA	H2BK20	0.074
1099	10	0.067	PCA	H2BK5	4.414			1099	10	0.076	PCA	H2BK20	0.006
1100	10	0.091	PCA	H2BK5	3.445			1100	10	0.103	PCA	H2BK20	0.037
1101	10	0.061	PCA	H2BK5	0.918			1101	10	0.06	PCA	H2BK20	1.34
1102	10	0.054	PCA	H2BK5	4.216			1102	11	0.087	NAT	H2BK20	1.227
1103	10	0.064	PCA	H2BK5	11.872			1103	11	0.126	NAT	H2BK20	0.031
1104	10	0.071	PCA	H2BK5	8.925			1104	11	0.143	NAT	H2BK20	1.281
1105	10	0.116	PCA	H2BK5	14.847			1105	11	0.132	NAT	H2BK20	0.402
1106	10	0.052	PCA	H2BK5	9.418			1106	11	0.089	NAT	H2BK20	3.477
1107	10	0.059	PCA	H2BK5	4.222			1107	11	0.199	PCA	H2BK20	5.236
1108	10	0.064	PCA	H2BK5	5.885			1108	11	0.099	PCA	H2BK20	0.003
1109	10	0.094	PCA	H2BK5	5.42			1109	11	0.084	PCA	H2BK20	0.487
1110	10	0.119	PCA	H2BK5	14.413			1110	11	0.135	PCA	H2BK20	0.944
1111	10	0.072	PCA	H2BK5	1.235			1111	11	0.208	PCA	H2BK20	8.398
1112	10	0.062	PCA	H2BK5	7.565			1112	11	0.115	PCA	H2BK20	3.372
1113	10	0.053	PCA	H2BK5	1.649			1113	11	0.234	PCA	H2BK20	24.225
1114	10	0.054	PCA	H2BK5	10.461			1114	11	0.096	PCA	H2BK20	0.06
1115	10	0.09	PCA	H2BK5	6.386			1115	11	0.24	PCA	H2BK20	15.382
1116	10	0.083	PCA	H2BK5	7.336			1116	11	0.068	PCA	H2BK20	8.033
1117	10	0.051	PCA	H2BK5	5.913			1117	11	0.195	PCA	H2BK20	0.567
1118	10	0.083	PCA	H2BK5	0.028			1118	11	0.1	PCA	H2BK20	7.149
1119	10	0.076	PCA	H2BK5	2.471			1119	11	0.157	PCA	H2BK20	0.125
1120	10	0.057	PCA	H2BK5	0.439			1120	11	0.07	PCA	H2BK20	4.667
1121	10	0.081	PCA	H2BK5	1.397			1121	11	0.204	PCA	H2BK20	1.584
1122	10	0.06	PCA	H2BK5	3.029			1122	11	0.147	PCA	H2BK20	2.527
1123	10	0.056	PCA	H2BK5	8.05			1123	11	0.178	PCA	H2BK20	0.963
1124	10	0.08	PCA	H2BK5	6.63			1124	11	0.233	PCA	H2BK20	21.363
1125	10	0.075	PCA	H2BK5	9.645			1125	11	0.153	PCA	H2BK20	8.846
1126	10	0.058	PCA	H2BK5	0.887			1126	11	0.087	PCA	H2BK20	1.23
1127	10	0.059	PCA	H2BK5	0.745			1127	11	0.169	PCA	H2BK20	0.011
1128	10	0.104	PCA	H2BK5	1.768			1128	11	0.269	PCA	H2BK20	1.238
1129	10	0.079	PCA	H2BK5	5.712			1129	11	0.164	PCA	H2BK20	0.604
1130	10	0.079	PCA	H2BK5	4.712
1131	10	0.06	PCA	H2BK5	9.625
1132	10	0.054	PCA	H2BK5	2.765
1133	10	0.061	PCA	H2BK5	0.244
1134	11	0.334	NAT	H2BK5	0.153
1135	11	0.121	NAT	H2BK5	0.014
1136	11	0.218	NAT	H2BK5	4.76
1137	11	0.15	NAT	H2BK5	2.349
1138	11	0.225	NAT	H2BK5	0.071
1139	11	0.172	NAT	H2BK5	0.68
1140	11	0.323	NAT	H2BK5	2.714
1141	11	0.146	NAT	H2BK5	1.539
1142	11	0.072	PCA	H2BK5	0.119
1143	11	0.103	PCA	H2BK5	2.372
1144	11	0.072	PCA	H2BK5	3.165
1145	11	0.125	PCA	H2BK5	0.026
1146	11	0.125	PCA	H2BK5	1.272
1147	11	0.13	PCA	H2BK5	1.148
1148	11	0.119	PCA	H2BK5	0.176
1149	11	0.211	PCA	H2BK5	7.33
1150	11	0.169	PCA	H2BK5	0.618
1151	11	0.087	PCA	H2BK5	0.003
1152	11	0.176	PCA	H2BK5	0.309
1153	11	0.075	PCA	H2BK5	5.947
1154	11	0.191	PCA	H2BK5	0.128
1155	11	0.06	PCA	H2BK5	0.468
1156	11	0.134	PCA	H2BK5	3.562
1157	11	0.076	PCA	H2BK5	2.944
1158	11	0.143	PCA	H2BK5	5.293
1159	11	0.099	PCA	H2BK5	10.384
1160	11	0.236	PCA	H2BK5	3.93
1161	11	0.054	PCA	H2BK5	7.942
1162	11	0.105	PCA	H2BK5	3.19
1163	11	0.089	PCA	H2BK5	6.157
1164	11	0.063	PCA	H2BK5	5.59
1165	11	0.088	PCA	H2BK5	0.459
1166	11	0.116	PCA	H2BK5	12.37
1167	11	0.178	PCA	H2BK5	6.032
1168	11	0.088	PCA	H2BK5	9.869
1169	11	0.115	PCA	H2BK5	0.006
1170	11	0.113	PCA	H2BK5	1.261
1171	11	0.1	PCA	H2BK5	1.428
1172	11	0.117	PCA	H2BK5	14.889
1173	11	0.086	PCA	H2BK5	1.094
1174	11	0.143	PCA	H2BK5	0.881
1175	11	0.116	PCA	H2BK5	0.244
1176	11	0.11	PCA	H2BK5	6.276
1177	11	0.081	PCA	H2BK5	10.007
1178	11	0.079	PCA	H2BK5	0.009
1179	11	0.097	PCA	H2BK5	17.38
1180	11	0.108	PCA	H2BK5	10.282
1181	11	0.088	PCA	H2BK5	0.003
1182	11	0.055	PCA	H2BK5	0.34
1183	11	0.124	PCA	H2BK5	1.125
1184	11	0.096	PCA	H2BK5	6.69
1185	11	0.079	PCA	H2BK5	0.139
1186	11	0.133	PCA	H2BK5	7.625
1187	11	0.056	PCA	H2BK5	0.037
1188	11	0.099	PCA	H2BK5	0.04
1189	11	0.119	PCA	H2BK5	7.874
1190	11	0.112	PCA	H2BK5	1.21
1191	11	0.101	PCA	H2BK5	0.541
1192	11	0.081	PCA	H2BK5	7.636
1193	11	0.105	PCA	H2BK5	0.006
1194	11	0.141	PCA	H2BK5	9.16
1195	11	0.114	PCA	H2BK5	10.509
1196	11	0.082	PCA	H2BK5	0.006
1197	11	0.09	PCA	H2BK5	4.947
1198	11	0.073	PCA	H2BK5	3.53
1199	11	0.119	PCA	H2BK5	0.108
1200	11	0.059	PCA	H2BK5	4.777
1201	11	0.143	PCA	H2BK5	0.003
1202	11	0.121	PCA	H2BK5	0.195
1203	11	0.086	PCA	H2BK5	0.065
1204	11	0.095	PCA	H2BK5	3.176
1205	11	0.125	PCA	H2BK5	1.683
1206	11	0.162	PCA	H2BK5	4.817
1207	11	0.141	PCA	H2BK5	0.912
1208	11	0.089	PCA	H2BK5	0.266
1209	11	0.111	PCA	H2BK5	8.214
1210	11	0.124	PCA	H2BK5	9.71
1211	11	0.12	PCA	H2BK5	0.519
1212	11	0.141	PCA	H2BK5	14.042
1213	11	0.192	PCA	H2BK5	0.014
1214	11	0.085	PCA	H2BK5	0.351
1215	11	0.166	PCA	H2BK5	0.003
1216	11	0.193	PCA	H2BK5	0.55
1217	11	0.063	PCA	H2BK5	8.449
1218	11	0.081	PCA	H2BK5	0.003
1219	11	0.073	PCA	H2BK5	13.271
1220	11	0.099	PCA	H2BK5	2.04
1221	11	0.099	PCA	H2BK5	2.148
1222	11	0.073	PCA	H2BK5	5.553
1223	11	0.07	PCA	H2BK5	5.565
1224	11	0.088	PCA	H2BK5	10.908
1225	11	0.057	PCA	H2BK5	7.324
1226	11	0.095	PCA	H2BK5	1.006
1227	11	0.083	PCA	H2BK5	0.363
1228	11	0.115	PCA	H2BK5	0.173
1229	11	0.146	PCA	H2BK5	1.745
1230	11	0.089	PCA	H2BK5	4.567
1231	11	0.079	PCA	H2BK5	1.502
1232	11	0.097	PCA	H2BK5	4.009
1233	11	0.119	PCA	H2BK5	0.402
1234	11	0.062	PCA	H2BK5	0.043
1235	11	0.124	PCA	H2BK5	6.792
1236	11	0.149	PCA	H2BK5	0.014
1237	11	0.076	PCA	H2BK5	0.159
1238	11	0.07	PCA	H2BK5	1.666
1239	11	0.071	PCA	H2BK5	5.738
1240	11	0.107	PCA	H2BK5	10.384
1241	11	0.088	PCA	H2BK5	6.675
1242	11	0.126	PCA	H2BK5	0.091
1243	11	0.092	PCA	H2BK5	0.453
1244	11	0.128	PCA	H2BK5	6.806
1245	11	0.082	PCA	H2BK5	9.554
1246	11	0.085	PCA	H2BK5	0.592
1247	11	0.069	PCA	H2BK5	7.228
1248	11	0.051	PCA	H2BK5	6.205
1249	11	0.12	PCA	H2BK5	5.188
1250	11	0.063	PCA	H2BK5	3.59
1251	11	0.059	PCA	H2BK5	11.146
1252	11	0.074	PCA	H2BK5	0.017
1253	11	0.143	PCA	H2BK5	0.351
1254	11	0.075	PCA	H2BK5	10.143
1255	11	0.103	PCA	H2BK5	9.33
1256	11	0.165	PCA	H2BK5	0.079
1257	11	0.081	PCA	H2BK5	0.113
1258	11	0.074	PCA	H2BK5	0.249
1259	11	0.079	PCA	H2BK5	10.427
1260	11	0.069	PCA	H2BK5	10.866
1261	11	0.117	PCA	H2BK5	3.831
1262	11	0.186	PCA	H2BK5	0.119
1263	11	0.069	PCA	H2BK5	10.061
1264	11	0.119	PCA	H2BK5	0.904
1265	11	0.106	PCA	H2BK5	5.551
1266	11	0.077	PCA	H2BK5	2.683
1267	11	0.093	PCA	H2BK5	4.873
1268	11	0.106	PCA	H2BK5	0.06
1269	11	0.064	PCA	H2BK5	9.818
1270	11	0.111	PCA	H2BK5	0.128
1271	11	0.12	PCA	H2BK5	1.604
1272	11	0.147	PCA	H2BK5	28.792
1273	11	0.114	PCA	H2BK5	4.53
1274	11	0.09	PCA	H2BK5	0.003
1275	11	0.088	PCA	H2BK5	0.003
1276	11	0.056	PCA	H2BK5	0.006
1277	11	0.064	PCA	H2BK5	0.051
1278	11	0.06	PCA	H2BK5	2.944
1279	11	0.137	PCA	H2BK5	8.917
1280	11	0.139	PCA	H2BK5	2.332
1281	11	0.08	PCA	H2BK5	3.431
1282	11	0.075	PCA	H2BK5	0.825
1283	11	0.082	PCA	H2BK5	10.792
1284	11	0.082	PCA	H2BK5	2.981
1285	11	0.081	PCA	H2BK5	0.057
1286	11	0.095	PCA	H2BK5	10.869
1287	11	0.071	PCA	H2BK5	7.018
1288	11	0.054	PCA	H2BK5	10.804
1289	11	0.14	PCA	H2BK5	0.567
1290	11	0.081	PCA	H2BK5	5.613
1291	11	0.13	PCA	H2BK5	4.006
1292	11	0.102	PCA	H2BK5	0.014
1293	11	0.123	PCA	H2BK5	5.789
1294	11	0.162	PCA	H2BK5	4.902
1295	11	0.069	PCA	H2BK5	0.252
1296	11	0.08	PCA	H2BK5	2.598
1297	11	0.075	PCA	H2BK5	10.911
1298	11	0.135	PCA	H2BK5	0.366
1299	11	0.077	PCA	H2BK5	14.855
1300	11	0.18	PCA	H2BK5	8.939
1301	11	0.099	PCA	H2BK5	4.624
1302	11	0.096	PCA	H2BK5	0.074
1303	11	0.143	PCA	H2BK5	12.243
1304	11	0.101	PCA	H2BK5	0.02
1305	11	0.104	PCA	H2BK5	3.417
1306	11	0.06	PCA	H2BK5	1.088
1307	11	0.051	PCA	H2BK5	0.077
1308	11	0.126	PCA	H2BK5	5.171
1309	11	0.059	PCA	H2BK5	0.06
1310	11	0.126	PCA	H2BK5	1.93
1311	11	0.097	PCA	H2BK5	0.731
1312	11	0.142	PCA	H2BK5	19.049
1313	11	0.082	PCA	H2BK5	0.088
1314	11	0.092	PCA	H2BK5	7.795
1315	11	0.082	PCA	H2BK5	1.332
1316	11	0.121	PCA	H2BK5	9.214
1317	11	0.129	PCA	H2BK5	3.321
1318	11	0.084	PCA	H2BK5	2.93
1319	11	0.09	PCA	H2BK5	12.022
1320	11	0.053	PCA	H2BK5	8.897
1321	11	0.133	PCA	H2BK5	12.974
1322	11	0.104	PCA	H2BK5	0.153
1323	11	0.144	PCA	H2BK5	14.529
1324	11	0.067	PCA	H2BK5	0.663
1325	11	0.079	PCA	H2BK5	12.719
1326	11	0.052	PCA	H2BK5	4.961
1327	11	0.18	PCA	H2BK5	1.49
1328	11	0.111	PCA	H2BK5	12.651
1329	11	0.11	PCA	H2BK5	4.329
1330	11	0.076	PCA	H2BK5	9.701
1331	11	0.055	PCA	H2BK5	0.003
1332	11	0.077	PCA	H2BK5	0.122
1333	11	0.156	PCA	H2BK5	8.951
1334	11	0.155	PCA	H2BK5	0.453
1335	11	0.182	PCA	H2BK5	3.054
1336	11	0.118	PCA	H2BK5	1.108
1337	11	0.107	PCA	H2BK5	8.103
1338	11	0.12	PCA	H2BK5	1.099
1339	11	0.107	PCA	H2BK5	2.867
1340	11	0.165	PCA	H2BK5	1.624
