# Supplementary material for: Targeting histone H2B acetylated enhanceosomes via p300/CBP degradation in prostate cancer
Source: Nat Genet. 2025 Oct 3;57(10):2468–81. doi: 10.1038/s41588-025-02336-6 (PMC12513837; doi:10.1038/s41588-025-02336-6)
Supplement: Supplementary file 6 — Statistical source data for Fig. 3. [file 41588_2025_2336_MOESM6_ESM.xlsx]

## Sheet: Fig. 3D 
	Abundance Ratio (log2)	Abundance Ratio P-Value (-log2)
MYC	-4.16	9.65083
CREBBP	-2.87	19.6682
EP300	-2.83	31.267
KRT10	-1.44	0.148597
ENC1	-1.37	13.6923
NKX3-1	-1.24	18.3798
PMEPA1	-1.18	17.0383
KRT2	-1.12	0.033368
ZNF827	-1.07	13.9044
GATA2	-0.93	14.3829
HRNR	-0.91	0.248841
AEN	-0.91	15.178
ZNF503	-0.88	18.1635
IGFBP3	-0.87	15.7285
KRT1	-0.78	0.273796
SYNM	-0.74	0.617659
FZD8	-0.72	11.7161
AMD1	-0.67	9.8173
TOX3	-0.65	10.4133
KRT9	-0.64	0.185099
SEMA6A	-0.6	11.9241
SOX9	-0.59	16.3202
ZNF350	-0.59	10.9129
TMEFF2	-0.58	5.0865
ARID5B	-0.54	14.1214
CCND1	-0.53	11.1891
JAG1	-0.53	11.752
ZFP36L2	-0.53	11.1085
ZBTB16	-0.53	9.46317
CBX6	-0.51	8.87674
SPDEF	-0.49	12.3403
TBX3	-0.48	13.0408
EHF	-0.47	15.6098
TGIF1	-0.47	11.3984
ZNF217	-0.46	17.1234
HOXA13	-0.46	11.319
BCOR	-0.45	22.9768
SP110	-0.43	0.802189
LNX1	-0.38	19.0977
PKIA	-0.38	2.55899
SLC38A2	-0.37	9.85077
SINHCAF	-0.37	11.7909
DDTL	-0.36	0.664969
KCNN2	-0.36	5.1717
PAX9	-0.36	2.24704
TBCCD1	-0.36	0.707814
NRIP1	-0.35	3.92038
PRRT1B	-0.35	5.74302
FAT1	-0.34	9.89624
TFAP4	-0.34	17.169
AMOTL1	-0.34	6.63419
ZNF784	-0.34	0.909661
HSP90AB4P	-0.33	1.17664
ERVK-5	-0.33	11.4167
TRPM8	-0.33	7.37075
DSEL	-0.33	10.2265
PPP1R18	-0.32	0.615756
RASSF3	-0.31	15.3845
MACIR	-0.31	9.3495
TMEM141	-0.31	5.23789
PLEKHO2	-0.31	4.02476
ALB	-0.3	0.146686
FOXA1	-0.3	20.2247
ZNF444	-0.3	5.6238
FRMD4B	-0.3	4.11435
NFKBIA	-0.3	9.57915
ZNF614	-0.29	2.00576
ZNF33A	-0.29	0.831955
SH3RF1	-0.28	15.357
HMGCR	-0.28	1.75385
SAMD11	-0.28	0.145515
PREX1	-0.28	5.4158
PKP1	-0.27	13.9301
ELL2	-0.27	5.12354
SOX11	-0.27	1.26988
NEDD9	-0.26	7.59815
LEF1	-0.26	15.0357
EFNB2	-0.26	8.93042
PDE9A	-0.26	9.55897
TMEM26	-0.26	0.07448
ZNF366	-0.26	0.800898
RPL36	-0.25	1.83589
CEP152	-0.25	0.085053
ERCC1	-0.25	0.155356
TMPRSS2	-0.25	9.50688
NIN	-0.25	1.78528
MLPH	-0.24	11.0715
NEFL	-0.24	5.88344
CXXC1	-0.24	5.24382
CBX2	-0.24	7.66547
NRP1	-0.24	7.32694
DLX1	-0.24	5.47217
PIAS3	-0.24	1.89533
ZFAND3	-0.24	4.08638
RGPD5; RGPD6	-0.23	2.92009
GUCY1A1	-0.23	9.83292
ZNF649	-0.23	7.85444
SOD1	-0.23	2.53253
ZNF608	-0.23	12.5999
CERS2	-0.23	5.48956
OVOL2	-0.23	6.40603
RORB	-0.23	1.24543
TF	-0.23	0.064484
PNMA1	-0.23	11.5207
EPHA4	-0.23	3.08901
TNRC18	-0.22	7.33772
HNF1B	-0.22	5.84086
RASSF7	-0.22	4.91858
SIX4	-0.22	4.94882
PLAAT3	-0.22	6.72914
MSL3	-0.22	0.864878
SPIN4	-0.22	5.58078
TBX1	-0.22	6.02515
VIPR1	-0.22	2.11716
AR	-0.21	10.6955
IRF2BP2	-0.21	11.0234
PHPT1	-0.21	2.3268
HBA1; HBA2	-0.21	0.166875
KLK2	-0.21	8.2364
ZFAND5	-0.21	7.12901
SPTBN4	-0.21	1.6694
HOXB13	-0.21	3.50122
IFNAR1	-0.21	3.99722
NKAPD1	-0.21	0.365632
ANTKMT	-0.21	0.023315
H2BC26	-0.2	0.772285
SHH	-0.2	7.81229
BCL7A	-0.2	4.09388
CDC42EP3	-0.2	4.00632
DNAJC14	-0.2	5.05043
ZNF706	-0.2	4.00488
DESI1	-0.2	3.36986
KHK	-0.2	1.48394
SLC8A2	-0.2	0.24014
ZBTB10	-0.19	12.2738
ITM2A	-0.19	10.2603
ZNF385B	-0.19	9.99643
SPON2	-0.19	10.1545
IHH	-0.19	5.35389
PDP1	-0.19	6.21958
ESRRA	-0.19	6.86569
HOXA10	-0.19	13.8268
SAP30	-0.19	6.84802
COX14	-0.19	0.126409
PPRC1	-0.19	4.06438
TRIM27	-0.18	12.2566
MID1IP1	-0.18	6.19384
LPL	-0.18	1.04389
HMGN2	-0.18	1.08891
BCL7B	-0.18	6.06125
LIFR	-0.18	6.78878
PER2	-0.18	0.102533
ZNF581	-0.18	5.68592
FAM210B	-0.18	0.823425
MAN1C1	-0.18	1.94996
GPRIN2	-0.18	1.35044
N4BP2L2	-0.18	3.11743
SLC19A2	-0.18	9.24639
CD55	-0.18	0.932194
VGLL4	-0.18	4.64804
TMEM45B	-0.18	1.10437
SHLD2	-0.18	0.054431
TOMM7	-0.18	2.18115
SLC45A3	-0.18	1.80447
ERG	-0.17	12.8924
EXPH5	-0.17	2.88507
KRT5	-0.17	0.012992
NOP16	-0.17	5.80217
ELF2	-0.17	9.11774
ZNF613	-0.17	6.50877
RABEPK	-0.17	4.50231
PDZRN3	-0.17	3.92814
RPL35A	-0.17	3.12937
GNA12	-0.17	0.061234
KLHL26	-0.17	0.081961
NPY	-0.17	3.58476
SORBS1	-0.17	0.033884
SC5D	-0.17	0.917547
EMC10	-0.17	3.60236
SLCO4A1	-0.17	1.40033
ATP5F1E	-0.17	5.57603
IFT140	-0.17	1.6647
JADE1	-0.17	3.61778
C12orf60	-0.17	1.60201
SARG	-0.16	12.0412
TDRD1	-0.16	11.1636
DPP4	-0.16	1.12376
NR2F2	-0.16	10.0501
ELF1	-0.16	1.69837
PHF23	-0.16	6.98045
HGSNAT	-0.16	1.72905
ITPKC	-0.16	0.008485
PDF	-0.16	0.081413
ASAP3	-0.16	5.69193
HGF	-0.16	0.212546
SEMA3C	-0.16	3.16313
VLDLR	-0.15	13.1548
THBS1	-0.15	0.937591
C6orf132	-0.15	4.58098
ZNF615	-0.15	5.31381
RERE	-0.15	5.0296
GUSB	-0.15	0.148
FAM110B	-0.15	4.77627
FAM8A1	-0.15	1.08734
CNNM1	-0.15	3.77867
DPY30	-0.15	4.32656
PLD6	-0.15	3.46493
THADA	-0.15	1.29573
GJB1	-0.15	6.22451
VTN	-0.15	0.253324
SMIM13	-0.15	0.504324
MAP3K1	-0.15	2.608
ZFPM1	-0.15	0.063679
GRHL2	-0.14	6.79239
H1-2	-0.14	1.32415
H1-3	-0.14	1.39416
GNL3	-0.14	4.58354
KIF22	-0.14	5.99049
MARCKS	-0.14	3.82418
MTERF4	-0.14	6.83284
RASSF8	-0.14	5.40419
C11orf98	-0.14	5.9183
CEP57	-0.14	5.82374
CREB1	-0.14	1.56012
LRFN1	-0.14	6.58291
ICAM1	-0.14	0.195718
CACFD1	-0.14	4.08129
ATP5MJ	-0.14	0.594289
XYLT2	-0.14	0.520427
IKZF5	-0.14	1.11828
FBXW2	-0.14	0.268173
CABLES1	-0.14	1.51298
PLEKHA1	-0.14	1.60737
PCLO	-0.14	0.079075
PRSS23	-0.14	0.695116
SACS	-0.14	0.0036
TSC22D1	-0.13	9.88702
FDX1	-0.13	2.50649
TYSND1	-0.13	2.59781
SEC61B	-0.13	3.73139
CNBP	-0.13	0.047908
PPP1R3D	-0.13	0.270639
APOE	-0.13	0.063607
BDP1	-0.13	0.254349
FAM110A	-0.13	1.28459
PHLPP1	-0.13	0.430359
SCMH1	-0.13	3.54907
PDE8A	-0.13	0.663017
IPPK	-0.13	4.81875
PDP2	-0.13	3.45539
ITGB1BP1	-0.13	0.257237
MPLKIP	-0.13	0.674275
NR4A1	-0.13	0.00385
ZNF239	-0.13	1.12957
ADGRA3	-0.13	0.003541
SEMA4C	-0.13	0.683735
C5	-0.13	0.002865
RPUSD1	-0.13	2.98976
RPS10	-0.12	2.78508
OSBPL2	-0.12	7.06909
IRF2BPL	-0.12	2.26517
GSE1	-0.12	5.07874
FAM136A	-0.12	6.00784
SLIRP	-0.12	1.86733
C3	-0.12	0.002844
GASK1B	-0.12	9.6454
BRAF	-0.12	0.116124
MRPL9	-0.12	1.6423
SMN1; SMN2	-0.12	1.81471
SRSF3	-0.12	5.96674
SIM2	-0.12	4.74347
MRPL17	-0.12	3.14252
NOL7	-0.12	4.77983
FAM174B	-0.12	9.29472
ERF	-0.12	4.48577
ATP5ME	-0.12	2.81255
TUSC1	-0.12	0.067534
RPL35	-0.12	3.38473
CRISP3	-0.12	1.68349
SP1	-0.12	0.226191
RPS29	-0.12	0.542503
MFSD4A	-0.12	1.20525
UTP23	-0.12	1.78515
MEST	-0.12	0.045559
RABIF	-0.12	1.28545
PLPP5	-0.12	0.387044
ARL5B	-0.12	1.74283
ARHGEF4	-0.12	0.749265
IRF2	-0.12	4.01728
SDHAF2	-0.12	0.189859
C17orf80	-0.12	0.514464
GRPEL2	-0.12	0.318655
NOLC1	-0.11	3.4301
ARHGAP29	-0.11	4.07098
CHCHD3	-0.11	3.47757
CCDC86	-0.11	9.34072
TOMM40	-0.11	5.24812
TNC	-0.11	1.0537
SNRPA	-0.11	2.98658
DOT1L	-0.11	1.98507
MINDY3	-0.11	3.96794
CFAP97	-0.11	6.80477
RHOB	-0.11	0.836867
PCDH1	-0.11	3.42533
SESN3	-0.11	1.39513
RPL29	-0.11	4.54291
A2M	-0.11	0.012936
SETD7	-0.11	2.70857
UBE2V1	-0.11	1.03802
ADIRF	-0.11	1.53469
ZBTB33	-0.11	3.88832
NCBP2	-0.11	2.66299
NDUFA4	-0.11	5.38403
ZNF587B	-0.11	3.53306
TSPAN14	-0.11	4.75039
TOMM40L	-0.11	2.42508
CD151	-0.11	1.46397
EXOSC5	-0.11	1.56744
BICC1	-0.11	1.65925
TMEM248	-0.11	1.17196
LGALS8	-0.11	3.79923
ZCCHC7	-0.11	3.94179
MTUS1	-0.11	0.886406
TMEM65	-0.11	12.346
BCL2L1	-0.11	0.322585
FMC1	-0.11	0.506071
SEMA4B	-0.11	0.809428
ZBTB2	-0.11	2.71101
SLC35A1	-0.11	0.928675
PLPP3	-0.11	4.20142
TEAD3	-0.11	3.70338
COX16	-0.11	2.13666
RASSF2	-0.11	0.334571
FOXG1	-0.11	0.000417
SLC17A5	-0.11	0.151393
ARSA	-0.11	0.698258
DPAGT1	-0.11	0.358168
IFFO2	-0.11	0.601629
RHBDD3	-0.11	0.424019
SHROOM3	-0.1	7.35977
TPM1	-0.1	1.64832
TLE3	-0.1	2.63726
WDR43	-0.1	3.28024
GUCY1B1	-0.1	3.34763
ESRP2	-0.1	2.58236
NACA	-0.1	2.35058
FKBP3	-0.1	0.823692
GGCT	-0.1	3.79036
SRP9	-0.1	4.49187
CHMP2B	-0.1	0.893527
SRSF7	-0.1	0.982837
SURF6	-0.1	2.56206
SNAPC4	-0.1	2.73604
BARD1	-0.1	6.45933
GRPEL1	-0.1	6.8266
TMEM201	-0.1	2.81883
UBE2V2	-0.1	1.62173
TMEM30A	-0.1	0.46363
C19orf47	-0.1	3.62817
CDKN1B	-0.1	2.60708
BUD23	-0.1	1.74522
ARGLU1	-0.1	2.96186
SH3BGRL3	-0.1	1.64965
TXNDC17	-0.1	2.55209
CLTA	-0.1	1.31204
ZNF121	-0.1	0.021254
SERPINF1	-0.1	0.000424
SLC30A4	-0.1	3.47315
CUL9	-0.1	0.37032
ZNFX1	-0.1	3.39909
TIMM9	-0.1	1.66212
UBIAD1	-0.1	0.920174
FHDC1	-0.1	0.80638
NKIRAS1	-0.1	3.18783
MRPS12	-0.1	3.09081
TMEM109	-0.1	1.82588
MARCHF7	-0.1	0.243592
RAB11FIP5	-0.1	0.421461
GNG5	-0.1	2.61905
SYNE4	-0.1	0.729334
SIGMAR1	-0.1	2.4049
SYNGR2	-0.1	0.635102
SAMD13	-0.1	4.0444
ZNF518A	-0.1	0.003196
CTSL	-0.1	1.55463
ZNF865	-0.1	0.216871
CISD3	-0.1	2.24964
UQCC3	-0.1	2.51345
NAPEPLD	-0.1	0.77468
DNMBP	-0.1	0.274657
LXN	-0.1	2.6546
KLHL8	-0.1	1.2165
KDELR1	-0.1	0.288457
TRIM11	-0.1	2.69765
NET1	-0.1	2.94133
CERS6	-0.1	0.523511
SEC14L1	-0.1	0.033146
TUSC2	-0.1	0.738787
CCN1	-0.1	0.73367
HK1	-0.09	5.38309
SHROOM2	-0.09	4.75164
MDH2	-0.09	0.852258
DDX5	-0.09	2.52538
NPM1	-0.09	3.69737
DSG2	-0.09	2.84185
PHLDB2	-0.09	3.72408
CS	-0.09	3.75241
MIOS	-0.09	4.49901
DLAT	-0.09	3.7756
CDH1	-0.09	3.70069
RRS1	-0.09	5.27167
PPP1CC	-0.09	3.29093
ESRP1	-0.09	2.14103
GPATCH4	-0.09	3.49707
GRHPR	-0.09	5.84785
NIFK	-0.09	2.77137
PTGES2	-0.09	4.80113
RPS19	-0.09	3.34608
MDH1	-0.09	2.81543
AHCYL2	-0.09	0.557787
MORC2	-0.09	6.02346
AMPD2	-0.09	3.95583
RREB1	-0.09	3.07677
MCAM	-0.09	2.39961
RRP1	-0.09	3.66154
RIPK2	-0.09	2.01484
RAB20	-0.09	2.15626
USP54	-0.09	6.01483
DDAH2	-0.09	1.60601
SGTA	-0.09	2.10494
ANP32B	-0.09	5.57055
SCD	-0.09	0.230618
GOLPH3	-0.09	2.12843
FSTL1	-0.09	1.50915
DLG3	-0.09	2.38857
UCK2	-0.09	6.29593
IRS1	-0.09	6.75302
WBP4	-0.09	3.40402
ENG	-0.09	3.61412
JPH1	-0.09	2.19859
HDAC7	-0.09	7.08615
ITIH2	-0.09	0.001035
MBNL1	-0.09	9.26702
NOB1	-0.09	2.17108
TMSB4X	-0.09	0.403713
IFRD1	-0.09	7.61395
MLLT3	-0.09	1.54317
USP22	-0.09	1.66436
MARCKSL1	-0.09	1.01774
ZNF3	-0.09	3.55514
SAR1A	-0.09	0.240702
NDUFB11	-0.09	0.998436
PRMT6	-0.09	0.443333
MCTP2	-0.09	1.0196
CHMP3	-0.09	1.33734
PHF5A	-0.09	2.61513
RTEL1	-0.09	1.4607
WASHC3	-0.09	0.707098
TMCO1	-0.09	0.548667
VPS37C	-0.09	5.42534
DTNBP1	-0.09	0.000135
TMEM9	-0.09	5.01586
ZNF670	-0.09	0.961337
ITPKB	-0.09	0.707199
FBLN1	-0.09	0.006293
FHIP1A	-0.09	0.749698
RHBDF1	-0.09	1.01199
SLC35F5	-0.09	0.643253
RPL37	-0.09	4.93819
FEM1B	-0.09	0.015863
AEBP2	-0.09	0.600055
PCNX4	-0.09	1.5751
NRM	-0.09	0.058535
BCLAF3	-0.09	9.66e-06
FKBPL	-0.09	0.103696
CLIP4	-0.09	1.61093
ZNF324	-0.09	0.384745
S100A10	-0.09	0.646987
PPP1R35	-0.09	1.19762
CLDN4	-0.09	1.25012
YIPF5	-0.09	0.522059
SLC6A8	-0.09	5.6e-06
C19orf12	-0.09	0.10265
TMEM238	-0.09	5.64e-05
ASTN2	-0.09	0.290133
RASGRF2	-0.09	0.006355
VSIG10	-0.09	4.61861
MAP7D2	-0.09	0.460052
CCDC71L	-0.09	5.29e-07
AKAP11	-0.09	0.00617
SLC16A3	-0.09	0.012908
DCLRE1A	-0.09	0.071855
RANBP2	-0.08	7.49698
GPI	-0.08	0.999165
DDX24	-0.08	0.594705
ST13	-0.08	2.83863
ECT2	-0.08	1.36604
ECH1	-0.08	3.92269
SEPTIN2	-0.08	4.41257
HK2	-0.08	2.51427
CHD1L	-0.08	2.2746
WIZ	-0.08	4.7624
IDH3A	-0.08	2.66427
LARP4	-0.08	2.66996
NLE1	-0.08	5.00786
RAB11A	-0.08	0.800426
TIMM50	-0.08	0.295889
GALNT3	-0.08	2.43678
PURA	-0.08	2.74374
DDX55	-0.08	0.775531
SCCPDH	-0.08	2.61251
TIAL1	-0.08	0.867815
KIF14	-0.08	0.703602
ZNF316	-0.08	3.21827
AK4	-0.08	3.26009
WDR74	-0.08	0.993661
KCTD3	-0.08	8.23096
TMEM245	-0.08	4.65185
SLC19A1	-0.08	4.85912
EPN3	-0.08	1.4683
FYTTD1	-0.08	2.39181
PFDN6	-0.08	2.15716
PPAN	-0.08	1.90265
CHMP4C	-0.08	5.55276
EEF1B2	-0.08	2.43029
DYNLL2	-0.08	1.56447
ARG2	-0.08	4.95961
VPS29	-0.08	1.78636
SLX9	-0.08	2.08778
TUT1	-0.08	3.28875
BLMH	-0.08	0.244378
FAS	-0.08	1.41245
SCAMP3	-0.08	1.68311
MIF	-0.08	1.76862
RETREG1	-0.08	1.52062
DHRS4	-0.08	4.19041
RPL22	-0.08	0.929144
TRIR	-0.08	0.26956
ZNF385A	-0.08	2.87785
PLA2G7	-0.08	0.230399
MIX23	-0.08	1.6225
ATOX1	-0.08	1.06962
IMP3	-0.08	1.21169
CD320	-0.08	0.127391
RPL34	-0.08	1.68314
MED15	-0.08	0.09882
BICDL1	-0.08	0.819257
FRY	-0.08	0.37606
	-0.08	1.31737
METTL26	-0.08	0.559678
C19orf53	-0.08	0.99375
ASS1	-0.08	1.42699
PFDN1	-0.08	3.5275
TRAF4	-0.08	2.66237
TIMM8B	-0.08	3.49335
UNC93B1	-0.08	1.3215
C15orf40	-0.08	1.22553
MRPL23	-0.08	7.10015
FBLIM1	-0.08	0.00234
IL6ST	-0.08	0.874544
MAN2B2	-0.08	0.461425
ZNF660	-0.08	0.016235
NUDT8	-0.08	1.19691
CEND1	-0.08	0.604967
APOO	-0.08	1.11173
CCNL1	-0.08	1.43384
COX18	-0.08	0.514214
FBRSL1	-0.08	0.093824
GTF2A2	-0.08	4.36795
SECISBP2L	-0.08	0.303835
SEPSECS	-0.08	0.713356
MRPL35	-0.08	1.58169
SERPINA7	-0.08	0.002756
COMMD2	-0.08	0.032186
CD44	-0.08	0.847741
MNX1	-0.08	1.09991
USP45	-0.08	0.991756
HIPK1	-0.08	1.32944
ZNF835	-0.08	0.277748
CCDC126	-0.08	0.071971
KRT8	-0.07	2.49562
SOGA1	-0.07	3.71217
EIF4G2	-0.07	3.01334
SERBP1	-0.07	2.04959
PRPF6	-0.07	3.60065
LAMB1	-0.07	2.09418
RPN1	-0.07	0.853063
CD2AP	-0.07	2.61658
UBTF	-0.07	1.57407
TOMM70	-0.07	2.44503
NOP2	-0.07	1.3678
PHGDH	-0.07	3.81967
PALS1	-0.07	4.18686
FNBP1L	-0.07	8.03396
MAP7	-0.07	1.40192
SACM1L	-0.07	0.305167
NVL	-0.07	2.72582
HARS1	-0.07	1.608
USP36	-0.07	0.971701
AKAP1	-0.07	6.03855
CAB39L	-0.07	3.60721
NKRF	-0.07	1.25211
LGALS3BP	-0.07	1.03631
HADH	-0.07	1.05091
PELP1	-0.07	3.05546
GREB1	-0.07	0.158841
MED17	-0.07	6.39822
MAT2A	-0.07	5.1048
RAB18	-0.07	3.10478
ATP5PO	-0.07	3.97676
LDLR	-0.07	1.01248
RCOR3	-0.07	0.560675
GNS	-0.07	0.787618
SNRPA1	-0.07	3.4312
RPS7	-0.07	2.37057
SH3GLB2	-0.07	4.25642
TWNK	-0.07	0.364847
SLC25A1	-0.07	1.14602
BRIX1	-0.07	1.02649
TRIP13	-0.07	0.71381
EIPR1	-0.07	0.296808
	-0.07	2.81816
HINT1	-0.07	0.736891
NOL9	-0.07	0.35881
BTF3	-0.07	6.54933
RPL24	-0.07	1.02425
PMM2	-0.07	2.55157
NDUFA7	-0.07	1.10337
STEAP1	-0.07	0.036238
DHCR24	-0.07	0.091434
DIABLO	-0.07	2.71674
LRATD2	-0.07	1.71674
COQ9	-0.07	1.97717
ATP5PF	-0.07	2.98927
DNA2	-0.07	0.079016
ARPC5L	-0.07	3.88071
RPL27	-0.07	1.1133
SF3B5	-0.07	0.991373
UBXN1	-0.07	3.39013
SMAD9	-0.07	0.004584
BRSK2	-0.07	3.3239
UBE2E2	-0.07	2.51997
RPS15	-0.07	0.809984
SRXN1	-0.07	1.32323
UBE2T	-0.07	1.32161
PHRF1	-0.07	2.41752
GRIA2	-0.07	1.09334
WASL	-0.07	0.985977
F5	-0.07	1.32e-06
PPIF	-0.07	1.96813
TRMU	-0.07	1.46931
NDUFS4	-0.07	0.930466
PSMG1	-0.07	1.76511
NMRAL1	-0.07	0.06326
DUSP12	-0.07	2.85678
RUNDC1	-0.07	1.20327
PTS	-0.07	1.07767
RHOBTB3	-0.07	1.75866
YOD1	-0.07	2.23126
ZBTB1	-0.07	4.35731
TCEA2	-0.07	1.27418
RETREG3	-0.07	0.091247
SLC7A1	-0.07	2.3013
PODXL	-0.07	1.61302
RPE	-0.07	0.58445
PLG	-0.07	0.01139
S100A13	-0.07	1.03848
CCDC18	-0.07	0.387831
ITIH3	-0.07	5.47e-05
POLR1D	-0.07	1.64359
TRIP10	-0.07	0.029217
DNAAF2	-0.07	1.2002
SPOCK1	-0.07	0.151677
C18orf21	-0.07	0.411209
KANK1	-0.07	0.232147
TADA2B	-0.07	0.643164
PTPRG	-0.07	0.305888
ZNF48	-0.07	1.15377
SUMO1	-0.07	2.25219
VWA1	-0.07	1.9859
ZNF587	-0.07	0.461495
POLK	-0.07	4.35579
BRMS1	-0.07	0.000571
FAM3B	-0.07	1.81892
SREBF1	-0.07	0.086284
FGFRL1	-0.07	1.86724
ASNSD1	-0.07	0.268016
LRRC20	-0.07	0.081518
NT5C3B	-0.07	0.078257
CMPK2	-0.07	0.335532
ZNF544	-0.07	0.796796
LYRM9	-0.07	0.04545
RTKN2	-0.07	0.303988
RHBDF2	-0.07	0.002645
L1CAM	-0.07	0.347675
MOB3A	-0.07	1.03848
ZNF638	-0.06	4.07792
MATR3	-0.06	2.64595
CCT5	-0.06	2.31276
DDX17	-0.06	1.05299
LAMC1	-0.06	2.8617
TFRC	-0.06	2.22828
DDX23	-0.06	1.78929
CTNNB1	-0.06	1.91306
YARS1	-0.06	4.96969
APEH	-0.06	2.81065
AHCY	-0.06	1.94236
DPYSL2	-0.06	3.71825
MLH1	-0.06	4.06409
CCDC186	-0.06	6.95704
ATP2C1	-0.06	1.15625
SEC23IP	-0.06	3.58372
MTA2	-0.06	0.764161
ATXN2	-0.06	2.1833
ACTR3	-0.06	3.12641
ELOA	-0.06	3.72594
PTBP1	-0.06	1.83083
RAD23B	-0.06	2.32737
TALDO1	-0.06	4.0376
ADAM9	-0.06	0.144616
HMGCS1	-0.06	0.49317
PITPNA	-0.06	2.27888
PACSIN2	-0.06	2.60323
PAK4	-0.06	0.313946
CYCS	-0.06	1.99511
AK2	-0.06	1.79113
EIF2S3	-0.06	0.620294
ARID2	-0.06	2.13116
ZFHX3	-0.06	1.46884
MLEC	-0.06	1.08857
RBM39	-0.06	2.51002
NAPG	-0.06	4.08712
PLOD3	-0.06	1.49772
RAB1A	-0.06	2.61029
GSR	-0.06	0.801341
SYNJ2	-0.06	0.405938
SMARCA1	-0.06	0.766312
MCM3AP	-0.06	0.273407
RASEF	-0.06	1.98637
BYSL	-0.06	4.72035
PGM3	-0.06	3.92359
UBQLN2	-0.06	1.28045
HDHD5	-0.06	0.236401
DCPS	-0.06	5.8331
POLR2M	-0.06	1.97725
SLC3A2	-0.06	0.967616
DDX19A	-0.06	0.90947
TPT1	-0.06	1.83526
RRP8	-0.06	0.288506
ELAVL1	-0.06	1.29925
ANKRD50	-0.06	2.6711
FOXK1	-0.06	2.70781
REXO4	-0.06	2.26979
G6PD	-0.06	4.37151
DDX49	-0.06	0.095304
SQLE	-0.06	0.379275
FOXP1	-0.06	3.44708
SRSF6	-0.06	0.703396
RHEB	-0.06	2.1729
DDX56	-0.06	0.727007
CROT	-0.06	0.752122
TAF5	-0.06	1.28565
STX2	-0.06	0.059292
KDM6A	-0.06	0.510463
DENND1A	-0.06	0.339029
TBC1D2B	-0.06	0.864888
GPT2	-0.06	2.1204
TSN	-0.06	1.26263
HEBP1	-0.06	2.933
MRPL58	-0.06	1.4549
ARHGAP11A	-0.06	0.690902
TMEM131	-0.06	0.058912
ARHGAP32	-0.06	0.787517
TFB2M	-0.06	1.20611
HLCS	-0.06	1.64627
RPS18	-0.06	3.39363
TOLLIP	-0.06	1.10481
RPL11	-0.06	1.68843
ZNF331	-0.06	1.56375
RLIM	-0.06	0.001428
SLC25A19	-0.06	0.228838
VPS13D	-0.06	0.996854
ZFP62	-0.06	0.351318
SNRPD3	-0.06	2.08743
CLK1	-0.06	0.676083
LSM2	-0.06	0.000366
MTRR	-0.06	1.96944
SLC29A1	-0.06	0.006587
SLC1A5	-0.06	1.1471
SMAP2	-0.06	2.16059
MME	-0.06	0.761159
MTCL1	-0.06	0.987575
ZFP91	-0.06	1.36764
RPL26	-0.06	2.08254
MRM3	-0.06	1.65342
GATC	-0.06	2.14757
MIEF1	-0.06	0.695615
ISCU	-0.06	0.223093
DSC3	-0.06	3.1669
GC	-0.06	0.012924
MRPL40	-0.06	0.133704
RSBN1	-0.06	0.384577
BCL9	-0.06	1.80921
UBE2N	-0.06	3.98371
NDUFS6	-0.06	1.72292
HSF1	-0.06	3.95892
RAD51AP1	-0.06	0.338781
HTRA2	-0.06	2.14404
SLC25A25	-0.06	0.414345
DHX34	-0.06	0.557329
NDUFAB1	-0.06	0.328319
LYSMD2	-0.06	0.64088
COA3	-0.06	2.85624
NDRG2	-0.06	0.663737
PHF8	-0.06	0.664491
MTO1	-0.06	1.28716
SLC25A15	-0.06	0.518592
CENPB	-0.06	0.532651
TRIT1	-0.06	0.023044
NPC2	-0.06	5.21547
PCDHB3	-0.06	1.19771
REEP5	-0.06	1.23065
NDUFA8	-0.06	1.33327
NEDD8	-0.06	0.187412
MNT	-0.06	1.57735
PARL	-0.06	0.943311
STK11IP	-0.06	1.28357
RNF13	-0.06	0.106422
ZNF275	-0.06	0.099825
NMES1	-0.06	0.796249
NRF1	-0.06	0.675389
FAM89B	-0.06	1.08737
NDUFA2	-0.06	1.26493
CIAO2A	-0.06	0.922206
SZRD1	-0.06	0.585382
MANBA	-0.06	1.6582
CYB5B	-0.06	0.001732
NDUFB6	-0.06	0.184141
NUDT4	-0.06	2.5e-05
MRPL30	-0.06	2.05483
TSPAN3	-0.06	2.1956
COMMD3	-0.06	0.83384
CRIP2	-0.06	0.596814
CCDC43	-0.06	1.38133
RNF41	-0.06	1.89051
HSDL1	-0.06	0.011476
CISD1	-0.06	0.105343
MPC2	-0.06	0.169257
VKORC1L1	-0.06	0.164284
DPY19L4	-0.06	0.505754
NOL12	-0.06	0.866059
VSTM2L	-0.06	1.05411
NFATC2IP	-0.06	0.066321
SH3BP4	-0.06	0.330047
APOC1	-0.06	0.869397
TAP2	-0.06	1.98078
ZDHHC3	-0.06	0.592901
TACSTD2	-0.06	0.479095
SLC26A6	-0.06	5.76676
ZNF219	-0.06	0.273052
KLHDC4	-0.06	0.062312
LYRM1	-0.06	0.877282
SUV39H2	-0.06	0.004061
ZNF443	-0.06	1.16329
IFNGR1	-0.06	3.3241
OMA1	-0.06	0.001885
RBFA	-0.06	1.04314
CCNC	-0.06	0.182441
GSTA1	-0.06	0.013539
FAM185A	-0.06	0.041895
CRYM	-0.06	0.28166
MBTPS2	-0.06	0.17305
REV3L	-0.06	0.038138
IL1RAP	-0.06	0.089576
FLNB	-0.05	1.42963
NUMA1	-0.05	2.41359
RAD50	-0.05	3.16033
LMNB1	-0.05	3.19763
HDLBP	-0.05	0.710534
CRYBG1	-0.05	2.82563
DDX21	-0.05	0.988041
ACLY	-0.05	1.41638
KIAA1217	-0.05	4.47512
LARP1	-0.05	0.66901
XPO5	-0.05	1.21719
LRRFIP1	-0.05	0.972317
HLTF	-0.05	0.007132
MGA	-0.05	3.0182
DENND4C	-0.05	2.25328
SEPTIN9	-0.05	3.82453
ZMYND8	-0.05	7.09724
WDR3	-0.05	4.33093
KIF16B	-0.05	1.48826
RSL1D1	-0.05	0.803383
RBM28	-0.05	4.12929
TMPO	-0.05	1.73703
ARHGAP6	-0.05	1.2909
CASZ1	-0.05	2.19768
PHB2	-0.05	1.26075
ZNF609	-0.05	0.296674
PCBP1	-0.05	7.32606
ABCE1	-0.05	2.80091
PCBP2	-0.05	2.53466
KIFC1	-0.05	0.118197
HSPG2	-0.05	0.076162
NDRG1	-0.05	1.23081
RBMXL1	-0.05	2.80241
DBNL	-0.05	1.82953
PITPNB	-0.05	0.200098
PAPSS1	-0.05	4.19872
PTPN12	-0.05	1.53539
MIDEAS	-0.05	2.86206
JMJD1C	-0.05	2.15823
PDHA1	-0.05	1.98235
DNAJA4	-0.05	0.213982
DLST	-0.05	0.010753
SUPV3L1	-0.05	0.867783
DAP3	-0.05	0.677819
OBSL1	-0.05	0.98227
PDCD4	-0.05	4.54449
TBL1XR1	-0.05	5.83744
ETFB	-0.05	2.70402
ZNF462	-0.05	2.87949
SEH1L	-0.05	1.88319
CMTR1	-0.05	0.000655
UTP18	-0.05	0.030916
VAPB	-0.05	0.93565
CDV3	-0.05	1.30672
PNKP	-0.05	0.198854
NELFE	-0.05	0.18909
UTP25	-0.05	0.140175
TCEA3	-0.05	0.874226
NAPRT	-0.05	3.01796
ARAP3	-0.05	1.06721
BICD2	-0.05	0.129796
SRC	-0.05	1.70144
EARS2	-0.05	5.07753
LRRC59	-0.05	1.40684
YEATS2	-0.05	1.87786
RBBP7	-0.05	2.06536
HOMER2	-0.05	9.48077
RPL23A	-0.05	2.21041
RAB10	-0.05	0.437384
OSBPL10	-0.05	3.10539
YTHDF1	-0.05	2.09776
CCDC51	-0.05	0.91735
PPP2CB	-0.05	0.12958
LRCH1	-0.05	1.20267
SDAD1	-0.05	2.00787
ERLIN1	-0.05	6.73582
RPS8	-0.05	0.028468
RAP1B	-0.05	2.98339
CHTOP	-0.05	2.3735
EBNA1BP2	-0.05	2.37121
NUDT21	-0.05	3.98132
KRR1	-0.05	1.42884
ACTR1A	-0.05	5.94915
RAB8A	-0.05	3.27354
DPH2	-0.05	5.17437
ZC2HC1A	-0.05	0.896682
LTV1	-0.05	3.93909
SLC4A2	-0.05	0.067364
UQCRB	-0.05	1.10048
MAPRE3	-0.05	2.19419
ATAD1	-0.05	1.00601
MIPEP	-0.05	0.345688
NR2C2	-0.05	2.5319
TLE1	-0.05	0.018357
GDAP1	-0.05	0.539424
RALBP1	-0.05	2.62212
RRP36	-0.05	0.773967
RAB4A	-0.05	2.15052
IGFBP2	-0.05	2.21947
CADM1	-0.05	0.681661
MMAB	-0.05	0.557091
SEC62	-0.05	1.32932
H2AC21	-0.05	0.012512
KIAA1143	-0.05	0.10837
PTCD1	-0.05	0.191441
ERGIC1	-0.05	3.56374
ARPIN	-0.05	3.04647
NAAA	-0.05	2.71115
LIN7A	-0.05	1.27058
SNX12	-0.05	2.80499
ENSA	-0.05	0.342319
MYCBP	-0.05	0.317263
MTPAP	-0.05	1.48824
ITPRID2	-0.05	0.769837
CLTB	-0.05	1.04228
DCAF6	-0.05	0.127418
ELAVL2	-0.05	1.08948
	-0.05	0.590549
FBXO28	-0.05	0.519114
NFIA	-0.05	1.70695
FAM117B	-0.05	0.375733
SYNJ2BP	-0.05	2.53943
BORCS6	-0.05	0.000576
DNAJC19	-0.05	0.073234
ASXL1	-0.05	0.164247
SLC4A4	-0.05	0.181819
CHMP5	-0.05	1.49483
KMT2E	-0.05	3.92843
NDUFS8	-0.05	2.16377
ZNF22	-0.05	0.56156
CDC42	-0.05	0.638983
C2CD2	-0.05	0.751713
SLC25A40	-0.05	0.089377
ERGIC3	-0.05	3.39761
RNPS1	-0.05	1.55977
C15orf39	-0.05	3.17451
NR2F6	-0.05	0.844254
MRPL47	-0.05	0.462601
TSSC4	-0.05	0.909205
RAB30	-0.05	0.205819
PTP4A1	-0.05	2.38148
PRR36	-0.05	0.016652
NUBPL	-0.05	0.064479
NDUFAF3	-0.05	1.01564
ARHGEF26	-0.05	0.337831
RXRA	-0.05	1.01161
PRKCZ	-0.05	0.78437
RGL2	-0.05	0.695886
POLR2G	-0.05	0.002352
REEP3	-0.05	0.010717
SRP19	-0.05	0.012987
TMA7	-0.05	0.428223
EYA3	-0.05	3.19977
ABL2	-0.05	0.113792
MRM1	-0.05	2.62208
SNRNP27	-0.05	0.144557
SDR39U1	-0.05	0.817986
UBL4A	-0.05	1.02911
GABPB1	-0.05	1.17223
SLC39A6	-0.05	2.93381
ATP6V1G1	-0.05	1.2431
C1orf174	-0.05	0.441037
LSM12	-0.05	2.33869
PTGES	-0.05	1.56193
POP7	-0.05	1.42634
UQCC6	-0.05	0.005482
CMC2	-0.05	1.2289
LRP8	-0.05	0.356613
OSGEPL1	-0.05	0.577475
BCL9L	-0.05	0.433651
ENY2	-0.05	1.5159
AFP	-0.05	0.002509
RAB3IL1	-0.05	0.011508
KAT14	-0.05	0.00509
ZNF146	-0.05	0.004057
TBC1D16	-0.05	0.019721
LRIF1	-0.05	0.927353
LRP6	-0.05	0.34296
KLHL20	-0.05	5.09e-05
SLC35F6	-0.05	0.030495
PLA1A	-0.05	1.65216
PACS2	-0.05	0.032217
ATP5MF	-0.05	0.083326
ARHGEF38	-0.05	5.67e-05
ITIH4	-0.05	0.003199
NDUFB3	-0.05	0.091865
UBXN2A	-0.05	0.00011
SLC6A6	-0.05	0.219236
BCAR3	-0.05	0.931609
ALG3	-0.05	0.056903
ATP7B	-0.05	0.07621
KCMF1	-0.05	1.23615
TLCD3A	-0.05	0.815182
GNB5	-0.05	0.003261
CRPPA	-0.05	0.698945
SAT2	-0.05	0.274076
DBNDD1	-0.05	0.480851
SNAPC5	-0.05	0.19559
LSM3	-0.05	0.96855
MGST2	-0.05	0.422703
DENND4B	-0.05	0.032535
SGPP1	-0.05	0.453904
DYNLT2B	-0.05	0.004724
RABAC1	-0.05	0.1136
SLC12A8	-0.05	0.070473
ADIPOR2	-0.05	0.000387
DTX3	-0.05	0.006565
PLEC	-0.04	0.846306
DSP	-0.04	3.25069
EIF4G1	-0.04	0.902975
TNKS1BP1	-0.04	3.0864
TCOF1	-0.04	1.02576
CAND1	-0.04	0.127962
SMARCC1	-0.04	1.52168
EIF5B	-0.04	1.4906
NCOR2	-0.04	3.78152
DDX46	-0.04	2.50548
GART	-0.04	1.98278
EZR	-0.04	4.37072
IMMT	-0.04	0.111734
HNRNPU	-0.04	2.14292
NPEPPS	-0.04	5.01371
ATP5F1A	-0.04	2.72567
STRBP	-0.04	0.006349
TKT	-0.04	0.46701
POP1	-0.04	1.12935
UBAP2L	-0.04	0.851572
SCAF11	-0.04	0.708902
AP3B2	-0.04	1.1196
NUP93	-0.04	3.63635
LDHA	-0.04	4.82913
PNPT1	-0.04	1.43604
ATIC	-0.04	2.50063
UPF2	-0.04	0.162626
WDR1	-0.04	0.305049
KRT18	-0.04	0.226904
SEC31A	-0.04	1.9781
LRRC47	-0.04	2.0333
CTTN	-0.04	0.943418
PRPF3	-0.04	2.17819
MRE11	-0.04	2.44178
EIF2S1	-0.04	1.57652
PDLIM5	-0.04	1.409
FH	-0.04	3.76313
BCAP31	-0.04	0.350765
POLR1B	-0.04	1.7979
STRAP	-0.04	0.459821
PHB1	-0.04	0.124273
KDM1A	-0.04	4.26036
APP	-0.04	1.83522
RBM14	-0.04	0.793258
FAM83H	-0.04	2.33295
FARSB	-0.04	0.868367
EIF5A	-0.04	0.642883
ACSL3	-0.04	0.791703
RCC2	-0.04	0.325791
AKR1A1	-0.04	0.926435
BICD1	-0.04	0.477028
TRIM24	-0.04	0.685341
PAICS	-0.04	0.117199
TAF15	-0.04	0.683038
SUCLG2	-0.04	1.69927
COLEC12	-0.04	0.963293
TRMT10C	-0.04	3.81468
RBM12B	-0.04	1.53662
RAP1GDS1	-0.04	1.05712
SF1	-0.04	0.354539
RBM12	-0.04	3.27141
GALNT7	-0.04	3.03627
BZW2	-0.04	1.77072
LUC7L3	-0.04	2.16125
METAP2	-0.04	2.4413
ZC3H15	-0.04	1.4217
TFAM	-0.04	0.4682
ECHS1	-0.04	2.14698
TARDBP	-0.04	2.04676
VPS51	-0.04	1.51428
CHAMP1	-0.04	0.49895
FBL	-0.04	0.246308
RBM4	-0.04	0.51895
STT3B	-0.04	1.09907
PCNA	-0.04	3.09635
NT5C2	-0.04	0.641207
ZC3H14	-0.04	1.81481
TPM4	-0.04	1.36231
CEMIP2	-0.04	2.54345
RBM47	-0.04	1.05622
SLC25A12	-0.04	0.086363
PSMD7	-0.04	0.623498
KIN	-0.04	2.27395
DECR1	-0.04	0.162095
GTPBP1	-0.04	1.0779
BCAT2	-0.04	0.780169
	-0.04	0.167177
PRMT5	-0.04	0.226892
SLC4A7	-0.04	2.01256
INA	-0.04	0.510583
ANP32A	-0.04	2.07323
TMED2	-0.04	0.003341
MTAP	-0.04	2.66322
FUS	-0.04	0.498885
YTHDF2	-0.04	2.39337
LEO1	-0.04	0.4154
SCARB2	-0.04	0.74675
DICER1	-0.04	0.243451
DDX11L8	-0.04	0.023926
PMS1	-0.04	0.721538
PPIL2	-0.04	0.032814
AIMP2	-0.04	0.561345
G3BP2	-0.04	4.01122
THYN1	-0.04	0.772249
TASOR2	-0.04	1.02289
JPT2	-0.04	0.503614
KPNA5	-0.04	0.034254
GTPBP6	-0.04	0.745495
PGP	-0.04	0.288576
SARNP	-0.04	0.227902
RPS4X	-0.04	1.44362
ITGB5	-0.04	0.00012
RPL18A	-0.04	0.049748
ME1	-0.04	0.343703
POLR1E	-0.04	5.46324
RBM15	-0.04	0.473055
HMGCL	-0.04	3.58188
NUCKS1	-0.04	0.193816
ACAD8	-0.04	0.068992
PPHLN1	-0.04	3.48589
PRPS1	-0.04	0.510583
NSUN5	-0.04	0.071342
PRDX3	-0.04	1.07962
PPT1	-0.04	2.52368
UTP3	-0.04	1.10494
TFG	-0.04	1.07928
SEC22B	-0.04	1.47037
DHPS	-0.04	7.35e-06
DERPC	-0.04	0.076071
PRPF38B	-0.04	1.27258
COX4I1	-0.04	0.190374
CCZ1	-0.04	0.025083
YY1	-0.04	0.191102
UBE2J1	-0.04	2.32879
RPL13	-0.04	1.08845
GORASP2	-0.04	0.170382
RPS24	-0.04	0.368343
SASS6	-0.04	0.673777
RPS16	-0.04	2.21881
GALK2	-0.04	0.050642
RBM45	-0.04	1.19443
ATP6V1E1	-0.04	0.349153
SEC13	-0.04	0.353632
CSNK1A1	-0.04	0.638738
ABHD11	-0.04	0.181164
ADAM10	-0.04	0.039953
GALK1	-0.04	0.090486
CCDC137	-0.04	3.60607
COA7	-0.04	0.016393
ARHGEF2	-0.04	0.913342
FKBP9	-0.04	0.169044
DCTPP1	-0.04	0.20505
EEF2K	-0.04	0.636887
ZNF24	-0.04	0.020124
FHIP2A	-0.04	0.467125
DIS3L	-0.04	0.223768
RRP15	-0.04	0.434712
MBOAT7	-0.04	0.832192
SRSF2	-0.04	0.109336
C8orf33	-0.04	1.95381
NUDT5	-0.04	0.000296
RTN4	-0.04	0.519994
EGLN1	-0.04	0.571084
ADH5	-0.04	1.18068
KPNA3	-0.04	1.27228
SAP130	-0.04	0.155791
PIMREG	-0.04	0.290545
TNRC6C	-0.04	0.030984
H1-0	-0.04	0.439022
HEBP2	-0.04	2.14879
FRMD4A	-0.04	0.157885
OSGEP	-0.04	0.482349
FBXW11	-0.04	0.068346
HSP90AA4P	-0.04	7.17e-08
TMC5	-0.04	0.455546
ZNF845	-0.04	0.001113
FNDC3B	-0.04	0.53191
MAP3K20	-0.04	0.197012
MRPS28	-0.04	4.5579
JMJD6	-0.04	0.016675
AAMP	-0.04	0.164179
QTRT2	-0.04	0.065095
MRPS18A	-0.04	1.30822
WDR18	-0.04	0.793287
ZFHX4	-0.04	1.20261
REPIN1	-0.04	0.03154
CWH43	-0.04	0.187888
WDR41	-0.04	0.600488
S100A11	-0.04	0.713597
EEF1E1	-0.04	2.4658
RPS15A	-0.04	0.195947
SETMAR	-0.04	1.45578
DHX33	-0.04	0.099258
BID	-0.04	1.18355
RABGAP1L	-0.04	1.86306
DPH1	-0.04	0.984441
COPZ1	-0.04	0.424049
GM2A	-0.04	1.0428
COQ8A	-0.04	0.00213
MBD2	-0.04	0.055855
PLEKHF2	-0.04	1.38083
AAMDC	-0.04	0.771277
SLC38A1	-0.04	0.004044
FAM162A	-0.04	0.218676
OPA3	-0.04	0.792964
PRDM2	-0.04	0.052141
SPIN3	-0.04	0.055397
UVSSA	-0.04	0.661914
AGFG2	-0.04	0.11185
ANKRD44	-0.04	0.057487
TK2	-0.04	0.77565
RPP25L	-0.04	0.143319
PAK1IP1	-0.04	0.358827
YRDC	-0.04	2.22259
NADSYN1	-0.04	0.128783
FHOD3	-0.04	0.206147
SNRPC	-0.04	0.073945
PANK2	-0.04	0.00158
LZTS2	-0.04	3.0522
WDR55	-0.04	1.01137
MRPL14	-0.04	0.548179
C8orf82	-0.04	0.079121
RBFOX1	-0.04	0.013096
NGDN	-0.04	0.333301
HSBP1	-0.04	1.30873
BOLA2; BOLA2B	-0.04	1.30545
KDM2B	-0.04	0.021757
SNTA1	-0.04	0.374043
BLVRB	-0.04	0.772104
TREX1	-0.04	0.822176
ZNF746	-0.04	0.005117
EXOSC4	-0.04	1.28203
CLP1	-0.04	0.721821
RLIG1	-0.04	0.217773
SLC30A5	-0.04	0.881396
PRMT2	-0.04	0.005638
SGF29	-0.04	0.095207
CYB561	-0.04	0.130745
SLC9A2	-0.04	1.20412
TIMM8A	-0.04	0.24538
ATP5F1D	-0.04	1.37627
LAMTOR2	-0.04	0.251417
POMP	-0.04	0.234453
NDUFAF5	-0.04	0.096576
MRPS17	-0.04	1.68488
MCRIP2	-0.04	0.001027
ISG15	-0.04	0.453518
DHRS3	-0.04	0.51062
PRELID3B	-0.04	0.031804
AIRIM	-0.04	0.312932
CTBS	-0.04	0.116625
ENPP4	-0.04	0.069231
LAMP2	-0.04	0.614171
TIMM29	-0.04	0.2456
SERAC1	-0.04	1.85e-07
MAD2L1BP	-0.04	0.002573
CD99	-0.04	1.28063
LLPH	-0.04	0.003009
ZNF513	-0.04	0.617542
SPRY1	-0.04	0.11191
CPLX1	-0.04	0.119363
RPGRIP1L	-0.04	0.025316
CCDC85B	-0.04	0.268456
ZNF76	-0.04	0.627197
SSR1	-0.04	0.690249
EIF2AK1	-0.04	1.32e-05
RMI2	-0.04	0.081293
POLR2L	-0.04	2.02816
MRPL18	-0.04	1.1496
MRPL10	-0.04	0.107384
CTDSPL	-0.04	0.189856
LSM6	-0.04	0.937945
MBP	-0.04	0.443363
ULBP2	-0.04	0.166692
PAX5	-0.04	0.109825
PEX3	-0.04	0.656661
CD99L2	-0.04	0.007197
KIF18A	-0.04	0.014845
SLC9A3	-0.04	0.316161
ZFAND1	-0.04	0.084897
SLC30A7	-0.04	2.09925
NID1	-0.04	5.25e-05
KCTD15	-0.04	0.287903
COMMD7	-0.04	0.048154
MRPL54	-0.04	0.102853
RWDD3	-0.04	0.084662
DNAJC30	-0.04	0.003396
RELL2	-0.04	0.032956
APOH	-0.04	0.003381
DXO	-0.04	0.299573
ZNF419	-0.04	0.050021
RITA1	-0.04	0.005192
SELENOK	-0.04	0.000469
RPP14	-0.04	0.039274
SLC7A6	-0.04	4.63e-07
SETD1B	-0.04	0.553698
SERF1A; SERF1B	-0.04	0.420825
SPRED2	-0.04	0.060544
MEGF9	-0.04	0.005104
TMEM41A	-0.04	0.751154
AADAT	-0.04	4.41e-05
SRCIN1	-0.04	0.034781
TBC1D7	-0.04	0.005157
SNRNP48	-0.04	0.141313
CA1	-0.04	0.011533
LRPPRC	-0.03	0.299464
EPRS1	-0.03	2.80636
MAP4	-0.03	0.618859
STIP1	-0.03	1.62928
ATP1A1	-0.03	1.14845
ADAR	-0.03	1.55935
PDS5A	-0.03	1.05068
ATP1A3	-0.03	0.374293
CSE1L	-0.03	0.365225
SND1	-0.03	1.44099
ENO1	-0.03	0.031471
USO1	-0.03	5.52223
SF3B2	-0.03	0.648426
FANCI	-0.03	0.240239
PSMD2	-0.03	0.443827
CCT7	-0.03	1.65783
SFPQ	-0.03	0.627814
GTF2I	-0.03	5.66721
AP1B1	-0.03	3.44712
MTHFD1	-0.03	1.23071
FUBP1	-0.03	0.03935
HNRNPK	-0.03	2.06354
SSB	-0.03	0.670342
DDX1	-0.03	1.2921
LIG3	-0.03	1.95971
KLC2	-0.03	1.87397
UNC13B	-0.03	0.461887
RAI14	-0.03	0.49925
CEBPZ	-0.03	0.603174
EEF1A2	-0.03	0.625929
SEC24C	-0.03	0.915058
UNC45A	-0.03	2.79156
JUP	-0.03	0.719614
HNRNPL	-0.03	1.40271
ALDOA	-0.03	0.038366
RANGAP1	-0.03	0.120465
CAMSAP1	-0.03	4.17098
NOMO1	-0.03	0.004167
EIF4B	-0.03	0.493437
ZFR	-0.03	1.24398
THOP1	-0.03	0.047748
ACAT1	-0.03	0.173379
PPA1	-0.03	0.00062
TBCE	-0.03	0.022449
H1-4	-0.03	0.68721
AP3B1	-0.03	0.002569
NONO	-0.03	0.647248
UAP1	-0.03	0.886991
LNPEP	-0.03	2.13734
NNT	-0.03	0.256295
AARS2	-0.03	0.175556
LARP7	-0.03	1.74107
GOT1	-0.03	0.508019
GRSF1	-0.03	0.37842
ARHGEF7	-0.03	0.521018
DYNC1LI1	-0.03	2.17019
RTN1	-0.03	0.851243
WDR33	-0.03	0.298562
PSMC6	-0.03	0.012295
RPS6KA3	-0.03	0.380034
ALDH9A1	-0.03	0.150132
UQCRC2	-0.03	1.11285
GOT2	-0.03	0.023789
RPS3	-0.03	0.85908
PFAS	-0.03	2.87491
MMS19	-0.03	0.008351
PRR12	-0.03	1.40777
BUB1B	-0.03	0.573348
NIT2	-0.03	0.000337
ALDH1B1	-0.03	0.972016
LAD1	-0.03	3.33474
ENAH	-0.03	4.87803
HADHB	-0.03	0.487745
OGT	-0.03	0.373561
HEXB	-0.03	0.389473
PPP5C	-0.03	0.393203
MAOA	-0.03	0.121569
CYRIB	-0.03	0.042652
ANXA5	-0.03	0.035881
CDK11B	-0.03	0.288291
CDK1	-0.03	0.145185
PPP1R9B	-0.03	0.34938
PRDX1	-0.03	0.574058
FANCD2	-0.03	0.051075
AGK	-0.03	0.224984
LARP4B	-0.03	0.076563
TES	-0.03	0.022203
NFKB1	-0.03	0.569181
MRPL1	-0.03	0.446941
HSDL2	-0.03	0.410758
AKT2	-0.03	1.30808
ADSS2	-0.03	0.411566
OXSR1	-0.03	0.791092
GLYR1	-0.03	0.709906
CLIC1	-0.03	0.047143
WDR70	-0.03	0.195363
NSRP1	-0.03	0.290319
RPS27A	-0.03	0.008311
STMN1	-0.03	0.37181
RPS2	-0.03	0.307066
AP2M1	-0.03	1.76528
ERLIN2	-0.03	0.859055
HEXA	-0.03	0.16075
APMAP	-0.03	0.453167
SOGA3	-0.03	1.06986
P4HA1	-0.03	0.241516
USP25	-0.03	0.169824
GLMN	-0.03	0.060664
THUMPD1	-0.03	0.811436
PPIB	-0.03	0.097703
ATG2B	-0.03	0.37073
MAPK1	-0.03	1.5009
REPS1	-0.03	0.404048
RABL6	-0.03	0.307471
MKLN1	-0.03	0.228312
PFN1	-0.03	3.16136
RTKN	-0.03	1.01477
RAD23A	-0.03	0.989946
METTL3	-0.03	1.2245
REXO2	-0.03	2.06505
ARFGAP2	-0.03	0.032174
ILKAP	-0.03	0.296447
SNX6	-0.03	2.11662
DDX20	-0.03	0.021539
KNOP1	-0.03	0.069227
PML	-0.03	0.692808
FDFT1	-0.03	0.914673
SLC25A3	-0.03	1.35651
HOOK3	-0.03	0.036023
POLR1G	-0.03	0.318133
CORO1B	-0.03	2.36942
UMPS	-0.03	1.66653
RALY	-0.03	1.35061
NCLN	-0.03	0.043649
CLPB	-0.03	1.83056
PPP3CA	-0.03	0.041364
RBM33	-0.03	0.723973
SNAP23	-0.03	0.012455
EPM2AIP1	-0.03	0.1172
NELFA	-0.03	0.72051
TGM2	-0.03	0.467503
MACO1	-0.03	1.06586
IMPA1	-0.03	0.06941
RBM17	-0.03	0.065059
PARP9	-0.03	0.930714
COLGALT1	-0.03	0.069903
FUCA2	-0.03	1.18063
NECTIN2	-0.03	0.050521
MRPS5	-0.03	0.065979
HGS	-0.03	2.09842
PREB	-0.03	0.259405
WDR5	-0.03	0.448779
CANT1	-0.03	2.46877
AKR1C3	-0.03	0.31157
UTP4	-0.03	0.26926
RPL23	-0.03	0.51303
EXOC3	-0.03	0.841752
PUM2	-0.03	9.51e-05
TRIM14	-0.03	0.20113
RAB8B	-0.03	0.00136
RPS14	-0.03	0.153039
NDUFA13	-0.03	0.084085
PGAM5	-0.03	1.04915
SMAD5	-0.03	0.362733
UTY	-0.03	0.006825
USE1	-0.03	0.339168
UGT8	-0.03	0.467223
HDGFL2	-0.03	1.67196
RAP1A	-0.03	0.000562
SLC35B2	-0.03	0.005432
SRP14	-0.03	0.024202
CSTB	-0.03	3.65e-05
COPS7A	-0.03	0.089091
ATP11B	-0.03	2.34455
ADPGK	-0.03	0.001874
THOC7	-0.03	0.146389
RAB39A	-0.03	1.43671
TC2N	-0.03	0.65337
RPS11	-0.03	1.08e-07
PFDN5	-0.03	1.8746
MAK16	-0.03	0.057763
PXDN	-0.03	5.5e-06
SNRPB	-0.03	0.024953
CELF1	-0.03	0.417104
PSMD8	-0.03	0.4048
PAFAH1B3	-0.03	0.254969
NHERF2	-0.03	0.790186
FUCA1	-0.03	0.1974
PATL1	-0.03	1.14e-05
MAD2L1	-0.03	0.000967
NELFCD	-0.03	2.53e-05
EIF3K	-0.03	0.049671
MCAT	-0.03	0.76339
TP53	-0.03	0.10492
RMDN3	-0.03	1.59505
ADO	-0.03	0.219475
CRBN	-0.03	0.00049
NAGLU	-0.03	0.826088
NDUFV2	-0.03	1.94384
MRPS26	-0.03	0.549964
	-0.03	0.837229
THUMPD3	-0.03	0.055641
RCL1	-0.03	0.008273
RAP2B	-0.03	2.09075
CWC27	-0.03	0.017509
CERT1	-0.03	1.55618
MRPL13	-0.03	0.192216
WDR82	-0.03	0.523821
TRAF2	-0.03	0.61455
APRT	-0.03	1.99944
COMMD10	-0.03	0.007589
ZNHIT2	-0.03	0.281364
RPUSD4	-0.03	0.913941
NUDCD2	-0.03	0.639236
UTP11	-0.03	0.076478
WRN	-0.03	0.027919
PTMS	-0.03	1.22771
TM9SF1	-0.03	0.060787
PNISR	-0.03	0.450617
SCARB1	-0.03	2.11725
GNPNAT1	-0.03	0.318956
CDC42BPA	-0.03	5.2e-05
CRELD2	-0.03	0.000651
SLC30A1	-0.03	1.7786
RAB35	-0.03	7.51e-09
EMC8	-0.03	0.327259
BACH1	-0.03	0.265785
ZC3H8	-0.03	0.361387
TRMT112	-0.03	1.14997
PPP1R2	-0.03	1.85908
DCTN3	-0.03	1.87924
TMCC3	-0.03	2.00447
HMGA1	-0.03	0.262377
POLR2H	-0.03	0.002182
RPL18	-0.03	0.017316
MRPL12	-0.03	0.002415
RPS6KB1	-0.03	0.316985
WDR77	-0.03	0.603474
IFT27	-0.03	0.159482
MED27	-0.03	0.40657
TMEM192	-0.03	0.011308
ENOX1	-0.03	0.51107
CCDC85C	-0.03	0.000521
MAIP1	-0.03	0.197733
TSEN34	-0.03	1.03358
RAB13	-0.03	3.67e-05
THEM4	-0.03	3.91e-05
AP3S1	-0.03	0.502529
UQCRH	-0.03	0.012777
CHMP4A	-0.03	2.0956
FOXJ3	-0.03	0.020917
PPIH	-0.03	1.69095
MTPN	-0.03	1.58838
POLR2J	-0.03	0.044402
NECAP1	-0.03	0.162555
ZNF320	-0.03	0.511127
CNN2	-0.03	0.849529
CDKN2AIPNL	-0.03	0.756784
GK5	-0.03	0.38094
SNRPGP15	-0.03	0.067051
POLE3	-0.03	0.47142
SP3	-0.03	0.380281
ATP5IF1	-0.03	0.929585
ARPP19	-0.03	0.029077
PALM2	-0.03	0.028159
CASD1	-0.03	1.2915
MPP1	-0.03	0.139079
CEP76	-0.03	0.006687
TIMMDC1	-0.03	1.26382
APOB	-0.03	0.008806
PPIL1	-0.03	0.855857
SPRYD7	-0.03	0.937243
NFU1	-0.03	1.22131
IMPACT	-0.03	0.576625
ADGRG1	-0.03	0.067213
GPR149	-0.03	0.804588
TM7SF3	-0.03	1.55e-06
MRPS10	-0.03	0.000745
TIMM13	-0.03	0.035441
PIK3AP1	-0.03	0.053177
CDAN1	-0.03	0.023453
UQCC2	-0.03	0.220873
ZNF718	-0.03	0.549221
MDP1	-0.03	1.49066
PTER	-0.03	0.004709
ZZZ3	-0.03	1.3417
NDUFS7	-0.03	0.621822
PDCD2	-0.03	0.857754
PEX12	-0.03	0.029737
POLR2M	-0.03	0.082774
INPP4A	-0.03	0.002283
FHIT	-0.03	0.004531
CRYBG3	-0.03	0.055537
TRABD	-0.03	0.033972
ZMAT2	-0.03	0.940886
COA6	-0.03	0.48097
PHC1	-0.03	0.546352
SLC39A10	-0.03	0.001984
ANKRD12	-0.03	5.28e-06
N6AMT1	-0.03	0.013497
UQCC1	-0.03	0.438034
HSD17B7	-0.03	0.00088
PTPMT1	-0.03	0.135494
METTL8	-0.03	0.561746
BLOC1S4	-0.03	0.003212
GPR158	-0.03	0.237277
LAMP1	-0.03	1.26e-07
NOL3	-0.03	0.060178
FAHD1	-0.03	0.081933
TMEM230	-0.03	0.305147
SAC3D1	-0.03	0.02819
COX7A2L	-0.03	0.017813
GFOD2	-0.03	0.009443
FAM76A	-0.03	0.304671
IFT57	-0.03	0.077716
YIPF4	-0.03	0.010985
TRAF3	-0.03	0.030761
TSNARE1	-0.03	0.867981
DAD1	-0.03	0.00822
CENPP	-0.03	0.008117
FAM133B	-0.03	0.00194
MLX	-0.03	0.004202
ALKBH7	-0.03	0.042492
ECHDC2	-0.03	0.332128
RMDN2	-0.03	0.015735
CCDC61	-0.03	1.09908
FAIM	-0.03	0.010148
UGT2B17	-0.03	0.015841
SENP7	-0.03	0.954534
MOCS2	-0.03	0.09138
TRAPPC2L	-0.03	0.685289
MRPL34	-0.03	0.000672
C1D	-0.03	2.28626
SGMS1	-0.03	1.6272
MPZL2	-0.03	0.000125
ABT1	-0.03	0.233262
TRIM59	-0.03	0.417105
MUL1	-0.03	0.072639
EME1	-0.03	0.39492
DHRS1	-0.03	0.022042
PRAF2	-0.03	0.017353
MRPL57	-0.03	0.269815
CPTP	-0.03	0.012494
NPDC1	-0.03	9.16e-06
TAPBPL	-0.03	0.075445
HAUS2	-0.03	0.177162
CSPP1	-0.03	0.001108
HBD	-0.03	0.008073
GABARAP	-0.03	0.104744
MFSD4B	-0.03	0.261699
MTHFSD	-0.03	0.0198
FASN	-0.02	0.779439
AKAP9	-0.02	0.453796
MYH10	-0.02	1.19766
HSPA9	-0.02	1.94603
ECPAS	-0.02	0.836852
SMCHD1	-0.02	0.731882
SMC1A	-0.02	0.20962
EEF2	-0.02	1.49974
CAD	-0.02	0.005666
PDCD11	-0.02	0.524198
BIRC6	-0.02	0.508591
HNRNPM	-0.02	0.104133
SF3B1	-0.02	6.75e-06
XRCC5	-0.02	0.207282
DIAPH1	-0.02	0.54079
NCL	-0.02	0.34872
PDCD6IP	-0.02	1.06614
ARFGEF3	-0.02	0.353372
CGN	-0.02	1.12417
SMARCA4	-0.02	0.678805
AFDN	-0.02	0.007747
HCFC1	-0.02	0.93714
TUBA4A	-0.02	0.10977
NAA15	-0.02	0.715427
XPO1	-0.02	1.31367
FLII	-0.02	0.535403
PGK1	-0.02	1.1459
SMARCA5	-0.02	1.67369
ACIN1	-0.02	0.331394
HNRNPR	-0.02	1.08625
DNM1L	-0.02	1.20673
MTREX	-0.02	0.131477
PABPC1	-0.02	0.412246
DHX15	-0.02	0.043491
GLG1	-0.02	0.535251
SF3B3	-0.02	0.103024
ARFGEF1	-0.02	0.000367
HNRNPA2B1	-0.02	0.604356
NAT10	-0.02	0.036661
NUP210	-0.02	0.179633
EIF3C	-0.02	1.85646
KHSRP	-0.02	0.10158
IDH1	-0.02	1.80214
ABCF1	-0.02	1.10088
TRIM28	-0.02	1.16986
HEATR5B	-0.02	0.007059
SMARCA2	-0.02	0.937655
SUPT16H	-0.02	0.317176
EIF4A1	-0.02	0.201469
CCT6A	-0.02	0.104739
THOC2	-0.02	0.868614
SART1	-0.02	0.330818
GARS1	-0.02	3.34229
RABEP1	-0.02	0.598455
ESYT1	-0.02	0.099096
CFL1	-0.02	0.230102
TJP2	-0.02	2.46477
MON2	-0.02	0.710914
MTDH	-0.02	0.553653
MED12	-0.02	0.093088
CUL4B	-0.02	0.105175
AFG3L2	-0.02	0.14128
IDH2	-0.02	3.32836
GAPVD1	-0.02	0.511945
SUGP2	-0.02	0.388795
HDGF	-0.02	0.015399
DARS1	-0.02	0.529632
CUX1	-0.02	0.001997
U2SURP	-0.02	0.000838
NOP14	-0.02	0.869161
KIF13B	-0.02	0.118558
TARS1	-0.02	0.610014
PGM1	-0.02	0.73765
TXNRD1	-0.02	0.007344
SRP72	-0.02	0.777269
NUP153	-0.02	0.624096
PSMC1	-0.02	0.003752
SAE1	-0.02	0.698834
ARHGAP5	-0.02	0.320236
HELLS	-0.02	1.29098
ROCK1	-0.02	0.005306
SRP54	-0.02	0.190604
CLPX	-0.02	0.039724
SBNO1	-0.02	0.000794
PPM1G	-0.02	1.29859
ATP2A3	-0.02	0.050571
PTGR1	-0.02	0.021235
FKBP5	-0.02	0.647657
CUL4A	-0.02	0.114777
NUDC	-0.02	0.253428
SELENBP1	-0.02	0.004299
RBM6	-0.02	1.85e-05
PGD	-0.02	0.470093
CTPS1	-0.02	0.323914
POLD1	-0.02	0.065648
ACADVL	-0.02	2.46e-06
MMUT	-0.02	1.48596
SEC23A	-0.02	0.011812
ITGA6	-0.02	1.56435
ZFYVE16	-0.02	0.87912
UBAP2	-0.02	0.32913
YBX1	-0.02	3.98677
GOLIM4	-0.02	1.01641
PEX1	-0.02	0.67795
TIMM44	-0.02	0.004012
BOP1	-0.02	0.397014
ALDH6A1	-0.02	0.638152
ATP13A1	-0.02	1.12407
SLTM	-0.02	0.165623
BIN1	-0.02	0.292204
APPL1	-0.02	0.71361
RAB7A	-0.02	0.281646
MRPS31	-0.02	0.051647
FLAD1	-0.02	0.301765
EIF3H	-0.02	1.09297
AKAP8L	-0.02	1.71924
ATL1	-0.02	0.852923
HNRNPDL	-0.02	0.729762
UBA3	-0.02	0.017586
DEK	-0.02	1.69238
CHERP	-0.02	0.579644
NELFB	-0.02	0.508785
NHLRC2	-0.02	0.701515
THOC5	-0.02	1.01569
NUP88	-0.02	1.22006
DHTKD1	-0.02	0.020627
PPP4R1	-0.02	0.012811
ALDH4A1	-0.02	1.22081
SRPK1	-0.02	0.247773
KPNA1	-0.02	0.004592
DNAAF5	-0.02	0.532458
RAP1GAP	-0.02	0.64621
RAB14	-0.02	0.6926
PWP2	-0.02	1.47395
GSPT1	-0.02	0.004256
PAK1	-0.02	0.283691
PPIP5K2	-0.02	0.270228
LAS1L	-0.02	0.019472
SMARCD2	-0.02	0.04586
CMBL	-0.02	0.709747
SLC25A6	-0.02	1.36277
DNAJA2	-0.02	0.404989
PMPCB	-0.02	1.53582
VAPA	-0.02	0.086885
USP16	-0.02	0.027177
SMU1	-0.02	0.00749
TBRG4	-0.02	0.026991
HNRNPF	-0.02	1.6301
GPS1	-0.02	8.04701
SAMM50	-0.02	0.463423
ADD2	-0.02	0.035518
NISCH	-0.02	0.589211
BLTP3B	-0.02	0.197261
CLMN	-0.02	0.138297
ADK	-0.02	0.680103
PM20D2	-0.02	1.24187
GALNT2	-0.02	0.287382
NOL6	-0.02	0.135309
PRKAA1	-0.02	0.013946
U2AF2	-0.02	0.922114
SNRNP70	-0.02	0.000372
SH2D4A	-0.02	0.786222
NHERF1	-0.02	0.043788
VDAC2	-0.02	0.212453
TATDN1	-0.02	0.380812
SORD	-0.02	0.19358
ANXA4	-0.02	0.007767
TBC1D15	-0.02	0.079324
TAGLN2	-0.02	0.000665
CCDC6	-0.02	0.207629
PICALM	-0.02	0.945958
ARF4	-0.02	0.150406
FAM50A	-0.02	0.022418
YME1L1	-0.02	0.219364
IMPDH1	-0.02	0.094706
ERO1A	-0.02	1.05661
METTL16	-0.02	0.032795
METAP1	-0.02	8.34e-07
GNL1	-0.02	0.27059
NOL11	-0.02	0.14771
STT3A	-0.02	0.392854
WDR46	-0.02	0.288408
PSMD4	-0.02	0.000642
DDI2	-0.02	0.026114
MRPS35	-0.02	0.513431
PEBP1	-0.02	0.007895
RBM19	-0.02	0.603838
MRTO4	-0.02	1.00559
CCDC124	-0.02	0.59994
SLC4A10	-0.02	7.72e-05
SMARCAD1	-0.02	0.00753
PUS1	-0.02	1.38008
PRPSAP1	-0.02	0.001795
MAP2	-0.02	0.451809
TBCB	-0.02	0.297538
PRPSAP2	-0.02	1.96448
TRIM56	-0.02	1.49824
HMGN1	-0.02	0.001523
EPCAM	-0.02	0.293644
RPRD1A	-0.02	0.073169
RSBN1L	-0.02	1.27038
RPS5	-0.02	0.043452
CBX8	-0.02	1.8501
TM9SF4	-0.02	0.208925
FIP1L1	-0.02	0.496333
POGLUT3	-0.02	0.000877
DRG2	-0.02	0.187184
U2AF1	-0.02	0.600139
AK5	-0.02	0.005052
UQCRFS1	-0.02	0.199958
STON1	-0.02	0.098367
STUB1	-0.02	1.76034
DUT	-0.02	0.00089
PRIM1	-0.02	1.59336
SPCS2	-0.02	0.012395
DCUN1D5	-0.02	1.1e-05
CBX3	-0.02	0.489976
THEM6	-0.02	0.632629
GRB2	-0.02	2.55712
AGO3	-0.02	3.25e-05
SNX27	-0.02	0.425107
ATP5F1C	-0.02	0.31462
GSTO1	-0.02	0.870275
PRDX2	-0.02	0.486074
TBC1D10B	-0.02	0.098936
CTBP1	-0.02	0.777701
POLB	-0.02	0.402248
PQBP1	-0.02	0.033876
THOC3	-0.02	0.00584
GNPDA2	-0.02	0.023705
MGME1	-0.02	0.962908
PMVK	-0.02	0.14785
MAN2C1	-0.02	0.966855
H2AX	-0.02	0.152617
PDCD5	-0.02	0.032404
AP1G2	-0.02	0.053542
EDEM3	-0.02	0.41433
CAMKK2	-0.02	1.54228
DDX41	-0.02	0.122901
NSUN6	-0.02	0.000627
TNS3	-0.02	0.449961
STBD1	-0.02	0.114681
SH3GL1	-0.02	0.672937
SNRPD2	-0.02	0.00026
TBL1X	-0.02	0.000265
GK	-0.02	0.011967
CLPP	-0.02	0.627342
STK39	-0.02	0.078179
ACE	-0.02	1.33945
YKT6	-0.02	1.91142
RPL19	-0.02	0.288809
MRPL38	-0.02	0.108638
AK1	-0.02	0.222426
RBM8A	-0.02	0.781386
ATG9A	-0.02	0.005917
RPS9	-0.02	0.043475
SNTB2	-0.02	0.002148
LNPK	-0.02	0.066548
MRPS23	-0.02	2.1658
ENTR1	-0.02	0.068649
OXSM	-0.02	0.15519
SPIN1	-0.02	0.025204
[truncated: 5,691 more rows]

## Sheet: Fig. 3F 
100nM CBPD-409	H2BK5ac	H2BK11ac	H2BK12ac	H2BK15ac	H2BK16ac	H2BK20ac	H2BK23ac	H2BK108ac	H2AK4ac	H2AK5ac	H2AK7ac	H2K9ac	H2AK11ac	H2AK13ac	H3K18ac	H3K23ac	H3K79ac	H3K122ac	h4k8ac	h4k12ac	h4k16ac	h4k5ac
0h	0.86396	1.10246	0.819654	0.871129	0.8131	0.755412	1.08698	0.99008	0.777153	0.935916	0.777153	0.833334	0.777153	0.56445	0.902303	0.902303	1.00844	1.51013	0.98097	0.877271	0.979716	0.754178
0h	0.759034	0.919728	1.36448	1.29165	1.2901	1.42454	0.842989	1.08569	1.17533	0.610664	1.17533	0.53554	1.17533	0.632685	1.07571	1.07571	0.949361	1.29224	1.1628	1.23387	0.976056	1.19175
0h	1.37701	0.977812	0.815871	0.837222	0.896798	0.820043	1.07003	0.924226	1.04751	1.45342	1.04751	1.63112	1.04751	1.80286	1.02199	1.02199	1.0422	0.19763	0.856226	0.888858	1.04423	1.05408
1h	0.242513	0.058376	0.040778	0.039754	0.036721	0.03101	0.088495	0.319817	0.298535	0.618846	0.367259	0.484903	0.367259	0.230959	0.396168	0.396168	0.304039	0.365305	1.18616	1.27836	0.658902	0.610041
1h	0.125489	0.04251	0.037062	0.035922	0.037883	0.036846	0.04578	0.555985	0.337292	3.08218	0.432709	3.45903	0.432709	0.295464	0.006081	0.42587	0.241941	0.172501	1.25587	1.36034	0.579884	0.724159
1h	0.113971	0.04536	0.048967	0.047199	0.049432	0.050835	0.066684	0.766479	0.562323	2.88376	0.62251	3.23635	0.62251	0.47213	0.686953	0.686953	0.505166	0.590158	2.04165	2.20947	0.955174	1.08018
4h	0.061864	0.009141	0.005341	0.005155	0.007542	0.003572	0.018647	0.411515	0.26926	1.84019	0.349501	2.06518	0.349501	0.251871	0.223366	0.223366	0.310169	0.367591	1.56261	1.66982	1.09553	0.802614
4h	0.153481	0.008696	0.003806	0.003111	0.012681	0.003476	0.027214	0.628296	0.228279	2.39853	0.228279	2.69179	0.228279	0.191912	0.176689	0.176689	0.550467	0.253714	1.30934	1.40762	0.784876	0.637226
4h	0.037505	0.004546	0.003415	0.003692	0.00647	0.001992	0.02729	0.404137	0.253889	1.15393	0.286056	1.29501	0.286056	0.257425	0.003505	0.209393	0.484352	0.632078	1.1803	1.24943	1.01553	1.06968
12h	0.043256	0.004031	0.002633	0.003205	0.005602	0.001895	0.016921	0.391536	0.388765	0.488202	0.449649	0.588522	0.449649	0.16548	0.092275	0.092275	0.387677	0.54672	1.05981	1.13444	0.709088	0.90826
12h	0.030291	0.004013	0.003563	0.003853	0.010843	0.002952	0.036401	0.596758	0.311968	1.82532	0.338322	2.0485	0.338322	0.050487	0.004001	0.096916	0.48281	0.888641	1.08125	1.13604	1.07739	0.93108
12h	0.082408	0.0059	0.003361	0.003111	0.006404	0.001383	0.023154	0.612515	0.418201	1.28143	0.453782	1.4381	0.453782	0.262137	0.005218	0.0973	0.479243	0.565255	1.47531	1.59756	0.70737	1.02001
24h	0.040761	0.00381	0.002531	0.002827	0.007789	0.001475	0.014084	0.510194	0.281844	0.44097	0.311838	0.324675	0.311838	0.162089	0.003431	0.06637	0.374498	0.409482	0.894337	0.954316	0.645029	0.610464
24h	0.028554	0.007466	0.002439	0.003685	0.008548	0.001355	0.016179	0.550234	0.517442	1.38862	0.546037	1.5584	0.546037	0.215145	0.095575	0.095575	0.547651	0.08104	1.15553	1.23517	0.780427	0.871805
24h	0.072631	0.005616	0.002004	0.002826	0.011451	0.001536	0.017513	0.588583	0.371046	0.344972	0.422397	0.560298	0.422397	0.184808	0.110191	0.110191	0.416454	0.524812	1.50549	1.61753	0.906976	0.970821

## Sheet: Fig. 3H
Motif Name	P-value	Log P-value	# of Target Sequences with Motif(of 898)	% of Target Sequences with Motif	# of Background Sequences with Motif(of 49189)	% of Background Sequences with Motif	Set	motif_trunc	t.b	Set									motifnamelong	pval	logpval	q	numtarget	percent.target	numback	percent.back	set	motif	t.b
Etv2(ETS)/ES-ER71-ChIP-Seq(GSE59402)/Homer	1e-07	-17.09	126	0.1403	4210.6	0.0856	Top1k_200bpNonPromOnlyDMSO_H3K27AcDmsoVSgne_knownResults.txt	Etv2(ETS)	1.63902	Top1k_200bpNonPromOnlyDMSO_H3K27AcDmsoVSgne_knownResults.txt									E2F7(E2F)/Hela-E2F7-ChIP-Seq(GSE32673)/Homer	0.001	-7.574	0.0045	12	0.014	215.2	0.0044	Top1k_200bpNonPromOnlyDMSO_SI_34143_DMSO_H3K27ac_diagenode_34144and34143_knownResults.txt	E2F7(E2F)	3.18182	Top1k_200bpNonPromOnlyDMSO_H3K27AcDmsoVSCBPD_knownResults.txt
ETV1(ETS)/GIST48-ETV1-ChIP-Seq(GSE22441)/Homer	1e-07	-16.68	169	0.1882	6175.3	0.1255	Top1k_200bpNonPromOnlyDMSO_H3K27AcDmsoVSgne_knownResults.txt	ETV1(ETS)	1.4996	GNE depleted H3K27ac peaks									OCT:OCT(POU,Homeobox,IR1)/NPC-Brn2-ChIP-Seq(GSE35496)/Homer	0.1	-2.617	0.1665	3	0.0035	55.2	0.0011	Top1k_200bpNonPromOnlyDMSO_SI_34143_DMSO_H3K27ac_diagenode_34144and34143_knownResults.txt	OCT:OCT(POU,Homeobox,IR1)	3.18182	CBPD depleted H3K27ac
NF1(CTF)/LNCAP-NF1-ChIP-Seq(Unpublished)/Homer	1e-06	-15.01	69	0.0768	1964.9	0.0399	Top1k_200bpNonPromOnlyDMSO_H3K27AcDmsoVSgne_knownResults.txt	NF1(CTF)	1.92481										GRE(NR),IR3/A549-GR-ChIP-Seq(GSE32465)/Homer	1e-05	-12.04	0.0001	21	0.0244	380.3	0.0077	Top1k_200bpNonPromOnlyDMSO_SI_34143_DMSO_H3K27ac_diagenode_34144and34143_knownResults.txt	GRE(NR),IR3	3.16883
ETS1(ETS)/Jurkat-ETS1-ChIP-Seq(GSE17954)/Homer	1e-06	-14.63	130	0.1448	4588.1	0.0932	Top1k_200bpNonPromOnlyDMSO_H3K27AcDmsoVSgne_knownResults.txt	ETS1(ETS)	1.55365										NF1:FOXA1(CTF,Forkhead)/LNCAP-FOXA1-ChIP-Seq(GSE27824)/Homer	0.001	-7.072	0.0069	12	0.014	228.2	0.0046	Top1k_200bpNonPromOnlyDMSO_SI_34143_DMSO_H3K27ac_diagenode_34144and34143_knownResults.txt	NF1:FOXA1(CTF,Forkhead)	3.04348
Fli1(ETS)/CD8-FLI-ChIP-Seq(GSE20898)/Homer	1e-05	-13.24	129	0.1437	4668.2	0.0949	Top1k_200bpNonPromOnlyDMSO_H3K27AcDmsoVSgne_knownResults.txt	Fli1(ETS)	1.51423										REST-NRSF(Zf)/Jurkat-NRSF-ChIP-Seq/Homer	1	-1.221	0.41	1	0.0012	20.1	0.0004	Top1k_200bpNonPromOnlyDMSO_SI_34143_DMSO_H3K27ac_diagenode_34144and34143_knownResults.txt	REST-NRSF(Zf)	3
Foxa2(Forkhead)/Liver-Foxa2-ChIP-Seq(GSE25694)/Homer	1e-05	-12.6	97	0.108	3297.2	0.067	Top1k_200bpNonPromOnlyDMSO_H3K27AcDmsoVSgne_knownResults.txt	Foxa2(Forkhead)	1.61194										NFE2L2(bZIP)/HepG2-NFE2L2-ChIP-Seq(Encode)/Homer	0.01	-6.146	0.0141	10	0.0116	189.9	0.0039	Top1k_200bpNonPromOnlyDMSO_SI_34143_DMSO_H3K27ac_diagenode_34144and34143_knownResults.txt	NFE2L2(bZIP)	2.97436
FoxD3(forkhead)/ZebrafishEmbryo-Foxd3.biotin-ChIP-seq(GSE106676)/Homer	1e-05	-12.34	116	0.1292	4163.8	0.0846	Top1k_200bpNonPromOnlyDMSO_H3K27AcDmsoVSgne_knownResults.txt	FoxD3(forkhead)	1.52719										p73(p53)/Trachea-p73-ChIP-Seq(PRJNA310161)/Homer	0.1	-3.413	0.1021	6	0.007	135.5	0.0028	Top1k_200bpNonPromOnlyDMSO_SI_34143_DMSO_H3K27ac_diagenode_34144and34143_knownResults.txt	p73(p53)	2.5
EWS:ERG-fusion(ETS)/CADO_ES1-EWS:ERG-ChIP-Seq(SRA014231)/Homer	1e-05	-11.93	99	0.1102	3440.8	0.0699	Top1k_200bpNonPromOnlyDMSO_H3K27AcDmsoVSgne_knownResults.txt	EWS:ERG-fusion(ETS)	1.57654										Foxa3(Forkhead)/Liver-Foxa3-ChIP-Seq(GSE77670)/Homer	1e-08	-20.32	0	58	0.0675	1374	0.0279	Top1k_200bpNonPromOnlyDMSO_SI_34143_DMSO_H3K27ac_diagenode_34144and34143_knownResults.txt	Foxa3(Forkhead)	2.41935
EWS:FLI1-fusion(ETS)/SK_N_MC-EWS:FLI1-ChIP-Seq(SRA014231)/Homer	1e-05	-11.89	76	0.0846	2447.7	0.0497	Top1k_200bpNonPromOnlyDMSO_H3K27AcDmsoVSgne_knownResults.txt	EWS:FLI1-fusion(ETS)	1.70221										NF-E2(bZIP)/K562-NFE2-ChIP-Seq(GSE31477)/Homer	0.1	-3.826	0.0761	8	0.0093	193.8	0.0039	Top1k_200bpNonPromOnlyDMSO_SI_34143_DMSO_H3K27ac_diagenode_34144and34143_knownResults.txt	NF-E2(bZIP)	2.38462
EHF(ETS)/LoVo-EHF-ChIP-Seq(GSE49402)/Homer	0.0001	-11.25	158	0.1759	6227.8	0.1266	Top1k_200bpNonPromOnlyDMSO_H3K27AcDmsoVSgne_knownResults.txt	EHF(ETS)	1.38942										ARE(NR)/LNCAP-AR-ChIP-Seq(GSE27824)/Homer	1e-05	-12.56	0.0001	35	0.0407	839.2	0.0171	Top1k_200bpNonPromOnlyDMSO_SI_34143_DMSO_H3K27ac_diagenode_34144and34143_knownResults.txt	ARE(NR)	2.38012
Fox:Ebox(Forkhead,bHLH)/Panc1-Foxa2-ChIP-Seq(GSE47459)/Homer	0.0001	-11.11	113	0.1258	4144	0.0842	Top1k_200bpNonPromOnlyDMSO_H3K27AcDmsoVSgne_knownResults.txt	Fox:Ebox(Forkhead,bHLH)	1.49406										GRE(NR),IR3/RAW264.7-GRE-ChIP-Seq(Unpublished)/Homer	1e-05	-11.54	0.0002	32	0.0373	770	0.0157	Top1k_200bpNonPromOnlyDMSO_SI_34143_DMSO_H3K27ac_diagenode_34144and34143_knownResults.txt	GRE(NR),IR3	2.3758
ERG(ETS)/VCaP-ERG-ChIP-Seq(GSE14097)/Homer	0.0001	-11.1	189	0.2105	7738.3	0.1573	Top1k_200bpNonPromOnlyDMSO_H3K27AcDmsoVSgne_knownResults.txt	ERG(ETS)	1.33821										ETS:E-box(ETS,bHLH)/HPC7-Scl-ChIP-Seq(GSE22178)/Homer	0.01	-5.621	0.0205	14	0.0163	345.1	0.007	Top1k_200bpNonPromOnlyDMSO_SI_34143_DMSO_H3K27ac_diagenode_34144and34143_knownResults.txt	ETS:E-box(ETS,bHLH)	2.32857
Elf4(ETS)/BMDM-Elf4-ChIP-Seq(GSE88699)/Homer	0.0001	-10.78	123	0.137	4636.1	0.0942	Top1k_200bpNonPromOnlyDMSO_H3K27AcDmsoVSgne_knownResults.txt	Elf4(ETS)	1.45435										RFX(HTH)/K562-RFX3-ChIP-Seq(SRA012198)/Homer	0.1	-3.669	0.0838	8	0.0093	199	0.004	Top1k_200bpNonPromOnlyDMSO_SI_34143_DMSO_H3K27ac_diagenode_34144and34143_knownResults.txt	RFX(HTH)	2.325
ELF3(ETS)/PDAC-ELF3-ChIP-Seq(GSE64557)/Homer	0.0001	-10.46	95	0.1058	3392.4	0.0689	Top1k_200bpNonPromOnlyDMSO_H3K27AcDmsoVSgne_knownResults.txt	ELF3(ETS)	1.53556										EBNA1(EBV-virus)/Raji-EBNA1-ChIP-Seq(GSE30709)/Homer	1	-1.616	0.3152	2	0.0023	47.5	0.001	Top1k_200bpNonPromOnlyDMSO_SI_34143_DMSO_H3K27ac_diagenode_34144and34143_knownResults.txt	EBNA1(EBV-virus)	2.3
FOXA1(Forkhead)/LNCAP-FOXA1-ChIP-Seq(GSE27824)/Homer	0.0001	-10.17	144	0.1604	5689.3	0.1156	Top1k_200bpNonPromOnlyDMSO_H3K27AcDmsoVSgne_knownResults.txt	FOXA1(Forkhead)	1.38754										Pax7(Paired,Homeobox),long/Myoblast-Pax7-ChIP-Seq(GSE25064)/Homer	1	-2.25	0.2119	4	0.0047	103	0.0021	Top1k_200bpNonPromOnlyDMSO_SI_34143_DMSO_H3K27ac_diagenode_34144and34143_knownResults.txt	Pax7(Paired,Homeobox),long	2.2381
Sox21(HMG)/ESC-SOX21-ChIP-Seq(GSE110505)/Homer	0.0001	-10.07	193	0.2149	8074.7	0.1641	Top1k_200bpNonPromOnlyDMSO_H3K27AcDmsoVSgne_knownResults.txt	Sox21(HMG)	1.30957										NF1(CTF)/LNCAP-NF1-ChIP-Seq(Unpublished)/Homer	1e-07	-17.72	0	60	0.0698	1557.8	0.0317	Top1k_200bpNonPromOnlyDMSO_SI_34143_DMSO_H3K27ac_diagenode_34144and34143_knownResults.txt	NF1(CTF)	2.20189
ELF5(ETS)/T47D-ELF5-ChIP-Seq(GSE30407)/Homer	0.0001	-9.418	90	0.1002	3264.4	0.0663	Top1k_200bpNonPromOnlyDMSO_H3K27AcDmsoVSgne_knownResults.txt	ELF5(ETS)	1.51131										ETS(ETS)/Promoter/Homer	0.0001	-10.11	0.0005	36	0.0419	985.1	0.02	Top1k_200bpNonPromOnlyDMSO_SI_34143_DMSO_H3K27ac_diagenode_34144and34143_knownResults.txt	ETS(ETS)	2.095
Hoxd13(Homeobox)/ChickenMSG-Hoxd13.Flag-ChIP-Seq(GSE86088)/Homer	0.001	-9.133	185	0.206	7814.5	0.1588	Top1k_200bpNonPromOnlyDMSO_H3K27AcDmsoVSgne_knownResults.txt	Hoxd13(Homeobox)	1.29723										ZNF16(Zf)/HEK293-ZNF16.GFP-ChIP-Seq(GSE58341)/Homer	1	-1.468	0.346	2	0.0023	52.2	0.0011	Top1k_200bpNonPromOnlyDMSO_SI_34143_DMSO_H3K27ac_diagenode_34144and34143_knownResults.txt	ZNF16(Zf)	2.09091
GABPA(ETS)/Jurkat-GABPa-ChIP-Seq(GSE17954)/Homer	0.001	-8.63	100	0.1114	3801.9	0.0773	Top1k_200bpNonPromOnlyDMSO_H3K27AcDmsoVSgne_knownResults.txt	GABPA(ETS)	1.44114										Brn2(POU,Homeobox)/NPC-Brn2-ChIP-Seq(GSE35496)/Homer	0.01	-5.284	0.0263	16	0.0186	436.7	0.0089	Top1k_200bpNonPromOnlyDMSO_SI_34143_DMSO_H3K27ac_diagenode_34144and34143_knownResults.txt	Brn2(POU,Homeobox)	2.08989
Hoxc9(Homeobox)/Ainv15-Hoxc9-ChIP-Seq(GSE21812)/Homer	0.001	-8.605	60	0.0668	2010.9	0.0409	Top1k_200bpNonPromOnlyDMSO_H3K27AcDmsoVSgne_knownResults.txt	Hoxc9(Homeobox)	1.63325										Hoxb4(Homeobox)/ES-Hoxb4-ChIP-Seq(GSE34014)/Homer	0.001	-8.037	0.0031	28	0.0326	773	0.0157	Top1k_200bpNonPromOnlyDMSO_SI_34143_DMSO_H3K27ac_diagenode_34144and34143_knownResults.txt	Hoxb4(Homeobox)	2.07643
Sox3(HMG)/NPC-Sox3-ChIP-Seq(GSE33059)/Homer	0.001	-8.434	186	0.2071	7969.6	0.162	Top1k_200bpNonPromOnlyDMSO_H3K27AcDmsoVSgne_knownResults.txt	Sox3(HMG)	1.2784										X-box(HTH)/NPC-H3K4me1-ChIP-Seq(GSE16256)/Homer	0.01	-4.644	0.0441	14	0.0163	388.2	0.0079	Top1k_200bpNonPromOnlyDMSO_SI_34143_DMSO_H3K27ac_diagenode_34144and34143_knownResults.txt	X-box(HTH)	2.06329
Gata4(Zf)/Heart-Gata4-ChIP-Seq(GSE35151)/Homer	0.001	-8.208	114	0.1269	4504.9	0.0916	Top1k_200bpNonPromOnlyDMSO_H3K27AcDmsoVSgne_knownResults.txt	Gata4(Zf)	1.38537										PGR(NR)/EndoStromal-PGR-ChIP-Seq(GSE69539)/Homer	0.001	-7.855	0.0036	29	0.0338	822.4	0.0167	Top1k_200bpNonPromOnlyDMSO_SI_34143_DMSO_H3K27ac_diagenode_34144and34143_knownResults.txt	PGR(NR)	2.02395
Ets1-distal(ETS)/CD4+-PolII-ChIP-Seq(Barski_et_al.)/Homer	0.001	-8.076	41	0.0457	1249.3	0.0254	Top1k_200bpNonPromOnlyDMSO_H3K27AcDmsoVSgne_knownResults.txt	Ets1-distal(ETS)	1.79921										Tcfcp2l1(CP2)/mES-Tcfcp2l1-ChIP-Seq(GSE11431)/Homer	0.1	-4.583	0.0464	15	0.0175	431.2	0.0088	Top1k_200bpNonPromOnlyDMSO_SI_34143_DMSO_H3K27ac_diagenode_34144and34143_knownResults.txt	Tcfcp2l1(CP2)	1.98864
E2F7(E2F)/Hela-E2F7-ChIP-Seq(GSE32673)/Homer	0.001	-8.072	15	0.0167	284.9	0.0058	Top1k_200bpNonPromOnlyDMSO_H3K27AcDmsoVSgne_knownResults.txt	E2F7(E2F)	2.87931										PBX1(Homeobox)/MCF7-PBX1-ChIP-Seq(GSE28007)/Homer	0.1	-3.274	0.1103	10	0.0116	296.4	0.006	Top1k_200bpNonPromOnlyDMSO_SI_34143_DMSO_H3K27ac_diagenode_34144and34143_knownResults.txt	PBX1(Homeobox)	1.93333
Gata2(Zf)/K562-GATA2-ChIP-Seq(GSE18829)/Homer	0.001	-7.982	78	0.0869	2861	0.0581	Top1k_200bpNonPromOnlyDMSO_H3K27AcDmsoVSgne_knownResults.txt	Gata2(Zf)	1.4957										Ets1-distal(ETS)/CD4+-PolII-ChIP-Seq(Barski_et_al.)/Homer	0.0001	-9.508	0.0009	41	0.0477	1218.9	0.0248	Top1k_200bpNonPromOnlyDMSO_SI_34143_DMSO_H3K27ac_diagenode_34144and34143_knownResults.txt	Ets1-distal(ETS)	1.92339
Gata6(Zf)/HUG1N-GATA6-ChIP-Seq(GSE51936)/Homer	0.001	-7.722	103	0.1147	4044	0.0822	Top1k_200bpNonPromOnlyDMSO_H3K27AcDmsoVSgne_knownResults.txt	Gata6(Zf)	1.39538										Foxa2(Forkhead)/Liver-Foxa2-ChIP-Seq(GSE25694)/Homer	1e-10	-24.19	0	118	0.1374	3571.6	0.0726	Top1k_200bpNonPromOnlyDMSO_SI_34143_DMSO_H3K27ac_diagenode_34144and34143_knownResults.txt	Foxa2(Forkhead)	1.89256
Hoxa13(Homeobox)/ChickenMSG-Hoxa13.Flag-ChIP-Seq(GSE86088)/Homer	0.001	-7.596	273	0.304	12536.2	0.2548	Top1k_200bpNonPromOnlyDMSO_H3K27AcDmsoVSgne_knownResults.txt	Hoxa13(Homeobox)	1.19309										HOXA2(Homeobox)/mES-Hoxa2-ChIP-Seq(Donaldson_et_al.)/Homer	0.1	-3.788	0.0766	13	0.0151	392.2	0.008	Top1k_200bpNonPromOnlyDMSO_SI_34143_DMSO_H3K27ac_diagenode_34144and34143_knownResults.txt	HOXA2(Homeobox)	1.8875
c-Myc(bHLH)/mES-cMyc-ChIP-Seq(GSE11431)/Homer	0.001	-7.541	62	0.069	2186.5	0.0444	Top1k_200bpNonPromOnlyDMSO_H3K27AcDmsoVSgne_knownResults.txt	c-Myc(bHLH)	1.55405										E2F1(E2F)/Hela-E2F1-ChIP-Seq(GSE22478)/Homer	0.1	-4.276	0.054	16	0.0186	489.9	0.01	Top1k_200bpNonPromOnlyDMSO_SI_34143_DMSO_H3K27ac_diagenode_34144and34143_knownResults.txt	E2F1(E2F)	1.86
Foxa3(Forkhead)/Liver-Foxa3-ChIP-Seq(GSE77670)/Homer	0.001	-7.534	40	0.0445	1243.2	0.0253	Top1k_200bpNonPromOnlyDMSO_H3K27AcDmsoVSgne_knownResults.txt	Foxa3(Forkhead)	1.75889										FOXP1(Forkhead)/H9-FOXP1-ChIP-Seq(GSE31006)/Homer	1e-05	-12.57	0.0001	63	0.0733	1951.5	0.0397	Top1k_200bpNonPromOnlyDMSO_SI_34143_DMSO_H3K27ac_diagenode_34144and34143_knownResults.txt	FOXP1(Forkhead)	1.84635
EBF2(EBF)/BrownAdipose-EBF2-ChIP-Seq(GSE97114)/Homer	0.001	-7.427	111	0.1236	4459.7	0.0906	Top1k_200bpNonPromOnlyDMSO_H3K27AcDmsoVSgne_knownResults.txt	EBF2(EBF)	1.36424										ISRE(IRF)/ThioMac-LPS-Expression(GSE23622)/Homer	0.1	-2.787	0.1506	9	0.0105	281.2	0.0057	Top1k_200bpNonPromOnlyDMSO_SI_34143_DMSO_H3K27ac_diagenode_34144and34143_knownResults.txt	ISRE(IRF)	1.84211
Gata1(Zf)/K562-GATA1-ChIP-Seq(GSE18829)/Homer	0.001	-7.364	70	0.078	2560.2	0.052	Top1k_200bpNonPromOnlyDMSO_H3K27AcDmsoVSgne_knownResults.txt	Gata1(Zf)	1.5										Elk1(ETS)/Hela-Elk1-ChIP-Seq(GSE31477)/Homer	0.0001	-10.74	0.0003	54	0.0629	1686.8	0.0343	Top1k_200bpNonPromOnlyDMSO_SI_34143_DMSO_H3K27ac_diagenode_34144and34143_knownResults.txt	Elk1(ETS)	1.83382
ETV4(ETS)/HepG2-ETV4-ChIP-Seq(ENCODE)/Homer	0.001	-7.302	117	0.1303	4762	0.0968	Top1k_200bpNonPromOnlyDMSO_H3K27AcDmsoVSgne_knownResults.txt	ETV4(ETS)	1.34607										EWS:FLI1-fusion(ETS)/SK_N_MC-EWS:FLI1-ChIP-Seq(SRA014231)/Homer	1e-06	-13.84	0	76	0.0885	2423.1	0.0492	Top1k_200bpNonPromOnlyDMSO_SI_34143_DMSO_H3K27ac_diagenode_34144and34143_knownResults.txt	EWS:FLI1-fusion(ETS)	1.79878
Barx1(Homeobox)/Stomach-Barx1.3xFlag-ChIP-Seq(GSE69483)/Homer	0.001	-7.236	61	0.0679	2169.8	0.0441	Top1k_200bpNonPromOnlyDMSO_H3K27AcDmsoVSgne_knownResults.txt	Barx1(Homeobox)	1.53968										ZNF317(Zf)/HEK293-ZNF317.GFP-ChIP-Seq(GSE58341)/Homer	0.1	-3.143	0.1218	12	0.014	388.2	0.0079	Top1k_200bpNonPromOnlyDMSO_SI_34143_DMSO_H3K27ac_diagenode_34144and34143_knownResults.txt	ZNF317(Zf)	1.77215
NF1:FOXA1(CTF,Forkhead)/LNCAP-FOXA1-ChIP-Seq(GSE27824)/Homer	0.001	-7.192	12	0.0134	216	0.0044	Top1k_200bpNonPromOnlyDMSO_H3K27AcDmsoVSgne_knownResults.txt	NF1:FOXA1(CTF,Forkhead)	3.04545										Elk4(ETS)/Hela-Elk4-ChIP-Seq(GSE31477)/Homer	0.001	-9.122	0.0012	50	0.0582	1622.6	0.033	Top1k_200bpNonPromOnlyDMSO_SI_34143_DMSO_H3K27ac_diagenode_34144and34143_knownResults.txt	Elk4(ETS)	1.76364
Tlx?(NR)/NPC-H3K4me1-ChIP-Seq(GSE16256)/Homer	0.001	-7.159	61	0.0679	2176.1	0.0442	Top1k_200bpNonPromOnlyDMSO_H3K27AcDmsoVSgne_knownResults.txt	Tlx?(NR)	1.5362										ZNF382(Zf)/HEK293-ZNF382.GFP-ChIP-Seq(GSE58341)/Homer	1	-1.367	0.3701	3	0.0035	100.2	0.002	Top1k_200bpNonPromOnlyDMSO_SI_34143_DMSO_H3K27ac_diagenode_34144and34143_knownResults.txt	ZNF382(Zf)	1.75
FOXK1(Forkhead)/HEK293-FOXK1-ChIP-Seq(GSE51673)/Homer	0.001	-7.134	111	0.1236	4497.7	0.0914	Top1k_200bpNonPromOnlyDMSO_H3K27AcDmsoVSgne_knownResults.txt	FOXK1(Forkhead)	1.3523										Tlx?(NR)/NPC-H3K4me1-ChIP-Seq(GSE16256)/Homer	0.0001	-9.441	0.0009	54	0.0629	1773.3	0.036	Top1k_200bpNonPromOnlyDMSO_SI_34143_DMSO_H3K27ac_diagenode_34144and34143_knownResults.txt	Tlx?(NR)	1.74722
GATA3(Zf)/iTreg-Gata3-ChIP-Seq(GSE20898)/Homer	0.001	-7.087	167	0.186	7240.2	0.1471	Top1k_200bpNonPromOnlyDMSO_H3K27AcDmsoVSgne_knownResults.txt	GATA3(Zf)	1.26445										Pknox1(Homeobox)/ES-Prep1-ChIP-Seq(GSE63282)/Homer	0.01	-5.395	0.0244	27	0.0314	887	0.018	Top1k_200bpNonPromOnlyDMSO_SI_34143_DMSO_H3K27ac_diagenode_34144and34143_knownResults.txt	Pknox1(Homeobox)	1.74444
Gfi1b(Zf)/HPC7-Gfi1b-ChIP-Seq(GSE22178)/Homer	0.01	-6.855	117	0.1303	4823.1	0.098	Top1k_200bpNonPromOnlyDMSO_H3K27AcDmsoVSgne_knownResults.txt	Gfi1b(Zf)	1.32959										Etv2(ETS)/ES-ER71-ChIP-Seq(GSE59402)/Homer	1e-08	-20.4	0	125	0.1455	4116.8	0.0837	Top1k_200bpNonPromOnlyDMSO_SI_34143_DMSO_H3K27ac_diagenode_34144and34143_knownResults.txt	Etv2(ETS)	1.73835
PR(NR)/T47D-PR-ChIP-Seq(GSE31130)/Homer	0.01	-6.822	226	0.2517	10268.6	0.2087	Top1k_200bpNonPromOnlyDMSO_H3K27AcDmsoVSgne_knownResults.txt	PR(NR)	1.20604										GATA3(Zf),DR4/iTreg-Gata3-ChIP-Seq(GSE20898)/Homer	0.1	-3.004	0.1339	12	0.014	397.9	0.0081	Top1k_200bpNonPromOnlyDMSO_SI_34143_DMSO_H3K27ac_diagenode_34144and34143_knownResults.txt	GATA3(Zf),DR4	1.7284
TRPS1(Zf)/MCF7-TRPS1-ChIP-Seq(GSE107013)/Homer	0.01	-6.723	213	0.2372	9623.7	0.1956	Top1k_200bpNonPromOnlyDMSO_H3K27AcDmsoVSgne_knownResults.txt	TRPS1(Zf)	1.21268										FoxD3(forkhead)/ZebrafishEmbryo-Foxd3.biotin-ChIP-seq(GSE106676)/Homer	1e-09	-21.9	0	139	0.1618	4634.5	0.0942	Top1k_200bpNonPromOnlyDMSO_SI_34143_DMSO_H3K27ac_diagenode_34144and34143_knownResults.txt	FoxD3(forkhead)	1.71762
NFkB-p65-Rel(RHD)/ThioMac-LPS-Expression(GSE23622)/Homer	0.01	-6.626	12	0.0134	230.9	0.0047	Top1k_200bpNonPromOnlyDMSO_H3K27AcDmsoVSgne_knownResults.txt	NFkB-p65-Rel(RHD)	2.85106										EWS:ERG-fusion(ETS)/CADO_ES1-EWS:ERG-ChIP-Seq(SRA014231)/Homer	1e-07	-16.43	0	106	0.1234	3556.1	0.0723	Top1k_200bpNonPromOnlyDMSO_SI_34143_DMSO_H3K27ac_diagenode_34144and34143_knownResults.txt	EWS:ERG-fusion(ETS)	1.70678
FOXM1(Forkhead)/MCF7-FOXM1-ChIP-Seq(GSE72977)/Homer	0.01	-6.468	119	0.1325	4975.5	0.1011	Top1k_200bpNonPromOnlyDMSO_H3K27AcDmsoVSgne_knownResults.txt	FOXM1(Forkhead)	1.31058										ELF1(ETS)/Jurkat-ELF1-ChIP-Seq(SRA014231)/Homer	0.001	-8.03	0.0031	48	0.0559	1613.5	0.0328	Top1k_200bpNonPromOnlyDMSO_SI_34143_DMSO_H3K27ac_diagenode_34144and34143_knownResults.txt	ELF1(ETS)	1.70427
FOXK2(Forkhead)/U2OS-FOXK2-ChIP-Seq(E-MTAB-2204)/Homer	0.01	-6.466	71	0.0791	2698.7	0.0548	Top1k_200bpNonPromOnlyDMSO_H3K27AcDmsoVSgne_knownResults.txt	FOXK2(Forkhead)	1.44343										FOXK2(Forkhead)/U2OS-FOXK2-ChIP-Seq(E-MTAB-2204)/Homer	1e-05	-13.36	0	86	0.1001	2894	0.0588	Top1k_200bpNonPromOnlyDMSO_SI_34143_DMSO_H3K27ac_diagenode_34144and34143_knownResults.txt	FOXK2(Forkhead)	1.70238
Nkx3.1(Homeobox)/LNCaP-Nkx3.1-ChIP-Seq(GSE28264)/Homer	0.01	-6.446	295	0.3285	13925.4	0.283	Top1k_200bpNonPromOnlyDMSO_H3K27AcDmsoVSgne_knownResults.txt	Nkx3.1(Homeobox)	1.16078										Pbx3(Homeobox)/GM12878-PBX3-ChIP-Seq(GSE32465)/Homer	0.01	-4.99	0.0343	27	0.0314	915.8	0.0186	Top1k_200bpNonPromOnlyDMSO_SI_34143_DMSO_H3K27ac_diagenode_34144and34143_knownResults.txt	Pbx3(Homeobox)	1.68817
AP-2gamma(AP2)/MCF7-TFAP2C-ChIP-Seq(GSE21234)/Homer	0.01	-6.419	123	0.137	5178	0.1052	Top1k_200bpNonPromOnlyDMSO_H3K27AcDmsoVSgne_knownResults.txt	AP-2gamma(AP2)	1.30228										Rfx2(HTH)/LoVo-RFX2-ChIP-Seq(GSE49402)/Homer	1	-2.095	0.2358	7	0.0081	236.3	0.0048	Top1k_200bpNonPromOnlyDMSO_SI_34143_DMSO_H3K27ac_diagenode_34144and34143_knownResults.txt	Rfx2(HTH)	1.6875
GRE(NR),IR3/A549-GR-ChIP-Seq(GSE32465)/Homer	0.01	-6.348	19	0.0212	481.5	0.0098	Top1k_200bpNonPromOnlyDMSO_H3K27AcDmsoVSgne_knownResults.txt	GRE(NR),IR3	2.16327										Nrf2(bZIP)/Lymphoblast-Nrf2-ChIP-Seq(GSE37589)/Homer	1	-1.88	0.2737	6	0.007	205.3	0.0042	Top1k_200bpNonPromOnlyDMSO_SI_34143_DMSO_H3K27ac_diagenode_34144and34143_knownResults.txt	Nrf2(bZIP)	1.66667
Hand2(bHLH)/Mesoderm-Hand2-ChIP-Seq(GSE61475)/Homer	0.01	-6.337	62	0.069	2300.7	0.0468	Top1k_200bpNonPromOnlyDMSO_H3K27AcDmsoVSgne_knownResults.txt	Hand2(bHLH)	1.47436										c-Myc(bHLH)/mES-cMyc-ChIP-Seq(GSE11431)/Homer	0.001	-8.654	0.0018	57	0.0664	1964.6	0.0399	Top1k_200bpNonPromOnlyDMSO_SI_34143_DMSO_H3K27ac_diagenode_34144and34143_knownResults.txt	c-Myc(bHLH)	1.66416
n-Myc(bHLH)/mES-nMyc-ChIP-Seq(GSE11431)/Homer	0.01	-6.297	73	0.0813	2809.1	0.0571	Top1k_200bpNonPromOnlyDMSO_H3K27AcDmsoVSgne_knownResults.txt	n-Myc(bHLH)	1.42382										HNF1b(Homeobox)/PDAC-HNF1B-ChIP-Seq(GSE64557)/Homer	0.1	-3.991	0.0666	21	0.0244	724.3	0.0147	Top1k_200bpNonPromOnlyDMSO_SI_34143_DMSO_H3K27ac_diagenode_34144and34143_knownResults.txt	HNF1b(Homeobox)	1.65986
HOXB13(Homeobox)/ProstateTumor-HOXB13-ChIP-Seq(GSE56288)/Homer	0.01	-6.239	116	0.1292	4863.8	0.0989	Top1k_200bpNonPromOnlyDMSO_H3K27AcDmsoVSgne_knownResults.txt	HOXB13(Homeobox)	1.30637										BORIS(Zf)/K562-CTCFL-ChIP-Seq(GSE32465)/Homer	0.1	-2.905	0.1408	13	0.0151	448.1	0.0091	Top1k_200bpNonPromOnlyDMSO_SI_34143_DMSO_H3K27ac_diagenode_34144and34143_knownResults.txt	BORIS(Zf)	1.65934
PU.1:IRF8(ETS:IRF)/pDC-Irf8-ChIP-Seq(GSE66899)/Homer	0.01	-6.207	28	0.0312	837.5	0.017	Top1k_200bpNonPromOnlyDMSO_H3K27AcDmsoVSgne_knownResults.txt	PU.1:IRF8(ETS:IRF)	1.83529										Fox:Ebox(Forkhead,bHLH)/Panc1-Foxa2-ChIP-Seq(GSE47459)/Homer	1e-07	-16.74	0	123	0.1432	4298.7	0.0874	Top1k_200bpNonPromOnlyDMSO_SI_34143_DMSO_H3K27ac_diagenode_34144and34143_knownResults.txt	Fox:Ebox(Forkhead,bHLH)	1.63844
Hoxd10(Homeobox)/ChickenMSG-Hoxd10.Flag-ChIP-Seq(GSE86088)/Homer	0.01	-6.196	121	0.1347	5113.1	0.1039	Top1k_200bpNonPromOnlyDMSO_H3K27AcDmsoVSgne_knownResults.txt	Hoxd10(Homeobox)	1.29644										GRHL2(CP2)/HBE-GRHL2-ChIP-Seq(GSE46194)/Homer	0.001	-6.985	0.0072	47	0.0547	1650.6	0.0335	Top1k_200bpNonPromOnlyDMSO_SI_34143_DMSO_H3K27ac_diagenode_34144and34143_knownResults.txt	GRHL2(CP2)	1.63284
MNT(bHLH)/HepG2-MNT-ChIP-Seq(Encode)/Homer	0.01	-6.142	104	0.1158	4296.8	0.0873	Top1k_200bpNonPromOnlyDMSO_H3K27AcDmsoVSgne_knownResults.txt	MNT(bHLH)	1.32646										Fli1(ETS)/CD8-FLI-ChIP-Seq(GSE20898)/Homer	1e-07	-17.19	0	128	0.149	4491.7	0.0913	Top1k_200bpNonPromOnlyDMSO_SI_34143_DMSO_H3K27ac_diagenode_34144and34143_knownResults.txt	Fli1(ETS)	1.63198
Olig2(bHLH)/Neuron-Olig2-ChIP-Seq(GSE30882)/Homer	0.01	-6.058	210	0.2339	9601.3	0.1951	Top1k_200bpNonPromOnlyDMSO_H3K27AcDmsoVSgne_knownResults.txt	Olig2(bHLH)	1.19887										Pitx1:Ebox(Homeobox,bHLH)/Hindlimb-Pitx1-ChIP-Seq(GSE41591)/Homer	0.1	-4.225	0.0555	24	0.0279	840.1	0.0171	Top1k_200bpNonPromOnlyDMSO_SI_34143_DMSO_H3K27ac_diagenode_34144and34143_knownResults.txt	Pitx1:Ebox(Homeobox,bHLH)	1.63158
PBX2(Homeobox)/K562-PBX2-ChIP-Seq(Encode)/Homer	0.01	-5.914	82	0.0913	3276.2	0.0666	Top1k_200bpNonPromOnlyDMSO_H3K27AcDmsoVSgne_knownResults.txt	PBX2(Homeobox)	1.37087										Bach1(bZIP)/K562-Bach1-ChIP-Seq(GSE31477)/Homer	1	-1.818	0.2878	6	0.007	209.7	0.0043	Top1k_200bpNonPromOnlyDMSO_SI_34143_DMSO_H3K27ac_diagenode_34144and34143_knownResults.txt	Bach1(bZIP)	1.62791
DLX1(Homeobox)/BasalGanglia-Dlx1-ChIP-seq(GSE124936)/Homer	0.01	-5.891	144	0.1604	6297.9	0.128	Top1k_200bpNonPromOnlyDMSO_H3K27AcDmsoVSgne_knownResults.txt	DLX1(Homeobox)	1.25312										PU.1:IRF8(ETS:IRF)/pDC-Irf8-ChIP-Seq(GSE66899)/Homer	0.1	-4.163	0.0583	25	0.0291	891	0.0181	Top1k_200bpNonPromOnlyDMSO_SI_34143_DMSO_H3K27ac_diagenode_34144and34143_knownResults.txt	PU.1:IRF8(ETS:IRF)	1.60773
Elk1(ETS)/Hela-Elk1-ChIP-Seq(GSE31477)/Homer	0.01	-5.699	51	0.0568	1866.1	0.0379	Top1k_200bpNonPromOnlyDMSO_H3K27AcDmsoVSgne_knownResults.txt	Elk1(ETS)	1.49868										ETV4(ETS)/HepG2-ETV4-ChIP-Seq(ENCODE)/Homer	1e-06	-15.09	0	120	0.1397	4297	0.0873	Top1k_200bpNonPromOnlyDMSO_SI_34143_DMSO_H3K27ac_diagenode_34144and34143_knownResults.txt	ETV4(ETS)	1.60023
PPARa(NR),DR1/Liver-Ppara-ChIP-Seq(GSE47954)/Homer	0.01	-5.439	120	0.1336	5184	0.1054	Top1k_200bpNonPromOnlyDMSO_H3K27AcDmsoVSgne_knownResults.txt	PPARa(NR),DR1	1.26755										Foxo3(Forkhead)/U2OS-Foxo3-ChIP-Seq(E-MTAB-2701)/Homer	1e-05	-12.24	0.0001	97	0.1129	3480.5	0.0707	Top1k_200bpNonPromOnlyDMSO_SI_34143_DMSO_H3K27ac_diagenode_34144and34143_knownResults.txt	Foxo3(Forkhead)	1.59689
PU.1(ETS)/ThioMac-PU.1-ChIP-Seq(GSE21512)/Homer	0.01	-5.363	59	0.0657	2266.3	0.0461	Top1k_200bpNonPromOnlyDMSO_H3K27AcDmsoVSgne_knownResults.txt	PU.1(ETS)	1.42516										PBX2(Homeobox)/K562-PBX2-ChIP-Seq(Encode)/Homer	1e-05	-12.94	0.0001	105	0.1222	3788.6	0.077	Top1k_200bpNonPromOnlyDMSO_SI_34143_DMSO_H3K27ac_diagenode_34144and34143_knownResults.txt	PBX2(Homeobox)	1.58701
Atoh1(bHLH)/Cerebellum-Atoh1-ChIP-Seq(GSE22111)/Homer	0.01	-5.325	124	0.1381	5401.6	0.1098	Top1k_200bpNonPromOnlyDMSO_H3K27AcDmsoVSgne_knownResults.txt	Atoh1(bHLH)	1.25774										Rfx1(HTH)/NPC-H3K4me1-ChIP-Seq(GSE16256)/Homer	0.1	-3.586	0.0896	21	0.0244	756.8	0.0154	Top1k_200bpNonPromOnlyDMSO_SI_34143_DMSO_H3K27ac_diagenode_34144and34143_knownResults.txt	Rfx1(HTH)	1.58442
DLX2(Homeobox)/BasalGanglia-Dlx2-ChIP-seq(GSE124936)/Homer	0.01	-5.294	157	0.1748	7058.2	0.1435	Top1k_200bpNonPromOnlyDMSO_H3K27AcDmsoVSgne_knownResults.txt	DLX2(Homeobox)	1.21812										ETS1(ETS)/Jurkat-ETS1-ChIP-Seq(GSE17954)/Homer	1e-06	-14.78	0	124	0.1444	4508.6	0.0916	Top1k_200bpNonPromOnlyDMSO_SI_34143_DMSO_H3K27ac_diagenode_34144and34143_knownResults.txt	ETS1(ETS)	1.57642
FOXA1(Forkhead)/MCF7-FOXA1-ChIP-Seq(GSE26831)/Homer	0.01	-5.267	111	0.1236	4769.5	0.0969	Top1k_200bpNonPromOnlyDMSO_H3K27AcDmsoVSgne_knownResults.txt	FOXA1(Forkhead)	1.27554										FOXA1(Forkhead)/LNCAP-FOXA1-ChIP-Seq(GSE27824)/Homer	1e-09	-20.86	0	174	0.2026	6325.1	0.1286	Top1k_200bpNonPromOnlyDMSO_SI_34143_DMSO_H3K27ac_diagenode_34144and34143_knownResults.txt	FOXA1(Forkhead)	1.57543
ZNF416(Zf)/HEK293-ZNF416.GFP-ChIP-Seq(GSE58341)/Homer	0.01	-5.232	210	0.2339	9777.3	0.1987	Top1k_200bpNonPromOnlyDMSO_H3K27AcDmsoVSgne_knownResults.txt	ZNF416(Zf)	1.17715										ZNF519(Zf)/HEK293-ZNF519.GFP-ChIP-Seq(GSE58341)/Homer	0.1	-3.515	0.0942	21	0.0244	762.4	0.0155	Top1k_200bpNonPromOnlyDMSO_SI_34143_DMSO_H3K27ac_diagenode_34144and34143_knownResults.txt	ZNF519(Zf)	1.57419
IRF8(IRF)/BMDM-IRF8-ChIP-Seq(GSE77884)/Homer	0.01	-5.195	41	0.0457	1466.5	0.0298	Top1k_200bpNonPromOnlyDMSO_H3K27AcDmsoVSgne_knownResults.txt	IRF8(IRF)	1.53356										ZNF136(Zf)/HEK293-ZNF136.GFP-ChIP-Seq(GSE58341)/Homer	0.1	-3.047	0.1298	17	0.0198	618.5	0.0126	Top1k_200bpNonPromOnlyDMSO_SI_34143_DMSO_H3K27ac_diagenode_34144and34143_knownResults.txt	ZNF136(Zf)	1.57143
Max(bHLH)/K562-Max-ChIP-Seq(GSE31477)/Homer	0.01	-5.192	68	0.0757	2707	0.055	Top1k_200bpNonPromOnlyDMSO_H3K27AcDmsoVSgne_knownResults.txt	Max(bHLH)	1.37636										ZSCAN22(Zf)/HEK293-ZSCAN22.GFP-ChIP-Seq(GSE58341)/Homer	1	-2.223	0.2167	10	0.0116	363.1	0.0074	Top1k_200bpNonPromOnlyDMSO_SI_34143_DMSO_H3K27ac_diagenode_34144and34143_knownResults.txt	ZSCAN22(Zf)	1.56757
ZNF189(Zf)/HEK293-ZNF189.GFP-ChIP-Seq(GSE58341)/Homer	0.01	-5.192	88	0.098	3660.6	0.0744	Top1k_200bpNonPromOnlyDMSO_H3K27AcDmsoVSgne_knownResults.txt	ZNF189(Zf)	1.3172										ETV1(ETS)/GIST48-ETV1-ChIP-Seq(GSE22441)/Homer	1e-08	-18.55	0	161	0.1874	5911.9	0.1202	Top1k_200bpNonPromOnlyDMSO_SI_34143_DMSO_H3K27ac_diagenode_34144and34143_knownResults.txt	ETV1(ETS)	1.55907
STAT6(Stat)/CD4-Stat6-ChIP-Seq(GSE22104)/Homer	0.01	-5.133	59	0.0657	2293	0.0466	Top1k_200bpNonPromOnlyDMSO_H3K27AcDmsoVSgne_knownResults.txt	STAT6(Stat)	1.40987										FoxL2(Forkhead)/Ovary-FoxL2-ChIP-Seq(GSE60858)/Homer	1e-05	-13.29	0	116	0.135	4268.1	0.0867	Top1k_200bpNonPromOnlyDMSO_SI_34143_DMSO_H3K27ac_diagenode_34144and34143_knownResults.txt	FoxL2(Forkhead)	1.55709
Hoxa11(Homeobox)/ChickenMSG-Hoxa11.Flag-ChIP-Seq(GSE86088)/Homer	0.01	-5.098	242	0.2695	11468.7	0.2331	Top1k_200bpNonPromOnlyDMSO_H3K27AcDmsoVSgne_knownResults.txt	Hoxa11(Homeobox)	1.15616										Hand2(bHLH)/Mesoderm-Hand2-ChIP-Seq(GSE61475)/Homer	0.001	-7.001	0.0072	56	0.0652	2060	0.0419	Top1k_200bpNonPromOnlyDMSO_SI_34143_DMSO_H3K27ac_diagenode_34144and34143_knownResults.txt	Hand2(bHLH)	1.55609
RXR(NR),DR1/3T3L1-RXR-ChIP-Seq(GSE13511)/Homer	0.01	-5.048	125	0.1392	5499.3	0.1118	Top1k_200bpNonPromOnlyDMSO_H3K27AcDmsoVSgne_knownResults.txt	RXR(NR),DR1	1.24508										Hnf1(Homeobox)/Liver-Foxa2-Chip-Seq(GSE25694)/Homer	0.1	-2.917	0.1408	17	0.0198	629	0.0128	Top1k_200bpNonPromOnlyDMSO_SI_34143_DMSO_H3K27ac_diagenode_34144and34143_knownResults.txt	Hnf1(Homeobox)	1.54688
TATA-Box(TBP)/Promoter/Homer	0.01	-5.008	136	0.1514	6057	0.1231	Top1k_200bpNonPromOnlyDMSO_H3K27AcDmsoVSgne_knownResults.txt	TATA-Box(TBP)	1.22989										GATA(Zf),IR4/iTreg-Gata3-ChIP-Seq(GSE20898)/Homer	1	-1.977	0.2561	9	0.0105	336.9	0.0068	Top1k_200bpNonPromOnlyDMSO_SI_34143_DMSO_H3K27ac_diagenode_34144and34143_knownResults.txt	GATA(Zf),IR4	1.54412
BMAL1(bHLH)/Liver-Bmal1-ChIP-Seq(GSE39860)/Homer	0.01	-4.971	178	0.1982	8191.7	0.1665	Top1k_200bpNonPromOnlyDMSO_H3K27AcDmsoVSgne_knownResults.txt	BMAL1(bHLH)	1.19039										Elf4(ETS)/BMDM-Elf4-ChIP-Seq(GSE88699)/Homer	1e-05	-12.87	0.0001	118	0.1374	4401.6	0.0895	Top1k_200bpNonPromOnlyDMSO_SI_34143_DMSO_H3K27ac_diagenode_34144and34143_knownResults.txt	Elf4(ETS)	1.5352
ERRg(NR)/Kidney-ESRRG-ChIP-Seq(GSE104905)/Homer	0.01	-4.94	88	0.098	3697	0.0751	Top1k_200bpNonPromOnlyDMSO_H3K27AcDmsoVSgne_knownResults.txt	ERRg(NR)	1.30493										YY1(Zf)/Promoter/Homer	1	-1.606	0.316	6	0.007	224.4	0.0046	Top1k_200bpNonPromOnlyDMSO_SI_34143_DMSO_H3K27ac_diagenode_34144and34143_knownResults.txt	YY1(Zf)	1.52174
ETS(ETS)/Promoter/Homer	0.01	-4.923	32	0.0356	1094	0.0222	Top1k_200bpNonPromOnlyDMSO_H3K27AcDmsoVSgne_knownResults.txt	ETS(ETS)	1.6036										FOXK1(Forkhead)/HEK293-FOXK1-ChIP-Seq(GSE51673)/Homer	1e-06	-13.9	0	133	0.1548	5012.4	0.1019	Top1k_200bpNonPromOnlyDMSO_SI_34143_DMSO_H3K27ac_diagenode_34144and34143_knownResults.txt	FOXK1(Forkhead)	1.51914
E2F1(E2F)/Hela-E2F1-ChIP-Seq(GSE22478)/Homer	0.01	-4.812	21	0.0234	638.5	0.013	Top1k_200bpNonPromOnlyDMSO_H3K27AcDmsoVSgne_knownResults.txt	E2F1(E2F)	1.8										FOXM1(Forkhead)/MCF7-FOXM1-ChIP-Seq(GSE72977)/Homer	1e-06	-14.63	0	144	0.1676	5467	0.1111	Top1k_200bpNonPromOnlyDMSO_SI_34143_DMSO_H3K27ac_diagenode_34144and34143_knownResults.txt	FOXM1(Forkhead)	1.50855
Hnf6b(Homeobox)/LNCaP-Hnf6b-ChIP-Seq(GSE106305)/Homer	0.01	-4.8	86	0.0958	3621.9	0.0736	Top1k_200bpNonPromOnlyDMSO_H3K27AcDmsoVSgne_knownResults.txt	Hnf6b(Homeobox)	1.30163										ELF3(ETS)/PDAC-ELF3-ChIP-Seq(GSE64557)/Homer	0.0001	-9.511	0.0009	92	0.1071	3500.2	0.0711	Top1k_200bpNonPromOnlyDMSO_SI_34143_DMSO_H3K27ac_diagenode_34144and34143_knownResults.txt	ELF3(ETS)	1.50633
EBF1(EBF)/Near-E2A-ChIP-Seq(GSE21512)/Homer	0.01	-4.762	122	0.1359	5401.3	0.1098	Top1k_200bpNonPromOnlyDMSO_H3K27AcDmsoVSgne_knownResults.txt	EBF1(EBF)	1.2377										GABPA(ETS)/Jurkat-GABPa-ChIP-Seq(GSE17954)/Homer	0.0001	-9.8	0.0007	95	0.1106	3613.8	0.0735	Top1k_200bpNonPromOnlyDMSO_SI_34143_DMSO_H3K27ac_diagenode_34144and34143_knownResults.txt	GABPA(ETS)	1.50476
Hoxd11(Homeobox)/ChickenMSG-Hoxd11.Flag-ChIP-Seq(GSE86088)/Homer	0.01	-4.758	246	0.2739	11761.1	0.239	Top1k_200bpNonPromOnlyDMSO_H3K27AcDmsoVSgne_knownResults.txt	Hoxd11(Homeobox)	1.14603										OCT:OCT(POU,Homeobox)/NPC-Brn1-ChIP-Seq(GSE35496)/Homer	1	-0.6707	0.6065	1	0.0012	41.4	0.0008	Top1k_200bpNonPromOnlyDMSO_SI_34143_DMSO_H3K27ac_diagenode_34144and34143_knownResults.txt	OCT:OCT(POU,Homeobox)	1.5
TCF4(bHLH)/SHSY5Y-TCF4-ChIP-Seq(GSE96915)/Homer	0.01	-4.734	169	0.1882	7782	0.1582	Top1k_200bpNonPromOnlyDMSO_H3K27AcDmsoVSgne_knownResults.txt	TCF4(bHLH)	1.18963										Hoxc9(Homeobox)/Ainv15-Hoxc9-ChIP-Seq(GSE21812)/Homer	0.01	-6.879	0.0077	64	0.0745	2444.8	0.0497	Top1k_200bpNonPromOnlyDMSO_SI_34143_DMSO_H3K27ac_diagenode_34144and34143_knownResults.txt	Hoxc9(Homeobox)	1.49899
Hoxa10(Homeobox)/ChickenMSG-Hoxa10.Flag-ChIP-Seq(GSE86088)/Homer	0.01	-4.713	61	0.0679	2436.7	0.0495	Top1k_200bpNonPromOnlyDMSO_H3K27AcDmsoVSgne_knownResults.txt	Hoxa10(Homeobox)	1.37172										ERRg(NR)/Kidney-ESRRG-ChIP-Seq(GSE104905)/Homer	0.0001	-9.323	0.001	92	0.1071	3519.1	0.0715	Top1k_200bpNonPromOnlyDMSO_SI_34143_DMSO_H3K27ac_diagenode_34144and34143_knownResults.txt	ERRg(NR)	1.4979
PPARE(NR),DR1/3T3L1-Pparg-ChIP-Seq(GSE13511)/Homer	0.01	-4.677	106	0.118	4621.3	0.0939	Top1k_200bpNonPromOnlyDMSO_H3K27AcDmsoVSgne_knownResults.txt	PPARE(NR),DR1	1.25666										n-Myc(bHLH)/mES-nMyc-ChIP-Seq(GSE11431)/Homer	0.001	-7.042	0.007	67	0.078	2569.9	0.0522	Top1k_200bpNonPromOnlyDMSO_SI_34143_DMSO_H3K27ac_diagenode_34144and34143_knownResults.txt	n-Myc(bHLH)	1.49425
Pknox1(Homeobox)/ES-Prep1-ChIP-Seq(GSE63282)/Homer	0.01	-4.661	27	0.0301	899.4	0.0183	Top1k_200bpNonPromOnlyDMSO_H3K27AcDmsoVSgne_knownResults.txt	Pknox1(Homeobox)	1.64481										Gata1(Zf)/K562-GATA1-ChIP-Seq(GSE18829)/Homer	0.001	-7.219	0.0061	71	0.0827	2740.4	0.0557	Top1k_200bpNonPromOnlyDMSO_SI_34143_DMSO_H3K27ac_diagenode_34144and34143_knownResults.txt	Gata1(Zf)	1.48474
PU.1-IRF(ETS:IRF)/Bcell-PU.1-ChIP-Seq(GSE21512)/Homer	0.01	-4.619	149	0.1659	6788.4	0.138	Top1k_200bpNonPromOnlyDMSO_H3K27AcDmsoVSgne_knownResults.txt	PU.1-IRF(ETS:IRF)	1.20217										IRF8(IRF)/BMDM-IRF8-ChIP-Seq(GSE77884)/Homer	0.1	-4.509	0.047	39	0.0454	1507.8	0.0306	Top1k_200bpNonPromOnlyDMSO_SI_34143_DMSO_H3K27ac_diagenode_34144and34143_knownResults.txt	IRF8(IRF)	1.48366
AP-2alpha(AP2)/Hela-AP2alpha-ChIP-Seq(GSE31477)/Homer	0.1	-4.536	92	0.1024	3955.2	0.0804	Top1k_200bpNonPromOnlyDMSO_H3K27AcDmsoVSgne_knownResults.txt	AP-2alpha(AP2)	1.27363										Zfp809(Zf)/ES-Zfp809-ChIP-Seq(GSE70799)/Homer	0.1	-2.823	0.1486	19	0.0221	731.4	0.0149	Top1k_200bpNonPromOnlyDMSO_SI_34143_DMSO_H3K27ac_diagenode_34144and34143_knownResults.txt	Zfp809(Zf)	1.48322
MyoD(bHLH)/Myotube-MyoD-ChIP-Seq(GSE21614)/Homer	0.1	-4.526	86	0.0958	3663.8	0.0745	Top1k_200bpNonPromOnlyDMSO_H3K27AcDmsoVSgne_knownResults.txt	MyoD(bHLH)	1.28591										Foxf1(Forkhead)/Lung-Foxf1-ChIP-Seq(GSE77951)/Homer	0.0001	-11.44	0.0002	121	0.1409	4685.4	0.0952	Top1k_200bpNonPromOnlyDMSO_SI_34143_DMSO_H3K27ac_diagenode_34144and34143_knownResults.txt	Foxf1(Forkhead)	1.48004
Myf5(bHLH)/GM-Myf5-ChIP-Seq(GSE24852)/Homer	0.1	-4.481	80	0.0891	3378.6	0.0687	Top1k_200bpNonPromOnlyDMSO_H3K27AcDmsoVSgne_knownResults.txt	Myf5(bHLH)	1.29694										Bach2(bZIP)/OCILy7-Bach2-ChIP-Seq(GSE44420)/Homer	0.1	-2.674	0.1614	18	0.021	698.4	0.0142	Top1k_200bpNonPromOnlyDMSO_SI_34143_DMSO_H3K27ac_diagenode_34144and34143_knownResults.txt	Bach2(bZIP)	1.47887
Foxo3(Forkhead)/U2OS-Foxo3-ChIP-Seq(E-MTAB-2701)/Homer	0.1	-4.423	74	0.0824	3096.9	0.0629	Top1k_200bpNonPromOnlyDMSO_H3K27AcDmsoVSgne_knownResults.txt	Foxo3(Forkhead)	1.31002										E2F4(E2F)/K562-E2F4-ChIP-Seq(GSE31477)/Homer	0.1	-3.299	0.1083	25	0.0291	968.9	0.0197	Top1k_200bpNonPromOnlyDMSO_SI_34143_DMSO_H3K27ac_diagenode_34144and34143_knownResults.txt	E2F4(E2F)	1.47716
Ap4(bHLH)/AML-Tfap4-ChIP-Seq(GSE45738)/Homer	0.1	-4.39	135	0.1503	6126.2	0.1245	Top1k_200bpNonPromOnlyDMSO_H3K27AcDmsoVSgne_knownResults.txt	Ap4(bHLH)	1.20723										ERG(ETS)/VCaP-ERG-ChIP-Seq(GSE14097)/Homer	1e-07	-17.87	0	192	0.2235	7466.8	0.1518	Top1k_200bpNonPromOnlyDMSO_SI_34143_DMSO_H3K27ac_diagenode_34144and34143_knownResults.txt	ERG(ETS)	1.47233
NPAS(bHLH)/Liver-NPAS-ChIP-Seq(GSE39860)/Homer	0.1	-4.39	158	0.1759	7296	0.1483	Top1k_200bpNonPromOnlyDMSO_H3K27AcDmsoVSgne_knownResults.txt	NPAS(bHLH)	1.18611										Gata4(Zf)/Heart-Gata4-ChIP-Seq(GSE35151)/Homer	1e-05	-11.61	0.0001	126	0.1467	4907.4	0.0997	Top1k_200bpNonPromOnlyDMSO_SI_34143_DMSO_H3K27ac_diagenode_34144and34143_knownResults.txt	Gata4(Zf)	1.47141
Sox6(HMG)/Myotubes-Sox6-ChIP-Seq(GSE32627)/Homer	0.1	-4.366	154	0.1715	7096.9	0.1442	Top1k_200bpNonPromOnlyDMSO_H3K27AcDmsoVSgne_knownResults.txt	Sox6(HMG)	1.18932										Gata2(Zf)/K562-GATA2-ChIP-Seq(GSE18829)/Homer	0.001	-6.918	0.0075	78	0.0908	3108.3	0.0632	Top1k_200bpNonPromOnlyDMSO_SI_34143_DMSO_H3K27ac_diagenode_34144and34143_knownResults.txt	Gata2(Zf)	1.43671
NF1-halfsite(CTF)/LNCaP-NF1-ChIP-Seq(Unpublished)/Homer	0.1	-4.318	189	0.2105	8905.6	0.181	Top1k_200bpNonPromOnlyDMSO_H3K27AcDmsoVSgne_knownResults.txt	NF1-halfsite(CTF)	1.16298										PAX3:FKHR-fusion(Paired,Homeobox)/Rh4-PAX3:FKHR-ChIP-Seq(GSE19063)/Homer	0.1	-2.697	0.1604	21	0.0244	839.5	0.0171	Top1k_200bpNonPromOnlyDMSO_SI_34143_DMSO_H3K27ac_diagenode_34144and34143_knownResults.txt	PAX3:FKHR-fusion(Paired,Homeobox)	1.4269
Tcf12(bHLH)/GM12878-Tcf12-ChIP-Seq(GSE32465)/Homer	0.1	-4.307	109	0.1214	4836.5	0.0983	Top1k_200bpNonPromOnlyDMSO_H3K27AcDmsoVSgne_knownResults.txt	Tcf12(bHLH)	1.23499										STAT6(Stat)/CD4-Stat6-ChIP-Seq(GSE22104)/Homer	0.01	-5.63	0.0205	63	0.0733	2532.1	0.0515	Top1k_200bpNonPromOnlyDMSO_SI_34143_DMSO_H3K27ac_diagenode_34144and34143_knownResults.txt	STAT6(Stat)	1.4233
Nkx6.1(Homeobox)/Islet-Nkx6.1-ChIP-Seq(GSE40975)/Homer	0.1	-4.239	252	0.2806	12213.4	0.2482	Top1k_200bpNonPromOnlyDMSO_H3K27AcDmsoVSgne_knownResults.txt	Nkx6.1(Homeobox)	1.13054										DUX4(Homeobox)/Myoblasts-DUX4.V5-ChIP-Seq(GSE75791)/Homer	1	-1.287	0.3932	5	0.0058	201.2	0.0041	Top1k_200bpNonPromOnlyDMSO_SI_34143_DMSO_H3K27ac_diagenode_34144and34143_knownResults.txt	DUX4(Homeobox)	1.41463
ARE(NR)/LNCAP-AR-ChIP-Seq(GSE27824)/Homer	0.1	-4.188	29	0.0323	1024.5	0.0208	Top1k_200bpNonPromOnlyDMSO_H3K27AcDmsoVSgne_knownResults.txt	ARE(NR)	1.55288										ZNF692(Zf)/HEK293-ZNF692.GFP-ChIP-Seq(GSE58341)/Homer	1	-1.914	0.2683	12	0.014	485.2	0.0099	Top1k_200bpNonPromOnlyDMSO_SI_34143_DMSO_H3K27ac_diagenode_34144and34143_knownResults.txt	ZNF692(Zf)	1.41414
Lhx3(Homeobox)/Neuron-Lhx3-ChIP-Seq(GSE31456)/Homer	0.1	-4.105	164	0.1826	7667.6	0.1558	Top1k_200bpNonPromOnlyDMSO_H3K27AcDmsoVSgne_knownResults.txt	Lhx3(Homeobox)	1.17202										STAT6(Stat)/Macrophage-Stat6-ChIP-Seq(GSE38377)/Homer	0.01	-5.37	0.0247	63	0.0733	2563.5	0.0521	Top1k_200bpNonPromOnlyDMSO_SI_34143_DMSO_H3K27ac_diagenode_34144and34143_knownResults.txt	STAT6(Stat)	1.40691
Lhx1(Homeobox)/EmbryoCarcinoma-Lhx1-ChIP-Seq(GSE70957)/Homer	0.1	-4.045	116	0.1292	5238	0.1065	Top1k_200bpNonPromOnlyDMSO_H3K27AcDmsoVSgne_knownResults.txt	Lhx1(Homeobox)	1.21315										RORa(NR)/Liver-Rora-ChIP-Seq(GSE101115)/Homer	1	-2.044	0.2425	14	0.0163	569.9	0.0116	Top1k_200bpNonPromOnlyDMSO_SI_34143_DMSO_H3K27ac_diagenode_34144and34143_knownResults.txt	RORa(NR)	1.40517
FOXP1(Forkhead)/H9-FOXP1-ChIP-Seq(GSE31006)/Homer	0.1	-3.994	44	0.049	1727	0.0351	Top1k_200bpNonPromOnlyDMSO_H3K27AcDmsoVSgne_knownResults.txt	FOXP1(Forkhead)	1.39601										Gata6(Zf)/HUG1N-GATA6-ChIP-Seq(GSE51936)/Homer	0.001	-8.207	0.0027	109	0.1269	4466.5	0.0908	Top1k_200bpNonPromOnlyDMSO_SI_34143_DMSO_H3K27ac_diagenode_34144and34143_knownResults.txt	Gata6(Zf)	1.39758
Pitx1(Homeobox)/Chicken-Pitx1-ChIP-Seq(GSE38910)/Homer	0.1	-3.923	488	0.5434	25022.1	0.5085	Top1k_200bpNonPromOnlyDMSO_H3K27AcDmsoVSgne_knownResults.txt	Pitx1(Homeobox)	1.06863										EHF(ETS)/LoVo-EHF-ChIP-Seq(GSE49402)/Homer	0.0001	-11.14	0.0002	152	0.1769	6232.4	0.1267	Top1k_200bpNonPromOnlyDMSO_SI_34143_DMSO_H3K27ac_diagenode_34144and34143_knownResults.txt	EHF(ETS)	1.39621
GRE(NR),IR3/RAW264.7-GRE-ChIP-Seq(Unpublished)/Homer	0.1	-3.905	25	0.0278	872.9	0.0177	Top1k_200bpNonPromOnlyDMSO_H3K27AcDmsoVSgne_knownResults.txt	GRE(NR),IR3	1.57062										HOXA1(Homeobox)/mES-Hoxa1-ChIP-Seq(SRP084292)/Homer	0.1	-2.909	0.1408	27	0.0314	1106.5	0.0225	Top1k_200bpNonPromOnlyDMSO_SI_34143_DMSO_H3K27ac_diagenode_34144and34143_knownResults.txt	HOXA1(Homeobox)	1.39556
ELF1(ETS)/Jurkat-ELF1-ChIP-Seq(SRA014231)/Homer	0.1	-3.89	45	0.0501	1785.3	0.0363	Top1k_200bpNonPromOnlyDMSO_H3K27AcDmsoVSgne_knownResults.txt	ELF1(ETS)	1.38017										EBF1(EBF)/Near-E2A-ChIP-Seq(GSE21512)/Homer	0.001	-7.599	0.0045	102	0.1187	4197.1	0.0853	Top1k_200bpNonPromOnlyDMSO_SI_34143_DMSO_H3K27ac_diagenode_34144and34143_knownResults.txt	EBF1(EBF)	1.39156
Foxf1(Forkhead)/Lung-Foxf1-ChIP-Seq(GSE77951)/Homer	0.1	-3.864	94	0.1047	4171	0.0848	Top1k_200bpNonPromOnlyDMSO_H3K27AcDmsoVSgne_knownResults.txt	Foxf1(Forkhead)	1.23467										HRE(HSF)/Striatum-HSF1-ChIP-Seq(GSE38000)/Homer	0.1	-2.562	0.1722	23	0.0268	951.2	0.0193	Top1k_200bpNonPromOnlyDMSO_SI_34143_DMSO_H3K27ac_diagenode_34144and34143_knownResults.txt	HRE(HSF)	1.3886
Pdx1(Homeobox)/Islet-Pdx1-ChIP-Seq(SRA008281)/Homer	0.1	-3.852	91	0.1013	4023.6	0.0818	Top1k_200bpNonPromOnlyDMSO_H3K27AcDmsoVSgne_knownResults.txt	Pdx1(Homeobox)	1.23839										RORg(NR)/Liver-Rorc-ChIP-Seq(GSE101115)/Homer	1	-1.499	0.3377	8	0.0093	330	0.0067	Top1k_200bpNonPromOnlyDMSO_SI_34143_DMSO_H3K27ac_diagenode_34144and34143_knownResults.txt	RORg(NR)	1.38806
ZNF16(Zf)/HEK293-ZNF16.GFP-ChIP-Seq(GSE58341)/Homer	0.1	-3.839	3	0.0033	32.7	0.0007	Top1k_200bpNonPromOnlyDMSO_H3K27AcDmsoVSgne_knownResults.txt	ZNF16(Zf)	4.71429										Rfx5(HTH)/GM12878-Rfx5-ChIP-Seq(GSE31477)/Homer	0.1	-3.129	0.1218	32	0.0373	1324.4	0.0269	Top1k_200bpNonPromOnlyDMSO_SI_34143_DMSO_H3K27ac_diagenode_34144and34143_knownResults.txt	Rfx5(HTH)	1.38662
AMYB(HTH)/Testes-AMYB-ChIP-Seq(GSE44588)/Homer	0.1	-3.818	145	0.1615	6759.1	0.1374	Top1k_200bpNonPromOnlyDMSO_H3K27AcDmsoVSgne_knownResults.txt	AMYB(HTH)	1.1754										NFkB-p65-Rel(RHD)/ThioMac-LPS-Expression(GSE23622)/Homer	1	-1.251	0.4047	5	0.0058	204.6	0.0042	Top1k_200bpNonPromOnlyDMSO_SI_34143_DMSO_H3K27ac_diagenode_34144and34143_knownResults.txt	NFkB-p65-Rel(RHD)	1.38095
PRDM9(Zf)/Testis-DMC1-ChIP-Seq(GSE35498)/Homer	0.1	-3.796	48	0.0535	1938.8	0.0394	Top1k_200bpNonPromOnlyDMSO_H3K27AcDmsoVSgne_knownResults.txt	PRDM9(Zf)	1.35787										GATA3(Zf),DR8/iTreg-Gata3-ChIP-Seq(GSE20898)/Homer	1	-1.389	0.3656	7	0.0081	291.9	0.0059	Top1k_200bpNonPromOnlyDMSO_SI_34143_DMSO_H3K27ac_diagenode_34144and34143_knownResults.txt	GATA3(Zf),DR8	1.37288
Six4(Homeobox)/MCF7-SIX4-ChIP-Seq(Encode)/Homer	0.1	-3.787	9	0.01	222.5	0.0045	Top1k_200bpNonPromOnlyDMSO_H3K27AcDmsoVSgne_knownResults.txt	Six4(Homeobox)	2.22222										Pdx1(Homeobox)/Islet-Pdx1-ChIP-Seq(SRA008281)/Homer	0.001	-7.578	0.0045	111	0.1292	4645.3	0.0944	Top1k_200bpNonPromOnlyDMSO_SI_34143_DMSO_H3K27ac_diagenode_34144and34143_knownResults.txt	Pdx1(Homeobox)	1.36864
Sox15(HMG)/CPA-Sox15-ChIP-Seq(GSE62909)/Homer	0.1	-3.766	114	0.1269	5193.3	0.1055	Top1k_200bpNonPromOnlyDMSO_H3K27AcDmsoVSgne_knownResults.txt	Sox15(HMG)	1.20284										NeuroD1(bHLH)/Islet-NeuroD1-ChIP-Seq(GSE30298)/Homer	0.01	-6.123	0.0141	88	0.1024	3696.2	0.0751	Top1k_200bpNonPromOnlyDMSO_SI_34143_DMSO_H3K27ac_diagenode_34144and34143_knownResults.txt	NeuroD1(bHLH)	1.36352
SPDEF(ETS)/VCaP-SPDEF-ChIP-Seq(SRA014231)/Homer	0.1	-3.75	103	0.1147	4643	0.0944	Top1k_200bpNonPromOnlyDMSO_H3K27AcDmsoVSgne_knownResults.txt	SPDEF(ETS)	1.21504										RORgt(NR)/EL4-RORgt.Flag-ChIP-Seq(GSE56019)/Homer	1	-1.671	0.3144	11	0.0128	461.4	0.0094	Top1k_200bpNonPromOnlyDMSO_SI_34143_DMSO_H3K27ac_diagenode_34144and34143_knownResults.txt	RORgt(NR)	1.3617
FoxL2(Forkhead)/Ovary-FoxL2-ChIP-Seq(GSE60858)/Homer	0.1	-3.662	86	0.0958	3809.4	0.0774	Top1k_200bpNonPromOnlyDMSO_H3K27AcDmsoVSgne_knownResults.txt	FoxL2(Forkhead)	1.23773										RORgt(NR)/EL4-RORgt.Flag-ChIP-Seq(GSE56019)/Homer	1	-1.671	0.3144	11	0.0128	461.4	0.0094	Top1k_200bpNonPromOnlyDMSO_SI_34143_DMSO_H3K27ac_diagenode_34144and34143_knownResults.txt	RORgt(NR)	1.3617
ZSCAN22(Zf)/HEK293-ZSCAN22.GFP-ChIP-Seq(GSE58341)/Homer	0.1	-3.647	15	0.0167	464.4	0.0094	Top1k_200bpNonPromOnlyDMSO_H3K27AcDmsoVSgne_knownResults.txt	ZSCAN22(Zf)	1.7766										OCT:OCT(POU,Homeobox)/NPC-OCT6-ChIP-Seq(GSE43916)/Homer	1	-1.705	0.3113	12	0.014	507.1	0.0103	Top1k_200bpNonPromOnlyDMSO_SI_34143_DMSO_H3K27ac_diagenode_34144and34143_knownResults.txt	OCT:OCT(POU,Homeobox)	1.35922
PGR(NR)/EndoStromal-PGR-ChIP-Seq(GSE69539)/Homer	0.1	-3.643	24	0.0267	851	0.0173	Top1k_200bpNonPromOnlyDMSO_H3K27AcDmsoVSgne_knownResults.txt	PGR(NR)	1.54335										Esrrb(NR)/mES-Esrrb-ChIP-Seq(GSE11431)/Homer	0.01	-4.842	0.0369	67	0.078	2828	0.0575	Top1k_200bpNonPromOnlyDMSO_SI_34143_DMSO_H3K27ac_diagenode_34144and34143_knownResults.txt	Esrrb(NR)	1.35652
E2F4(E2F)/K562-E2F4-ChIP-Seq(GSE31477)/Homer	0.1	-3.625	32	0.0356	1212.8	0.0246	Top1k_200bpNonPromOnlyDMSO_H3K27AcDmsoVSgne_knownResults.txt	E2F4(E2F)	1.44715										Mef2d(MADS)/Retina-Mef2d-ChIP-Seq(GSE61391)/Homer	0.1	-2.456	0.1834	24	0.0279	1013.9	0.0206	Top1k_200bpNonPromOnlyDMSO_SI_34143_DMSO_H3K27ac_diagenode_34144and34143_knownResults.txt	Mef2d(MADS)	1.35437
CHR(?)/Hela-CellCycle-Expression/Homer	0.1	-3.595	65	0.0724	2785.4	0.0566	Top1k_200bpNonPromOnlyDMSO_H3K27AcDmsoVSgne_knownResults.txt	CHR(?)	1.27915										ZNF41(Zf)/HEK293-ZNF41.GFP-ChIP-Seq(GSE58341)/Homer	1	-0.9872	0.4876	3	0.0035	125.9	0.0026	Top1k_200bpNonPromOnlyDMSO_SI_34143_DMSO_H3K27ac_diagenode_34144and34143_knownResults.txt	ZNF41(Zf)	1.34615
Sox10(HMG)/SciaticNerve-Sox3-ChIP-Seq(GSE35132)/Homer	0.1	-3.568	156	0.1737	7385.1	0.1501	Top1k_200bpNonPromOnlyDMSO_H3K27AcDmsoVSgne_knownResults.txt	Sox10(HMG)	1.15723										TEAD(TEA)/Fibroblast-PU.1-ChIP-Seq(Unpublished)/Homer	0.01	-5.538	0.0216	84	0.0978	3577.1	0.0727	Top1k_200bpNonPromOnlyDMSO_SI_34143_DMSO_H3K27ac_diagenode_34144and34143_knownResults.txt	TEAD(TEA)	1.34525
Elk4(ETS)/Hela-Elk4-ChIP-Seq(GSE31477)/Homer	0.1	-3.562	45	0.0501	1826.6	0.0371	Top1k_200bpNonPromOnlyDMSO_H3K27AcDmsoVSgne_knownResults.txt	Elk4(ETS)	1.3504										Fra2(bZIP)/Striatum-Fra2-ChIP-Seq(GSE43429)/Homer	0.1	-3.334	0.1067	43	0.0501	1841.9	0.0374	Top1k_200bpNonPromOnlyDMSO_SI_34143_DMSO_H3K27ac_diagenode_34144and34143_knownResults.txt	Fra2(bZIP)	1.33957
Pitx1:Ebox(Homeobox,bHLH)/Hindlimb-Pitx1-ChIP-Seq(GSE41591)/Homer	0.1	-3.523	22	0.0245	772.2	0.0157	Top1k_200bpNonPromOnlyDMSO_H3K27AcDmsoVSgne_knownResults.txt	Pitx1:Ebox(Homeobox,bHLH)	1.56051										ZNF675(Zf)/HEK293-ZNF675.GFP-ChIP-Seq(GSE58341)/Homer	1	-1.923	0.2669	16	0.0186	681.9	0.0139	Top1k_200bpNonPromOnlyDMSO_SI_34143_DMSO_H3K27ac_diagenode_34144and34143_knownResults.txt	ZNF675(Zf)	1.33813
ZEB2(Zf)/SNU398-ZEB2-ChIP-Seq(GSE103048)/Homer	0.1	-3.51	144	0.1604	6781.1	0.1378	Top1k_200bpNonPromOnlyDMSO_H3K27AcDmsoVSgne_knownResults.txt	ZEB2(Zf)	1.16401										ZNF467(Zf)/HEK293-ZNF467.GFP-ChIP-Seq(GSE58341)/Homer	0.01	-4.89	0.036	74	0.0861	3169.7	0.0644	Top1k_200bpNonPromOnlyDMSO_SI_34143_DMSO_H3K27ac_diagenode_34144and34143_knownResults.txt	ZNF467(Zf)	1.33696
Pbx3(Homeobox)/GM12878-PBX3-ChIP-Seq(GSE32465)/Homer	0.1	-3.489	26	0.029	953.9	0.0194	Top1k_200bpNonPromOnlyDMSO_H3K27AcDmsoVSgne_knownResults.txt	Pbx3(Homeobox)	1.49485										LXRE(NR),DR4/RAW-LXRb.biotin-ChIP-Seq(GSE21512)/Homer	0.1	-2.443	0.1835	26	0.0303	1114.8	0.0227	Top1k_200bpNonPromOnlyDMSO_SI_34143_DMSO_H3K27ac_diagenode_34144and34143_knownResults.txt	LXRE(NR),DR4	1.3348
AR-halfsite(NR)/LNCaP-AR-ChIP-Seq(GSE27824)/Homer	0.1	-3.456	367	0.4087	18596.9	0.378	Top1k_200bpNonPromOnlyDMSO_H3K27AcDmsoVSgne_knownResults.txt	AR-halfsite(NR)	1.08122										CTCF-SatelliteElement(Zf?)/CD4+-CTCF-ChIP-Seq(Barski_et_al.)/Homer	1	-0.6082	0.6387	1	0.0012	45.9	0.0009	Top1k_200bpNonPromOnlyDMSO_SI_34143_DMSO_H3K27ac_diagenode_34144and34143_knownResults.txt	CTCF-SatelliteElement(Zf?)	1.33333
Brn2(POU,Homeobox)/NPC-Brn2-ChIP-Seq(GSE35496)/Homer	0.1	-3.439	12	0.0134	354.6	0.0072	Top1k_200bpNonPromOnlyDMSO_H3K27AcDmsoVSgne_knownResults.txt	Brn2(POU,Homeobox)	1.86111										TEAD2(TEA)/Py2T-Tead2-ChIP-Seq(GSE55709)/Homer	0.1	-4.266	0.054	63	0.0733	2708.9	0.0551	Top1k_200bpNonPromOnlyDMSO_SI_34143_DMSO_H3K27ac_diagenode_34144and34143_knownResults.txt	TEAD2(TEA)	1.33031
STAT6(Stat)/Macrophage-Stat6-ChIP-Seq(GSE38377)/Homer	0.1	-3.423	55	0.0612	2325.1	0.0473	Top1k_200bpNonPromOnlyDMSO_H3K27AcDmsoVSgne_knownResults.txt	STAT6(Stat)	1.29387										RBPJ:Ebox(?,bHLH)/Panc1-Rbpj1-ChIP-Seq(GSE47459)/Homer	0.1	-2.694	0.1604	32	0.0373	1380.7	0.0281	Top1k_200bpNonPromOnlyDMSO_SI_34143_DMSO_H3K27ac_diagenode_34144and34143_knownResults.txt	RBPJ:Ebox(?,bHLH)	1.3274
Otx2(Homeobox)/EpiLC-Otx2-ChIP-Seq(GSE56098)/Homer	0.1	-3.415	93	0.1036	4206	0.0855	Top1k_200bpNonPromOnlyDMSO_H3K27AcDmsoVSgne_knownResults.txt	Otx2(Homeobox)	1.2117										AP-2gamma(AP2)/MCF7-TFAP2C-ChIP-Seq(GSE21234)/Homer	0.01	-5.792	0.0181	98	0.1141	4243.1	0.0862	Top1k_200bpNonPromOnlyDMSO_SI_34143_DMSO_H3K27ac_diagenode_34144and34143_knownResults.txt	AP-2gamma(AP2)	1.32367
Egr1(Zf)/K562-Egr1-ChIP-Seq(GSE32465)/Homer	0.1	-3.391	57	0.0635	2427.9	0.0493	Top1k_200bpNonPromOnlyDMSO_H3K27AcDmsoVSgne_knownResults.txt	Egr1(Zf)	1.28803										GATA3(Zf)/iTreg-Gata3-ChIP-Seq(GSE20898)/Homer	0.0001	-10.23	0.0005	184	0.2142	7966.4	0.1619	Top1k_200bpNonPromOnlyDMSO_SI_34143_DMSO_H3K27ac_diagenode_34144and34143_knownResults.txt	GATA3(Zf)	1.32304
PAX5(Paired,Homeobox)/GM12878-PAX5-ChIP-Seq(GSE32465)/Homer	0.1	-3.341	47	0.0523	1951.5	0.0397	Top1k_200bpNonPromOnlyDMSO_H3K27AcDmsoVSgne_knownResults.txt	PAX5(Paired,Homeobox)	1.31738										Hnf6b(Homeobox)/LNCaP-Hnf6b-ChIP-Seq(GSE106305)/Homer	0.01	-5.779	0.0181	98	0.1141	4245.9	0.0863	Top1k_200bpNonPromOnlyDMSO_SI_34143_DMSO_H3K27ac_diagenode_34144and34143_knownResults.txt	Hnf6b(Homeobox)	1.32213
Pax8(Paired,Homeobox)/Thyroid-Pax8-ChIP-Seq(GSE26938)/Homer	0.1	-3.247	46	0.0512	1916.2	0.0389	Top1k_200bpNonPromOnlyDMSO_H3K27AcDmsoVSgne_knownResults.txt	Pax8(Paired,Homeobox)	1.3162										Six4(Homeobox)/MCF7-SIX4-ChIP-Seq(Encode)/Homer	1	-1.182	0.419	6	0.007	261	0.0053	Top1k_200bpNonPromOnlyDMSO_SI_34143_DMSO_H3K27ac_diagenode_34144and34143_knownResults.txt	Six4(Homeobox)	1.32075
DLX5(Homeobox)/BasalGanglia-Dlx5-ChIP-seq(GSE124936)/Homer	0.1	-3.201	78	0.0869	3496.3	0.0711	Top1k_200bpNonPromOnlyDMSO_H3K27AcDmsoVSgne_knownResults.txt	DLX5(Homeobox)	1.22222										Unknown-ESC-element(?)/mES-Nanog-ChIP-Seq(GSE11724)/Homer	0.1	-3.807	0.0764	57	0.0664	2474.9	0.0503	Top1k_200bpNonPromOnlyDMSO_SI_34143_DMSO_H3K27ac_diagenode_34144and34143_knownResults.txt	Unknown-ESC-element(?)	1.32008
TR4(NR),DR1/Hela-TR4-ChIP-Seq(GSE24685)/Homer	0.1	-3.081	14	0.0156	459.3	0.0093	Top1k_200bpNonPromOnlyDMSO_H3K27AcDmsoVSgne_knownResults.txt	TR4(NR),DR1	1.67742										ZNF143|STAF(Zf)/CUTLL-ZNF143-ChIP-Seq(GSE29600)/Homer	0.1	-2.717	0.158	34	0.0396	1477.8	0.03	Top1k_200bpNonPromOnlyDMSO_SI_34143_DMSO_H3K27ac_diagenode_34144and34143_knownResults.txt	ZNF143|STAF(Zf)	1.32
MYB(HTH)/ERMYB-Myb-ChIPSeq(GSE22095)/Homer	0.1	-3.056	155	0.1726	7468.1	0.1518	Top1k_200bpNonPromOnlyDMSO_H3K27AcDmsoVSgne_knownResults.txt	MYB(HTH)	1.13702										ELF5(ETS)/T47D-ELF5-ChIP-Seq(GSE30407)/Homer	0.1	-4.56	0.047	76	0.0885	3318.4	0.0674	Top1k_200bpNonPromOnlyDMSO_SI_34143_DMSO_H3K27ac_diagenode_34144and34143_knownResults.txt	ELF5(ETS)	1.31306
EBNA1(EBV-virus)/Raji-EBNA1-ChIP-Seq(GSE30709)/Homer	0.1	-3.041	3	0.0033	44.3	0.0009	Top1k_200bpNonPromOnlyDMSO_H3K27AcDmsoVSgne_knownResults.txt	EBNA1(EBV-virus)	3.66667										Twist(bHLH)/HMLE-TWIST1-ChIP-Seq(Chang_et_al)/Homer	1	-1.628	0.3152	13	0.0151	566.7	0.0115	Top1k_200bpNonPromOnlyDMSO_SI_34143_DMSO_H3K27ac_diagenode_34144and34143_knownResults.txt	Twist(bHLH)	1.31304
GATA3(Zf),DR8/iTreg-Gata3-ChIP-Seq(GSE20898)/Homer	0.1	-2.99	9	0.01	258.4	0.0053	Top1k_200bpNonPromOnlyDMSO_H3K27AcDmsoVSgne_knownResults.txt	GATA3(Zf),DR8	1.88679										CDX4(Homeobox)/ZebrafishEmbryos-Cdx4.Myc-ChIP-Seq(GSE48254)/Homer	0.01	-5.892	0.0171	105	0.1222	4582.3	0.0931	Top1k_200bpNonPromOnlyDMSO_SI_34143_DMSO_H3K27ac_diagenode_34144and34143_knownResults.txt	CDX4(Homeobox)	1.31257
OCT:OCT(POU,Homeobox,IR1)/NPC-Brn2-ChIP-Seq(GSE35496)/Homer	0.1	-2.987	3	0.0033	45.1	0.0009	Top1k_200bpNonPromOnlyDMSO_H3K27AcDmsoVSgne_knownResults.txt	OCT:OCT(POU,Homeobox,IR1)	3.66667										Oct4(POU,Homeobox)/mES-Oct4-ChIP-Seq(GSE11431)/Homer	0.1	-3.401	0.1022	50	0.0582	2183	0.0444	Top1k_200bpNonPromOnlyDMSO_SI_34143_DMSO_H3K27ac_diagenode_34144and34143_knownResults.txt	Oct4(POU,Homeobox)	1.31081
TEAD3(TEA)/HepG2-TEAD3-ChIP-Seq(Encode)/Homer	0.1	-2.964	119	0.1325	5630.2	0.1144	Top1k_200bpNonPromOnlyDMSO_H3K27AcDmsoVSgne_knownResults.txt	TEAD3(TEA)	1.15822										Sox17(HMG)/Endoderm-Sox17-ChIP-Seq(GSE61475)/Homer	0.1	-4.449	0.0493	74	0.0861	3234.5	0.0657	Top1k_200bpNonPromOnlyDMSO_SI_34143_DMSO_H3K27ac_diagenode_34144and34143_knownResults.txt	Sox17(HMG)	1.3105
HEB(bHLH)/mES-Heb-ChIP-Seq(GSE53233)/Homer	0.1	-2.941	248	0.2762	12400.1	0.252	Top1k_200bpNonPromOnlyDMSO_H3K27AcDmsoVSgne_knownResults.txt	HEB(bHLH)	1.09603										PR(NR)/T47D-PR-ChIP-Seq(GSE31130)/Homer	1e-05	-11.82	0.0001	231	0.2689	10165.9	0.2066	Top1k_200bpNonPromOnlyDMSO_SI_34143_DMSO_H3K27ac_diagenode_34144and34143_knownResults.txt	PR(NR)	1.30155
Lhx2(Homeobox)/HFSC-Lhx2-ChIP-Seq(GSE48068)/Homer	0.1	-2.937	101	0.1125	4714.6	0.0958	Top1k_200bpNonPromOnlyDMSO_H3K27AcDmsoVSgne_knownResults.txt	Lhx2(Homeobox)	1.17432										Pax8(Paired,Homeobox)/Thyroid-Pax8-ChIP-Seq(GSE26938)/Homer	0.1	-2.673	0.1614	36	0.0419	1584.6	0.0322	Top1k_200bpNonPromOnlyDMSO_SI_34143_DMSO_H3K27ac_diagenode_34144and34143_knownResults.txt	Pax8(Paired,Homeobox)	1.30124
Ascl1(bHLH)/NeuralTubes-Ascl1-ChIP-Seq(GSE55840)/Homer	0.1	-2.931	177	0.1971	8653	0.1759	Top1k_200bpNonPromOnlyDMSO_H3K27AcDmsoVSgne_knownResults.txt	Ascl1(bHLH)	1.12052										PPARa(NR),DR1/Liver-Ppara-ChIP-Seq(GSE47954)/Homer	0.01	-5.834	0.0177	110	0.1281	4845.4	0.0985	Top1k_200bpNonPromOnlyDMSO_SI_34143_DMSO_H3K27ac_diagenode_34144and34143_knownResults.txt	PPARa(NR),DR1	1.30051
SCL(bHLH)/HPC7-Scl-ChIP-Seq(GSE13511)/Homer	0.1	-2.921	440	0.49	22763.2	0.4626	Top1k_200bpNonPromOnlyDMSO_H3K27AcDmsoVSgne_knownResults.txt	SCL(bHLH)	1.05923										HNF6(Homeobox)/Liver-Hnf6-ChIP-Seq(ERP000394)/Homer	0.1	-3.457	0.0991	55	0.064	2426.6	0.0493	Top1k_200bpNonPromOnlyDMSO_SI_34143_DMSO_H3K27ac_diagenode_34144and34143_knownResults.txt	HNF6(Homeobox)	1.29817
ZNF322(Zf)/HEK293-ZNF322.GFP-ChIP-Seq(GSE58341)/Homer	0.1	-2.884	38	0.0423	1582.4	0.0322	Top1k_200bpNonPromOnlyDMSO_H3K27AcDmsoVSgne_knownResults.txt	ZNF322(Zf)	1.31366										Fra1(bZIP)/BT549-Fra1-ChIP-Seq(GSE46166)/Homer	0.1	-3.216	0.1161	50	0.0582	2210.4	0.0449	Top1k_200bpNonPromOnlyDMSO_SI_34143_DMSO_H3K27ac_diagenode_34144and34143_knownResults.txt	Fra1(bZIP)	1.29621
BHLHA15(bHLH)/NIH3T3-BHLHB8.HA-ChIP-Seq(GSE119782)/Homer	0.1	-2.838	147	0.1637	7113.6	0.1446	Top1k_200bpNonPromOnlyDMSO_H3K27AcDmsoVSgne_knownResults.txt	BHLHA15(bHLH)	1.13209										PU.1(ETS)/ThioMac-PU.1-ChIP-Seq(GSE21512)/Homer	0.1	-3.117	0.1218	48	0.0559	2124.5	0.0432	Top1k_200bpNonPromOnlyDMSO_SI_34143_DMSO_H3K27ac_diagenode_34144and34143_knownResults.txt	PU.1(ETS)	1.29398
HIF-1b(HLH)/T47D-HIF1b-ChIP-Seq(GSE59937)/Homer	0.1	-2.834	90	0.1002	4178	0.0849	Top1k_200bpNonPromOnlyDMSO_H3K27AcDmsoVSgne_knownResults.txt	HIF-1b(HLH)	1.18021										TEAD3(TEA)/HepG2-TEAD3-ChIP-Seq(Encode)/Homer	0.01	-6.373	0.0116	127	0.1478	5628.8	0.1144	Top1k_200bpNonPromOnlyDMSO_SI_34143_DMSO_H3K27ac_diagenode_34144and34143_knownResults.txt	TEAD3(TEA)	1.29196
NeuroG2(bHLH)/Fibroblast-NeuroG2-ChIP-Seq(GSE75910)/Homer	0.1	-2.821	160	0.1782	7796.4	0.1585	Top1k_200bpNonPromOnlyDMSO_H3K27AcDmsoVSgne_knownResults.txt	NeuroG2(bHLH)	1.12429										Sp1(Zf)/Promoter/Homer	1	-1.548	0.325	13	0.0151	576.6	0.0117	Top1k_200bpNonPromOnlyDMSO_SI_34143_DMSO_H3K27ac_diagenode_34144and34143_knownResults.txt	Sp1(Zf)	1.2906
Unknown(Homeobox)/Limb-p300-ChIP-Seq/Homer	0.1	-2.819	67	0.0746	3019.8	0.0614	Top1k_200bpNonPromOnlyDMSO_H3K27AcDmsoVSgne_knownResults.txt	Unknown(Homeobox)	1.21498										Tcf12(bHLH)/GM12878-Tcf12-ChIP-Seq(GSE32465)/Homer	0.01	-4.915	0.0358	94	0.1094	4176.5	0.0849	Top1k_200bpNonPromOnlyDMSO_SI_34143_DMSO_H3K27ac_diagenode_34144and34143_knownResults.txt	Tcf12(bHLH)	1.28857
ERE(NR),IR3/MCF7-ERa-ChIP-Seq(Unpublished)/Homer	0.1	-2.817	28	0.0312	1115.4	0.0227	Top1k_200bpNonPromOnlyDMSO_H3K27AcDmsoVSgne_knownResults.txt	ERE(NR),IR3	1.37445										STAT5(Stat)/mCD4+-Stat5-ChIP-Seq(GSE12346)/Homer	0.1	-2.542	0.1741	35	0.0407	1553.5	0.0316	Top1k_200bpNonPromOnlyDMSO_SI_34143_DMSO_H3K27ac_diagenode_34144and34143_knownResults.txt	STAT5(Stat)	1.28797
GRHL2(CP2)/HBE-GRHL2-ChIP-Seq(GSE46194)/Homer	0.1	-2.805	38	0.0423	1593.8	0.0324	Top1k_200bpNonPromOnlyDMSO_H3K27AcDmsoVSgne_knownResults.txt	GRHL2(CP2)	1.30556										Fos(bZIP)/TSC-Fos-ChIP-Seq(GSE110950)/Homer	0.1	-3.323	0.1072	55	0.064	2447.7	0.0497	Top1k_200bpNonPromOnlyDMSO_SI_34143_DMSO_H3K27ac_diagenode_34144and34143_knownResults.txt	Fos(bZIP)	1.28773
ZNF467(Zf)/HEK293-ZNF467.GFP-ChIP-Seq(GSE58341)/Homer	0.1	-2.791	87	0.0969	4034.9	0.082	Top1k_200bpNonPromOnlyDMSO_H3K27AcDmsoVSgne_knownResults.txt	ZNF467(Zf)	1.18171										Sox7(HMG)/ESC-Sox7-ChIP-Seq(GSE133899)/Homer	1	-2.185	0.224	27	0.0314	1200.2	0.0244	Top1k_200bpNonPromOnlyDMSO_SI_34143_DMSO_H3K27ac_diagenode_34144and34143_knownResults.txt	Sox7(HMG)	1.28689
Zfp809(Zf)/ES-Zfp809-ChIP-Seq(GSE70799)/Homer	0.1	-2.788	25	0.0278	978.3	0.0199	Top1k_200bpNonPromOnlyDMSO_H3K27AcDmsoVSgne_knownResults.txt	Zfp809(Zf)	1.39698										HOXB13(Homeobox)/ProstateTumor-HOXB13-ChIP-Seq(GSE56288)/Homer	0.01	-6.021	0.0153	124	0.1444	5531	0.1124	Top1k_200bpNonPromOnlyDMSO_SI_34143_DMSO_H3K27ac_diagenode_34144and34143_knownResults.txt	HOXB13(Homeobox)	1.2847
EBF(EBF)/proBcell-EBF-ChIP-Seq(GSE21978)/Homer	0.1	-2.784	24	0.0267	932.3	0.0189	Top1k_200bpNonPromOnlyDMSO_H3K27AcDmsoVSgne_knownResults.txt	EBF(EBF)	1.4127										HIF-1b(HLH)/T47D-HIF1b-ChIP-Seq(GSE59937)/Homer	0.01	-4.737	0.0406	92	0.1071	4103.6	0.0834	Top1k_200bpNonPromOnlyDMSO_SI_34143_DMSO_H3K27ac_diagenode_34144and34143_knownResults.txt	HIF-1b(HLH)	1.28417
Dlx3(Homeobox)/Kerainocytes-Dlx3-ChIP-Seq(GSE89884)/Homer	0.1	-2.684	65	0.0724	2945.7	0.0599	Top1k_200bpNonPromOnlyDMSO_H3K27AcDmsoVSgne_knownResults.txt	Dlx3(Homeobox)	1.20868										Fosl2(bZIP)/3T3L1-Fosl2-ChIP-Seq(GSE56872)/Homer	1	-2.097	0.2358	26	0.0303	1162	0.0236	Top1k_200bpNonPromOnlyDMSO_SI_34143_DMSO_H3K27ac_diagenode_34144and34143_knownResults.txt	Fosl2(bZIP)	1.2839
MyoG(bHLH)/C2C12-MyoG-ChIP-Seq(GSE36024)/Homer	0.1	-2.655	110	0.1225	5245.5	0.1066	Top1k_200bpNonPromOnlyDMSO_H3K27AcDmsoVSgne_knownResults.txt	MyoG(bHLH)	1.14916										Jun-AP1(bZIP)/K562-cJun-ChIP-Seq(GSE31477)/Homer	1	-1.722	0.3085	18	0.021	809	0.0164	Top1k_200bpNonPromOnlyDMSO_SI_34143_DMSO_H3K27ac_diagenode_34144and34143_knownResults.txt	Jun-AP1(bZIP)	1.28049
LHX9(Homeobox)/Hct116-LHX9.V5-ChIP-Seq(GSE116822)/Homer	0.1	-2.642	133	0.1481	6440.9	0.1309	Top1k_200bpNonPromOnlyDMSO_H3K27AcDmsoVSgne_knownResults.txt	LHX9(Homeobox)	1.1314										Sox3(HMG)/NPC-Sox3-ChIP-Seq(GSE33059)/Homer	0.001	-8.92	0.0014	195	0.227	8731.9	0.1775	Top1k_200bpNonPromOnlyDMSO_SI_34143_DMSO_H3K27ac_diagenode_34144and34143_knownResults.txt	Sox3(HMG)	1.27887
Prop1(Homeobox)/GHFT1-PROP1.biotin-ChIP-Seq(GSE77302)/Homer	0.1	-2.642	64	0.0713	2903.1	0.059	Top1k_200bpNonPromOnlyDMSO_H3K27AcDmsoVSgne_knownResults.txt	Prop1(Homeobox)	1.20847										E2F(E2F)/Hela-CellCycle-Expression/Homer	1	-0.8015	0.5468	2	0.0023	87.1	0.0018	Top1k_200bpNonPromOnlyDMSO_SI_34143_DMSO_H3K27ac_diagenode_34144and34143_knownResults.txt	E2F(E2F)	1.27778
ZNF165(Zf)/WHIM12-ZNF165-ChIP-Seq(GSE65937)/Homer	0.1	-2.565	16	0.0178	587.1	0.0119	Top1k_200bpNonPromOnlyDMSO_H3K27AcDmsoVSgne_knownResults.txt	ZNF165(Zf)	1.4958										RAR:RXR(NR),DR5/ES-RAR-ChIP-Seq(GSE56893)/Homer	1	-0.7761	0.5563	2	0.0023	89.9	0.0018	Top1k_200bpNonPromOnlyDMSO_SI_34143_DMSO_H3K27ac_diagenode_34144and34143_knownResults.txt	RAR:RXR(NR),DR5	1.27778
ZNF711(Zf)/SHSY5Y-ZNF711-ChIP-Seq(GSE20673)/Homer	0.1	-2.53	204	0.2272	10208	0.2075	Top1k_200bpNonPromOnlyDMSO_H3K27AcDmsoVSgne_knownResults.txt	ZNF711(Zf)	1.09494										DLX5(Homeobox)/BasalGanglia-Dlx5-ChIP-seq(GSE124936)/Homer	0.1	-4.421	0.0499	88	0.1024	3951.3	0.0803	Top1k_200bpNonPromOnlyDMSO_SI_34143_DMSO_H3K27ac_diagenode_34144and34143_knownResults.txt	DLX5(Homeobox)	1.27522
ETS:E-box(ETS,bHLH)/HPC7-Scl-ChIP-Seq(GSE22178)/Homer	0.1	-2.518	12	0.0134	413.1	0.0084	Top1k_200bpNonPromOnlyDMSO_H3K27AcDmsoVSgne_knownResults.txt	ETS:E-box(ETS,bHLH)	1.59524										Egr2(Zf)/Thymocytes-Egr2-ChIP-Seq(GSE34254)/Homer	1	-1.227	0.4096	8	0.0093	359.8	0.0073	Top1k_200bpNonPromOnlyDMSO_SI_34143_DMSO_H3K27ac_diagenode_34144and34143_knownResults.txt	Egr2(Zf)	1.27397
HIC1(Zf)/Treg-ZBTB29-ChIP-Seq(GSE99889)/Homer	0.1	-2.518	237	0.2639	11967.4	0.2432	Top1k_200bpNonPromOnlyDMSO_H3K27AcDmsoVSgne_knownResults.txt	HIC1(Zf)	1.08512										TR4(NR),DR1/Hela-TR4-ChIP-Seq(GSE24685)/Homer	1	-1.227	0.4096	8	0.0093	359.4	0.0073	Top1k_200bpNonPromOnlyDMSO_SI_34143_DMSO_H3K27ac_diagenode_34144and34143_knownResults.txt	TR4(NR),DR1	1.27397
BMYB(HTH)/Hela-BMYB-ChIP-Seq(GSE27030)/Homer	0.1	-2.491	133	0.1481	6484.6	0.1318	Top1k_200bpNonPromOnlyDMSO_H3K27AcDmsoVSgne_knownResults.txt	BMYB(HTH)	1.12367										CArG(MADS)/PUER-Srf-ChIP-Seq(Sullivan_et_al.)/Homer	1	-2.118	0.2338	28	0.0326	1261.7	0.0256	Top1k_200bpNonPromOnlyDMSO_SI_34143_DMSO_H3K27ac_diagenode_34144and34143_knownResults.txt	CArG(MADS)	1.27344
Twist2(bHLH)/Myoblast-Twist2.Ty1-ChIP-Seq(GSE127998)/Homer	0.1	-2.49	180	0.2004	8952.4	0.1819	Top1k_200bpNonPromOnlyDMSO_H3K27AcDmsoVSgne_knownResults.txt	Twist2(bHLH)	1.1017										AP-2alpha(AP2)/Hela-AP2alpha-ChIP-Seq(GSE31477)/Homer	0.1	-3.716	0.0811	71	0.0827	3200	0.065	Top1k_200bpNonPromOnlyDMSO_SI_34143_DMSO_H3K27ac_diagenode_34144and34143_knownResults.txt	AP-2alpha(AP2)	1.27231
NF-E2(bZIP)/K562-NFE2-ChIP-Seq(GSE31477)/Homer	0.1	-2.483	7	0.0078	204.4	0.0042	Top1k_200bpNonPromOnlyDMSO_H3K27AcDmsoVSgne_knownResults.txt	NF-E2(bZIP)	1.85714										TEAD1(TEAD)/HepG2-TEAD1-ChIP-Seq(Encode)/Homer	0.01	-4.994	0.0343	106	0.1234	4778.7	0.0971	Top1k_200bpNonPromOnlyDMSO_SI_34143_DMSO_H3K27ac_diagenode_34144and34143_knownResults.txt	TEAD1(TEAD)	1.27085
Rbpj1(?)/Panc1-Rbpj1-ChIP-Seq(GSE47459)/Homer	0.1	-2.46	150	0.167	7383.9	0.1501	Top1k_200bpNonPromOnlyDMSO_H3K27AcDmsoVSgne_knownResults.txt	Rbpj1(?)	1.11259										Egr1(Zf)/K562-Egr1-ChIP-Seq(GSE32465)/Homer	0.1	-2.629	0.1654	42	0.0489	1896.6	0.0385	Top1k_200bpNonPromOnlyDMSO_SI_34143_DMSO_H3K27ac_diagenode_34144and34143_knownResults.txt	Egr1(Zf)	1.27013
EAR2(NR)/K562-NR2F6-ChIP-Seq(Encode)/Homer	0.1	-2.45	166	0.1849	8227.3	0.1672	Top1k_200bpNonPromOnlyDMSO_H3K27AcDmsoVSgne_knownResults.txt	EAR2(NR)	1.10586										MNT(bHLH)/HepG2-MNT-ChIP-Seq(Encode)/Homer	0.1	-4.558	0.047	95	0.1106	4287.3	0.0871	Top1k_200bpNonPromOnlyDMSO_SI_34143_DMSO_H3K27ac_diagenode_34144and34143_knownResults.txt	MNT(bHLH)	1.2698
Nr5a2(NR)/mES-Nr5a2-ChIP-Seq(GSE19019)/Homer	0.1	-2.432	52	0.0579	2343	0.0476	Top1k_200bpNonPromOnlyDMSO_H3K27AcDmsoVSgne_knownResults.txt	Nr5a2(NR)	1.21639										Dlx3(Homeobox)/Kerainocytes-Dlx3-ChIP-Seq(GSE89884)/Homer	0.1	-3.84	0.0756	75	0.0873	3383.4	0.0688	Top1k_200bpNonPromOnlyDMSO_SI_34143_DMSO_H3K27ac_diagenode_34144and34143_knownResults.txt	Dlx3(Homeobox)	1.2689
LEF1(HMG)/H1-LEF1-ChIP-Seq(GSE64758)/Homer	0.1	-2.396	64	0.0713	2953.6	0.06	Top1k_200bpNonPromOnlyDMSO_H3K27AcDmsoVSgne_knownResults.txt	LEF1(HMG)	1.18833										Sox15(HMG)/CPA-Sox15-ChIP-Seq(GSE62909)/Homer	0.01	-5.59	0.0208	123	0.1432	5552.7	0.1129	Top1k_200bpNonPromOnlyDMSO_SI_34143_DMSO_H3K27ac_diagenode_34144and34143_knownResults.txt	Sox15(HMG)	1.26838
Sox9(HMG)/Limb-SOX9-ChIP-Seq(GSE73225)/Homer	0.1	-2.383	81	0.0902	3822.5	0.0777	Top1k_200bpNonPromOnlyDMSO_H3K27AcDmsoVSgne_knownResults.txt	Sox9(HMG)	1.16088										Sox4(HMG)/proB-Sox4-ChIP-Seq(GSE50066)/Homer	0.1	-4.292	0.0538	88	0.1024	3973.5	0.0808	Top1k_200bpNonPromOnlyDMSO_SI_34143_DMSO_H3K27ac_diagenode_34144and34143_knownResults.txt	Sox4(HMG)	1.26733
Sox2(HMG)/mES-Sox2-ChIP-Seq(GSE11431)/Homer	0.1	-2.369	79	0.088	3723.3	0.0757	Top1k_200bpNonPromOnlyDMSO_H3K27AcDmsoVSgne_knownResults.txt	Sox2(HMG)	1.16248										TRPS1(Zf)/MCF7-TRPS1-ChIP-Seq(GSE107013)/Homer	0.0001	-10.23	0.0005	236	0.2747	10669.4	0.2169	Top1k_200bpNonPromOnlyDMSO_SI_34143_DMSO_H3K27ac_diagenode_34144and34143_knownResults.txt	TRPS1(Zf)	1.26648
CDX4(Homeobox)/ZebrafishEmbryos-Cdx4.Myc-ChIP-Seq(GSE48254)/Homer	0.1	-2.346	84	0.0935	3985.5	0.081	Top1k_200bpNonPromOnlyDMSO_H3K27AcDmsoVSgne_knownResults.txt	CDX4(Homeobox)	1.15432										Nr5a2(NR)/mES-Nr5a2-ChIP-Seq(GSE19019)/Homer	0.1	-2.781	0.1507	47	0.0547	2127.5	0.0432	Top1k_200bpNonPromOnlyDMSO_SI_34143_DMSO_H3K27ac_diagenode_34144and34143_knownResults.txt	Nr5a2(NR)	1.2662
Egr2(Zf)/Thymocytes-Egr2-ChIP-Seq(GSE34254)/Homer	0.1	-2.335	14	0.0156	517.9	0.0105	Top1k_200bpNonPromOnlyDMSO_H3K27AcDmsoVSgne_knownResults.txt	Egr2(Zf)	1.48571										GATA(Zf),IR3/iTreg-Gata3-ChIP-Seq(GSE20898)/Homer	1	-1.658	0.3149	18	0.021	817	0.0166	Top1k_200bpNonPromOnlyDMSO_SI_34143_DMSO_H3K27ac_diagenode_34144and34143_knownResults.txt	GATA(Zf),IR3	1.26506
RORa(NR)/Liver-Rora-ChIP-Seq(GSE101115)/Homer	0.1	-2.317	16	0.0178	610.8	0.0124	Top1k_200bpNonPromOnlyDMSO_H3K27AcDmsoVSgne_knownResults.txt	RORa(NR)	1.43548										THRa(NR)/C17.2-THRa-ChIP-Seq(GSE38347)/Homer	0.1	-3.433	0.1008	66	0.0768	2991.1	0.0608	Top1k_200bpNonPromOnlyDMSO_SI_34143_DMSO_H3K27ac_diagenode_34144and34143_knownResults.txt	THRa(NR)	1.26316
Stat3(Stat)/mES-Stat3-ChIP-Seq(GSE11431)/Homer	0.1	-2.314	48	0.0535	2164.6	0.044	Top1k_200bpNonPromOnlyDMSO_H3K27AcDmsoVSgne_knownResults.txt	Stat3(Stat)	1.21591										PAX5(Paired,Homeobox)/GM12878-PAX5-ChIP-Seq(GSE32465)/Homer	0.1	-2.356	0.1948	36	0.0419	1633.6	0.0332	Top1k_200bpNonPromOnlyDMSO_SI_34143_DMSO_H3K27ac_diagenode_34144and34143_knownResults.txt	PAX5(Paired,Homeobox)	1.26205
E2F3(E2F)/MEF-E2F3-ChIP-Seq(GSE71376)/Homer	0.1	-2.309	45	0.0501	2015.8	0.041	Top1k_200bpNonPromOnlyDMSO_H3K27AcDmsoVSgne_knownResults.txt	E2F3(E2F)	1.22195										NRF(NRF)/Promoter/Homer	1	-1.011	0.4781	5	0.0058	227.1	0.0046	Top1k_200bpNonPromOnlyDMSO_SI_34143_DMSO_H3K27ac_diagenode_34144and34143_knownResults.txt	NRF(NRF)	1.26087
NeuroD1(bHLH)/Islet-NeuroD1-ChIP-Seq(GSE30298)/Homer	1	-2.299	85	0.0947	4048.3	0.0823	Top1k_200bpNonPromOnlyDMSO_H3K27AcDmsoVSgne_knownResults.txt	NeuroD1(bHLH)	1.15067										HNF4a(NR),DR1/HepG2-HNF4a-ChIP-Seq(GSE25021)/Homer	0.1	-2.506	0.178	41	0.0477	1865.1	0.0379	Top1k_200bpNonPromOnlyDMSO_SI_34143_DMSO_H3K27ac_diagenode_34144and34143_knownResults.txt	HNF4a(NR),DR1	1.25858
WT1(Zf)/Kidney-WT1-ChIP-Seq(GSE90016)/Homer	1	-2.289	54	0.0601	2470.1	0.0502	Top1k_200bpNonPromOnlyDMSO_H3K27AcDmsoVSgne_knownResults.txt	WT1(Zf)	1.19721										Pit1+1bp(Homeobox)/GCrat-Pit1-ChIP-Seq(GSE58009)/Homer	0.1	-2.314	0.2015	36	0.0419	1640.6	0.0333	Top1k_200bpNonPromOnlyDMSO_SI_34143_DMSO_H3K27ac_diagenode_34144and34143_knownResults.txt	Pit1+1bp(Homeobox)	1.25826
Rfx6(HTH)/Min6b1-Rfx6.HA-ChIP-Seq(GSE62844)/Homer	1	-2.283	100	0.1114	4827.4	0.0981	Top1k_200bpNonPromOnlyDMSO_H3K27AcDmsoVSgne_knownResults.txt	Rfx6(HTH)	1.13558										TEAD4(TEA)/Tropoblast-Tead4-ChIP-Seq(GSE37350)/Homer	0.1	-4.166	0.0583	90	0.1048	4099	0.0833	Top1k_200bpNonPromOnlyDMSO_SI_34143_DMSO_H3K27ac_diagenode_34144and34143_knownResults.txt	TEAD4(TEA)	1.2581
Hoxd12(Homeobox)/ChickenMSG-Hoxd12.Flag-ChIP-Seq(GSE86088)/Homer	1	-2.266	214	0.2383	10837.9	0.2203	Top1k_200bpNonPromOnlyDMSO_H3K27AcDmsoVSgne_knownResults.txt	Hoxd12(Homeobox)	1.08171										CEBP:CEBP(bZIP)/MEF-Chop-ChIP-Seq(GSE35681)/Homer	1	-1.624	0.3152	18	0.021	822.3	0.0167	Top1k_200bpNonPromOnlyDMSO_SI_34143_DMSO_H3K27ac_diagenode_34144and34143_knownResults.txt	CEBP:CEBP(bZIP)	1.25749
PRDM1(Zf)/Hela-PRDM1-ChIP-Seq(GSE31477)/Homer	1	-2.266	60	0.0668	2778.5	0.0565	Top1k_200bpNonPromOnlyDMSO_H3K27AcDmsoVSgne_knownResults.txt	PRDM1(Zf)	1.1823										Barx1(Homeobox)/Stomach-Barx1.3xFlag-ChIP-Seq(GSE69483)/Homer	0.1	-2.997	0.134	55	0.064	2501.9	0.0509	Top1k_200bpNonPromOnlyDMSO_SI_34143_DMSO_H3K27ac_diagenode_34144and34143_knownResults.txt	Barx1(Homeobox)	1.25737
GATA(Zf),IR3/iTreg-Gata3-ChIP-Seq(GSE20898)/Homer	1	-2.265	19	0.0212	755.3	0.0153	Top1k_200bpNonPromOnlyDMSO_H3K27AcDmsoVSgne_knownResults.txt	GATA(Zf),IR3	1.38562										SPDEF(ETS)/VCaP-SPDEF-ChIP-Seq(SRA014231)/Homer	0.1	-4.397	0.0506	98	0.1141	4470.5	0.0909	Top1k_200bpNonPromOnlyDMSO_SI_34143_DMSO_H3K27ac_diagenode_34144and34143_knownResults.txt	SPDEF(ETS)	1.25523
En1(Homeobox)/SUM149-EN1-ChIP-Seq(GSE120957)/Homer	1	-2.246	172	0.1915	8614.7	0.1751	Top1k_200bpNonPromOnlyDMSO_H3K27AcDmsoVSgne_knownResults.txt	En1(Homeobox)	1.09366										Hoxa10(Homeobox)/ChickenMSG-Hoxa10.Flag-ChIP-Seq(GSE86088)/Homer	0.1	-3.151	0.1218	61	0.071	2783.7	0.0566	Top1k_200bpNonPromOnlyDMSO_SI_34143_DMSO_H3K27ac_diagenode_34144and34143_knownResults.txt	Hoxa10(Homeobox)	1.25442
Tcf21(bHLH)/ArterySmoothMuscle-Tcf21-ChIP-Seq(GSE61369)/Homer	1	-2.241	98	0.1091	4736	0.0963	Top1k_200bpNonPromOnlyDMSO_H3K27AcDmsoVSgne_knownResults.txt	Tcf21(bHLH)	1.13292										MITF(bHLH)/MastCells-MITF-ChIP-Seq(GSE48085)/Homer	0.1	-3.978	0.0669	86	0.1001	3925.6	0.0798	Top1k_200bpNonPromOnlyDMSO_SI_34143_DMSO_H3K27ac_diagenode_34144and34143_knownResults.txt	MITF(bHLH)	1.25439
ZNF136(Zf)/HEK293-ZNF136.GFP-ChIP-Seq(GSE58341)/Homer	1	-2.236	16	0.0178	618.6	0.0126	Top1k_200bpNonPromOnlyDMSO_H3K27AcDmsoVSgne_knownResults.txt	ZNF136(Zf)	1.4127										ZBTB12(Zf)/HEK293-ZBTB12.GFP-ChIP-Seq(GSE58341)/Homer	1	-2.298	0.2036	37	0.0431	1694.2	0.0344	Top1k_200bpNonPromOnlyDMSO_SI_34143_DMSO_H3K27ac_diagenode_34144and34143_knownResults.txt	ZBTB12(Zf)	1.25291
Cux2(Homeobox)/Liver-Cux2-ChIP-Seq(GSE35985)/Homer	1	-2.221	39	0.0434	1732.5	0.0352	Top1k_200bpNonPromOnlyDMSO_H3K27AcDmsoVSgne_knownResults.txt	Cux2(Homeobox)	1.23295										bHLHE40(bHLH)/HepG2-BHLHE40-ChIP-Seq(GSE31477)/Homer	1	-1.819	0.2878	24	0.0279	1102.7	0.0224	Top1k_200bpNonPromOnlyDMSO_SI_34143_DMSO_H3K27ac_diagenode_34144and34143_knownResults.txt	bHLHE40(bHLH)	1.24554
HNF4a(NR),DR1/HepG2-HNF4a-ChIP-Seq(GSE25021)/Homer	1	-2.201	47	0.0523	2135.7	0.0434	Top1k_200bpNonPromOnlyDMSO_H3K27AcDmsoVSgne_knownResults.txt	HNF4a(NR),DR1	1.20507										MafF(bZIP)/HepG2-MafF-ChIP-Seq(GSE31477)/Homer	1	-2.124	0.2338	33	0.0384	1517.9	0.0309	Top1k_200bpNonPromOnlyDMSO_SI_34143_DMSO_H3K27ac_diagenode_34144and34143_knownResults.txt	MafF(bZIP)	1.24272
GLIS3(Zf)/Thyroid-Glis3.GFP-ChIP-Seq(GSE103297)/Homer	1	-2.187	224	0.2494	11402.6	0.2317	Top1k_200bpNonPromOnlyDMSO_H3K27AcDmsoVSgne_knownResults.txt	GLIS3(Zf)	1.07639										Atf3(bZIP)/GBM-ATF3-ChIP-Seq(GSE33912)/Homer	0.1	-2.967	0.1356	61	0.071	2816.2	0.0572	Top1k_200bpNonPromOnlyDMSO_SI_34143_DMSO_H3K27ac_diagenode_34144and34143_knownResults.txt	Atf3(bZIP)	1.24126
p73(p53)/Trachea-p73-ChIP-Seq(PRJNA310161)/Homer	1	-2.182	6	0.0067	179.2	0.0036	Top1k_200bpNonPromOnlyDMSO_H3K27AcDmsoVSgne_knownResults.txt	p73(p53)	1.86111										Cux2(Homeobox)/Liver-Cux2-ChIP-Seq(GSE35985)/Homer	0.1	-2.423	0.1839	44	0.0512	2034.4	0.0413	Top1k_200bpNonPromOnlyDMSO_SI_34143_DMSO_H3K27ac_diagenode_34144and34143_knownResults.txt	Cux2(Homeobox)	1.23971
c-Myc(bHLH)/LNCAP-cMyc-ChIP-Seq(Unpublished)/Homer	1	-2.182	34	0.0379	1491.6	0.0303	Top1k_200bpNonPromOnlyDMSO_H3K27AcDmsoVSgne_knownResults.txt	c-Myc(bHLH)	1.25083										PRDM15(Zf)/ESC-Prdm15-ChIP-Seq(GSE73694)/Homer	0.1	-4.382	0.0509	110	0.1281	5096.4	0.1036	Top1k_200bpNonPromOnlyDMSO_SI_34143_DMSO_H3K27ac_diagenode_34144and34143_knownResults.txt	PRDM15(Zf)	1.23649
Fra2(bZIP)/Striatum-Fra2-ChIP-Seq(GSE43429)/Homer	1	-2.166	42	0.0468	1891.3	0.0384	Top1k_200bpNonPromOnlyDMSO_H3K27AcDmsoVSgne_knownResults.txt	Fra2(bZIP)	1.21875										CHR(?)/Hela-CellCycle-Expression/Homer	0.1	-3.144	0.1218	69	0.0803	3198.1	0.065	Top1k_200bpNonPromOnlyDMSO_SI_34143_DMSO_H3K27ac_diagenode_34144and34143_knownResults.txt	CHR(?)	1.23538
ZNF519(Zf)/HEK293-ZNF519.GFP-ChIP-Seq(GSE58341)/Homer	1	-2.166	22	0.0245	909.2	0.0185	Top1k_200bpNonPromOnlyDMSO_H3K27AcDmsoVSgne_knownResults.txt	ZNF519(Zf)	1.32432										RXR(NR),DR1/3T3L1-RXR-ChIP-Seq(GSE13511)/Homer	0.1	-4.302	0.0537	108	0.1257	5007.4	0.1018	Top1k_200bpNonPromOnlyDMSO_SI_34143_DMSO_H3K27ac_diagenode_34144and34143_knownResults.txt	RXR(NR),DR1	1.23477
Esrrb(NR)/mES-Esrrb-ChIP-Seq(GSE11431)/Homer	1	-2.128	63	0.0702	2961.7	0.0602	Top1k_200bpNonPromOnlyDMSO_H3K27AcDmsoVSgne_knownResults.txt	Esrrb(NR)	1.16611										IRF1(IRF)/PBMC-IRF1-ChIP-Seq(GSE43036)/Homer	1	-1.404	0.3623	15	0.0175	699.7	0.0142	Top1k_200bpNonPromOnlyDMSO_SI_34143_DMSO_H3K27ac_diagenode_34144and34143_knownResults.txt	IRF1(IRF)	1.23239
COUP-TFII(NR)/K562-NR2F1-ChIP-Seq(Encode)/Homer	1	-2.123	176	0.196	8871.4	0.1803	Top1k_200bpNonPromOnlyDMSO_H3K27AcDmsoVSgne_knownResults.txt	COUP-TFII(NR)	1.08708										IRF4(IRF)/GM12878-IRF4-ChIP-Seq(GSE32465)/Homer	0.1	-2.46	0.1834	47	0.0547	2183.1	0.0444	Top1k_200bpNonPromOnlyDMSO_SI_34143_DMSO_H3K27ac_diagenode_34144and34143_knownResults.txt	IRF4(IRF)	1.23198
OCT:OCT(POU,Homeobox)/NPC-OCT6-ChIP-Seq(GSE43916)/Homer	1	-2.121	12	0.0134	445.2	0.009	Top1k_200bpNonPromOnlyDMSO_H3K27AcDmsoVSgne_knownResults.txt	OCT:OCT(POU,Homeobox)	1.48889										NPAS(bHLH)/Liver-NPAS-ChIP-Seq(GSE39860)/Homer	0.01	-5.752	0.0184	158	0.1839	7347.6	0.1493	Top1k_200bpNonPromOnlyDMSO_SI_34143_DMSO_H3K27ac_diagenode_34144and34143_knownResults.txt	NPAS(bHLH)	1.23175
MYNN(Zf)/HEK293-MYNN.eGFP-ChIP-Seq(Encode)/Homer	1	-2.092	24	0.0267	1015.9	0.0206	Top1k_200bpNonPromOnlyDMSO_H3K27AcDmsoVSgne_knownResults.txt	MYNN(Zf)	1.29612										DLX2(Homeobox)/BasalGanglia-Dlx2-ChIP-seq(GSE124936)/Homer	0.01	-6.137	0.0141	170	0.1979	7905.6	0.1607	Top1k_200bpNonPromOnlyDMSO_SI_34143_DMSO_H3K27ac_diagenode_34144and34143_knownResults.txt	DLX2(Homeobox)	1.23149
bHLHE41(bHLH)/proB-Bhlhe41-ChIP-Seq(GSE93764)/Homer	1	-2.085	98	0.1091	4779.2	0.0971	Top1k_200bpNonPromOnlyDMSO_H3K27AcDmsoVSgne_knownResults.txt	bHLHE41(bHLH)	1.12358										IRF3(IRF)/BMDM-Irf3-ChIP-Seq(GSE67343)/Homer	1	-2.024	0.2453	34	0.0396	1586.6	0.0322	Top1k_200bpNonPromOnlyDMSO_SI_34143_DMSO_H3K27ac_diagenode_34144and34143_knownResults.txt	IRF3(IRF)	1.22981
Oct4:Sox17(POU,Homeobox,HMG)/F9-Sox17-ChIP-Seq(GSE44553)/Homer	1	-2.047	14	0.0156	544	0.0111	Top1k_200bpNonPromOnlyDMSO_H3K27AcDmsoVSgne_knownResults.txt	Oct4:Sox17(POU,Homeobox,HMG)	1.40541										Phox2b(Homeobox)/CLBGA-PHOX2B-ChIP-Seq(GSE90683)/Homer	1	-1.689	0.3121	23	0.0268	1071.7	0.0218	Top1k_200bpNonPromOnlyDMSO_SI_34143_DMSO_H3K27ac_diagenode_34144and34143_knownResults.txt	Phox2b(Homeobox)	1.22936
Nr5a2(NR)/Pancreas-LRH1-ChIP-Seq(GSE34295)/Homer	1	-2.022	69	0.0768	3294.5	0.067	Top1k_200bpNonPromOnlyDMSO_H3K27AcDmsoVSgne_knownResults.txt	Nr5a2(NR)	1.14627										NeuroG2(bHLH)/Fibroblast-NeuroG2-ChIP-Seq(GSE75910)/Homer	0.01	-5.514	0.0219	155	0.1804	7235.2	0.1471	Top1k_200bpNonPromOnlyDMSO_SI_34143_DMSO_H3K27ac_diagenode_34144and34143_knownResults.txt	NeuroG2(bHLH)	1.22638
Bapx1(Homeobox)/VertebralCol-Bapx1-ChIP-Seq(GSE36672)/Homer	1	-2.021	304	0.3385	15774.1	0.3206	Top1k_200bpNonPromOnlyDMSO_H3K27AcDmsoVSgne_knownResults.txt	Bapx1(Homeobox)	1.05583										Sox21(HMG)/ESC-SOX21-ChIP-Seq(GSE110505)/Homer	0.01	-6.578	0.0097	190	0.2212	8877.6	0.1804	Top1k_200bpNonPromOnlyDMSO_SI_34143_DMSO_H3K27ac_diagenode_34144and34143_knownResults.txt	Sox21(HMG)	1.22616
SpiB(ETS)/OCILY3-SPIB-ChIP-Seq(GSE56857)/Homer	1	-1.997	25	0.0278	1077.7	0.0219	Top1k_200bpNonPromOnlyDMSO_H3K27AcDmsoVSgne_knownResults.txt	SpiB(ETS)	1.26941										Sox10(HMG)/SciaticNerve-Sox3-ChIP-Seq(GSE35132)/Homer	0.01	-5.844	0.0177	168	0.1956	7856.9	0.1597	Top1k_200bpNonPromOnlyDMSO_SI_34143_DMSO_H3K27ac_diagenode_34144and34143_knownResults.txt	Sox10(HMG)	1.2248
PRDM14(Zf)/H1-PRDM14-ChIP-Seq(GSE22767)/Homer	1	-1.994	29	0.0323	1274.1	0.0259	Top1k_200bpNonPromOnlyDMSO_H3K27AcDmsoVSgne_knownResults.txt	PRDM14(Zf)	1.2471										PPARE(NR),DR1/3T3L1-Pparg-ChIP-Seq(GSE13511)/Homer	0.1	-3.601	0.0889	91	0.1059	4256.1	0.0865	Top1k_200bpNonPromOnlyDMSO_SI_34143_DMSO_H3K27ac_diagenode_34144and34143_knownResults.txt	PPARE(NR),DR1	1.22428
Hoxa9(Homeobox)/ChickenMSG-Hoxa9.Flag-ChIP-Seq(GSE86088)/Homer	1	-1.993	253	0.2817	13039.4	0.265	Top1k_200bpNonPromOnlyDMSO_H3K27AcDmsoVSgne_knownResults.txt	Hoxa9(Homeobox)	1.06302										DLX1(Homeobox)/BasalGanglia-Dlx1-ChIP-seq(GSE124936)/Homer	0.01	-5.309	0.0259	153	0.1781	7170.7	0.1457	Top1k_200bpNonPromOnlyDMSO_SI_34143_DMSO_H3K27ac_diagenode_34144and34143_knownResults.txt	DLX1(Homeobox)	1.22237
THRb(NR)/Liver-NR1A2-ChIP-Seq(GSE52613)/Homer	1	-1.991	401	0.4465	21053	0.4279	Top1k_200bpNonPromOnlyDMSO_H3K27AcDmsoVSgne_knownResults.txt	THRb(NR)	1.04347										Olig2(bHLH)/Neuron-Olig2-ChIP-Seq(GSE30882)/Homer	0.01	-6.64	0.0094	197	0.2293	9236.6	0.1877	Top1k_200bpNonPromOnlyDMSO_SI_34143_DMSO_H3K27ac_diagenode_34144and34143_knownResults.txt	Olig2(bHLH)	1.22163
Oct6(POU,Homeobox)/NPC-Pou3f1-ChIP-Seq(GSE35496)/Homer	1	-1.988	37	0.0412	1673.6	0.034	Top1k_200bpNonPromOnlyDMSO_H3K27AcDmsoVSgne_knownResults.txt	Oct6(POU,Homeobox)	1.21176										Hoxd13(Homeobox)/ChickenMSG-Hoxd13.Flag-ChIP-Seq(GSE86088)/Homer	0.01	-6.346	0.0117	189	0.22	8869.1	0.1803	Top1k_200bpNonPromOnlyDMSO_SI_34143_DMSO_H3K27ac_diagenode_34144and34143_knownResults.txt	Hoxd13(Homeobox)	1.22019
ZNF382(Zf)/HEK293-ZNF382.GFP-ChIP-Seq(GSE58341)/Homer	1	-1.984	4	0.0045	108.8	0.0022	Top1k_200bpNonPromOnlyDMSO_H3K27AcDmsoVSgne_knownResults.txt	ZNF382(Zf)	2.04545										AMYB(HTH)/Testes-AMYB-ChIP-Seq(GSE44588)/Homer	0.01	-4.917	0.0358	141	0.1641	6616.7	0.1345	Top1k_200bpNonPromOnlyDMSO_SI_34143_DMSO_H3K27ac_diagenode_34144and34143_knownResults.txt	AMYB(HTH)	1.22007
Oct4(POU,Homeobox)/mES-Oct4-ChIP-Seq(GSE11431)/Homer	1	-1.966	43	0.0479	1979.9	0.0402	Top1k_200bpNonPromOnlyDMSO_H3K27AcDmsoVSgne_knownResults.txt	Oct4(POU,Homeobox)	1.19154										ZNF165(Zf)/WHIM12-ZNF165-ChIP-Seq(GSE65937)/Homer	1	-1.223	0.41	11	0.0128	517	0.0105	Top1k_200bpNonPromOnlyDMSO_SI_34143_DMSO_H3K27ac_diagenode_34144and34143_knownResults.txt	ZNF165(Zf)	1.21905
Nanog(Homeobox)/mES-Nanog-ChIP-Seq(GSE11724)/Homer	1	-1.942	397	0.4421	20860.7	0.424	Top1k_200bpNonPromOnlyDMSO_H3K27AcDmsoVSgne_knownResults.txt	Nanog(Homeobox)	1.04269										Sox2(HMG)/mES-Sox2-ChIP-Seq(GSE11431)/Homer	0.1	-3.405	0.1022	87	0.1013	4086.3	0.0831	Top1k_200bpNonPromOnlyDMSO_SI_34143_DMSO_H3K27ac_diagenode_34144and34143_knownResults.txt	Sox2(HMG)	1.21901
Six1(Homeobox)/Myoblast-Six1-ChIP-Chip(GSE20150)/Homer	1	-1.942	23	0.0256	987.1	0.0201	Top1k_200bpNonPromOnlyDMSO_H3K27AcDmsoVSgne_knownResults.txt	Six1(Homeobox)	1.27363										MYNN(Zf)/HEK293-MYNN.eGFP-ChIP-Seq(Encode)/Homer	1	-1.666	0.3144	24	0.0279	1127.4	0.0229	Top1k_200bpNonPromOnlyDMSO_SI_34143_DMSO_H3K27ac_diagenode_34144and34143_knownResults.txt	MYNN(Zf)	1.21834
ZNF317(Zf)/HEK293-ZNF317.GFP-ChIP-Seq(GSE58341)/Homer	1	-1.899	10	0.0111	373.6	0.0076	Top1k_200bpNonPromOnlyDMSO_H3K27AcDmsoVSgne_knownResults.txt	ZNF317(Zf)	1.46053										CRE(bZIP)/Promoter/Homer	1	-1.309	0.3858	14	0.0163	661.2	0.0134	Top1k_200bpNonPromOnlyDMSO_SI_34143_DMSO_H3K27ac_diagenode_34144and34143_knownResults.txt	CRE(bZIP)	1.21642
HNF6(Homeobox)/Liver-Hnf6-ChIP-Seq(ERP000394)/Homer	1	-1.875	45	0.0501	2099.1	0.0427	Top1k_200bpNonPromOnlyDMSO_H3K27AcDmsoVSgne_knownResults.txt	HNF6(Homeobox)	1.1733										WT1(Zf)/Kidney-WT1-ChIP-Seq(GSE90016)/Homer	1	-2.174	0.2255	43	0.0501	2028.5	0.0412	Top1k_200bpNonPromOnlyDMSO_SI_34143_DMSO_H3K27ac_diagenode_34144and34143_knownResults.txt	WT1(Zf)	1.21602
ETS:RUNX(ETS,Runt)/Jurkat-RUNX1-ChIP-Seq(GSE17954)/Homer	1	-1.855	11	0.0122	423.6	0.0086	Top1k_200bpNonPromOnlyDMSO_H3K27AcDmsoVSgne_knownResults.txt	ETS:RUNX(ETS,Runt)	1.4186										Atoh1(bHLH)/Cerebellum-Atoh1-ChIP-Seq(GSE22111)/Homer	0.1	-3.796	0.0766	104	0.1211	4898.3	0.0996	Top1k_200bpNonPromOnlyDMSO_SI_34143_DMSO_H3K27ac_diagenode_34144and34143_knownResults.txt	Atoh1(bHLH)	1.21586
E2F6(E2F)/Hela-E2F6-ChIP-Seq(GSE31477)/Homer	1	-1.801	37	0.0412	1708.5	0.0347	Top1k_200bpNonPromOnlyDMSO_H3K27AcDmsoVSgne_knownResults.txt	E2F6(E2F)	1.18732										Foxo1(Forkhead)/RAW-Foxo1-ChIP-Seq(Fan_et_al.)/Homer	0.01	-6.722	0.0088	208	0.2421	9805.5	0.1993	Top1k_200bpNonPromOnlyDMSO_SI_34143_DMSO_H3K27ac_diagenode_34144and34143_knownResults.txt	Foxo1(Forkhead)	1.21475
Foxo1(Forkhead)/RAW-Foxo1-ChIP-Seq(Fan_et_al.)/Homer	1	-1.792	186	0.2071	9536.3	0.1938	Top1k_200bpNonPromOnlyDMSO_H3K27AcDmsoVSgne_knownResults.txt	Foxo1(Forkhead)	1.06863										Slug(Zf)/Mesoderm-Snai2-ChIP-Seq(GSE61475)/Homer	0.1	-3.14	0.1218	80	0.0931	3773.1	0.0767	Top1k_200bpNonPromOnlyDMSO_SI_34143_DMSO_H3K27ac_diagenode_34144and34143_knownResults.txt	Slug(Zf)	1.21382
Isl1(Homeobox)/Neuron-Isl1-ChIP-Seq(GSE31456)/Homer	1	-1.783	174	0.1938	8899.8	0.1809	Top1k_200bpNonPromOnlyDMSO_H3K27AcDmsoVSgne_knownResults.txt	Isl1(Homeobox)	1.07131										MyoD(bHLH)/Myotube-MyoD-ChIP-Seq(GSE21614)/Homer	0.1	-2.801	0.1502	68	0.0792	3213.5	0.0653	Top1k_200bpNonPromOnlyDMSO_SI_34143_DMSO_H3K27ac_diagenode_34144and34143_knownResults.txt	MyoD(bHLH)	1.21286
ZNF675(Zf)/HEK293-ZNF675.GFP-ChIP-Seq(GSE58341)/Homer	1	-1.772	15	0.0167	621.1	0.0126	Top1k_200bpNonPromOnlyDMSO_H3K27AcDmsoVSgne_knownResults.txt	ZNF675(Zf)	1.3254										Lhx2(Homeobox)/HFSC-Lhx2-ChIP-Seq(GSE48068)/Homer	0.1	-4.016	0.0655	115	0.1339	5431.5	0.1104	Top1k_200bpNonPromOnlyDMSO_SI_34143_DMSO_H3K27ac_diagenode_34144and34143_knownResults.txt	Lhx2(Homeobox)	1.21286
Fos(bZIP)/TSC-Fos-ChIP-Seq(GSE110950)/Homer	1	-1.76	50	0.0557	2380.5	0.0484	Top1k_200bpNonPromOnlyDMSO_H3K27AcDmsoVSgne_knownResults.txt	Fos(bZIP)	1.15083										ZNF189(Zf)/HEK293-ZNF189.GFP-ChIP-Seq(GSE58341)/Homer	0.1	-3.026	0.1318	77	0.0896	3639.2	0.074	Top1k_200bpNonPromOnlyDMSO_SI_34143_DMSO_H3K27ac_diagenode_34144and34143_knownResults.txt	ZNF189(Zf)	1.21081
CUX1(Homeobox)/K562-CUX1-ChIP-Seq(GSE92882)/Homer	1	-1.755	54	0.0601	2587.3	0.0526	Top1k_200bpNonPromOnlyDMSO_H3K27AcDmsoVSgne_knownResults.txt	CUX1(Homeobox)	1.14259										Oct6(POU,Homeobox)/NPC-Pou3f1-ChIP-Seq(GSE35496)/Homer	1	-2.102	0.2358	41	0.0477	1937.1	0.0394	Top1k_200bpNonPromOnlyDMSO_SI_34143_DMSO_H3K27ac_diagenode_34144and34143_knownResults.txt	Oct6(POU,Homeobox)	1.21066
Pit1+1bp(Homeobox)/GCrat-Pit1-ChIP-Seq(GSE58009)/Homer	1	-1.754	31	0.0345	1414.5	0.0287	Top1k_200bpNonPromOnlyDMSO_H3K27AcDmsoVSgne_knownResults.txt	Pit1+1bp(Homeobox)	1.20209										Mouse_Recombination_Hotspot(Zf)/Testis-DMC1-ChIP-Seq(GSE24438)/Homer	1	-1.059	0.4612	7	0.0081	327.8	0.0067	Top1k_200bpNonPromOnlyDMSO_SI_34143_DMSO_H3K27ac_diagenode_34144and34143_knownResults.txt	Mouse_Recombination_Hotspot(Zf)	1.20896
CArG(MADS)/PUER-Srf-ChIP-Seq(Sullivan_et_al.)/Homer	1	-1.745	28	0.0312	1265.8	0.0257	Top1k_200bpNonPromOnlyDMSO_H3K27AcDmsoVSgne_knownResults.txt	CArG(MADS)	1.21401										Bcl6(Zf)/Liver-Bcl6-ChIP-Seq(GSE31578)/Homer	0.1	-4.451	0.0493	136	0.1583	6448.3	0.1311	Top1k_200bpNonPromOnlyDMSO_SI_34143_DMSO_H3K27ac_diagenode_34144and34143_knownResults.txt	Bcl6(Zf)	1.20748
ZNF264(Zf)/HEK293-ZNF264.GFP-ChIP-Seq(GSE58341)/Homer	1	-1.741	55	0.0612	2642.3	0.0537	Top1k_200bpNonPromOnlyDMSO_H3K27AcDmsoVSgne_knownResults.txt	ZNF264(Zf)	1.13966										PRDM14(Zf)/H1-PRDM14-ChIP-Seq(GSE22767)/Homer	1	-1.648	0.3149	26	0.0303	1236	0.0251	Top1k_200bpNonPromOnlyDMSO_SI_34143_DMSO_H3K27ac_diagenode_34144and34143_knownResults.txt	PRDM14(Zf)	1.20717
Pit1(Homeobox)/GCrat-Pit1-ChIP-Seq(GSE58009)/Homer	1	-1.736	87	0.0969	4309.8	0.0876	Top1k_200bpNonPromOnlyDMSO_H3K27AcDmsoVSgne_knownResults.txt	Pit1(Homeobox)	1.10616										PRDM1(Zf)/Hela-PRDM1-ChIP-Seq(GSE31477)/Homer	0.1	-2.537	0.1741	60	0.0698	2847.4	0.0579	Top1k_200bpNonPromOnlyDMSO_SI_34143_DMSO_H3K27ac_diagenode_34144and34143_knownResults.txt	PRDM1(Zf)	1.20553
NFkB-p50,p52(RHD)/Monocyte-p50-ChIP-Chip(Schreiber_et_al.)/Homer	1	-1.714	12	0.0134	484.4	0.0098	Top1k_200bpNonPromOnlyDMSO_H3K27AcDmsoVSgne_knownResults.txt	NFkB-p50,p52(RHD)	1.36735										ZNF669(Zf)/HEK293-ZNF669.GFP-ChIP-Seq(GSE58341)/Homer	1	-0.8409	0.5361	4	0.0047	192.4	0.0039	Top1k_200bpNonPromOnlyDMSO_SI_34143_DMSO_H3K27ac_diagenode_34144and34143_knownResults.txt	ZNF669(Zf)	1.20513
ISRE(IRF)/ThioMac-LPS-Expression(GSE23622)/Homer	1	-1.707	7	0.0078	253	0.0051	Top1k_200bpNonPromOnlyDMSO_H3K27AcDmsoVSgne_knownResults.txt	ISRE(IRF)	1.52941										Unknown(Homeobox)/Limb-p300-ChIP-Seq/Homer	0.1	-2.747	0.1541	70	0.0815	3329.6	0.0677	Top1k_200bpNonPromOnlyDMSO_SI_34143_DMSO_H3K27ac_diagenode_34144and34143_knownResults.txt	Unknown(Homeobox)	1.20384
Zic2(Zf)/ESC-Zic2-ChIP-Seq(SRP197560)/Homer	1	-1.689	43	0.0479	2037.3	0.0414	Top1k_200bpNonPromOnlyDMSO_H3K27AcDmsoVSgne_knownResults.txt	Zic2(Zf)	1.157										HIC1(Zf)/Treg-ZBTB29-ChIP-Seq(GSE99889)/Homer	0.01	-6.534	0.01	221	0.2573	10538.4	0.2142	Top1k_200bpNonPromOnlyDMSO_SI_34143_DMSO_H3K27ac_diagenode_34144and34143_knownResults.txt	HIC1(Zf)	1.20121
NPAS2(bHLH)/Liver-NPAS2-ChIP-Seq(GSE39860)/Homer	1	-1.685	109	0.1214	5484.4	0.1115	Top1k_200bpNonPromOnlyDMSO_H3K27AcDmsoVSgne_knownResults.txt	NPAS2(bHLH)	1.08879										BMYB(HTH)/Hela-BMYB-ChIP-Seq(GSE27030)/Homer	0.1	-4.278	0.054	136	0.1583	6485.4	0.1318	Top1k_200bpNonPromOnlyDMSO_SI_34143_DMSO_H3K27ac_diagenode_34144and34143_knownResults.txt	BMYB(HTH)	1.20106
TEAD(TEA)/Fibroblast-PU.1-ChIP-Seq(Unpublished)/Homer	1	-1.683	70	0.078	3436.8	0.0698	Top1k_200bpNonPromOnlyDMSO_H3K27AcDmsoVSgne_knownResults.txt	TEAD(TEA)	1.11748										Sox9(HMG)/Limb-SOX9-ChIP-Seq(GSE73225)/Homer	0.1	-2.912	0.1408	79	0.092	3769	0.0766	Top1k_200bpNonPromOnlyDMSO_SI_34143_DMSO_H3K27ac_diagenode_34144and34143_knownResults.txt	Sox9(HMG)	1.20104
NFE2L2(bZIP)/HepG2-NFE2L2-ChIP-Seq(Encode)/Homer	1	-1.68	5	0.0056	166	0.0034	Top1k_200bpNonPromOnlyDMSO_H3K27AcDmsoVSgne_knownResults.txt	NFE2L2(bZIP)	1.64706										Ronin(THAP)/ES-Thap11-ChIP-Seq(GSE51522)/Homer	1	-0.5281	0.6742	1	0.0012	51.4	0.001	Top1k_200bpNonPromOnlyDMSO_SI_34143_DMSO_H3K27ac_diagenode_34144and34143_knownResults.txt	Ronin(THAP)	1.2
Tgif2(Homeobox)/mES-Tgif2-ChIP-Seq(GSE55404)/Homer	1	-1.67	305	0.3396	16004.9	0.3253	Top1k_200bpNonPromOnlyDMSO_H3K27AcDmsoVSgne_knownResults.txt	Tgif2(Homeobox)	1.04396										EBF2(EBF)/BrownAdipose-EBF2-ChIP-Seq(GSE97114)/Homer	0.1	-2.914	0.1408	82	0.0955	3926.9	0.0798	Top1k_200bpNonPromOnlyDMSO_SI_34143_DMSO_H3K27ac_diagenode_34144and34143_knownResults.txt	EBF2(EBF)	1.19674
PRDM15(Zf)/ESC-Prdm15-ChIP-Seq(GSE73694)/Homer	1	-1.668	103	0.1147	5173.5	0.1051	Top1k_200bpNonPromOnlyDMSO_H3K27AcDmsoVSgne_knownResults.txt	PRDM15(Zf)	1.09134										bHLHE41(bHLH)/proB-Bhlhe41-ChIP-Seq(GSE93764)/Homer	0.1	-3.175	0.1202	93	0.1083	4450.5	0.0905	Top1k_200bpNonPromOnlyDMSO_SI_34143_DMSO_H3K27ac_diagenode_34144and34143_knownResults.txt	bHLHE41(bHLH)	1.19669
TEAD2(TEA)/Py2T-Tead2-ChIP-Seq(GSE55709)/Homer	1	-1.668	56	0.0624	2712.7	0.0551	Top1k_200bpNonPromOnlyDMSO_H3K27AcDmsoVSgne_knownResults.txt	TEAD2(TEA)	1.13249										Oct4:Sox17(POU,Homeobox,HMG)/F9-Sox17-ChIP-Seq(GSE44553)/Homer	1	-1.174	0.42	12	0.014	576.9	0.0117	Top1k_200bpNonPromOnlyDMSO_SI_34143_DMSO_H3K27ac_diagenode_34144and34143_knownResults.txt	Oct4:Sox17(POU,Homeobox,HMG)	1.19658
Stat3+il21(Stat)/CD4-Stat3-ChIP-Seq(GSE19198)/Homer	1	-1.648	63	0.0702	3081.6	0.0626	Top1k_200bpNonPromOnlyDMSO_H3K27AcDmsoVSgne_knownResults.txt	Stat3+il21(Stat)	1.12141										Atf1(bZIP)/K562-ATF1-ChIP-Seq(GSE31477)/Homer	0.1	-2.816	0.1488	78	0.0908	3736.8	0.0759	Top1k_200bpNonPromOnlyDMSO_SI_34143_DMSO_H3K27ac_diagenode_34144and34143_knownResults.txt	Atf1(bZIP)	1.19631
HINFP(Zf)/K562-HINFP.eGFP-ChIP-Seq(Encode)/Homer	1	-1.641	13	0.0145	540.6	0.011	Top1k_200bpNonPromOnlyDMSO_H3K27AcDmsoVSgne_knownResults.txt	HINFP(Zf)	1.31818										E2F6(E2F)/Hela-E2F6-ChIP-Seq(GSE31477)/Homer	1	-1.705	0.3113	30	0.0349	1435.7	0.0292	Top1k_200bpNonPromOnlyDMSO_SI_34143_DMSO_H3K27ac_diagenode_34144and34143_knownResults.txt	E2F6(E2F)	1.19521
ZNF692(Zf)/HEK293-ZNF692.GFP-ChIP-Seq(GSE58341)/Homer	1	-1.639	16	0.0178	686	0.0139	Top1k_200bpNonPromOnlyDMSO_H3K27AcDmsoVSgne_knownResults.txt	ZNF692(Zf)	1.28058										BMAL1(bHLH)/Liver-Bmal1-ChIP-Seq(GSE39860)/Homer	0.01	-4.947	0.0351	171	0.1991	8201.5	0.1667	Top1k_200bpNonPromOnlyDMSO_SI_34143_DMSO_H3K27ac_diagenode_34144and34143_knownResults.txt	BMAL1(bHLH)	1.19436
CEBP:CEBP(bZIP)/MEF-Chop-ChIP-Seq(GSE35681)/Homer	1	-1.622	19	0.0212	836.4	0.017	Top1k_200bpNonPromOnlyDMSO_H3K27AcDmsoVSgne_knownResults.txt	CEBP:CEBP(bZIP)	1.24706										Prop1(Homeobox)/GHFT1-PROP1.biotin-ChIP-Seq(GSE77302)/Homer	0.1	-2.589	0.1694	69	0.0803	3310.2	0.0673	Top1k_200bpNonPromOnlyDMSO_SI_34143_DMSO_H3K27ac_diagenode_34144and34143_knownResults.txt	Prop1(Homeobox)	1.19316
Sox4(HMG)/proB-Sox4-ChIP-Seq(GSE50066)/Homer	1	-1.574	75	0.0835	3730.1	0.0758	Top1k_200bpNonPromOnlyDMSO_H3K27AcDmsoVSgne_knownResults.txt	Sox4(HMG)	1.10158										Hoxa13(Homeobox)/ChickenMSG-Hoxa13.Flag-ChIP-Seq(GSE86088)/Homer	0.001	-8.235	0.0027	292	0.3399	14028.7	0.2851	Top1k_200bpNonPromOnlyDMSO_SI_34143_DMSO_H3K27ac_diagenode_34144and34143_knownResults.txt	Hoxa13(Homeobox)	1.19221
Sox7(HMG)/ESC-Sox7-ChIP-Seq(GSE133899)/Homer	1	-1.572	25	0.0278	1144.3	0.0233	Top1k_200bpNonPromOnlyDMSO_H3K27AcDmsoVSgne_knownResults.txt	Sox7(HMG)	1.19313										CTCF(Zf)/CD4+-CTCF-ChIP-Seq(Barski_et_al.)/Homer	1	-1.019	0.4755	7	0.0081	332.3	0.0068	Top1k_200bpNonPromOnlyDMSO_SI_34143_DMSO_H3K27ac_diagenode_34144and34143_knownResults.txt	CTCF(Zf)	1.19118
Nkx2.5(Homeobox)/HL1-Nkx2.5.biotin-ChIP-Seq(GSE21529)/Homer	1	-1.555	260	0.2895	13630.9	0.277	Top1k_200bpNonPromOnlyDMSO_H3K27AcDmsoVSgne_knownResults.txt	Nkx2.5(Homeobox)	1.04513										Myf5(bHLH)/GM-Myf5-ChIP-Seq(GSE24852)/Homer	0.1	-2.459	0.1834	65	0.0757	3127.5	0.0636	Top1k_200bpNonPromOnlyDMSO_SI_34143_DMSO_H3K27ac_diagenode_34144and34143_knownResults.txt	Myf5(bHLH)	1.19025
Hoxb4(Homeobox)/ES-Hoxb4-ChIP-Seq(GSE34014)/Homer	1	-1.545	17	0.0189	748.7	0.0152	Top1k_200bpNonPromOnlyDMSO_H3K27AcDmsoVSgne_knownResults.txt	Hoxb4(Homeobox)	1.24342										ERE(NR),IR3/MCF7-ERa-ChIP-Seq(Unpublished)/Homer	1	-1.455	0.3482	21	0.0244	1006.8	0.0205	Top1k_200bpNonPromOnlyDMSO_SI_34143_DMSO_H3K27ac_diagenode_34144and34143_knownResults.txt	ERE(NR),IR3	1.19024
Atf4(bZIP)/MEF-Atf4-ChIP-Seq(GSE35681)/Homer	1	-1.539	28	0.0312	1302	0.0265	Top1k_200bpNonPromOnlyDMSO_H3K27AcDmsoVSgne_knownResults.txt	Atf4(bZIP)	1.17736										Sox6(HMG)/Myotubes-Sox6-ChIP-Seq(GSE32627)/Homer	0.1	-4.527	0.047	164	0.1909	7921.6	0.161	Top1k_200bpNonPromOnlyDMSO_SI_34143_DMSO_H3K27ac_diagenode_34144and34143_knownResults.txt	Sox6(HMG)	1.18571
Fosl2(bZIP)/3T3L1-Fosl2-ChIP-Seq(GSE56872)/Homer	1	-1.502	27	0.0301	1259	0.0256	Top1k_200bpNonPromOnlyDMSO_H3K27AcDmsoVSgne_knownResults.txt	Fosl2(bZIP)	1.17578										Brn1(POU,Homeobox)/NPC-Brn1-ChIP-Seq(GSE35496)/Homer	1	-1.575	0.3216	28	0.0326	1354.9	0.0275	Top1k_200bpNonPromOnlyDMSO_SI_34143_DMSO_H3K27ac_diagenode_34144and34143_knownResults.txt	Brn1(POU,Homeobox)	1.18545
KLF5(Zf)/LoVo-KLF5-ChIP-Seq(GSE49402)/Homer	1	-1.492	132	0.147	6780.2	0.1378	Top1k_200bpNonPromOnlyDMSO_H3K27AcDmsoVSgne_knownResults.txt	KLF5(Zf)	1.06676										Nkx3.1(Homeobox)/LNCaP-Nkx3.1-ChIP-Seq(GSE28264)/Homer	0.001	-7.507	0.0046	281	0.3271	13578	0.276	Top1k_200bpNonPromOnlyDMSO_SI_34143_DMSO_H3K27ac_diagenode_34144and34143_knownResults.txt	Nkx3.1(Homeobox)	1.18514
ZFX(Zf)/mES-Zfx-ChIP-Seq(GSE11431)/Homer	1	-1.486	138	0.1537	7103.9	0.1444	Top1k_200bpNonPromOnlyDMSO_H3K27AcDmsoVSgne_knownResults.txt	ZFX(Zf)	1.0644										Ap4(bHLH)/AML-Tfap4-ChIP-Seq(GSE45738)/Homer	0.1	-3.404	0.1022	113	0.1315	5460	0.111	Top1k_200bpNonPromOnlyDMSO_SI_34143_DMSO_H3K27ac_diagenode_34144and34143_knownResults.txt	Ap4(bHLH)	1.18468
Smad4(MAD)/ESC-SMAD4-ChIP-Seq(GSE29422)/Homer	1	-1.485	141	0.157	7264.3	0.1476	Top1k_200bpNonPromOnlyDMSO_H3K27AcDmsoVSgne_knownResults.txt	Smad4(MAD)	1.06369										Bcl11a(Zf)/HSPC-BCL11A-ChIP-Seq(GSE104676)/Homer	0.1	-2.832	0.1481	86	0.1001	4156.8	0.0845	Top1k_200bpNonPromOnlyDMSO_SI_34143_DMSO_H3K27ac_diagenode_34144and34143_knownResults.txt	Bcl11a(Zf)	1.18462
Cdx2(Homeobox)/mES-Cdx2-ChIP-Seq(GSE14586)/Homer	1	-1.468	64	0.0713	3185.7	0.0647	Top1k_200bpNonPromOnlyDMSO_H3K27AcDmsoVSgne_knownResults.txt	Cdx2(Homeobox)	1.10201										COUP-TFII(NR)/K562-NR2F1-ChIP-Seq(Encode)/Homer	0.1	-4.549	0.047	166	0.1932	8023	0.1631	Top1k_200bpNonPromOnlyDMSO_SI_34143_DMSO_H3K27ac_diagenode_34144and34143_knownResults.txt	COUP-TFII(NR)	1.18455
IRF:BATF(IRF:bZIP)/pDC-Irf8-ChIP-Seq(GSE66899)/Homer	1	-1.459	11	0.0122	464.4	0.0094	Top1k_200bpNonPromOnlyDMSO_H3K27AcDmsoVSgne_knownResults.txt	IRF:BATF(IRF:bZIP)	1.29787										TATA-Box(TBP)/Promoter/Homer	0.1	-3.819	0.0761	135	0.1572	6535.1	0.1328	Top1k_200bpNonPromOnlyDMSO_SI_34143_DMSO_H3K27ac_diagenode_34144and34143_knownResults.txt	TATA-Box(TBP)	1.18373
Pax7(Paired,Homeobox),long/Myoblast-Pax7-ChIP-Seq(GSE25064)/Homer	1	-1.459	3	0.0033	91.3	0.0019	Top1k_200bpNonPromOnlyDMSO_H3K27AcDmsoVSgne_knownResults.txt	Pax7(Paired,Homeobox),long	1.73684										NF1-halfsite(CTF)/LNCaP-NF1-ChIP-Seq(Unpublished)/Homer	0.1	-4.536	0.047	168	0.1956	8133.6	0.1653	Top1k_200bpNonPromOnlyDMSO_SI_34143_DMSO_H3K27ac_diagenode_34144and34143_knownResults.txt	NF1-halfsite(CTF)	1.1833
RUNX1(Runt)/Jurkat-RUNX1-ChIP-Seq(GSE29180)/Homer	1	-1.452	93	0.1036	4721.8	0.096	Top1k_200bpNonPromOnlyDMSO_H3K27AcDmsoVSgne_knownResults.txt	RUNX1(Runt)	1.07917										STAT1(Stat)/HelaS3-STAT1-ChIP-Seq(GSE12782)/Homer	1	-1.576	0.3216	29	0.0338	1407.1	0.0286	Top1k_200bpNonPromOnlyDMSO_SI_34143_DMSO_H3K27ac_diagenode_34144and34143_knownResults.txt	STAT1(Stat)	1.18182
ZBTB18(Zf)/HEK293-ZBTB18.GFP-ChIP-Seq(GSE58341)/Homer	1	-1.438	52	0.0579	2565.8	0.0521	Top1k_200bpNonPromOnlyDMSO_H3K27AcDmsoVSgne_knownResults.txt	ZBTB18(Zf)	1.11132										TCF4(bHLH)/SHSY5Y-TCF4-ChIP-Seq(GSE96915)/Homer	0.1	-4.061	0.0632	148	0.1723	7173.2	0.1458	Top1k_200bpNonPromOnlyDMSO_SI_34143_DMSO_H3K27ac_diagenode_34144and34143_knownResults.txt	TCF4(bHLH)	1.18176
PAX5(Paired,Homeobox),condensed/GM12878-PAX5-ChIP-Seq(GSE32465)/Homer	1	-1.427	10	0.0111	419.2	0.0085	Top1k_200bpNonPromOnlyDMSO_H3K27AcDmsoVSgne_knownResults.txt	PAX5(Paired,Homeobox),condensed	1.30588										DMRT1(DM)/Testis-DMRT1-ChIP-Seq(GSE64892)/Homer	1	-1.438	0.353	23	0.0268	1115.2	0.0227	Top1k_200bpNonPromOnlyDMSO_SI_34143_DMSO_H3K27ac_diagenode_34144and34143_knownResults.txt	DMRT1(DM)	1.18062
Tbx20(T-box)/Heart-Tbx20-ChIP-Seq(GSE29636)/Homer	1	-1.424	18	0.02	816.2	0.0166	Top1k_200bpNonPromOnlyDMSO_H3K27AcDmsoVSgne_knownResults.txt	Tbx20(T-box)	1.20482										PU.1-IRF(ETS:IRF)/Bcell-PU.1-ChIP-Seq(GSE21512)/Homer	0.1	-3.938	0.0692	144	0.1676	6988.9	0.142	Top1k_200bpNonPromOnlyDMSO_SI_34143_DMSO_H3K27ac_diagenode_34144and34143_knownResults.txt	PU.1-IRF(ETS:IRF)	1.18028
Nrf2(bZIP)/Lymphoblast-Nrf2-ChIP-Seq(GSE37589)/Homer	1	-1.422	5	0.0056	182.7	0.0037	Top1k_200bpNonPromOnlyDMSO_H3K27AcDmsoVSgne_knownResults.txt	Nrf2(bZIP)	1.51351										CEBP:AP1(bZIP)/ThioMac-CEBPb-ChIP-Seq(GSE21512)/Homer	0.1	-2.553	0.173	76	0.0885	3689.9	0.075	Top1k_200bpNonPromOnlyDMSO_SI_34143_DMSO_H3K27ac_diagenode_34144and34143_knownResults.txt	CEBP:AP1(bZIP)	1.18
bZIP:IRF(bZIP,IRF)/Th17-BatF-ChIP-Seq(GSE39756)/Homer	1	-1.422	42	0.0468	2048	0.0416	Top1k_200bpNonPromOnlyDMSO_H3K27AcDmsoVSgne_knownResults.txt	bZIP:IRF(bZIP,IRF)	1.125										Rfx6(HTH)/Min6b1-Rfx6.HA-ChIP-Seq(GSE62844)/Homer	0.1	-2.773	0.1511	88	0.1024	4276.6	0.0869	Top1k_200bpNonPromOnlyDMSO_SI_34143_DMSO_H3K27ac_diagenode_34144and34143_knownResults.txt	Rfx6(HTH)	1.17837
Atf1(bZIP)/K562-ATF1-ChIP-Seq(GSE31477)/Homer	1	-1.4	79	0.088	3998.9	0.0813	Top1k_200bpNonPromOnlyDMSO_H3K27AcDmsoVSgne_knownResults.txt	Atf1(bZIP)	1.08241										Ascl1(bHLH)/NeuralTubes-Ascl1-ChIP-Seq(GSE55840)/Homer	0.1	-4.111	0.0606	157	0.1828	7643.6	0.1554	Top1k_200bpNonPromOnlyDMSO_SI_34143_DMSO_H3K27ac_diagenode_34144and34143_knownResults.txt	Ascl1(bHLH)	1.17632
Tbr1(T-box)/Cortex-Tbr1-ChIP-Seq(GSE71384)/Homer	1	-1.398	131	0.1459	6767.6	0.1375	Top1k_200bpNonPromOnlyDMSO_H3K27AcDmsoVSgne_knownResults.txt	Tbr1(T-box)	1.06109										Cdx2(Homeobox)/mES-Cdx2-ChIP-Seq(GSE14586)/Homer	0.1	-2.465	0.1834	74	0.0861	3603.5	0.0732	Top1k_200bpNonPromOnlyDMSO_SI_34143_DMSO_H3K27ac_diagenode_34144and34143_knownResults.txt	Cdx2(Homeobox)	1.17623
LXRE(NR),DR4/RAW-LXRb.biotin-ChIP-Seq(GSE21512)/Homer	1	-1.394	27	0.0301	1279.6	0.026	Top1k_200bpNonPromOnlyDMSO_H3K27AcDmsoVSgne_knownResults.txt	LXRE(NR),DR4	1.15769										Atf7(bZIP)/3T3L1-Atf7-ChIP-Seq(GSE56872)/Homer	1	-2.156	0.2284	58	0.0675	2823.7	0.0574	Top1k_200bpNonPromOnlyDMSO_SI_34143_DMSO_H3K27ac_diagenode_34144and34143_knownResults.txt	Atf7(bZIP)	1.17596
NFIL3(bZIP)/HepG2-NFIL3-ChIP-Seq(Encode)/Homer	1	-1.384	54	0.0601	2685.5	0.0546	Top1k_200bpNonPromOnlyDMSO_H3K27AcDmsoVSgne_knownResults.txt	NFIL3(bZIP)	1.10073										Usf2(bHLH)/C2C12-Usf2-ChIP-Seq(GSE36030)/Homer	1	-1.602	0.316	31	0.0361	1508.2	0.0307	Top1k_200bpNonPromOnlyDMSO_SI_34143_DMSO_H3K27ac_diagenode_34144and34143_knownResults.txt	Usf2(bHLH)	1.1759
Bach1(bZIP)/K562-Bach1-ChIP-Seq(GSE31477)/Homer	1	-1.355	5	0.0056	187.6	0.0038	Top1k_200bpNonPromOnlyDMSO_H3K27AcDmsoVSgne_knownResults.txt	Bach1(bZIP)	1.47368										HIF-1a(bHLH)/MCF7-HIF1a-ChIP-Seq(GSE28352)/Homer	1	-1.331	0.38	19	0.0221	922.7	0.0188	Top1k_200bpNonPromOnlyDMSO_SI_34143_DMSO_H3K27ac_diagenode_34144and34143_knownResults.txt	HIF-1a(bHLH)	1.17553
TEAD1(TEAD)/HepG2-TEAD1-ChIP-Seq(Encode)/Homer	1	-1.344	95	0.1058	4868.2	0.0989	Top1k_200bpNonPromOnlyDMSO_H3K27AcDmsoVSgne_knownResults.txt	TEAD1(TEAD)	1.06977										Isl1(Homeobox)/Neuron-Isl1-ChIP-Seq(GSE31456)/Homer	0.01	-4.857	0.0368	198	0.2305	9671.8	0.1966	Top1k_200bpNonPromOnlyDMSO_SI_34143_DMSO_H3K27ac_diagenode_34144and34143_knownResults.txt	Isl1(Homeobox)	1.17243
Arnt:Ahr(bHLH)/MCF7-Arnt-ChIP-Seq(Lo_et_al.)/Homer	1	-1.343	48	0.0535	2382.4	0.0484	Top1k_200bpNonPromOnlyDMSO_H3K27AcDmsoVSgne_knownResults.txt	Arnt:Ahr(bHLH)	1.10537										ZNF264(Zf)/HEK293-ZNF264.GFP-ChIP-Seq(GSE58341)/Homer	1	-1.89	0.2737	48	0.0559	2351.1	0.0478	Top1k_200bpNonPromOnlyDMSO_SI_34143_DMSO_H3K27ac_diagenode_34144and34143_knownResults.txt	ZNF264(Zf)	1.16946
E2A(bHLH)/proBcell-E2A-ChIP-Seq(GSE21978)/Homer	1	-1.335	193	0.2149	10130.6	0.2059	Top1k_200bpNonPromOnlyDMSO_H3K27AcDmsoVSgne_knownResults.txt	E2A(bHLH)	1.04371										Zic2(Zf)/ESC-Zic2-ChIP-Seq(SRP197560)/Homer	1	-1.569	0.3216	32	0.0373	1569	0.0319	Top1k_200bpNonPromOnlyDMSO_SI_34143_DMSO_H3K27ac_diagenode_34144and34143_knownResults.txt	Zic2(Zf)	1.16928
Tcf3(HMG)/mES-Tcf3-ChIP-Seq(GSE11724)/Homer	1	-1.33	21	0.0234	984.8	0.02	Top1k_200bpNonPromOnlyDMSO_H3K27AcDmsoVSgne_knownResults.txt	Tcf3(HMG)	1.17										BATF(bZIP)/Th17-BATF-ChIP-Seq(GSE39756)/Homer	1	-2.036	0.2434	56	0.0652	2744.2	0.0558	Top1k_200bpNonPromOnlyDMSO_SI_34143_DMSO_H3K27ac_diagenode_34144and34143_knownResults.txt	BATF(bZIP)	1.16846
Jun-AP1(bZIP)/K562-cJun-ChIP-Seq(GSE31477)/Homer	1	-1.296	19	0.0212	888.5	0.0181	Top1k_200bpNonPromOnlyDMSO_H3K27AcDmsoVSgne_knownResults.txt	Jun-AP1(bZIP)	1.17127										Otx2(Homeobox)/EpiLC-Otx2-ChIP-Seq(GSE56098)/Homer	0.1	-2.654	0.1629	90	0.1048	4411.8	0.0897	Top1k_200bpNonPromOnlyDMSO_SI_34143_DMSO_H3K27ac_diagenode_34144and34143_knownResults.txt	Otx2(Homeobox)	1.16834
TEAD4(TEA)/Tropoblast-Tead4-ChIP-Seq(GSE37350)/Homer	1	-1.295	83	0.0924	4248.3	0.0863	Top1k_200bpNonPromOnlyDMSO_H3K27AcDmsoVSgne_knownResults.txt	TEAD4(TEA)	1.07068										NFIL3(bZIP)/HepG2-NFIL3-ChIP-Seq(Encode)/Homer	1	-2.098	0.2358	60	0.0698	2943	0.0598	Top1k_200bpNonPromOnlyDMSO_SI_34143_DMSO_H3K27ac_diagenode_34144and34143_knownResults.txt	NFIL3(bZIP)	1.16722
Six2(Homeobox)/NephronProgenitor-Six2-ChIP-Seq(GSE39837)/Homer	1	-1.293	84	0.0935	4302.6	0.0874	Top1k_200bpNonPromOnlyDMSO_H3K27AcDmsoVSgne_knownResults.txt	Six2(Homeobox)	1.06979										MYB(HTH)/ERMYB-Myb-ChIPSeq(GSE22095)/Homer	0.1	-3.768	0.0775	152	0.1769	7458.4	0.1516	Top1k_200bpNonPromOnlyDMSO_SI_34143_DMSO_H3K27ac_diagenode_34144and34143_knownResults.txt	MYB(HTH)	1.16689
X-box(HTH)/NPC-H3K4me1-ChIP-Seq(GSE16256)/Homer	1	-1.286	9	0.01	386.7	0.0079	Top1k_200bpNonPromOnlyDMSO_H3K27AcDmsoVSgne_knownResults.txt	X-box(HTH)	1.26582										HEB(bHLH)/mES-Heb-ChIP-Seq(GSE53233)/Homer	0.01	-5.205	0.0281	227	0.2643	11158.8	0.2268	Top1k_200bpNonPromOnlyDMSO_SI_34143_DMSO_H3K27ac_diagenode_34144and34143_knownResults.txt	HEB(bHLH)	1.16534
Mef2d(MADS)/Retina-Mef2d-ChIP-Seq(GSE61391)/Homer	1	-1.274	20	0.0223	943.6	0.0192	Top1k_200bpNonPromOnlyDMSO_H3K27AcDmsoVSgne_knownResults.txt	Mef2d(MADS)	1.16146										Lhx1(Homeobox)/EmbryoCarcinoma-Lhx1-ChIP-Seq(GSE70957)/Homer	0.1	-3.156	0.1218	122	0.142	6000.2	0.122	Top1k_200bpNonPromOnlyDMSO_SI_34143_DMSO_H3K27ac_diagenode_34144and34143_knownResults.txt	Lhx1(Homeobox)	1.16393
RUNX-AML(Runt)/CD4+-PolII-ChIP-Seq(Barski_et_al.)/Homer	1	-1.258	65	0.0724	3305.7	0.0672	Top1k_200bpNonPromOnlyDMSO_H3K27AcDmsoVSgne_knownResults.txt	RUNX-AML(Runt)	1.07738										LEF1(HMG)/H1-LEF1-ChIP-Seq(GSE64758)/Homer	1	-2.088	0.2358	64	0.0745	3160	0.0642	Top1k_200bpNonPromOnlyDMSO_SI_34143_DMSO_H3K27ac_diagenode_34144and34143_knownResults.txt	LEF1(HMG)	1.16044
IRF2(IRF)/Erythroblas-IRF2-ChIP-Seq(GSE36985)/Homer	1	-1.25	10	0.0111	440.4	0.009	Top1k_200bpNonPromOnlyDMSO_H3K27AcDmsoVSgne_knownResults.txt	IRF2(IRF)	1.23333										MafA(bZIP)/Islet-MafA-ChIP-Seq(GSE30298)/Homer	1	-2.072	0.2368	64	0.0745	3163	0.0643	Top1k_200bpNonPromOnlyDMSO_SI_34143_DMSO_H3K27ac_diagenode_34144and34143_knownResults.txt	MafA(bZIP)	1.15863
RAR:RXR(NR),DR5/ES-RAR-ChIP-Seq(GSE56893)/Homer	1	-1.235	3	0.0033	103.7	0.0021	Top1k_200bpNonPromOnlyDMSO_H3K27AcDmsoVSgne_knownResults.txt	RAR:RXR(NR),DR5	1.57143										AR-halfsite(NR)/LNCaP-AR-ChIP-Seq(GSE27824)/Homer	0.001	-8.096	0.003	359	0.4179	17745.8	0.3607	Top1k_200bpNonPromOnlyDMSO_SI_34143_DMSO_H3K27ac_diagenode_34144and34143_knownResults.txt	AR-halfsite(NR)	1.15858
REST-NRSF(Zf)/Jurkat-NRSF-ChIP-Seq/Homer	1	-1.227	1	0.0011	19.2	0.0004	Top1k_200bpNonPromOnlyDMSO_H3K27AcDmsoVSgne_knownResults.txt	REST-NRSF(Zf)	2.75										Hoxd10(Homeobox)/ChickenMSG-Hoxd10.Flag-ChIP-Seq(GSE86088)/Homer	0.1	-2.938	0.1387	117	0.1362	5787.5	0.1176	Top1k_200bpNonPromOnlyDMSO_SI_34143_DMSO_H3K27ac_diagenode_34144and34143_knownResults.txt	Hoxd10(Homeobox)	1.15816
RBPJ:Ebox(?,bHLH)/Panc1-Rbpj1-ChIP-Seq(GSE47459)/Homer	1	-1.223	33	0.0367	1628.4	0.0331	Top1k_200bpNonPromOnlyDMSO_H3K27AcDmsoVSgne_knownResults.txt	RBPJ:Ebox(?,bHLH)	1.10876										HLF(bZIP)/HSC-HLF.Flag-ChIP-Seq(GSE69817)/Homer	0.1	-2.352	0.1948	82	0.0955	4058.7	0.0825	Top1k_200bpNonPromOnlyDMSO_SI_34143_DMSO_H3K27ac_diagenode_34144and34143_knownResults.txt	HLF(bZIP)	1.15758
Fra1(bZIP)/BT549-Fra1-ChIP-Seq(GSE46166)/Homer	1	-1.223	43	0.0479	2153.4	0.0438	Top1k_200bpNonPromOnlyDMSO_H3K27AcDmsoVSgne_knownResults.txt	Fra1(bZIP)	1.09361										KLF14(Zf)/HEK293-KLF14.GFP-ChIP-Seq(GSE58341)/Homer	0.1	-3.384	0.1022	145	0.1688	7179.3	0.1459	Top1k_200bpNonPromOnlyDMSO_SI_34143_DMSO_H3K27ac_diagenode_34144and34143_knownResults.txt	KLF14(Zf)	1.15696
Bcl6(Zf)/Liver-Bcl6-ChIP-Seq(GSE31578)/Homer	1	-1.22	123	0.137	6419.8	0.1305	Top1k_200bpNonPromOnlyDMSO_H3K27AcDmsoVSgne_knownResults.txt	Bcl6(Zf)	1.04981										PRDM9(Zf)/Testis-DMC1-ChIP-Seq(GSE35498)/Homer	1	-1.559	0.3225	36	0.0419	1784.8	0.0363	Top1k_200bpNonPromOnlyDMSO_SI_34143_DMSO_H3K27ac_diagenode_34144and34143_knownResults.txt	PRDM9(Zf)	1.15427
Smad2(MAD)/ES-SMAD2-ChIP-Seq(GSE29422)/Homer	1	-1.213	137	0.1526	7175.1	0.1458	Top1k_200bpNonPromOnlyDMSO_H3K27AcDmsoVSgne_knownResults.txt	Smad2(MAD)	1.04664										Pit1(Homeobox)/GCrat-Pit1-ChIP-Seq(GSE58009)/Homer	0.1	-2.614	0.1665	101	0.1176	5011.2	0.1019	Top1k_200bpNonPromOnlyDMSO_SI_34143_DMSO_H3K27ac_diagenode_34144and34143_knownResults.txt	Pit1(Homeobox)	1.15407
GATA(Zf),IR4/iTreg-Gata3-ChIP-Seq(GSE20898)/Homer	1	-1.209	7	0.0078	296.8	0.006	Top1k_200bpNonPromOnlyDMSO_H3K27AcDmsoVSgne_knownResults.txt	GATA(Zf),IR4	1.3										PSE(SNAPc)/K562-mStart-Seq/Homer	1	-1.793	0.293	51	0.0594	2534.1	0.0515	Top1k_200bpNonPromOnlyDMSO_SI_34143_DMSO_H3K27ac_diagenode_34144and34143_knownResults.txt	PSE(SNAPc)	1.1534
IRF3(IRF)/BMDM-Irf3-ChIP-Seq(GSE67343)/Homer	1	-1.207	29	0.0323	1423.2	0.0289	Top1k_200bpNonPromOnlyDMSO_H3K27AcDmsoVSgne_knownResults.txt	IRF3(IRF)	1.11765										KLF5(Zf)/LoVo-KLF5-ChIP-Seq(GSE49402)/Homer	0.1	-2.637	0.1649	107	0.1246	5328.9	0.1083	Top1k_200bpNonPromOnlyDMSO_SI_34143_DMSO_H3K27ac_diagenode_34144and34143_knownResults.txt	KLF5(Zf)	1.15051
COUP-TFII(NR)/Artia-Nr2f2-ChIP-Seq(GSE46497)/Homer	1	-1.196	188	0.2094	9936.1	0.2019	Top1k_200bpNonPromOnlyDMSO_H3K27AcDmsoVSgne_knownResults.txt	COUP-TFII(NR)	1.03715										Zic3(Zf)/mES-Zic3-ChIP-Seq(GSE37889)/Homer	1	-1.635	0.3149	44	0.0512	2196.5	0.0446	Top1k_200bpNonPromOnlyDMSO_SI_34143_DMSO_H3K27ac_diagenode_34144and34143_knownResults.txt	Zic3(Zf)	1.14798
HRE(HSF)/Striatum-HSF1-ChIP-Seq(GSE38000)/Homer	1	-1.194	18	0.02	856	0.0174	Top1k_200bpNonPromOnlyDMSO_H3K27AcDmsoVSgne_knownResults.txt	HRE(HSF)	1.14943										Tcf3(HMG)/mES-Tcf3-ChIP-Seq(GSE11724)/Homer	1	-1.246	0.4055	21	0.0244	1045.7	0.0213	Top1k_200bpNonPromOnlyDMSO_SI_34143_DMSO_H3K27ac_diagenode_34144and34143_knownResults.txt	Tcf3(HMG)	1.14554
PAX3:FKHR-fusion(Paired,Homeobox)/Rh4-PAX3:FKHR-ChIP-Seq(GSE19063)/Homer	1	-1.183	16	0.0178	754.1	0.0153	Top1k_200bpNonPromOnlyDMSO_H3K27AcDmsoVSgne_knownResults.txt	PAX3:FKHR-fusion(Paired,Homeobox)	1.1634										IRF2(IRF)/Erythroblas-IRF2-ChIP-Seq(GSE36985)/Homer	1	-0.9234	0.5095	9	0.0105	454.4	0.0092	Top1k_200bpNonPromOnlyDMSO_SI_34143_DMSO_H3K27ac_diagenode_34144and34143_knownResults.txt	IRF2(IRF)	1.1413
Tgif1(Homeobox)/mES-Tgif1-ChIP-Seq(GSE55404)/Homer	1	-1.178	278	0.3096	14829.6	0.3014	Top1k_200bpNonPromOnlyDMSO_H3K27AcDmsoVSgne_knownResults.txt	Tgif1(Homeobox)	1.02721										Max(bHLH)/K562-Max-ChIP-Seq(GSE31477)/Homer	1	-1.719	0.3085	53	0.0617	2660.1	0.0541	Top1k_200bpNonPromOnlyDMSO_SI_34143_DMSO_H3K27ac_diagenode_34144and34143_knownResults.txt	Max(bHLH)	1.14048
PRDM10(Zf)/HEK293-PRDM10.eGFP-ChIP-Seq(Encode)/Homer	1	-1.177	68	0.0757	3493.3	0.071	Top1k_200bpNonPromOnlyDMSO_H3K27AcDmsoVSgne_knownResults.txt	PRDM10(Zf)	1.0662										EAR2(NR)/K562-NR2F6-ChIP-Seq(Encode)/Homer	0.1	-2.903	0.1408	147	0.1711	7420.1	0.1508	Top1k_200bpNonPromOnlyDMSO_SI_34143_DMSO_H3K27ac_diagenode_34144and34143_knownResults.txt	EAR2(NR)	1.13462
Unknown-ESC-element(?)/mES-Nanog-ChIP-Seq(GSE11724)/Homer	1	-1.14	60	0.0668	3080.5	0.0626	Top1k_200bpNonPromOnlyDMSO_H3K27AcDmsoVSgne_knownResults.txt	Unknown-ESC-element(?)	1.06709										Hoxa11(Homeobox)/ChickenMSG-Hoxa11.Flag-ChIP-Seq(GSE86088)/Homer	0.1	-4.354	0.0514	252	0.2934	12747.3	0.2591	Top1k_200bpNonPromOnlyDMSO_SI_34143_DMSO_H3K27ac_diagenode_34144and34143_knownResults.txt	Hoxa11(Homeobox)	1.13238
OCT4-SOX2-TCF-NANOG(POU,Homeobox,HMG)/mES-Oct4-ChIP-Seq(GSE11431)/Homer	1	-1.14	15	0.0167	710.2	0.0144	Top1k_200bpNonPromOnlyDMSO_H3K27AcDmsoVSgne_knownResults.txt	OCT4-SOX2-TCF-NANOG(POU,Homeobox,HMG)	1.15972										Hoxd11(Homeobox)/ChickenMSG-Hoxd11.Flag-ChIP-Seq(GSE86088)/Homer	0.1	-4.383	0.0509	254	0.2957	12849.9	0.2612	Top1k_200bpNonPromOnlyDMSO_SI_34143_DMSO_H3K27ac_diagenode_34144and34143_knownResults.txt	Hoxd11(Homeobox)	1.13208
MafA(bZIP)/Islet-MafA-ChIP-Seq(GSE30298)/Homer	1	-1.138	64	0.0713	3294.7	0.067	Top1k_200bpNonPromOnlyDMSO_H3K27AcDmsoVSgne_knownResults.txt	MafA(bZIP)	1.06418										MyoG(bHLH)/C2C12-MyoG-ChIP-Seq(GSE36024)/Homer	1	-2.119	0.2338	93	0.1083	4715.8	0.0958	Top1k_200bpNonPromOnlyDMSO_SI_34143_DMSO_H3K27ac_diagenode_34144and34143_knownResults.txt	MyoG(bHLH)	1.13048
Slug(Zf)/Mesoderm-Snai2-ChIP-Seq(GSE61475)/Homer	1	-1.132	81	0.0902	4205.1	0.0855	Top1k_200bpNonPromOnlyDMSO_H3K27AcDmsoVSgne_knownResults.txt	Slug(Zf)	1.05497										En1(Homeobox)/SUM149-EN1-ChIP-Seq(GSE120957)/Homer	0.1	-3.322	0.1072	190	0.2212	9643.7	0.196	Top1k_200bpNonPromOnlyDMSO_SI_34143_DMSO_H3K27ac_diagenode_34144and34143_knownResults.txt	En1(Homeobox)	1.12857
Mef2c(MADS)/GM12878-Mef2c-ChIP-Seq(GSE32465)/Homer	1	-1.129	84	0.0935	4367.5	0.0888	Top1k_200bpNonPromOnlyDMSO_H3K27AcDmsoVSgne_knownResults.txt	Mef2c(MADS)	1.05293										JunB(bZIP)/DendriticCells-Junb-ChIP-Seq(GSE36099)/Homer	1	-1.49	0.3396	44	0.0512	2232.2	0.0454	Top1k_200bpNonPromOnlyDMSO_SI_34143_DMSO_H3K27ac_diagenode_34144and34143_knownResults.txt	JunB(bZIP)	1.12775
BATF(bZIP)/Th17-BATF-ChIP-Seq(GSE39756)/Homer	1	-1.108	52	0.0579	2665	0.0542	Top1k_200bpNonPromOnlyDMSO_H3K27AcDmsoVSgne_knownResults.txt	BATF(bZIP)	1.06827										Smad4(MAD)/ESC-SMAD4-ChIP-Seq(GSE29422)/Homer	0.1	-2.485	0.1806	130	0.1513	6620	0.1346	Top1k_200bpNonPromOnlyDMSO_SI_34143_DMSO_H3K27ac_diagenode_34144and34143_knownResults.txt	Smad4(MAD)	1.12407
RUNX(Runt)/HPC7-Runx1-ChIP-Seq(GSE22178)/Homer	1	-1.107	60	0.0668	3092.3	0.0628	Top1k_200bpNonPromOnlyDMSO_H3K27AcDmsoVSgne_knownResults.txt	RUNX(Runt)	1.06369										Stat3+il21(Stat)/CD4-Stat3-ChIP-Seq(GSE19198)/Homer	1	-1.659	0.3149	60	0.0698	3055.7	0.0621	Top1k_200bpNonPromOnlyDMSO_SI_34143_DMSO_H3K27ac_diagenode_34144and34143_knownResults.txt	Stat3+il21(Stat)	1.12399
HOXA2(Homeobox)/mES-Hoxa2-ChIP-Seq(Donaldson_et_al.)/Homer	1	-1.095	8	0.0089	359.7	0.0073	Top1k_200bpNonPromOnlyDMSO_H3K27AcDmsoVSgne_knownResults.txt	HOXA2(Homeobox)	1.21918										E2A(bHLH),near_PU.1/Bcell-PU.1-ChIP-Seq(GSE21512)/Homer	0.1	-2.983	0.135	179	0.2084	9144.1	0.1859	Top1k_200bpNonPromOnlyDMSO_SI_34143_DMSO_H3K27ac_diagenode_34144and34143_knownResults.txt	E2A(bHLH),near_PU.1	1.12103
Bcl11a(Zf)/HSPC-BCL11A-ChIP-Seq(GSE104676)/Homer	1	-1.092	90	0.1002	4705.4	0.0956	Top1k_200bpNonPromOnlyDMSO_H3K27AcDmsoVSgne_knownResults.txt	Bcl11a(Zf)	1.04812										Nr5a2(NR)/Pancreas-LRH1-ChIP-Seq(GSE34295)/Homer	1	-1.608	0.316	59	0.0687	3015.2	0.0613	Top1k_200bpNonPromOnlyDMSO_SI_34143_DMSO_H3K27ac_diagenode_34144and34143_knownResults.txt	Nr5a2(NR)	1.12072
Brachyury(T-box)/Mesoendoderm-Brachyury-ChIP-exo(GSE54963)/Homer	1	-1.089	23	0.0256	1136.1	0.0231	Top1k_200bpNonPromOnlyDMSO_H3K27AcDmsoVSgne_knownResults.txt	Brachyury(T-box)	1.10823										SCL(bHLH)/HPC7-Scl-ChIP-Seq(GSE13511)/Homer	0.01	-6.596	0.0097	415	0.4831	21242	0.4317	Top1k_200bpNonPromOnlyDMSO_SI_34143_DMSO_H3K27ac_diagenode_34144and34143_knownResults.txt	SCL(bHLH)	1.11906
HLF(bZIP)/HSC-HLF.Flag-ChIP-Seq(GSE69817)/Homer	1	-1.086	73	0.0813	3795.4	0.0771	Top1k_200bpNonPromOnlyDMSO_H3K27AcDmsoVSgne_knownResults.txt	HLF(bZIP)	1.05447										KLF1(Zf)/HUDEP2-KLF1-CutnRun(GSE136251)/Homer	1	-1.699	0.3113	69	0.0803	3533.4	0.0718	Top1k_200bpNonPromOnlyDMSO_SI_34143_DMSO_H3K27ac_diagenode_34144and34143_knownResults.txt	KLF1(Zf)	1.11838
Ptf1a(bHLH)/Panc1-Ptf1a-ChIP-Seq(GSE47459)/Homer	1	-1.084	302	0.3363	16200.3	0.3293	Top1k_200bpNonPromOnlyDMSO_H3K27AcDmsoVSgne_knownResults.txt	Ptf1a(bHLH)	1.02126										Lhx3(Homeobox)/Neuron-Lhx3-ChIP-Seq(GSE31456)/Homer	0.1	-2.801	0.1502	170	0.1979	8708.4	0.177	Top1k_200bpNonPromOnlyDMSO_SI_34143_DMSO_H3K27ac_diagenode_34144and34143_knownResults.txt	Lhx3(Homeobox)	1.11808
IRF1(IRF)/PBMC-IRF1-ChIP-Seq(GSE43036)/Homer	1	-1.084	14	0.0156	668.3	0.0136	Top1k_200bpNonPromOnlyDMSO_H3K27AcDmsoVSgne_knownResults.txt	IRF1(IRF)	1.14706										Stat3(Stat)/mES-Stat3-ChIP-Seq(GSE11431)/Homer	1	-1.362	0.3709	42	0.0489	2157.4	0.0438	Top1k_200bpNonPromOnlyDMSO_SI_34143_DMSO_H3K27ac_diagenode_34144and34143_knownResults.txt	Stat3(Stat)	1.11644
Meis1(Homeobox)/MastCells-Meis1-ChIP-Seq(GSE48085)/Homer	1	-1.082	157	0.1748	8324.9	0.1692	Top1k_200bpNonPromOnlyDMSO_H3K27AcDmsoVSgne_knownResults.txt	Meis1(Homeobox)	1.0331										NFAT(RHD)/Jurkat-NFATC1-ChIP-Seq(Jolma_et_al.)/Homer	1	-1.855	0.2786	86	0.1001	4413.9	0.0897	Top1k_200bpNonPromOnlyDMSO_SI_34143_DMSO_H3K27ac_diagenode_34144and34143_knownResults.txt	NFAT(RHD)	1.11594
Atf3(bZIP)/GBM-ATF3-ChIP-Seq(GSE33912)/Homer	1	-1.074	53	0.059	2730.1	0.0555	Top1k_200bpNonPromOnlyDMSO_H3K27AcDmsoVSgne_knownResults.txt	Atf3(bZIP)	1.06306										Gfi1b(Zf)/HPC7-Gfi1b-ChIP-Seq(GSE22178)/Homer	1	-1.927	0.2668	95	0.1106	4882.8	0.0992	Top1k_200bpNonPromOnlyDMSO_SI_34143_DMSO_H3K27ac_diagenode_34144and34143_knownResults.txt	Gfi1b(Zf)	1.11492
Erra(NR)/HepG2-Erra-ChIP-Seq(GSE31477)/Homer	1	-1.064	233	0.2595	12458.5	0.2532	Top1k_200bpNonPromOnlyDMSO_H3K27AcDmsoVSgne_knownResults.txt	Erra(NR)	1.02488										VDR(NR),DR3/GM10855-VDR+vitD-ChIP-Seq(GSE22484)/Homer	1	-0.9735	0.4917	15	0.0175	774.8	0.0157	Top1k_200bpNonPromOnlyDMSO_SI_34143_DMSO_H3K27ac_diagenode_34144and34143_knownResults.txt	VDR(NR),DR3	1.11465
ZNF652/HepG2-ZNF652.Flag-ChIP-Seq(Encode)/Homer	1	-1.054	21	0.0234	1039.2	0.0211	Top1k_200bpNonPromOnlyDMSO_H3K27AcDmsoVSgne_knownResults.txt	ZNF652	1.109										Tcf21(bHLH)/ArterySmoothMuscle-Tcf21-ChIP-Seq(GSE61369)/Homer	1	-1.786	0.2939	82	0.0955	4216.9	0.0857	Top1k_200bpNonPromOnlyDMSO_SI_34143_DMSO_H3K27ac_diagenode_34144and34143_knownResults.txt	Tcf21(bHLH)	1.11435
Bach2(bZIP)/OCILy7-Bach2-ChIP-Seq(GSE44420)/Homer	1	-1.05	16	0.0178	778	0.0158	Top1k_200bpNonPromOnlyDMSO_H3K27AcDmsoVSgne_knownResults.txt	Bach2(bZIP)	1.12658										Twist2(bHLH)/Myoblast-Twist2.Ty1-ChIP-Seq(GSE127998)/Homer	0.1	-2.57	0.1718	159	0.1851	8179.9	0.1663	Top1k_200bpNonPromOnlyDMSO_SI_34143_DMSO_H3K27ac_diagenode_34144and34143_knownResults.txt	Twist2(bHLH)	1.11305
Ascl2(bHLH)/ESC-Ascl2-ChIP-Seq(GSE97712)/Homer	1	-1.041	138	0.1537	7319.9	0.1488	Top1k_200bpNonPromOnlyDMSO_H3K27AcDmsoVSgne_knownResults.txt	Ascl2(bHLH)	1.03293										E2A(bHLH)/proBcell-E2A-ChIP-Seq(GSE21978)/Homer	0.1	-2.692	0.1604	176	0.2049	9073.3	0.1844	Top1k_200bpNonPromOnlyDMSO_SI_34143_DMSO_H3K27ac_diagenode_34144and34143_knownResults.txt	E2A(bHLH)	1.11117
RARg(NR)/ES-RARg-ChIP-Seq(GSE30538)/Homer	1	-1.035	4	0.0045	165.3	0.0034	Top1k_200bpNonPromOnlyDMSO_H3K27AcDmsoVSgne_knownResults.txt	RARg(NR)	1.32353										BHLHA15(bHLH)/NIH3T3-BHLHB8.HA-ChIP-Seq(GSE119782)/Homer	1	-2.145	0.2299	124	0.1444	6399.3	0.1301	Top1k_200bpNonPromOnlyDMSO_SI_34143_DMSO_H3K27ac_diagenode_34144and34143_knownResults.txt	BHLHA15(bHLH)	1.10992
DMRT1(DM)/Testis-DMRT1-ChIP-Seq(GSE64892)/Homer	1	-1.028	20	0.0223	992.6	0.0202	Top1k_200bpNonPromOnlyDMSO_H3K27AcDmsoVSgne_knownResults.txt	DMRT1(DM)	1.10396										Nkx6.1(Homeobox)/Islet-Nkx6.1-ChIP-Seq(GSE40975)/Homer	0.1	-3.676	0.0838	268	0.312	13835.9	0.2812	Top1k_200bpNonPromOnlyDMSO_SI_34143_DMSO_H3K27ac_diagenode_34144and34143_knownResults.txt	Nkx6.1(Homeobox)	1.10953
HNF1b(Homeobox)/PDAC-HNF1B-ChIP-Seq(GSE64557)/Homer	1	-1.009	13	0.0145	629.4	0.0128	Top1k_200bpNonPromOnlyDMSO_H3K27AcDmsoVSgne_knownResults.txt	HNF1b(Homeobox)	1.13281										CUX1(Homeobox)/K562-CUX1-ChIP-Seq(GSE92882)/Homer	1	-1.532	0.3279	61	0.071	3146.7	0.064	Top1k_200bpNonPromOnlyDMSO_SI_34143_DMSO_H3K27ac_diagenode_34144and34143_knownResults.txt	CUX1(Homeobox)	1.10937
Foxh1(Forkhead)/hESC-FOXH1-ChIP-Seq(GSE29422)/Homer	1	-1.009	51	0.0568	2646.4	0.0538	Top1k_200bpNonPromOnlyDMSO_H3K27AcDmsoVSgne_knownResults.txt	Foxh1(Forkhead)	1.05576										Zic(Zf)/Cerebellum-ZIC1.2-ChIP-Seq(GSE60731)/Homer	1	-1.548	0.325	65	0.0757	3360.7	0.0683	Top1k_200bpNonPromOnlyDMSO_SI_34143_DMSO_H3K27ac_diagenode_34144and34143_knownResults.txt	Zic(Zf)	1.10835
E2A(bHLH),near_PU.1/Bcell-PU.1-ChIP-Seq(GSE21512)/Homer	1	-0.9963	188	0.2094	10057.2	0.2044	Top1k_200bpNonPromOnlyDMSO_H3K27AcDmsoVSgne_knownResults.txt	E2A(bHLH),near_PU.1	1.02446										HRE(HSF)/HepG2-HSF1-ChIP-Seq(GSE31477)/Homer	1	-0.8841	0.5223	11	0.0128	571.4	0.0116	Top1k_200bpNonPromOnlyDMSO_SI_34143_DMSO_H3K27ac_diagenode_34144and34143_knownResults.txt	HRE(HSF)	1.10345
AP-1(bZIP)/ThioMac-PU.1-ChIP-Seq(GSE21512)/Homer	1	-0.9762	61	0.0679	3195.1	0.0649	Top1k_200bpNonPromOnlyDMSO_H3K27AcDmsoVSgne_knownResults.txt	AP-1(bZIP)	1.04622										ZNF652/HepG2-ZNF652.Flag-ChIP-Seq(Encode)/Homer	1	-1.054	0.462	23	0.0268	1196.6	0.0243	Top1k_200bpNonPromOnlyDMSO_SI_34143_DMSO_H3K27ac_diagenode_34144and34143_knownResults.txt	ZNF652	1.10288
CRX(Homeobox)/Retina-Crx-ChIP-Seq(GSE20012)/Homer	1	-0.9747	290	0.3229	15626.7	0.3176	Top1k_200bpNonPromOnlyDMSO_H3K27AcDmsoVSgne_knownResults.txt	CRX(Homeobox)	1.01669										ZNF341(Zf)/EBV-ZNF341-ChIP-Seq(GSE113194)/Homer	1	-1.378	0.3673	53	0.0617	2754.5	0.056	Top1k_200bpNonPromOnlyDMSO_SI_34143_DMSO_H3K27ac_diagenode_34144and34143_knownResults.txt	ZNF341(Zf)	1.10179
Tcfcp2l1(CP2)/mES-Tcfcp2l1-ChIP-Seq(GSE11431)/Homer	1	-0.9651	10	0.0111	480.1	0.0098	Top1k_200bpNonPromOnlyDMSO_H3K27AcDmsoVSgne_knownResults.txt	Tcfcp2l1(CP2)	1.13265										Ptf1a(bHLH)/Panc1-Ptf1a-ChIP-Seq(GSE47459)/Homer	0.1	-3.561	0.0905	287	0.3341	14930.3	0.3035	Top1k_200bpNonPromOnlyDMSO_SI_34143_DMSO_H3K27ac_diagenode_34144and34143_knownResults.txt	Ptf1a(bHLH)	1.10082
MafF(bZIP)/HepG2-MafF-ChIP-Seq(GSE31477)/Homer	1	-0.9644	27	0.0301	1378.3	0.028	Top1k_200bpNonPromOnlyDMSO_H3K27AcDmsoVSgne_knownResults.txt	MafF(bZIP)	1.075										PRDM10(Zf)/HEK293-PRDM10.eGFP-ChIP-Seq(Encode)/Homer	1	-1.462	0.347	63	0.0733	3277.1	0.0666	Top1k_200bpNonPromOnlyDMSO_SI_34143_DMSO_H3K27ac_diagenode_34144and34143_knownResults.txt	PRDM10(Zf)	1.1006
bHLHE40(bHLH)/HepG2-BHLHE40-ChIP-Seq(GSE31477)/Homer	1	-0.9577	23	0.0256	1167.1	0.0237	Top1k_200bpNonPromOnlyDMSO_H3K27AcDmsoVSgne_knownResults.txt	bHLHE40(bHLH)	1.08017										Bapx1(Homeobox)/VertebralCol-Bapx1-ChIP-Seq(GSE36672)/Homer	0.1	-3.575	0.09	296	0.3446	15428.1	0.3136	Top1k_200bpNonPromOnlyDMSO_SI_34143_DMSO_H3K27ac_diagenode_34144and34143_knownResults.txt	Bapx1(Homeobox)	1.09885
STAT1(Stat)/HelaS3-STAT1-ChIP-Seq(GSE12782)/Homer	1	-0.9552	25	0.0278	1274	0.0259	Top1k_200bpNonPromOnlyDMSO_H3K27AcDmsoVSgne_knownResults.txt	STAT1(Stat)	1.07336										Klf9(Zf)/GBM-Klf9-ChIP-Seq(GSE62211)/Homer	1	-1.07	0.4572	24	0.0279	1247.7	0.0254	Top1k_200bpNonPromOnlyDMSO_SI_34143_DMSO_H3K27ac_diagenode_34144and34143_knownResults.txt	Klf9(Zf)	1.09843
Nur77(NR)/K562-NR4A1-ChIP-Seq(GSE31363)/Homer	1	-0.9539	13	0.0145	639.7	0.013	Top1k_200bpNonPromOnlyDMSO_H3K27AcDmsoVSgne_knownResults.txt	Nur77(NR)	1.11538										ZEB2(Zf)/SNU398-ZEB2-ChIP-Seq(GSE103048)/Homer	1	-1.883	0.2737	117	0.1362	6104.5	0.1241	Top1k_200bpNonPromOnlyDMSO_SI_34143_DMSO_H3K27ac_diagenode_34144and34143_knownResults.txt	ZEB2(Zf)	1.0975
Atf7(bZIP)/3T3L1-Atf7-ChIP-Seq(GSE56872)/Homer	1	-0.9535	56	0.0624	2935.8	0.0597	Top1k_200bpNonPromOnlyDMSO_H3K27AcDmsoVSgne_knownResults.txt	Atf7(bZIP)	1.04523										STAT4(Stat)/CD4-Stat4-ChIP-Seq(GSE22104)/Homer	1	-1.652	0.3149	90	0.1048	4698.8	0.0955	Top1k_200bpNonPromOnlyDMSO_SI_34143_DMSO_H3K27ac_diagenode_34144and34143_knownResults.txt	STAT4(Stat)	1.09738
PBX1(Homeobox)/MCF7-PBX1-ChIP-Seq(GSE28007)/Homer	1	-0.9529	7	0.0078	326.7	0.0066	Top1k_200bpNonPromOnlyDMSO_H3K27AcDmsoVSgne_knownResults.txt	PBX1(Homeobox)	1.18182										MafB(bZIP)/BMM-Mafb-ChIP-Seq(GSE75722)/Homer	1	-1.177	0.42	37	0.0431	1934.6	0.0393	Top1k_200bpNonPromOnlyDMSO_SI_34143_DMSO_H3K27ac_diagenode_34144and34143_knownResults.txt	MafB(bZIP)	1.09669
Zic(Zf)/Cerebellum-ZIC1.2-ChIP-Seq(GSE60731)/Homer	1	-0.9399	72	0.0802	3803.5	0.0773	Top1k_200bpNonPromOnlyDMSO_H3K27AcDmsoVSgne_knownResults.txt	Zic(Zf)	1.03752										AP-1(bZIP)/ThioMac-PU.1-ChIP-Seq(GSE21512)/Homer	1	-1.405	0.3623	62	0.0722	3240.3	0.0659	Top1k_200bpNonPromOnlyDMSO_SI_34143_DMSO_H3K27ac_diagenode_34144and34143_knownResults.txt	AP-1(bZIP)	1.0956
Eomes(T-box)/H9-Eomes-ChIP-Seq(GSE26097)/Homer	1	-0.938	208	0.2316	11184	0.2273	Top1k_200bpNonPromOnlyDMSO_H3K27AcDmsoVSgne_knownResults.txt	Eomes(T-box)	1.01892										Tbox:Smad(T-box,MAD)/ESCd5-Smad2_3-ChIP-Seq(GSE29422)/Homer	1	-0.9456	0.5012	16	0.0186	835	0.017	Top1k_200bpNonPromOnlyDMSO_SI_34143_DMSO_H3K27ac_diagenode_34144and34143_knownResults.txt	Tbox:Smad(T-box,MAD)	1.09412
GSC(Homeobox)/FrogEmbryos-GSC-ChIP-Seq(DRA000576)/Homer	1	-0.93	193	0.2149	10373	0.2108	Top1k_200bpNonPromOnlyDMSO_H3K27AcDmsoVSgne_knownResults.txt	GSC(Homeobox)	1.01945										Tbx20(T-box)/Heart-Tbx20-ChIP-Seq(GSE29636)/Homer	1	-0.9364	0.5044	16	0.0186	837.1	0.017	Top1k_200bpNonPromOnlyDMSO_SI_34143_DMSO_H3K27ac_diagenode_34144and34143_knownResults.txt	Tbx20(T-box)	1.09412
Maz(Zf)/HepG2-Maz-ChIP-Seq(GSE31477)/Homer	1	-0.929	103	0.1147	5485.9	0.1115	Top1k_200bpNonPromOnlyDMSO_H3K27AcDmsoVSgne_knownResults.txt	Maz(Zf)	1.0287										HINFP(Zf)/K562-HINFP.eGFP-ChIP-Seq(Encode)/Homer	1	-0.8196	0.5415	8	0.0093	417	0.0085	Top1k_200bpNonPromOnlyDMSO_SI_34143_DMSO_H3K27ac_diagenode_34144and34143_knownResults.txt	HINFP(Zf)	1.09412
NFkB-p65(RHD)/GM12787-p65-ChIP-Seq(GSE19485)/Homer	1	-0.9266	47	0.0523	2461.2	0.05	Top1k_200bpNonPromOnlyDMSO_H3K27AcDmsoVSgne_knownResults.txt	NFkB-p65(RHD)	1.046										SF1(NR)/H295R-Nr5a1-ChIP-Seq(GSE44220)/Homer	1	-1.173	0.42	38	0.0442	1990.9	0.0405	Top1k_200bpNonPromOnlyDMSO_SI_34143_DMSO_H3K27ac_diagenode_34144and34143_knownResults.txt	SF1(NR)	1.09136
Gli2(Zf)/GM2-Gli2-ChIP-Chip(GSE112702)/Homer	1	-0.9262	26	0.029	1335.5	0.0271	Top1k_200bpNonPromOnlyDMSO_H3K27AcDmsoVSgne_knownResults.txt	Gli2(Zf)	1.07011										GLIS3(Zf)/Thyroid-Glis3.GFP-ChIP-Seq(GSE103297)/Homer	1	-2.264	0.2099	184	0.2142	9667.1	0.1965	Top1k_200bpNonPromOnlyDMSO_SI_34143_DMSO_H3K27ac_diagenode_34144and34143_knownResults.txt	GLIS3(Zf)	1.09008
ZBTB33(Zf)/GM12878-ZBTB33-ChIP-Seq(GSE32465)/Homer	1	-0.9227	2	0.0022	75.5	0.0015	Top1k_200bpNonPromOnlyDMSO_H3K27AcDmsoVSgne_knownResults.txt	ZBTB33(Zf)	1.46667										LHX9(Homeobox)/Hct116-LHX9.V5-ChIP-Seq(GSE116822)/Homer	1	-1.889	0.2737	137	0.1595	7206.1	0.1465	Top1k_200bpNonPromOnlyDMSO_SI_34143_DMSO_H3K27ac_diagenode_34144and34143_knownResults.txt	LHX9(Homeobox)	1.08874
Usf2(bHLH)/C2C12-Usf2-ChIP-Seq(GSE36030)/Homer	1	-0.9154	30	0.0334	1552.9	0.0316	Top1k_200bpNonPromOnlyDMSO_H3K27AcDmsoVSgne_knownResults.txt	Usf2(bHLH)	1.05696										Hoxd12(Homeobox)/ChickenMSG-Hoxd12.Flag-ChIP-Seq(GSE86088)/Homer	0.1	-2.509	0.178	221	0.2573	11629.3	0.2364	Top1k_200bpNonPromOnlyDMSO_SI_34143_DMSO_H3K27ac_diagenode_34144and34143_knownResults.txt	Hoxd12(Homeobox)	1.08841
RORgt(NR)/EL4-RORgt.Flag-ChIP-Seq(GSE56019)/Homer	1	-0.9022	11	0.0122	543.3	0.011	Top1k_200bpNonPromOnlyDMSO_H3K27AcDmsoVSgne_knownResults.txt	RORgt(NR)	1.10909										Mef2a(MADS)/HL1-Mef2a.biotin-ChIP-Seq(GSE21529)/Homer	1	-1.415	0.3601	73	0.085	3843.8	0.0781	Top1k_200bpNonPromOnlyDMSO_SI_34143_DMSO_H3K27ac_diagenode_34144and34143_knownResults.txt	Mef2a(MADS)	1.08835
RORgt(NR)/EL4-RORgt.Flag-ChIP-Seq(GSE56019)/Homer	1	-0.9022	11	0.0122	543.3	0.011	Top1k_200bpNonPromOnlyDMSO_H3K27AcDmsoVSgne_knownResults.txt	RORgt(NR)	1.10909										ZNF416(Zf)/HEK293-ZNF416.GFP-ChIP-Seq(GSE58341)/Homer	1	-2.093	0.2358	168	0.1956	8845.9	0.1798	Top1k_200bpNonPromOnlyDMSO_SI_34143_DMSO_H3K27ac_diagenode_34144and34143_knownResults.txt	ZNF416(Zf)	1.08788
KLF14(Zf)/HEK293-KLF14.GFP-ChIP-Seq(GSE58341)/Homer	1	-0.8946	172	0.1915	9254.4	0.1881	Top1k_200bpNonPromOnlyDMSO_H3K27AcDmsoVSgne_knownResults.txt	KLF14(Zf)	1.01808										Reverb(NR),DR2/RAW-Reverba.biotin-ChIP-Seq(GSE45914)/Homer	1	-0.8834	0.5223	13	0.0151	682.8	0.0139	Top1k_200bpNonPromOnlyDMSO_SI_34143_DMSO_H3K27ac_diagenode_34144and34143_knownResults.txt	Reverb(NR),DR2	1.08633
USF1(bHLH)/GM12878-Usf1-ChIP-Seq(GSE32465)/Homer	1	-0.8923	33	0.0367	1720.9	0.035	Top1k_200bpNonPromOnlyDMSO_H3K27AcDmsoVSgne_knownResults.txt	USF1(bHLH)	1.04857										Phox2a(Homeobox)/Neuron-Phox2a-ChIP-Seq(GSE31456)/Homer	1	-1.114	0.4403	37	0.0431	1952.2	0.0397	Top1k_200bpNonPromOnlyDMSO_SI_34143_DMSO_H3K27ac_diagenode_34144and34143_knownResults.txt	Phox2a(Homeobox)	1.08564
ZBTB12(Zf)/HEK293-ZBTB12.GFP-ChIP-Seq(GSE58341)/Homer	1	-0.8901	36	0.0401	1882.5	0.0383	Top1k_200bpNonPromOnlyDMSO_H3K27AcDmsoVSgne_knownResults.txt	ZBTB12(Zf)	1.047										Mef2b(MADS)/HEK293-Mef2b.V5-ChIP-Seq(GSE67450)/Homer	1	-1.691	0.3121	116	0.135	6119.5	0.1244	Top1k_200bpNonPromOnlyDMSO_SI_34143_DMSO_H3K27ac_diagenode_34144and34143_knownResults.txt	Mef2b(MADS)	1.08521
DMRT6(DM)/Testis-DMRT6-ChIP-Seq(GSE60440)/Homer	1	-0.8636	15	0.0167	763.4	0.0155	Top1k_200bpNonPromOnlyDMSO_H3K27AcDmsoVSgne_knownResults.txt	DMRT6(DM)	1.07742										Smad2(MAD)/ES-SMAD2-ChIP-Seq(GSE29422)/Homer	1	-1.728	0.3077	125	0.1455	6603.7	0.1342	Top1k_200bpNonPromOnlyDMSO_SI_34143_DMSO_H3K27ac_diagenode_34144and34143_knownResults.txt	Smad2(MAD)	1.0842
JunB(bZIP)/DendriticCells-Junb-ChIP-Seq(GSE36099)/Homer	1	-0.8597	42	0.0468	2216.2	0.045	Top1k_200bpNonPromOnlyDMSO_H3K27AcDmsoVSgne_knownResults.txt	JunB(bZIP)	1.04										NPAS2(bHLH)/Liver-NPAS2-ChIP-Seq(GSE39860)/Homer	1	-1.567	0.3216	102	0.1187	5391.1	0.1096	Top1k_200bpNonPromOnlyDMSO_SI_34143_DMSO_H3K27ac_diagenode_34144and34143_knownResults.txt	NPAS2(bHLH)	1.08303
ZEB1(Zf)/PDAC-ZEB1-ChIP-Seq(GSE64557)/Homer	1	-0.8441	213	0.2372	11525.4	0.2342	Top1k_200bpNonPromOnlyDMSO_H3K27AcDmsoVSgne_knownResults.txt	ZEB1(Zf)	1.01281										LRF(Zf)/Erythroblasts-ZBTB7A-ChIP-Seq(GSE74977)/Homer	1	-1.644	0.3149	116	0.135	6137.8	0.1248	Top1k_200bpNonPromOnlyDMSO_SI_34143_DMSO_H3K27ac_diagenode_34144and34143_knownResults.txt	LRF(Zf)	1.08173
Twist(bHLH)/HMLE-TWIST1-ChIP-Seq(Chang_et_al)/Homer	1	-0.8335	12	0.0134	609.3	0.0124	Top1k_200bpNonPromOnlyDMSO_H3K27AcDmsoVSgne_knownResults.txt	Twist(bHLH)	1.08065										OCT4-SOX2-TCF-NANOG(POU,Homeobox,HMG)/mES-Oct4-ChIP-Seq(GSE11431)/Homer	1	-0.9048	0.5131	16	0.0186	844.2	0.0172	Top1k_200bpNonPromOnlyDMSO_SI_34143_DMSO_H3K27ac_diagenode_34144and34143_knownResults.txt	OCT4-SOX2-TCF-NANOG(POU,Homeobox,HMG)	1.0814
CEBP:AP1(bZIP)/ThioMac-CEBPb-ChIP-Seq(GSE21512)/Homer	1	-0.8001	65	0.0724	3488.7	0.0709	Top1k_200bpNonPromOnlyDMSO_H3K27AcDmsoVSgne_knownResults.txt	CEBP:AP1(bZIP)	1.02116										EBF(EBF)/proBcell-EBF-ChIP-Seq(GSE21978)/Homer	1	-0.8752	0.5239	15	0.0175	795.3	0.0162	Top1k_200bpNonPromOnlyDMSO_SI_34143_DMSO_H3K27ac_diagenode_34144and34143_knownResults.txt	EBF(EBF)	1.08025
THRa(NR)/C17.2-THRa-ChIP-Seq(GSE38347)/Homer	1	-0.7926	66	0.0735	3546.7	0.0721	Top1k_200bpNonPromOnlyDMSO_H3K27AcDmsoVSgne_knownResults.txt	THRa(NR)	1.01942										Mef2c(MADS)/GM12878-Mef2c-ChIP-Seq(GSE32465)/Homer	1	-1.381	0.3673	80	0.0931	4242.5	0.0862	Top1k_200bpNonPromOnlyDMSO_SI_34143_DMSO_H3K27ac_diagenode_34144and34143_knownResults.txt	Mef2c(MADS)	1.08005
THRb(NR)/HepG2-THRb.Flag-ChIP-Seq(Encode)/Homer	1	-0.7731	75	0.0835	4046.1	0.0822	Top1k_200bpNonPromOnlyDMSO_H3K27AcDmsoVSgne_knownResults.txt	THRb(NR)	1.01582										Ascl2(bHLH)/ESC-Ascl2-ChIP-Seq(GSE97712)/Homer	1	-1.621	0.3152	121	0.1409	6423.6	0.1306	Top1k_200bpNonPromOnlyDMSO_SI_34143_DMSO_H3K27ac_diagenode_34144and34143_knownResults.txt	Ascl2(bHLH)	1.07887
Hnf1(Homeobox)/Liver-Foxa2-Chip-Seq(GSE25694)/Homer	1	-0.7702	10	0.0111	514.4	0.0105	Top1k_200bpNonPromOnlyDMSO_H3K27AcDmsoVSgne_knownResults.txt	Hnf1(Homeobox)	1.05714										Nkx2.5(Homeobox)/HL1-Nkx2.5.biotin-ChIP-Seq(GSE21529)/Homer	0.1	-2.405	0.1865	250	0.291	13289.7	0.2701	Top1k_200bpNonPromOnlyDMSO_SI_34143_DMSO_H3K27ac_diagenode_34144and34143_knownResults.txt	Nkx2.5(Homeobox)	1.07738
Rfx1(HTH)/NPC-H3K4me1-ChIP-Seq(GSE16256)/Homer	1	-0.7668	15	0.0167	785.6	0.016	Top1k_200bpNonPromOnlyDMSO_H3K27AcDmsoVSgne_knownResults.txt	Rfx1(HTH)	1.04375										Arnt:Ahr(bHLH)/MCF7-Arnt-ChIP-Seq(Lo_et_al.)/Homer	1	-1.104	0.4435	42	0.0489	2232.9	0.0454	Top1k_200bpNonPromOnlyDMSO_SI_34143_DMSO_H3K27ac_diagenode_34144and34143_knownResults.txt	Arnt:Ahr(bHLH)	1.07709
ZNF7(Zf)/HepG2-ZNF7.Flag-ChIP-Seq(Encode)/Homer	1	-0.7531	44	0.049	2366.6	0.0481	Top1k_200bpNonPromOnlyDMSO_H3K27AcDmsoVSgne_knownResults.txt	ZNF7(Zf)	1.01871										OCT:OCT-short(POU,Homeobox)/NPC-OCT6-ChIP-Seq(GSE43916)/Homer	1	-1.242	0.4059	63	0.0733	3351	0.0681	Top1k_200bpNonPromOnlyDMSO_SI_34143_DMSO_H3K27ac_diagenode_34144and34143_knownResults.txt	OCT:OCT-short(POU,Homeobox)	1.07636
Chop(bZIP)/MEF-Chop-ChIP-Seq(GSE35681)/Homer	1	-0.7417	20	0.0223	1063.9	0.0216	Top1k_200bpNonPromOnlyDMSO_H3K27AcDmsoVSgne_knownResults.txt	Chop(bZIP)	1.03241										Hoxa9(Homeobox)/ChickenMSG-Hoxa9.Flag-ChIP-Seq(GSE86088)/Homer	0.1	-2.445	0.1835	267	0.3108	14225.1	0.2891	Top1k_200bpNonPromOnlyDMSO_SI_34143_DMSO_H3K27ac_diagenode_34144and34143_knownResults.txt	Hoxa9(Homeobox)	1.07506
HOXA1(Homeobox)/mES-Hoxa1-ChIP-Seq(SRP084292)/Homer	1	-0.7403	19	0.0212	1009.6	0.0205	Top1k_200bpNonPromOnlyDMSO_H3K27AcDmsoVSgne_knownResults.txt	HOXA1(Homeobox)	1.03415										Tbr1(T-box)/Cortex-Tbr1-ChIP-Seq(GSE71384)/Homer	1	-1.645	0.3149	136	0.1583	7247.4	0.1473	Top1k_200bpNonPromOnlyDMSO_SI_34143_DMSO_H3K27ac_diagenode_34144and34143_knownResults.txt	Tbr1(T-box)	1.07468
ZNF415(Zf)/HEK293-ZNF415.GFP-ChIP-Seq(GSE58341)/Homer	1	-0.7325	48	0.0535	2593.7	0.0527	Top1k_200bpNonPromOnlyDMSO_H3K27AcDmsoVSgne_knownResults.txt	ZNF415(Zf)	1.01518										c-Myc(bHLH)/LNCAP-cMyc-ChIP-Seq(Unpublished)/Homer	1	-0.9641	0.4949	26	0.0303	1385.8	0.0282	Top1k_200bpNonPromOnlyDMSO_SI_34143_DMSO_H3K27ac_diagenode_34144and34143_knownResults.txt	c-Myc(bHLH)	1.07447
E2F(E2F)/Hela-CellCycle-Expression/Homer	1	-0.7276	2	0.0022	90	0.0018	Top1k_200bpNonPromOnlyDMSO_H3K27AcDmsoVSgne_knownResults.txt	E2F(E2F)	1.22222										NFY(CCAAT)/Promoter/Homer	1	-1.187	0.4182	60	0.0698	3203.8	0.0651	Top1k_200bpNonPromOnlyDMSO_SI_34143_DMSO_H3K27ac_diagenode_34144and34143_knownResults.txt	NFY(CCAAT)	1.0722
Tbox:Smad(T-box,MAD)/ESCd5-Smad2_3-ChIP-Seq(GSE29422)/Homer	1	-0.724	16	0.0178	850.2	0.0173	Top1k_200bpNonPromOnlyDMSO_H3K27AcDmsoVSgne_knownResults.txt	Tbox:Smad(T-box,MAD)	1.0289										COUP-TFII(NR)/Artia-Nr2f2-ChIP-Seq(GSE46497)/Homer	1	-1.763	0.2982	170	0.1979	9091.4	0.1848	Top1k_200bpNonPromOnlyDMSO_SI_34143_DMSO_H3K27ac_diagenode_34144and34143_knownResults.txt	COUP-TFII(NR)	1.07089
RUNX2(Runt)/PCa-RUNX2-ChIP-Seq(GSE33889)/Homer	1	-0.719	69	0.0768	3747.3	0.0762	Top1k_200bpNonPromOnlyDMSO_H3K27AcDmsoVSgne_knownResults.txt	RUNX2(Runt)	1.00787										THRb(NR)/HepG2-THRb.Flag-ChIP-Seq(Encode)/Homer	1	-1.196	0.417	64	0.0745	3422.3	0.0696	Top1k_200bpNonPromOnlyDMSO_SI_34143_DMSO_H3K27ac_diagenode_34144and34143_knownResults.txt	THRb(NR)	1.0704
GATA3(Zf),DR4/iTreg-Gata3-ChIP-Seq(GSE20898)/Homer	1	-0.718	7	0.0078	361.2	0.0073	Top1k_200bpNonPromOnlyDMSO_H3K27AcDmsoVSgne_knownResults.txt	GATA3(Zf),DR4	1.06849										THRb(NR)/Liver-NR1A2-ChIP-Seq(GSE52613)/Homer	0.1	-2.976	0.1352	374	0.4354	20041.3	0.4073	Top1k_200bpNonPromOnlyDMSO_SI_34143_DMSO_H3K27ac_diagenode_34144and34143_knownResults.txt	THRb(NR)	1.06899
ZNF341(Zf)/EBV-ZNF341-ChIP-Seq(GSE113194)/Homer	1	-0.7121	58	0.0646	3149.2	0.064	Top1k_200bpNonPromOnlyDMSO_H3K27AcDmsoVSgne_knownResults.txt	ZNF341(Zf)	1.00938										CRX(Homeobox)/Retina-Crx-ChIP-Seq(GSE20012)/Homer	0.1	-2.44	0.1835	298	0.3469	15969.9	0.3246	Top1k_200bpNonPromOnlyDMSO_SI_34143_DMSO_H3K27ac_diagenode_34144and34143_knownResults.txt	CRX(Homeobox)	1.0687
KLF1(Zf)/HUDEP2-KLF1-CutnRun(GSE136251)/Homer	1	-0.7086	85	0.0947	4628.8	0.0941	Top1k_200bpNonPromOnlyDMSO_H3K27AcDmsoVSgne_knownResults.txt	KLF1(Zf)	1.00638										ZNF322(Zf)/HEK293-ZNF322.GFP-ChIP-Seq(GSE58341)/Homer	1	-0.9146	0.5125	25	0.0291	1343.7	0.0273	Top1k_200bpNonPromOnlyDMSO_SI_34143_DMSO_H3K27ac_diagenode_34144and34143_knownResults.txt	ZNF322(Zf)	1.06593
Pax7(Paired,Homeobox)/Myoblast-Pax7-ChIP-Seq(GSE25064)/Homer	1	-0.6724	7	0.0078	369.6	0.0075	Top1k_200bpNonPromOnlyDMSO_H3K27AcDmsoVSgne_knownResults.txt	Pax7(Paired,Homeobox)	1.04										Maz(Zf)/HepG2-Maz-ChIP-Seq(GSE31477)/Homer	1	-1.218	0.41	78	0.0908	4193.3	0.0852	Top1k_200bpNonPromOnlyDMSO_SI_34143_DMSO_H3K27ac_diagenode_34144and34143_knownResults.txt	Maz(Zf)	1.06573
PSE(SNAPc)/K562-mStart-Seq/Homer	1	-0.6639	42	0.0468	2295.2	0.0466	Top1k_200bpNonPromOnlyDMSO_H3K27AcDmsoVSgne_knownResults.txt	PSE(SNAPc)	1.00429										EKLF(Zf)/Erythrocyte-Klf1-ChIP-Seq(GSE20478)/Homer	1	-0.8329	0.5372	18	0.021	973	0.0198	Top1k_200bpNonPromOnlyDMSO_SI_34143_DMSO_H3K27ac_diagenode_34144and34143_knownResults.txt	EKLF(Zf)	1.06061
IRF4(IRF)/GM12878-IRF4-ChIP-Seq(GSE32465)/Homer	1	-0.6579	35	0.039	1913.1	0.0389	Top1k_200bpNonPromOnlyDMSO_H3K27AcDmsoVSgne_knownResults.txt	IRF4(IRF)	1.00257										PAX6(Paired,Homeobox)/Forebrain-Pax6-ChIP-Seq(GSE66961)/Homer	1	-0.691	0.6007	6	0.007	325.7	0.0066	Top1k_200bpNonPromOnlyDMSO_SI_34143_DMSO_H3K27ac_diagenode_34144and34143_knownResults.txt	PAX6(Paired,Homeobox)	1.06061
ZKSCAN1(Zf)/HepG2-ZKSCAN1-ChIP-Seq(Encode)/Homer	1	-0.6285	3	0.0033	154.2	0.0031	Top1k_200bpNonPromOnlyDMSO_H3K27AcDmsoVSgne_knownResults.txt	ZKSCAN1(Zf)	1.06452										FXR(NR),IR1/Liver-FXR-ChIP-Seq(Chong_et_al.)/Homer	1	-0.9135	0.5125	29	0.0338	1567.4	0.0319	Top1k_200bpNonPromOnlyDMSO_SI_34143_DMSO_H3K27ac_diagenode_34144and34143_knownResults.txt	FXR(NR),IR1	1.05956
Phox2b(Homeobox)/CLBGA-PHOX2B-ChIP-Seq(GSE90683)/Homer	1	-0.6171	17	0.0189	936	0.019	Top1k_200bpNonPromOnlyDMSO_H3K27AcDmsoVSgne_knownResults.txt	Phox2b(Homeobox)	0.994737										ZBTB18(Zf)/HEK293-ZBTB18.GFP-ChIP-Seq(GSE58341)/Homer	1	-0.988	0.4876	43	0.0501	2326.1	0.0473	Top1k_200bpNonPromOnlyDMSO_SI_34143_DMSO_H3K27ac_diagenode_34144and34143_knownResults.txt	ZBTB18(Zf)	1.0592
MITF(bHLH)/MastCells-MITF-ChIP-Seq(GSE48085)/Homer	1	-0.6132	74	0.0824	4082.6	0.083	Top1k_200bpNonPromOnlyDMSO_H3K27AcDmsoVSgne_knownResults.txt	MITF(bHLH)	0.992771										Snail1(Zf)/LS174T-SNAIL1.HA-ChIP-Seq(GSE127183)/Homer	1	-1.324	0.3813	116	0.135	6271	0.1275	Top1k_200bpNonPromOnlyDMSO_SI_34143_DMSO_H3K27ac_diagenode_34144and34143_knownResults.txt	Snail1(Zf)	1.05882
Smad3(MAD)/NPC-Smad3-ChIP-Seq(GSE36673)/Homer	1	-0.6004	260	0.2895	14313.7	0.2909	Top1k_200bpNonPromOnlyDMSO_H3K27AcDmsoVSgne_knownResults.txt	Smad3(MAD)	0.995187										GSC(Homeobox)/FrogEmbryos-GSC-ChIP-Seq(DRA000576)/Homer	1	-1.625	0.3152	194	0.2258	10498.8	0.2134	Top1k_200bpNonPromOnlyDMSO_SI_34143_DMSO_H3K27ac_diagenode_34144and34143_knownResults.txt	GSC(Homeobox)	1.05811
NFY(CCAAT)/Promoter/Homer	1	-0.5982	58	0.0646	3209.6	0.0652	Top1k_200bpNonPromOnlyDMSO_H3K27AcDmsoVSgne_knownResults.txt	NFY(CCAAT)	0.990798										Zac1(Zf)/Neuro2A-Plagl1-ChIP-Seq(GSE75942)/Homer	1	-1.769	0.2977	249	0.2899	13520.5	0.2748	Top1k_200bpNonPromOnlyDMSO_SI_34143_DMSO_H3K27ac_diagenode_34144and34143_knownResults.txt	Zac1(Zf)	1.05495
MafB(bZIP)/BMM-Mafb-ChIP-Seq(GSE75722)/Homer	1	-0.5949	35	0.039	1940.3	0.0394	Top1k_200bpNonPromOnlyDMSO_H3K27AcDmsoVSgne_knownResults.txt	MafB(bZIP)	0.989848										Six2(Homeobox)/NephronProgenitor-Six2-ChIP-Seq(GSE39837)/Homer	1	-1.16	0.4231	88	0.1024	4776	0.0971	Top1k_200bpNonPromOnlyDMSO_SI_34143_DMSO_H3K27ac_diagenode_34144and34143_knownResults.txt	Six2(Homeobox)	1.05458
Mef2b(MADS)/HEK293-Mef2b.V5-ChIP-Seq(GSE67450)/Homer	1	-0.594	108	0.1203	5967.2	0.1213	Top1k_200bpNonPromOnlyDMSO_H3K27AcDmsoVSgne_knownResults.txt	Mef2b(MADS)	0.991756										Erra(NR)/HepG2-Erra-ChIP-Seq(GSE31477)/Homer	1	-1.589	0.3184	207	0.241	11246.1	0.2286	Top1k_200bpNonPromOnlyDMSO_SI_34143_DMSO_H3K27ac_diagenode_34144and34143_knownResults.txt	Erra(NR)	1.05424
NRF1(NRF)/MCF7-NRF1-ChIP-Seq(Unpublished)/Homer	1	-0.5891	3	0.0033	159.3	0.0032	Top1k_200bpNonPromOnlyDMSO_H3K27AcDmsoVSgne_knownResults.txt	NRF1(NRF)	1.03125										KLF3(Zf)/MEF-Klf3-ChIP-Seq(GSE44748)/Homer	1	-0.9147	0.5125	36	0.0419	1959.8	0.0398	Top1k_200bpNonPromOnlyDMSO_SI_34143_DMSO_H3K27ac_diagenode_34144and34143_knownResults.txt	KLF3(Zf)	1.05276
Mef2a(MADS)/HL1-Mef2a.biotin-ChIP-Seq(GSE21529)/Homer	1	-0.5806	71	0.0791	3937.7	0.08	Top1k_200bpNonPromOnlyDMSO_H3K27AcDmsoVSgne_knownResults.txt	Mef2a(MADS)	0.98875										Rbpj1(?)/Panc1-Rbpj1-ChIP-Seq(GSE47459)/Homer	1	-1.266	0.4003	131	0.1525	7138.1	0.1451	Top1k_200bpNonPromOnlyDMSO_SI_34143_DMSO_H3K27ac_diagenode_34144and34143_knownResults.txt	Rbpj1(?)	1.051
KLF10(Zf)/HEK293-KLF10.GFP-ChIP-Seq(GSE58341)/Homer	1	-0.5766	47	0.0523	2613.3	0.0531	Top1k_200bpNonPromOnlyDMSO_H3K27AcDmsoVSgne_knownResults.txt	KLF10(Zf)	0.984934										Atf4(bZIP)/MEF-Atf4-ChIP-Seq(GSE35681)/Homer	1	-0.8523	0.5315	25	0.0291	1361.3	0.0277	Top1k_200bpNonPromOnlyDMSO_SI_34143_DMSO_H3K27ac_diagenode_34144and34143_knownResults.txt	Atf4(bZIP)	1.05054
Rfx5(HTH)/GM12878-Rfx5-ChIP-Seq(GSE31477)/Homer	1	-0.5744	25	0.0278	1394.9	0.0283	Top1k_200bpNonPromOnlyDMSO_H3K27AcDmsoVSgne_knownResults.txt	Rfx5(HTH)	0.982332										Smad3(MAD)/NPC-Smad3-ChIP-Seq(GSE36673)/Homer	1	-1.648	0.3149	247	0.2875	13469.3	0.2738	Top1k_200bpNonPromOnlyDMSO_SI_34143_DMSO_H3K27ac_diagenode_34144and34143_knownResults.txt	Smad3(MAD)	1.05004
Tcf7(HMG)/GM12878-TCF7-ChIP-Seq(Encode)/Homer	1	-0.5744	25	0.0278	1394.5	0.0283	Top1k_200bpNonPromOnlyDMSO_H3K27AcDmsoVSgne_knownResults.txt	Tcf7(HMG)	0.982332										CEBP(bZIP)/ThioMac-CEBPb-ChIP-Seq(GSE21512)/Homer	1	-1.053	0.462	75	0.0873	4094.3	0.0832	Top1k_200bpNonPromOnlyDMSO_SI_34143_DMSO_H3K27ac_diagenode_34144and34143_knownResults.txt	CEBP(bZIP)	1.04928
Sox17(HMG)/Endoderm-Sox17-ChIP-Seq(GSE61475)/Homer	1	-0.574	55	0.0612	3057.3	0.0621	Top1k_200bpNonPromOnlyDMSO_H3K27AcDmsoVSgne_knownResults.txt	Sox17(HMG)	0.985507										Pitx1(Homeobox)/Chicken-Pitx1-ChIP-Seq(GSE38910)/Homer	0.1	-2.444	0.1835	473	0.5506	25923.6	0.5269	Top1k_200bpNonPromOnlyDMSO_SI_34143_DMSO_H3K27ac_diagenode_34144and34143_knownResults.txt	Pitx1(Homeobox)	1.04498
EKLF(Zf)/Erythrocyte-Klf1-ChIP-Seq(GSE20478)/Homer	1	-0.5684	23	0.0256	1285.8	0.0261	Top1k_200bpNonPromOnlyDMSO_H3K27AcDmsoVSgne_knownResults.txt	EKLF(Zf)	0.980843										Brachyury(T-box)/Mesoendoderm-Brachyury-ChIP-exo(GSE54963)/Homer	1	-0.8116	0.5444	22	0.0256	1204.9	0.0245	Top1k_200bpNonPromOnlyDMSO_SI_34143_DMSO_H3K27ac_diagenode_34144and34143_knownResults.txt	Brachyury(T-box)	1.0449
VDR(NR),DR3/GM10855-VDR+vitD-ChIP-Seq(GSE22484)/Homer	1	-0.5637	16	0.0178	896.7	0.0182	Top1k_200bpNonPromOnlyDMSO_H3K27AcDmsoVSgne_knownResults.txt	VDR(NR),DR3	0.978022										Tgif2(Homeobox)/mES-Tgif2-ChIP-Seq(GSE55404)/Homer	1	-1.676	0.3144	301	0.3504	16508.9	0.3355	Top1k_200bpNonPromOnlyDMSO_SI_34143_DMSO_H3K27ac_diagenode_34144and34143_knownResults.txt	Tgif2(Homeobox)	1.04441
CREB5(bZIP)/LNCaP-CREB5.V5-ChIP-Seq(GSE137775)/Homer	1	-0.5555	30	0.0334	1680.2	0.0341	Top1k_200bpNonPromOnlyDMSO_H3K27AcDmsoVSgne_knownResults.txt	CREB5(bZIP)	0.979472										ZEB1(Zf)/PDAC-ZEB1-ChIP-Seq(GSE64557)/Homer	1	-1.345	0.3759	195	0.227	10699.8	0.2175	Top1k_200bpNonPromOnlyDMSO_SI_34143_DMSO_H3K27ac_diagenode_34144and34143_knownResults.txt	ZEB1(Zf)	1.04368
Zic3(Zf)/mES-Zic3-ChIP-Seq(GSE37889)/Homer	1	-0.552	51	0.0568	2848.8	0.0579	Top1k_200bpNonPromOnlyDMSO_H3K27AcDmsoVSgne_knownResults.txt	Zic3(Zf)	0.981002										Nanog(Homeobox)/mES-Nanog-ChIP-Seq(GSE11724)/Homer	1	-1.939	0.2649	390	0.454	21424.8	0.4355	Top1k_200bpNonPromOnlyDMSO_SI_34143_DMSO_H3K27ac_diagenode_34144and34143_knownResults.txt	Nanog(Homeobox)	1.04248
Klf9(Zf)/GBM-Klf9-ChIP-Seq(GSE62211)/Homer	1	-0.55	28	0.0312	1572	0.0319	Top1k_200bpNonPromOnlyDMSO_H3K27AcDmsoVSgne_knownResults.txt	Klf9(Zf)	0.978056										Meis1(Homeobox)/MastCells-Meis1-ChIP-Seq(GSE48085)/Homer	1	-1.192	0.4174	150	0.1746	8245.8	0.1676	Top1k_200bpNonPromOnlyDMSO_SI_34143_DMSO_H3K27ac_diagenode_34144and34143_knownResults.txt	Meis1(Homeobox)	1.04177
STAT5(Stat)/mCD4+-Stat5-ChIP-Seq(GSE12346)/Homer	1	-0.5439	26	0.029	1462.6	0.0297	Top1k_200bpNonPromOnlyDMSO_H3K27AcDmsoVSgne_knownResults.txt	STAT5(Stat)	0.976431										Klf4(Zf)/mES-Klf4-ChIP-Seq(GSE11431)/Homer	1	-0.8333	0.5372	33	0.0384	1818.8	0.037	Top1k_200bpNonPromOnlyDMSO_SI_34143_DMSO_H3K27ac_diagenode_34144and34143_knownResults.txt	Klf4(Zf)	1.03784
Npas4(bHLH)/Neuron-Npas4-ChIP-Seq(GSE127793)/Homer	1	-0.5368	67	0.0746	3744.5	0.0761	Top1k_200bpNonPromOnlyDMSO_H3K27AcDmsoVSgne_knownResults.txt	Npas4(bHLH)	0.980289										Foxh1(Forkhead)/hESC-FOXH1-ChIP-Seq(GSE29422)/Homer	1	-0.8742	0.5239	51	0.0594	2819.3	0.0573	Top1k_200bpNonPromOnlyDMSO_SI_34143_DMSO_H3K27ac_diagenode_34144and34143_knownResults.txt	Foxh1(Forkhead)	1.03665
HRE(HSF)/HepG2-HSF1-ChIP-Seq(GSE31477)/Homer	1	-0.5333	11	0.0122	624.5	0.0127	Top1k_200bpNonPromOnlyDMSO_H3K27AcDmsoVSgne_knownResults.txt	HRE(HSF)	0.96063										IRF:BATF(IRF:bZIP)/pDC-Irf8-ChIP-Seq(GSE66899)/Homer	1	-0.7141	0.5886	10	0.0116	549.6	0.0112	Top1k_200bpNonPromOnlyDMSO_SI_34143_DMSO_H3K27ac_diagenode_34144and34143_knownResults.txt	IRF:BATF(IRF:bZIP)	1.03571
GLI3(Zf)/Limb-GLI3-ChIP-Chip(GSE11077)/Homer	1	-0.5273	10	0.0111	569.3	0.0116	Top1k_200bpNonPromOnlyDMSO_H3K27AcDmsoVSgne_knownResults.txt	GLI3(Zf)	0.956897										RUNX1(Runt)/Jurkat-RUNX1-ChIP-Seq(GSE29180)/Homer	1	-0.9557	0.4977	89	0.1036	4928	0.1002	Top1k_200bpNonPromOnlyDMSO_SI_34143_DMSO_H3K27ac_diagenode_34144and34143_knownResults.txt	RUNX1(Runt)	1.03393
RORg(NR)/Liver-Rorc-ChIP-Seq(GSE101115)/Homer	1	-0.5225	6	0.0067	342.7	0.007	Top1k_200bpNonPromOnlyDMSO_H3K27AcDmsoVSgne_knownResults.txt	RORg(NR)	0.957143										ZNF7(Zf)/HepG2-ZNF7.Flag-ChIP-Seq(Encode)/Homer	1	-0.8371	0.5367	45	0.0524	2495.5	0.0507	Top1k_200bpNonPromOnlyDMSO_SI_34143_DMSO_H3K27ac_diagenode_34144and34143_knownResults.txt	ZNF7(Zf)	1.03353
OCT:OCT-short(POU,Homeobox)/NPC-OCT6-ChIP-Seq(GSE43916)/Homer	1	-0.5175	51	0.0568	2868.9	0.0583	Top1k_200bpNonPromOnlyDMSO_H3K27AcDmsoVSgne_knownResults.txt	OCT:OCT-short(POU,Homeobox)	0.974271										CLOCK(bHLH)/Liver-Clock-ChIP-Seq(GSE39860)/Homer	1	-0.8074	0.5451	36	0.0419	1997.2	0.0406	Top1k_200bpNonPromOnlyDMSO_SI_34143_DMSO_H3K27ac_diagenode_34144and34143_knownResults.txt	CLOCK(bHLH)	1.03202
BORIS(Zf)/K562-CTCFL-ChIP-Seq(GSE32465)/Homer	1	-0.5157	11	0.0122	629.2	0.0128	Top1k_200bpNonPromOnlyDMSO_H3K27AcDmsoVSgne_knownResults.txt	BORIS(Zf)	0.953125										Sp5(Zf)/mES-Sp5.Flag-ChIP-Seq(GSE72989)/Homer	1	-0.8661	0.5257	66	0.0768	3671.8	0.0746	Top1k_200bpNonPromOnlyDMSO_SI_34143_DMSO_H3K27ac_diagenode_34144and34143_knownResults.txt	Sp5(Zf)	1.02949
SF1(NR)/H295R-Nr5a1-ChIP-Seq(GSE44220)/Homer	1	-0.5135	38	0.0423	2146.5	0.0436	Top1k_200bpNonPromOnlyDMSO_H3K27AcDmsoVSgne_knownResults.txt	SF1(NR)	0.970183										ZNF415(Zf)/HEK293-ZNF415.GFP-ChIP-Seq(GSE58341)/Homer	1	-0.7996	0.5468	39	0.0454	2170.7	0.0441	Top1k_200bpNonPromOnlyDMSO_SI_34143_DMSO_H3K27ac_diagenode_34144and34143_knownResults.txt	ZNF415(Zf)	1.02948
STAT4(Stat)/CD4-Stat4-ChIP-Seq(GSE22104)/Homer	1	-0.5015	77	0.0857	4323.4	0.0879	Top1k_200bpNonPromOnlyDMSO_H3K27AcDmsoVSgne_knownResults.txt	STAT4(Stat)	0.974972										Pax7(Paired,Homeobox),longest/Myoblast-Pax7-ChIP-Seq(GSE25064)/Homer	1	-0.6054	0.6388	3	0.0035	164.9	0.0034	Top1k_200bpNonPromOnlyDMSO_SI_34143_DMSO_H3K27ac_diagenode_34144and34143_knownResults.txt	Pax7(Paired,Homeobox),longest	1.02941
GFY(?)/Promoter/Homer	1	-0.4865	4	0.0045	233.6	0.0047	Top1k_200bpNonPromOnlyDMSO_H3K27AcDmsoVSgne_knownResults.txt	GFY(?)	0.957447										Tgif1(Homeobox)/mES-Tgif1-ChIP-Seq(GSE55404)/Homer	1	-1.131	0.4342	276	0.3213	15424.2	0.3135	Top1k_200bpNonPromOnlyDMSO_SI_34143_DMSO_H3K27ac_diagenode_34144and34143_knownResults.txt	Tgif1(Homeobox)	1.02488
Sp2(Zf)/HEK293-Sp2.eGFP-ChIP-Seq(Encode)/Homer	1	-0.4826	130	0.1448	7275.1	0.1479	Top1k_200bpNonPromOnlyDMSO_H3K27AcDmsoVSgne_knownResults.txt	Sp2(Zf)	0.97904										ZNF768(Zf)/Rajj-ZNF768-ChIP-Seq(GSE111879)/Homer	1	-0.599	0.6411	4	0.0047	224.4	0.0046	Top1k_200bpNonPromOnlyDMSO_SI_34143_DMSO_H3K27ac_diagenode_34144and34143_knownResults.txt	ZNF768(Zf)	1.02174
ZNF41(Zf)/HEK293-ZNF41.GFP-ChIP-Seq(GSE58341)/Homer	1	-0.4773	2	0.0022	115.3	0.0023	Top1k_200bpNonPromOnlyDMSO_H3K27AcDmsoVSgne_knownResults.txt	ZNF41(Zf)	0.956522										SpiB(ETS)/OCILY3-SPIB-ChIP-Seq(GSE56857)/Homer	1	-0.6838	0.6007	20	0.0233	1129	0.0229	Top1k_200bpNonPromOnlyDMSO_SI_34143_DMSO_H3K27ac_diagenode_34144and34143_knownResults.txt	SpiB(ETS)	1.01747
Snail1(Zf)/LS174T-SNAIL1.HA-ChIP-Seq(GSE127183)/Homer	1	-0.4765	122	0.1359	6838.3	0.139	Top1k_200bpNonPromOnlyDMSO_H3K27AcDmsoVSgne_knownResults.txt	Snail1(Zf)	0.977698										Sp2(Zf)/HEK293-Sp2.eGFP-ChIP-Seq(Encode)/Homer	1	-0.7886	0.5509	102	0.1187	5759.1	0.1171	Top1k_200bpNonPromOnlyDMSO_SI_34143_DMSO_H3K27ac_diagenode_34144and34143_knownResults.txt	Sp2(Zf)	1.01366
NFAT(RHD)/Jurkat-NFATC1-ChIP-Seq(Jolma_et_al.)/Homer	1	-0.4706	72	0.0802	4068.9	0.0827	Top1k_200bpNonPromOnlyDMSO_H3K27AcDmsoVSgne_knownResults.txt	NFAT(RHD)	0.96977										c-Jun-CRE(bZIP)/K562-cJun-ChIP-Seq(GSE31477)/Homer	1	-0.6906	0.6007	28	0.0326	1585.5	0.0322	Top1k_200bpNonPromOnlyDMSO_SI_34143_DMSO_H3K27ac_diagenode_34144and34143_knownResults.txt	c-Jun-CRE(bZIP)	1.01242
Duxbl(Homeobox)/NIH3T3-Duxbl.HA-ChIP-Seq(GSE119782)/Homer	1	-0.4684	6	0.0067	354.5	0.0072	Top1k_200bpNonPromOnlyDMSO_H3K27AcDmsoVSgne_knownResults.txt	Duxbl(Homeobox)	0.930556										Nkx2.1(Homeobox)/LungAC-Nkx2.1-ChIP-Seq(GSE43252)/Homer	1	-0.7655	0.5607	295	0.3434	16801.5	0.3415	Top1k_200bpNonPromOnlyDMSO_SI_34143_DMSO_H3K27ac_diagenode_34144and34143_knownResults.txt	Nkx2.1(Homeobox)	1.00556
Zac1(Zf)/Neuro2A-Plagl1-ChIP-Seq(GSE75942)/Homer	1	-0.4585	281	0.3129	15630.2	0.3177	Top1k_200bpNonPromOnlyDMSO_H3K27AcDmsoVSgne_knownResults.txt	Zac1(Zf)	0.984891										ZFX(Zf)/mES-Zfx-ChIP-Seq(GSE11431)/Homer	1	-0.6911	0.6007	105	0.1222	5994.4	0.1218	Top1k_200bpNonPromOnlyDMSO_SI_34143_DMSO_H3K27ac_diagenode_34144and34143_knownResults.txt	ZFX(Zf)	1.00328
ZNF143|STAF(Zf)/CUTLL-ZNF143-ChIP-Seq(GSE29600)/Homer	1	-0.439	32	0.0356	1849.4	0.0376	Top1k_200bpNonPromOnlyDMSO_H3K27AcDmsoVSgne_knownResults.txt	ZNF143|STAF(Zf)	0.946809										Oct2(POU,Homeobox)/Bcell-Oct2-ChIP-Seq(GSE21512)/Homer	1	-0.6388	0.6228	25	0.0291	1432.4	0.0291	Top1k_200bpNonPromOnlyDMSO_SI_34143_DMSO_H3K27ac_diagenode_34144and34143_knownResults.txt	Oct2(POU,Homeobox)	1
p53(p53)/Saos-p53-ChIP-Seq(GSE15780)/Homer	1	-0.4312	6	0.0067	363.1	0.0074	Top1k_200bpNonPromOnlyDMSO_H3K27AcDmsoVSgne_knownResults.txt	p53(p53)	0.905405										ZBTB33(Zf)/GM12878-ZBTB33-ChIP-Seq(GSE32465)/Homer	1	-0.4612	0.7081	1	0.0012	57.6	0.0012	Top1k_200bpNonPromOnlyDMSO_SI_34143_DMSO_H3K27ac_diagenode_34144and34143_knownResults.txt	ZBTB33(Zf)	1
p53(p53)/Saos-p53-ChIP-Seq/Homer	1	-0.4312	6	0.0067	363.1	0.0074	Top1k_200bpNonPromOnlyDMSO_H3K27AcDmsoVSgne_knownResults.txt	p53(p53)	0.905405										ZNF711(Zf)/SHSY5Y-ZNF711-ChIP-Seq(GSE20673)/Homer	1	-0.645	0.6205	149	0.1735	8551.5	0.1738	Top1k_200bpNonPromOnlyDMSO_SI_34143_DMSO_H3K27ac_diagenode_34144and34143_knownResults.txt	ZNF711(Zf)	0.998274
CLOCK(bHLH)/Liver-Clock-ChIP-Seq(GSE39860)/Homer	1	-0.4247	36	0.0401	2083.4	0.0423	Top1k_200bpNonPromOnlyDMSO_H3K27AcDmsoVSgne_knownResults.txt	CLOCK(bHLH)	0.947991										KLF10(Zf)/HEK293-KLF10.GFP-ChIP-Seq(GSE58341)/Homer	1	-0.6188	0.6336	38	0.0442	2190.7	0.0445	Top1k_200bpNonPromOnlyDMSO_SI_34143_DMSO_H3K27ac_diagenode_34144and34143_knownResults.txt	KLF10(Zf)	0.993258
p53(p53)/mES-cMyc-ChIP-Seq(GSE11431)/Homer	1	-0.4141	2	0.0022	124.5	0.0025	Top1k_200bpNonPromOnlyDMSO_H3K27AcDmsoVSgne_knownResults.txt	p53(p53)	0.88										Nkx2.2(Homeobox)/NPC-Nkx2.2-ChIP-Seq(GSE61673)/Homer	1	-0.5433	0.6721	217	0.2526	12555	0.2552	Top1k_200bpNonPromOnlyDMSO_SI_34143_DMSO_H3K27ac_diagenode_34144and34143_knownResults.txt	Nkx2.2(Homeobox)	0.989812
Pax7(Paired,Homeobox),longest/Myoblast-Pax7-ChIP-Seq(GSE25064)/Homer	1	-0.4141	2	0.0022	124.1	0.0025	Top1k_200bpNonPromOnlyDMSO_H3K27AcDmsoVSgne_knownResults.txt	Pax7(Paired,Homeobox),longest	0.88										Eomes(T-box)/H9-Eomes-ChIP-Seq(GSE26097)/Homer	1	-0.4889	0.6955	204	0.2375	11867.5	0.2412	Top1k_200bpNonPromOnlyDMSO_SI_34143_DMSO_H3K27ac_diagenode_34144and34143_knownResults.txt	Eomes(T-box)	0.98466
Phox2a(Homeobox)/Neuron-Phox2a-ChIP-Seq(GSE31456)/Homer	1	-0.3956	29	0.0323	1703.7	0.0346	Top1k_200bpNonPromOnlyDMSO_H3K27AcDmsoVSgne_knownResults.txt	Phox2a(Homeobox)	0.933526										MafK(bZIP)/C2C12-MafK-ChIP-Seq(GSE36030)/Homer	1	-0.59	0.6452	16	0.0186	928.1	0.0189	Top1k_200bpNonPromOnlyDMSO_SI_34143_DMSO_H3K27ac_diagenode_34144and34143_knownResults.txt	MafK(bZIP)	0.984127
MafK(bZIP)/C2C12-MafK-ChIP-Seq(GSE36030)/Homer	1	-0.3951	17	0.0189	1016.9	0.0207	Top1k_200bpNonPromOnlyDMSO_H3K27AcDmsoVSgne_knownResults.txt	MafK(bZIP)	0.913043										TFE3(bHLH)/MEF-TFE3-ChIP-Seq(GSE75757)/Homer	1	-0.5329	0.6742	4	0.0047	235.4	0.0048	Top1k_200bpNonPromOnlyDMSO_SI_34143_DMSO_H3K27ac_diagenode_34144and34143_knownResults.txt	TFE3(bHLH)	0.979167
FXR(NR),IR1/Liver-FXR-ChIP-Seq(Chong_et_al.)/Homer	1	-0.395	32	0.0356	1874.5	0.0381	Top1k_200bpNonPromOnlyDMSO_H3K27AcDmsoVSgne_knownResults.txt	FXR(NR),IR1	0.934383										USF1(bHLH)/GM12878-Usf1-ChIP-Seq(GSE32465)/Homer	1	-0.5465	0.6721	29	0.0338	1702.6	0.0346	Top1k_200bpNonPromOnlyDMSO_SI_34143_DMSO_H3K27ac_diagenode_34144and34143_knownResults.txt	USF1(bHLH)	0.976879
RARa(NR)/K562-RARa-ChIP-Seq(Encode)/Homer	1	-0.395	320	0.3563	17863.3	0.3631	Top1k_200bpNonPromOnlyDMSO_H3K27AcDmsoVSgne_knownResults.txt	RARa(NR)	0.981272										p63(p53)/Keratinocyte-p63-ChIP-Seq(GSE17611)/Homer	1	-0.546	0.6721	25	0.0291	1469.1	0.0299	Top1k_200bpNonPromOnlyDMSO_SI_34143_DMSO_H3K27ac_diagenode_34144and34143_knownResults.txt	p63(p53)	0.973244
Brn1(POU,Homeobox)/NPC-Brn1-ChIP-Seq(GSE35496)/Homer	1	-0.3912	21	0.0234	1248.8	0.0254	Top1k_200bpNonPromOnlyDMSO_H3K27AcDmsoVSgne_knownResults.txt	Brn1(POU,Homeobox)	0.92126										GATA:SCL(Zf,bHLH)/Ter119-SCL-ChIP-Seq(GSE18720)/Homer	1	-0.5431	0.6721	8	0.0093	472.3	0.0096	Top1k_200bpNonPromOnlyDMSO_SI_34143_DMSO_H3K27ac_diagenode_34144and34143_knownResults.txt	GATA:SCL(Zf,bHLH)	0.96875
CTCF(Zf)/CD4+-CTCF-ChIP-Seq(Barski_et_al.)/Homer	1	-0.3822	6	0.0067	376.9	0.0077	Top1k_200bpNonPromOnlyDMSO_H3K27AcDmsoVSgne_knownResults.txt	CTCF(Zf)	0.87013										Gli2(Zf)/GM2-Gli2-ChIP-Chip(GSE112702)/Homer	1	-0.5319	0.6742	18	0.021	1065.5	0.0217	Top1k_200bpNonPromOnlyDMSO_SI_34143_DMSO_H3K27ac_diagenode_34144and34143_knownResults.txt	Gli2(Zf)	0.967742
HIF2a(bHLH)/785_O-HIF2a-ChIP-Seq(GSE34871)/Homer	1	-0.3196	20	0.0223	1228.1	0.025	Top1k_200bpNonPromOnlyDMSO_H3K27AcDmsoVSgne_knownResults.txt	HIF2a(bHLH)	0.892										RARa(NR)/K562-RARa-ChIP-Seq(Encode)/Homer	1	-0.2163	0.8478	291	0.3388	17330.9	0.3523	Top1k_200bpNonPromOnlyDMSO_SI_34143_DMSO_H3K27ac_diagenode_34144and34143_knownResults.txt	RARa(NR)	0.96168
Klf4(Zf)/mES-Klf4-ChIP-Seq(GSE11431)/Homer	1	-0.3145	38	0.0423	2271.5	0.0462	Top1k_200bpNonPromOnlyDMSO_H3K27AcDmsoVSgne_knownResults.txt	Klf4(Zf)	0.915584										KLF6(Zf)/PDAC-KLF6-ChIP-Seq(GSE64557)/Homer	1	-0.4122	0.7301	66	0.0768	3949.1	0.0803	Top1k_200bpNonPromOnlyDMSO_SI_34143_DMSO_H3K27ac_diagenode_34144and34143_knownResults.txt	KLF6(Zf)	0.956413
Atf2(bZIP)/3T3L1-Atf2-ChIP-Seq(GSE56872)/Homer	1	-0.2975	25	0.0278	1533.7	0.0312	Top1k_200bpNonPromOnlyDMSO_H3K27AcDmsoVSgne_knownResults.txt	Atf2(bZIP)	0.891026										DMRT6(DM)/Testis-DMRT6-ChIP-Seq(GSE60440)/Homer	1	-0.4789	0.7007	14	0.0163	848.1	0.0172	Top1k_200bpNonPromOnlyDMSO_SI_34143_DMSO_H3K27ac_diagenode_34144and34143_knownResults.txt	DMRT6(DM)	0.947674
Znf263(Zf)/K562-Znf263-ChIP-Seq(GSE31477)/Homer	1	-0.295	176	0.196	10055	0.2044	Top1k_200bpNonPromOnlyDMSO_H3K27AcDmsoVSgne_knownResults.txt	Znf263(Zf)	0.958904										CREB5(bZIP)/LNCaP-CREB5.V5-ChIP-Seq(GSE137775)/Homer	1	-0.4344	0.7228	29	0.0338	1758.6	0.0357	Top1k_200bpNonPromOnlyDMSO_SI_34143_DMSO_H3K27ac_diagenode_34144and34143_knownResults.txt	CREB5(bZIP)	0.946779
FOXA1:AR(Forkhead,NR)/LNCAP-AR-ChIP-Seq(GSE27824)/Homer	1	-0.2947	5	0.0056	341.9	0.0069	Top1k_200bpNonPromOnlyDMSO_H3K27AcDmsoVSgne_knownResults.txt	FOXA1:AR(Forkhead,NR)	0.811594										p53(p53)/Saos-p53-ChIP-Seq(GSE15780)/Homer	1	-0.5025	0.6879	6	0.007	362.4	0.0074	Top1k_200bpNonPromOnlyDMSO_SI_34143_DMSO_H3K27ac_diagenode_34144and34143_knownResults.txt	p53(p53)	0.945946
LRF(Zf)/Erythroblasts-ZBTB7A-ChIP-Seq(GSE74977)/Homer	1	-0.2932	133	0.1481	7657.3	0.1556	Top1k_200bpNonPromOnlyDMSO_H3K27AcDmsoVSgne_knownResults.txt	LRF(Zf)	0.951799										p53(p53)/Saos-p53-ChIP-Seq/Homer	1	-0.5025	0.6879	6	0.007	362.4	0.0074	Top1k_200bpNonPromOnlyDMSO_SI_34143_DMSO_H3K27ac_diagenode_34144and34143_knownResults.txt	p53(p53)	0.945946
E-box(bHLH)/Promoter/Homer	1	-0.2898	3	0.0033	214	0.0043	Top1k_200bpNonPromOnlyDMSO_H3K27AcDmsoVSgne_knownResults.txt	E-box(bHLH)	0.767442										Chop(bZIP)/MEF-Chop-ChIP-Seq(GSE35681)/Homer	1	-0.4632	0.7081	18	0.021	1092.5	0.0222	Top1k_200bpNonPromOnlyDMSO_SI_34143_DMSO_H3K27ac_diagenode_34144and34143_knownResults.txt	Chop(bZIP)	0.945946
Sp1(Zf)/Promoter/Homer	1	-0.2748	13	0.0145	839.6	0.0171	Top1k_200bpNonPromOnlyDMSO_H3K27AcDmsoVSgne_knownResults.txt	Sp1(Zf)	0.847953										Tbx5(T-box)/HL1-Tbx5.biotin-ChIP-Seq(GSE21529)/Homer	1	-0.09438	0.9339	316	0.3679	19166.2	0.3896	Top1k_200bpNonPromOnlyDMSO_SI_34143_DMSO_H3K27ac_diagenode_34144and34143_knownResults.txt	Tbx5(T-box)	0.944302
c-Jun-CRE(bZIP)/K562-cJun-ChIP-Seq(GSE31477)/Homer	1	-0.2723	26	0.029	1609.5	0.0327	Top1k_200bpNonPromOnlyDMSO_H3K27AcDmsoVSgne_knownResults.txt	c-Jun-CRE(bZIP)	0.88685										RUNX-AML(Runt)/CD4+-PolII-ChIP-Seq(Barski_et_al.)/Homer	1	-0.3675	0.7517	56	0.0652	3399.3	0.0691	Top1k_200bpNonPromOnlyDMSO_SI_34143_DMSO_H3K27ac_diagenode_34144and34143_knownResults.txt	RUNX-AML(Runt)	0.94356
RAR:RXR(NR),DR0/ES-RAR-ChIP-Seq(GSE56893)/Homer	1	-0.2721	10	0.0111	659.8	0.0134	Top1k_200bpNonPromOnlyDMSO_H3K27AcDmsoVSgne_knownResults.txt	RAR:RXR(NR),DR0	0.828358										bZIP:IRF(bZIP,IRF)/Th17-BatF-ChIP-Seq(GSE39756)/Homer	1	-0.3977	0.7357	39	0.0454	2372.9	0.0482	Top1k_200bpNonPromOnlyDMSO_SI_34143_DMSO_H3K27ac_diagenode_34144and34143_knownResults.txt	bZIP:IRF(bZIP,IRF)	0.941909
GFY-Staf(?,Zf)/Promoter/Homer	1	-0.2679	2	0.0022	152.9	0.0031	Top1k_200bpNonPromOnlyDMSO_H3K27AcDmsoVSgne_knownResults.txt	GFY-Staf(?,Zf)	0.709677										RUNX(Runt)/HPC7-Runx1-ChIP-Seq(GSE22178)/Homer	1	-0.3686	0.7517	52	0.0605	3162.6	0.0643	Top1k_200bpNonPromOnlyDMSO_SI_34143_DMSO_H3K27ac_diagenode_34144and34143_knownResults.txt	RUNX(Runt)	0.940902
HIF-1a(bHLH)/MCF7-HIF1a-ChIP-Seq(GSE28352)/Homer	1	-0.2674	15	0.0167	963.7	0.0196	Top1k_200bpNonPromOnlyDMSO_H3K27AcDmsoVSgne_knownResults.txt	HIF-1a(bHLH)	0.852041										E2F3(E2F)/MEF-E2F3-ChIP-Seq(GSE71376)/Homer	1	-0.4194	0.7268	28	0.0326	1707.5	0.0347	Top1k_200bpNonPromOnlyDMSO_SI_34143_DMSO_H3K27ac_diagenode_34144and34143_knownResults.txt	E2F3(E2F)	0.939481
p63(p53)/Keratinocyte-p63-ChIP-Seq(GSE17611)/Homer	1	-0.2563	26	0.029	1621.3	0.033	Top1k_200bpNonPromOnlyDMSO_H3K27AcDmsoVSgne_knownResults.txt	p63(p53)	0.878788										Tcf7(HMG)/GM12878-TCF7-ChIP-Seq(Encode)/Homer	1	-0.4305	0.7228	25	0.0291	1523.6	0.031	Top1k_200bpNonPromOnlyDMSO_SI_34143_DMSO_H3K27ac_diagenode_34144and34143_knownResults.txt	Tcf7(HMG)	0.93871
Oct2(POU,Homeobox)/Bcell-Oct2-ChIP-Seq(GSE21512)/Homer	1	-0.2556	20	0.0223	1268.9	0.0258	Top1k_200bpNonPromOnlyDMSO_H3K27AcDmsoVSgne_knownResults.txt	Oct2(POU,Homeobox)	0.864341										Tbx6(T-box)/ESC-Tbx6-ChIP-Seq(GSE93524)/Homer	1	-0.2608	0.8198	100	0.1164	6112.4	0.1242	Top1k_200bpNonPromOnlyDMSO_SI_34143_DMSO_H3K27ac_diagenode_34144and34143_knownResults.txt	Tbx6(T-box)	0.937198
Tbx21(T-box)/GM12878-TBX21-ChIP-Seq(Encode)/Homer	1	-0.2479	96	0.1069	5640.4	0.1146	Top1k_200bpNonPromOnlyDMSO_H3K27AcDmsoVSgne_knownResults.txt	Tbx21(T-box)	0.93281										Six1(Homeobox)/Myoblast-Six1-ChIP-Chip(GSE20150)/Homer	1	-0.4351	0.7228	18	0.021	1104.6	0.0225	Top1k_200bpNonPromOnlyDMSO_SI_34143_DMSO_H3K27ac_diagenode_34144and34143_knownResults.txt	Six1(Homeobox)	0.933333
Nkx2.2(Homeobox)/NPC-Nkx2.2-ChIP-Seq(GSE61673)/Homer	1	-0.2439	225	0.2506	12868.2	0.2615	Top1k_200bpNonPromOnlyDMSO_H3K27AcDmsoVSgne_knownResults.txt	Nkx2.2(Homeobox)	0.958317										Znf263(Zf)/K562-Znf263-ChIP-Seq(GSE31477)/Homer	1	-0.181	0.8721	141	0.1641	8669.5	0.1762	Top1k_200bpNonPromOnlyDMSO_SI_34143_DMSO_H3K27ac_diagenode_34144and34143_knownResults.txt	Znf263(Zf)	0.931328
Oct11(POU,Homeobox)/NCIH1048-POU2F3-ChIP-seq(GSE115123)/Homer	1	-0.2386	20	0.0223	1280.8	0.026	Top1k_200bpNonPromOnlyDMSO_H3K27AcDmsoVSgne_knownResults.txt	Oct11(POU,Homeobox)	0.857692										HIF2a(bHLH)/785_O-HIF2a-ChIP-Seq(GSE34871)/Homer	1	-0.4223	0.7265	21	0.0244	1289.9	0.0262	Top1k_200bpNonPromOnlyDMSO_SI_34143_DMSO_H3K27ac_diagenode_34144and34143_knownResults.txt	HIF2a(bHLH)	0.931298
CEBP(bZIP)/ThioMac-CEBPb-ChIP-Seq(GSE21512)/Homer	1	-0.2337	63	0.0702	3782.4	0.0769	Top1k_200bpNonPromOnlyDMSO_H3K27AcDmsoVSgne_knownResults.txt	CEBP(bZIP)	0.912874										GLI3(Zf)/Limb-GLI3-ChIP-Chip(GSE11077)/Homer	1	-0.4758	0.701	7	0.0081	429.3	0.0087	Top1k_200bpNonPromOnlyDMSO_SI_34143_DMSO_H3K27ac_diagenode_34144and34143_knownResults.txt	GLI3(Zf)	0.931034
Zfp57(Zf)/H1-ZFP57.HA-ChIP-Seq(GSE115387)/Homer	1	-0.2329	13	0.0145	863.3	0.0175	Top1k_200bpNonPromOnlyDMSO_H3K27AcDmsoVSgne_knownResults.txt	Zfp57(Zf)	0.828571										Nur77(NR)/K562-NR4A1-ChIP-Seq(GSE31363)/Homer	1	-0.4432	0.7187	12	0.014	741.1	0.0151	Top1k_200bpNonPromOnlyDMSO_SI_34143_DMSO_H3K27ac_diagenode_34144and34143_knownResults.txt	Nur77(NR)	0.927152
Mouse_Recombination_Hotspot(Zf)/Testis-DMC1-ChIP-Seq(GSE24438)/Homer	1	-0.2174	4	0.0045	304.5	0.0062	Top1k_200bpNonPromOnlyDMSO_H3K27AcDmsoVSgne_knownResults.txt	Mouse_Recombination_Hotspot(Zf)	0.725806										Srebp1a(bHLH)/HepG2-Srebp1a-ChIP-Seq(GSE31477)/Homer	1	-0.3846	0.7432	23	0.0268	1428.8	0.029	Top1k_200bpNonPromOnlyDMSO_SI_34143_DMSO_H3K27ac_diagenode_34144and34143_knownResults.txt	Srebp1a(bHLH)	0.924138
JunD(bZIP)/K562-JunD-ChIP-Seq/Homer	1	-0.2068	3	0.0033	240.3	0.0049	Top1k_200bpNonPromOnlyDMSO_H3K27AcDmsoVSgne_knownResults.txt	JunD(bZIP)	0.673469										Tbx21(T-box)/GM12878-TBX21-ChIP-Seq(Encode)/Homer	1	-0.1637	0.8852	95	0.1106	5978.5	0.1215	Top1k_200bpNonPromOnlyDMSO_SI_34143_DMSO_H3K27ac_diagenode_34144and34143_knownResults.txt	Tbx21(T-box)	0.910288
Srebp1a(bHLH)/HepG2-Srebp1a-ChIP-Seq(GSE31477)/Homer	1	-0.1941	25	0.0278	1615.4	0.0328	Top1k_200bpNonPromOnlyDMSO_H3K27AcDmsoVSgne_knownResults.txt	Srebp1a(bHLH)	0.847561										JunD(bZIP)/K562-JunD-ChIP-Seq/Homer	1	-0.4124	0.7301	4	0.0047	259.7	0.0053	Top1k_200bpNonPromOnlyDMSO_SI_34143_DMSO_H3K27ac_diagenode_34144and34143_knownResults.txt	JunD(bZIP)	0.886792
SCRT1(Zf)/HEK293-SCRT1.eGFP-ChIP-Seq(Encode)/Homer	1	-0.191	29	0.0323	1857	0.0377	Top1k_200bpNonPromOnlyDMSO_H3K27AcDmsoVSgne_knownResults.txt	SCRT1(Zf)	0.856764										PAX5(Paired,Homeobox),condensed/GM12878-PAX5-ChIP-Seq(GSE32465)/Homer	1	-0.3997	0.7357	6	0.007	388.5	0.0079	Top1k_200bpNonPromOnlyDMSO_SI_34143_DMSO_H3K27ac_diagenode_34144and34143_knownResults.txt	PAX5(Paired,Homeobox),condensed	0.886076
RFX(HTH)/K562-RFX3-ChIP-Seq(SRA012198)/Homer	1	-0.1887	3	0.0033	247.6	0.005	Top1k_200bpNonPromOnlyDMSO_H3K27AcDmsoVSgne_knownResults.txt	RFX(HTH)	0.66										Atf2(bZIP)/3T3L1-Atf2-ChIP-Seq(GSE56872)/Homer	1	-0.2826	0.809	24	0.0279	1552	0.0315	Top1k_200bpNonPromOnlyDMSO_SI_34143_DMSO_H3K27ac_diagenode_34144and34143_knownResults.txt	Atf2(bZIP)	0.885714
Tbet(T-box)/CD8-Tbet-ChIP-Seq(GSE33802)/Homer	1	-0.1744	94	0.1047	5644	0.1147	Top1k_200bpNonPromOnlyDMSO_H3K27AcDmsoVSgne_knownResults.txt	Tbet(T-box)	0.912816										Pax7(Paired,Homeobox)/Myoblast-Pax7-ChIP-Seq(GSE25064)/Homer	1	-0.3627	0.7522	7	0.0081	462.5	0.0094	Top1k_200bpNonPromOnlyDMSO_SI_34143_DMSO_H3K27ac_diagenode_34144and34143_knownResults.txt	Pax7(Paired,Homeobox)	0.861702
TFE3(bHLH)/MEF-TFE3-ChIP-Seq(GSE75757)/Homer	1	-0.1744	3	0.0033	253.6	0.0052	Top1k_200bpNonPromOnlyDMSO_H3K27AcDmsoVSgne_knownResults.txt	TFE3(bHLH)	0.634615										Oct11(POU,Homeobox)/NCIH1048-POU2F3-ChIP-seq(GSE115123)/Homer	1	-0.2336	0.8354	21	0.0244	1404.3	0.0285	Top1k_200bpNonPromOnlyDMSO_SI_34143_DMSO_H3K27ac_diagenode_34144and34143_knownResults.txt	Oct11(POU,Homeobox)	0.85614
Reverb(NR),DR2/RAW-Reverba.biotin-ChIP-Seq(GSE45914)/Homer	1	-0.1735	12	0.0134	842.8	0.0171	Top1k_200bpNonPromOnlyDMSO_H3K27AcDmsoVSgne_knownResults.txt	Reverb(NR),DR2	0.783626										RUNX2(Runt)/PCa-RUNX2-ChIP-Seq(GSE33889)/Homer	1	-0.08912	0.936	58	0.0675	3908.2	0.0794	Top1k_200bpNonPromOnlyDMSO_SI_34143_DMSO_H3K27ac_diagenode_34144and34143_knownResults.txt	RUNX2(Runt)	0.850126
Sp5(Zf)/mES-Sp5.Flag-ChIP-Seq(GSE72989)/Homer	1	-0.1606	77	0.0857	4694.9	0.0954	Top1k_200bpNonPromOnlyDMSO_H3K27AcDmsoVSgne_knownResults.txt	Sp5(Zf)	0.898323										NFAT:AP1(RHD,bZIP)/Jurkat-NFATC1-ChIP-Seq(Jolma_et_al.)/Homer	1	-0.2825	0.809	12	0.014	810.3	0.0165	Top1k_200bpNonPromOnlyDMSO_SI_34143_DMSO_H3K27ac_diagenode_34144and34143_knownResults.txt	NFAT:AP1(RHD,bZIP)	0.848485
KLF3(Zf)/MEF-Klf3-ChIP-Seq(GSE44748)/Homer	1	-0.1559	40	0.0445	2549.7	0.0518	Top1k_200bpNonPromOnlyDMSO_H3K27AcDmsoVSgne_knownResults.txt	KLF3(Zf)	0.859073										RAR:RXR(NR),DR0/ES-RAR-ChIP-Seq(GSE56893)/Homer	1	-0.3097	0.7893	9	0.0105	608.4	0.0124	Top1k_200bpNonPromOnlyDMSO_SI_34143_DMSO_H3K27ac_diagenode_34144and34143_knownResults.txt	RAR:RXR(NR),DR0	0.846774
PAX6(Paired,Homeobox)/Forebrain-Pax6-ChIP-Seq(GSE66961)/Homer	1	-0.1549	4	0.0045	334	0.0068	Top1k_200bpNonPromOnlyDMSO_H3K27AcDmsoVSgne_knownResults.txt	PAX6(Paired,Homeobox)	0.661765										NFkB-p65(RHD)/GM12787-p65-ChIP-Seq(GSE19485)/Homer	1	-0.1209	0.9195	32	0.0373	2221	0.0451	Top1k_200bpNonPromOnlyDMSO_SI_34143_DMSO_H3K27ac_diagenode_34144and34143_knownResults.txt	NFkB-p65(RHD)	0.827051
DUX4(Homeobox)/Myoblasts-DUX4.V5-ChIP-Seq(GSE75791)/Homer	1	-0.1518	2	0.0022	189.6	0.0039	Top1k_200bpNonPromOnlyDMSO_H3K27AcDmsoVSgne_knownResults.txt	DUX4(Homeobox)	0.564103										Tbet(T-box)/CD8-Tbet-ChIP-Seq(GSE33802)/Homer	1	-0.02309	0.9884	86	0.1001	5970.2	0.1213	Top1k_200bpNonPromOnlyDMSO_SI_34143_DMSO_H3K27ac_diagenode_34144and34143_knownResults.txt	Tbet(T-box)	0.825227
YY1(Zf)/Promoter/Homer	1	-0.1394	3	0.0033	271	0.0055	Top1k_200bpNonPromOnlyDMSO_H3K27AcDmsoVSgne_knownResults.txt	YY1(Zf)	0.6										Zfp57(Zf)/H1-ZFP57.HA-ChIP-Seq(GSE115387)/Homer	1	-0.262	0.8198	10	0.0116	694.6	0.0141	Top1k_200bpNonPromOnlyDMSO_SI_34143_DMSO_H3K27ac_diagenode_34144and34143_knownResults.txt	Zfp57(Zf)	0.822695
CRE(bZIP)/Promoter/Homer	1	-0.1313	9	0.01	685.6	0.0139	Top1k_200bpNonPromOnlyDMSO_H3K27AcDmsoVSgne_knownResults.txt	CRE(bZIP)	0.719424										ZKSCAN1(Zf)/HepG2-ZKSCAN1-ChIP-Seq(Encode)/Homer	1	-0.3707	0.7517	2	0.0023	137.7	0.0028	Top1k_200bpNonPromOnlyDMSO_SI_34143_DMSO_H3K27ac_diagenode_34144and34143_knownResults.txt	ZKSCAN1(Zf)	0.821429
NFAT:AP1(RHD,bZIP)/Jurkat-NFATC1-ChIP-Seq(Jolma_et_al.)/Homer	1	-0.1292	10	0.0111	752.8	0.0153	Top1k_200bpNonPromOnlyDMSO_H3K27AcDmsoVSgne_knownResults.txt	NFAT:AP1(RHD,bZIP)	0.72549										Npas4(bHLH)/Neuron-Npas4-ChIP-Seq(GSE127793)/Homer	1	-0.05381	0.9652	55	0.064	3838.7	0.078	Top1k_200bpNonPromOnlyDMSO_SI_34143_DMSO_H3K27ac_diagenode_34144and34143_knownResults.txt	Npas4(bHLH)	0.820513
Zfp281(Zf)/ES-Zfp281-ChIP-Seq(GSE81042)/Homer	1	-0.1268	9	0.01	689.7	0.014	Top1k_200bpNonPromOnlyDMSO_H3K27AcDmsoVSgne_knownResults.txt	Zfp281(Zf)	0.714286										NFkB-p50,p52(RHD)/Monocyte-p50-ChIP-Chip(Schreiber_et_al.)/Homer	1	-0.279	0.809	5	0.0058	362.1	0.0074	Top1k_200bpNonPromOnlyDMSO_SI_34143_DMSO_H3K27ac_diagenode_34144and34143_knownResults.txt	NFkB-p50,p52(RHD)	0.783784
GATA:SCL(Zf,bHLH)/Ter119-SCL-ChIP-Seq(GSE18720)/Homer	1	-0.1192	6	0.0067	495.8	0.0101	Top1k_200bpNonPromOnlyDMSO_H3K27AcDmsoVSgne_knownResults.txt	GATA:SCL(Zf,bHLH)	0.663366										GFY-Staf(?,Zf)/Promoter/Homer	1	-0.3291	0.776	2	0.0023	145.2	0.003	Top1k_200bpNonPromOnlyDMSO_SI_34143_DMSO_H3K27ac_diagenode_34144and34143_knownResults.txt	GFY-Staf(?,Zf)	0.766667
Srebp2(bHLH)/HepG2-Srebp2-ChIP-Seq(GSE31477)/Homer	1	-0.1051	17	0.0189	1226.6	0.0249	Top1k_200bpNonPromOnlyDMSO_H3K27AcDmsoVSgne_knownResults.txt	Srebp2(bHLH)	0.759036										ETS:RUNX(ETS,Runt)/Jurkat-RUNX1-ChIP-Seq(GSE17954)/Homer	1	-0.2426	0.8318	5	0.0058	376.8	0.0077	Top1k_200bpNonPromOnlyDMSO_SI_34143_DMSO_H3K27ac_diagenode_34144and34143_knownResults.txt	ETS:RUNX(ETS,Runt)	0.753247
ZNF669(Zf)/HEK293-ZNF669.GFP-ChIP-Seq(GSE58341)/Homer	1	-0.09284	2	0.0022	221.4	0.0045	Top1k_200bpNonPromOnlyDMSO_H3K27AcDmsoVSgne_knownResults.txt	ZNF669(Zf)	0.488889										FOXA1:AR(Forkhead,NR)/LNCAP-AR-ChIP-Seq(GSE27824)/Homer	1	-0.2033	0.8569	6	0.007	462.7	0.0094	Top1k_200bpNonPromOnlyDMSO_SI_34143_DMSO_H3K27ac_diagenode_34144and34143_knownResults.txt	FOXA1:AR(Forkhead,NR)	0.744681
KLF6(Zf)/PDAC-KLF6-ChIP-Seq(GSE64557)/Homer	1	-0.08578	80	0.0891	5041.1	0.1025	Top1k_200bpNonPromOnlyDMSO_H3K27AcDmsoVSgne_knownResults.txt	KLF6(Zf)	0.869268										Srebp2(bHLH)/HepG2-Srebp2-ChIP-Seq(GSE31477)/Homer	1	-0.09599	0.9339	14	0.0163	1095.6	0.0223	Top1k_200bpNonPromOnlyDMSO_SI_34143_DMSO_H3K27ac_diagenode_34144and34143_knownResults.txt	Srebp2(bHLH)	0.730942
Tbx6(T-box)/ESC-Tbx6-ChIP-Seq(GSE93524)/Homer	1	-0.07715	97	0.108	6059.8	0.1232	Top1k_200bpNonPromOnlyDMSO_H3K27AcDmsoVSgne_knownResults.txt	Tbx6(T-box)	0.876623										SCRT1(Zf)/HEK293-SCRT1.eGFP-ChIP-Seq(Encode)/Homer	1	-0.04578	0.9707	22	0.0256	1740.8	0.0354	Top1k_200bpNonPromOnlyDMSO_SI_34143_DMSO_H3K27ac_diagenode_34144and34143_knownResults.txt	SCRT1(Zf)	0.723164
Nkx2.1(Homeobox)/LungAC-Nkx2.1-ChIP-Seq(GSE43252)/Homer	1	-0.06654	293	0.3263	17212.2	0.3498	Top1k_200bpNonPromOnlyDMSO_H3K27AcDmsoVSgne_knownResults.txt	Nkx2.1(Homeobox)	0.932819										p53(p53)/mES-cMyc-ChIP-Seq(GSE11431)/Homer	1	-0.2419	0.8318	1	0.0012	88.7	0.0018	Top1k_200bpNonPromOnlyDMSO_SI_34143_DMSO_H3K27ac_diagenode_34144and34143_knownResults.txt	p53(p53)	0.666667
NRF(NRF)/Promoter/Homer	1	-0.06312	3	0.0033	329.2	0.0067	Top1k_200bpNonPromOnlyDMSO_H3K27AcDmsoVSgne_knownResults.txt	NRF(NRF)	0.492537										Zfp281(Zf)/ES-Zfp281-ChIP-Seq(GSE81042)/Homer	1	-0.1117	0.9228	6	0.007	524.9	0.0107	Top1k_200bpNonPromOnlyDMSO_SI_34143_DMSO_H3K27ac_diagenode_34144and34143_knownResults.txt	Zfp281(Zf)	0.654206
TCFL2(HMG)/K562-TCF7L2-ChIP-Seq(GSE29196)/Homer	1	-0.02321	2	0.0022	311	0.0063	Top1k_200bpNonPromOnlyDMSO_H3K27AcDmsoVSgne_knownResults.txt	TCFL2(HMG)	0.349206										Duxbl(Homeobox)/NIH3T3-Duxbl.HA-ChIP-Seq(GSE119782)/Homer	1	-0.1127	0.9228	4	0.0047	376.9	0.0077	Top1k_200bpNonPromOnlyDMSO_SI_34143_DMSO_H3K27ac_diagenode_34144and34143_knownResults.txt	Duxbl(Homeobox)	0.61039
Rfx2(HTH)/LoVo-RFX2-ChIP-Seq(GSE49402)/Homer	1	-0.02285	2	0.0022	311	0.0063	Top1k_200bpNonPromOnlyDMSO_H3K27AcDmsoVSgne_knownResults.txt	Rfx2(HTH)	0.349206										NRF1(NRF)/MCF7-NRF1-ChIP-Seq(Unpublished)/Homer	1	-0.1989	0.8587	1	0.0012	98.4	0.002	Top1k_200bpNonPromOnlyDMSO_SI_34143_DMSO_H3K27ac_diagenode_34144and34143_knownResults.txt	NRF1(NRF)	0.6
Tbx5(T-box)/HL1-Tbx5.biotin-ChIP-Seq(GSE21529)/Homer	1	-0.02223	334	0.3719	19890.4	0.4043	Top1k_200bpNonPromOnlyDMSO_H3K27AcDmsoVSgne_knownResults.txt	Tbx5(T-box)	0.919861										E-box(bHLH)/Promoter/Homer	1	-0.1175	0.9205	2	0.0023	215.8	0.0044	Top1k_200bpNonPromOnlyDMSO_SI_34143_DMSO_H3K27ac_diagenode_34144and34143_knownResults.txt	E-box(bHLH)	0.522727
ZNF768(Zf)/Rajj-ZNF768-ChIP-Seq(GSE111879)/Homer	1	-0.006188	1	0.0011	278	0.0057	Top1k_200bpNonPromOnlyDMSO_H3K27AcDmsoVSgne_knownResults.txt	ZNF768(Zf)	0.192982										RARg(NR)/ES-RARg-ChIP-Seq(GSE30538)/Homer	1	-0.1285	0.9147	1	0.0012	121.8	0.0025	Top1k_200bpNonPromOnlyDMSO_SI_34143_DMSO_H3K27ac_diagenode_34144and34143_knownResults.txt	RARg(NR)	0.48
CTCF-SatelliteElement(Zf?)/CD4+-CTCF-ChIP-Seq(Barski_et_al.)/Homer	1	0	0	0	50.9	0.001	Top1k_200bpNonPromOnlyDMSO_H3K27AcDmsoVSgne_knownResults.txt	CTCF-SatelliteElement(Zf?)	0										GFY(?)/Promoter/Homer	1	-0.07333	0.9487	2	0.0023	247.5	0.005	Top1k_200bpNonPromOnlyDMSO_SI_34143_DMSO_H3K27ac_diagenode_34144and34143_knownResults.txt	GFY(?)	0.46
DUX(Homeobox)/C2C12-Dux-ChIP-Seq(GSE87279)/Homer	1	0	0	0	8.1	0.0002	Top1k_200bpNonPromOnlyDMSO_H3K27AcDmsoVSgne_knownResults.txt	DUX(Homeobox)	0										TCFL2(HMG)/K562-TCF7L2-ChIP-Seq(GSE29196)/Homer	1	-0.04234	0.9718	2	0.0023	284.6	0.0058	Top1k_200bpNonPromOnlyDMSO_SI_34143_DMSO_H3K27ac_diagenode_34144and34143_knownResults.txt	TCFL2(HMG)	0.396552
GFX(?)/Promoter/Homer	1	0	0	0	40.8	0.0008	Top1k_200bpNonPromOnlyDMSO_H3K27AcDmsoVSgne_knownResults.txt	GFX(?)	0										DUX(Homeobox)/C2C12-Dux-ChIP-Seq(GSE87279)/Homer	1	0	1	0	0	17.9	0.0004	Top1k_200bpNonPromOnlyDMSO_SI_34143_DMSO_H3K27ac_diagenode_34144and34143_knownResults.txt	DUX(Homeobox)	0
OCT:OCT(POU,Homeobox)/NPC-Brn1-ChIP-Seq(GSE35496)/Homer	1	0	0	0	25.8	0.0005	Top1k_200bpNonPromOnlyDMSO_H3K27AcDmsoVSgne_knownResults.txt	OCT:OCT(POU,Homeobox)	0										GFX(?)/Promoter/Homer	1	0	1	0	0	27.1	0.0006	Top1k_200bpNonPromOnlyDMSO_SI_34143_DMSO_H3K27ac_diagenode_34144and34143_knownResults.txt	GFX(?)	0
Ronin(THAP)/ES-Thap11-ChIP-Seq(GSE51522)/Homer	1	0	0	0	74.9	0.0015	Top1k_200bpNonPromOnlyDMSO_H3K27AcDmsoVSgne_knownResults.txt	Ronin(THAP)	0										T1ISRE(IRF)/ThioMac-Ifnb-Expression/Homer	1	0	1	0	0	42.9	0.0009	Top1k_200bpNonPromOnlyDMSO_SI_34143_DMSO_H3K27ac_diagenode_34144and34143_knownResults.txt	T1ISRE(IRF)	0
T1ISRE(IRF)/ThioMac-Ifnb-Expression/Homer	1	0	0	0	52.6	0.0011	Top1k_200bpNonPromOnlyDMSO_H3K27AcDmsoVSgne_knownResults.txt	T1ISRE(IRF)	0										ZFP3(Zf)/HEK293-ZFP3.GFP-ChIP-Seq(GSE58341)/Homer	1	0	1	0	0	25.4	0.0005	Top1k_200bpNonPromOnlyDMSO_SI_34143_DMSO_H3K27ac_diagenode_34144and34143_knownResults.txt	ZFP3(Zf)	0
ZFP3(Zf)/HEK293-ZFP3.GFP-ChIP-Seq(GSE58341)/Homer	1	0	0	0	30.4	0.0006	Top1k_200bpNonPromOnlyDMSO_H3K27AcDmsoVSgne_knownResults.txt	ZFP3(Zf)	0										ZNF528(Zf)/HEK293-ZNF528.GFP-ChIP-Seq(GSE58341)/Homer	1	0	1	0	0	12.3	0.0003	Top1k_200bpNonPromOnlyDMSO_SI_34143_DMSO_H3K27ac_diagenode_34144and34143_knownResults.txt	ZNF528(Zf)	0
ZNF528(Zf)/HEK293-ZNF528.GFP-ChIP-Seq(GSE58341)/Homer	1	0	0	0	24.3	0.0005	Top1k_200bpNonPromOnlyDMSO_H3K27AcDmsoVSgne_knownResults.txt	ZNF528(Zf)	0
