# Supplementary material for: Targeting histone H2B acetylated enhanceosomes via p300/CBP degradation in prostate cancer
Source: Nat Genet. 2025 Oct 3;57(10):2468–81. doi: 10.1038/s41588-025-02336-6 (PMC12513837; doi:10.1038/s41588-025-02336-6)
Supplement: Supplementary file 7 — Statistical source data for Fig. 4. [file 41588_2025_2336_MOESM7_ESM.xlsx]

## Sheet: Fig. 4C
	DMSO-1	DMSO-1	CBPD-409	CBPD-409	GNE-049	GNE-049	CCS-1477	CCS-1477	A485	A485
DEFB132	0.866023	1.13398	0	0	0.043533	0.355315	0.153985	0.131089	0	0.037709
SLC38A4	1.26137	0.738626	0	0	0.326087	0.120979	0.07209	0.163657	0	0
TUBA3D	0.944326	1.05567	0	0	0.155352	0.115272	0	0.077968	0.081496	0.134569
TRPM8	0.998639	1.00136	0.013857	0.01504	0.381383	0.375464	0.158016	0.157611	0.245184	0.236815
KLK2	1.00824	0.991761	0.019558	0.019501	0.695917	0.650529	0.129983	0.130273	0.175928	0.175436
KLK3	0.959438	1.04056	0.023218	0.017382	0.658584	0.673199	0.087569	0.106322	0.154619	0.149597
NKX3-1	1.0058	0.994202	0.03227	0.030588	1.03067	0.98933	0.750626	0.734777	0.114002	0.119827
CHRNA2	1.00722	0.992778	0.038113	0.026527	0.80664	0.733223	0.585983	0.615809	0.144927	0.168194
C1orf116	1.03035	0.969647	0.040032	0.031548	0.984214	0.984517	0.783368	0.767819	0.355558	0.372707
ST6GALNAC1	1.06607	0.933931	0.047203	0.040196	0.276902	0.194173	0.164141	0.140499	0.312868	0.239858
KCNMA1	1.00178	0.998218	0.085172	0.05818	0.196504	0.202986	0.094551	0.112158	0.17686	0.183566
ZBTB16	1.00287	0.997132	0.085248	0.078963	0.843995	0.844119	0.487524	0.458431	0.715047	0.687451
C19orf48	1.01422	0.985777	0.078347	0.09015	0.459253	0.432896	0.175371	0.185491	0.285439	0.274544
INPP4B	0.960304	1.0397	0.072885	0.101807	0.701976	0.666513	0.34791	0.35636	0.596896	0.579111
PMEPA1	0.990172	1.00983	0.087127	0.09506	0.66292	0.619027	0.3529	0.330131	0.333654	0.331281
C9orf152	0.974237	1.02576	0.102193	0.085893	0.45478	0.489869	0.21896	0.216794	0.933291	0.910892
SPDEF	1.02259	0.977405	0.096562	0.09409	0.647255	0.635419	0.282177	0.274799	0.744393	0.678977
FZD8	1.03574	0.964259	0.104518	0.093917	0.358322	0.379498	0.326345	0.39656	0.446635	0.40191
AGR2	1.02658	0.973423	0.100166	0.101271	0.664905	0.709611	0.702565	0.743608	0.124965	0.127738
NNMT	1.0428	0.957197	0.040985	0.166199	0.818001	0.783987	0.321576	0.363514	1.16361	1.09727
CLDN8	1.04441	0.955591	0.087257	0.127381	0.787495	0.751273	0.407883	0.395229	0.224261	0.048725
STEAP4	1.06497	0.935031	0.112069	0.109213	0.213819	0.210265	0.133234	0.135527	0.115849	0.11797
NDRG1	1.03937	0.960633	0.1181	0.110753	0.902973	0.752639	0.513926	0.466004	0.456339	0.47307
CSGALNACT1	1.00151	0.998486	0.157903	0.139229	0.409155	0.322413	0.211393	0.197883	1.65676	1.51604
H2BFS	0.932429	1.06757	0.143848	0.177213	0.287423	0.244392	0.269023	0.28651	0.194056	0.168628
HIST2H2AA3	1.06703	0.932966	0.164445	0.173478	0.281248	0.19726	0.254388	0.242394	0.10972	0.168182
KIF22	1.03168	0.968318	0.181709	0.166075	0.425076	0.427637	0.390579	0.365373	0.361093	0.357489
HIST1H2BK	1.04748	0.952523	0.179689	0.182173	0.267275	0.267291	0.297399	0.279521	0.162219	0.181762
TMPRSS2	0.99336	1.00664	0.192681	0.204953	0.448154	0.496482	0.338901	0.368393	1.40928	1.3095
ZNF350	1.00082	0.999178	0.21355	0.207412	0.600612	0.570868	0.382553	0.351396	0.995895	1.04341
RHOU	1.00105	0.998946	0.208919	0.215386	0.78524	0.8401	0.721845	0.704793	0.483777	0.533871
MYBPC1	1.12295	0.877053	0.195955	0.233201	0.236165	0.211912	0.189414	0.181924	4.26987	4.66706
KLK4	0.989905	1.01009	0.229959	0.205923	1.28481	1.34639	0.945703	0.923079	1.76383	1.65228
AZGP1	1.39907	0.600928	0.258725	0.199076	0.210983	0.329586	0.093287	0.105888	0.553398	0.456894
BMPR1B	1.01392	0.98608	0.232272	0.257149	0.397702	0.382095	0.212625	0.215901	1.9716	2.07549
SLC45A3	0.994854	1.00515	0.256476	0.244599	2.21916	2.18005	1.44293	1.42887	0.22829	0.230207
CREB3L4	1.01311	0.98689	0.254189	0.24901	0.464715	0.467595	0.35164	0.359615	0.549851	0.586257
CENPN	0.980955	1.01904	0.257215	0.25884	0.498654	0.43966	0.486245	0.483397	0.799478	0.787848
SORD	0.993462	1.00654	0.259264	0.258451	0.416898	0.442226	0.400099	0.381433	0.251545	0.322635
HIST2H2AA4	0.982583	1.01742	0.29223	0.225871	0.211763	0.36559	0.430862	0.518672	0.201394	0.12388
DLX1	0.989867	1.01013	0.279904	0.259351	0.329089	0.3968	0.272826	0.347218	0.27661	0.304498
TMCC3	0.984381	1.01562	0.307186	0.261298	0.464238	0.4862	0.347383	0.358762	0.591205	0.602459
TPD52	1.00252	0.997485	0.293521	0.288506	0.660849	0.639836	0.531862	0.555088	0.670517	0.715024
GREB1	0.995538	1.00446	0.303288	0.281244	0.557096	0.547966	0.343992	0.333658	0.500518	0.527889
ENDOD1	1.00525	0.994749	0.293023	0.307737	0.494792	0.481157	0.325341	0.326089	0.404731	0.434398
GLUD1	0.993836	1.00616	0.326136	0.300583	0.845861	0.882893	0.677732	0.699759	0.960575	1.00339
HIST1H2BC	1.04939	0.950609	0.318367	0.308537	0.360407	0.40135	0.402885	0.428695	0.221536	0.231382
HPGD	1.03502	0.964984	0.281299	0.346896	0.494331	0.571389	0.586514	0.595928	0.158981	0.268969
ATAD2	0.990707	1.00929	0.28565	0.3524	0.307	0.331202	0.286546	0.29572	0.284684	0.31069
ELL2	1.00333	0.996666	0.33688	0.341427	0.700686	0.692425	0.648925	0.662945	0.499211	0.509478
SDK1	1.00037	0.999628	0.365169	0.313698	0.627384	0.672419	0.655327	0.626515	0.659364	0.652144
IL20RA	1.04861	0.951393	0.386859	0.318468	0.513774	0.470265	0.437751	0.368899	0.472152	0.523004
AMACR	1.01785	0.982152	0.363106	0.367446	0.798299	0.791529	0.513721	0.569	1.57723	1.52941
MTFP1	1.1125	0.887497	0.370568	0.366651	0.408722	0.435309	0.364896	0.422469	0.255001	0.29765
PDIA5	0.971048	1.02895	0.394473	0.344769	0.557291	0.645391	0.542614	0.576795	0.490178	0.51279
PEX10	0.978844	1.02116	0.392356	0.372651	0.640304	0.617265	0.562509	0.578611	0.383505	0.399606
CYP4F8	0.952752	1.04725	0.410585	0.354513	0.460162	0.408925	0.263707	0.286915	0.357759	0.328665
TGM2	0.999156	1.00084	0.41695	0.354431	0.851695	0.673286	0.553922	0.490986	0.497013	0.520896
MESP1	0.949408	1.05059	0.412947	0.360591	1.19873	1.15969	0.658555	0.704895	0.957828	0.898311
ODC1	1.02828	0.971716	0.400193	0.373596	0.50581	0.494669	0.541257	0.525603	0.348425	0.373261
ZG16B	1.17245	0.827547	0.394618	0.388137	1.00131	1.15663	0.856748	0.744303	0.948342	0.984568
SLC45A2	0.586237	1.41376	0.446864	0.342713	0.576134	1.03311	0.404553	0.375121	2.33909	1.94037
C1orf21	0.965926	1.03407	0.3948	0.408874	0.789758	0.735445	0.659526	0.642025	0.39957	0.444086
FZD5	1.01474	0.985262	0.406452	0.402778	0.540407	0.567047	0.607252	0.62682	0.257019	0.24966
MBOAT2	1.04042	0.959582	0.380887	0.431773	0.904851	0.839667	0.805768	0.824896	0.580396	0.639062
DHCR24	0.994842	1.00516	0.407608	0.406167	0.748896	0.781528	0.890696	0.946214	0.539004	0.523046
PRDX4	1.03279	0.96721	0.432534	0.404691	0.475288	0.402544	0.401043	0.371587	0.426149	0.446969
CMC2	1.03327	0.966733	0.450072	0.410946	0.552443	0.58342	0.560458	0.55573	0.649906	0.618545
HIST2H2BE	1.03354	0.966456	0.453757	0.448989	0.340802	0.362052	0.490916	0.473175	0.21213	0.214509
ABCC1	1.10018	0.899815	0.495286	0.415926	0.558562	0.557757	0.418936	0.43674	0.577683	0.56443
SLC16A6	0.963464	1.03654	0.582134	0.339905	0.61025	0.24502	0.159278	0.491177	0.409446	0.390052
PLPP1	0.956173	1.04383	0.533036	0.445562	0.709159	0.742683	0.693478	0.69236	1.05899	1.12561
ARSG	0.898351	1.10165	0.521285	0.478398	0.532195	0.518462	0.339324	0.345262	0.370408	0.347471
EMP1	1.03127	0.96873	0.57296	0.440223	0.699829	0.634669	0.584481	0.390257	0.489498	0.673562
LIFR	0.96907	1.03093	0.461618	0.569608	0.873755	0.852463	0.863613	0.935789	0.402768	0.467588
PTPRM	1.02378	0.976218	0.487108	0.551098	0.720654	0.704814	0.558138	0.613048	0.490886	0.503204
PLPP5	0.956601	1.0434	0.538056	0.514606	1.06621	1.07721	0.984104	1.00364	0.594183	0.60184
SLC2A3	0.93017	1.06983	0.579132	0.518627	1.0309	0.974942	0.912908	0.693848	0.472057	0.419656
REP15	1.13086	0.86914	0.620025	0.482736	0.319755	0.474518	0.480694	0.545629	0.134192	0.276978
SMS	0.988333	1.01167	0.571172	0.553387	0.786592	0.749285	0.616154	0.648017	0.704712	0.714266
KRT18	0.997513	1.00249	0.598688	0.536467	0.852176	0.864591	0.828102	0.896556	0.679325	0.714991
DSC2	0.99104	1.00896	0.546772	0.590189	1.00426	1.01161	0.785354	0.835813	1.08383	1.1294
LAMC1	0.993429	1.00657	0.582594	0.567726	0.765748	0.78316	0.684168	0.686521	0.737979	0.76501
UAP1	0.996103	1.0039	0.594355	0.568978	0.698795	0.744986	0.663153	0.658581	0.670676	0.671516
FKBP5	1.04146	0.958541	0.571254	0.596395	0.353949	0.376847	0.37555	0.381396	0.523378	0.595754
DBI	1.04522	0.954779	0.612314	0.570468	0.641202	0.635469	0.770766	0.79421	0.460046	0.456405
EBP	1.01615	0.983847	0.628131	0.563891	0.632407	0.640236	0.791649	0.84886	0.612694	0.643301
ERGIC2	0.988733	1.01127	0.539017	0.653018	0.623002	0.640431	0.600638	0.622967	0.615427	0.715162
SSR3	1.00179	0.998206	0.624807	0.603303	0.728215	0.727548	0.821539	0.834804	0.518442	0.55981
FASN	0.992701	1.0073	0.623441	0.61037	0.605695	0.645499	0.955229	1.02667	0.42002	0.417777
ELK4	0.968703	1.0313	0.565287	0.668685	0.92962	0.895778	0.749753	0.716988	0.641853	0.666479
RAB4A	0.983752	1.01625	0.64639	0.603898	0.811008	0.83477	0.835177	0.802029	0.771253	0.823634
SPCS3	1.03333	0.966673	0.573782	0.677551	0.703185	0.666524	0.798352	0.812765	0.523422	0.557661
ABHD2	0.997494	1.00251	0.638962	0.61655	1.01178	1.03069	0.966908	0.975525	1.05919	1.01521
CDYL2	0.927259	1.07274	0.64005	0.62351	0.997035	0.964895	0.846041	0.803823	1.42333	1.36163
CCDC141	1.01807	0.981932	0.622622	0.679455	0.639666	0.907021	0.902715	0.7028	0.420011	0.556532
SLC2A14	1.30657	0.693428	0.979959	0.326883	0.630605	1.12328	0.400346	0.725896	0.874178	0.745004
ELOVL5	0.997701	1.0023	0.622538	0.698086	0.784428	0.742753	0.816799	0.789207	0.635398	0.667665
CD9	0.994034	1.00597	0.679109	0.659201	0.93327	0.946327	0.785463	0.834236	0.764185	0.788526
ATG101	1.0492	0.950796	0.64736	0.69312	0.837071	0.954299	0.940931	0.842671	0.850074	0.796963

## Sheet: Fig. 4D
	DMSO CSS1	DMSO CSS2	DMSO R1881-1	DMSO R1881-2	CBPD CSS1	CBPD CSS2	CBPD R1881-1	CBPD R1881-1	GNE CCS1	GNE CCS2	GNE R1881-1	GNE R1881-2
HPGD	0.928432	1.07157	29.3625	27.5877	1.49425	1.90075	5.08197	5.7765	1.46194	1.98667	16.764	18.1908
MAF	1.0445	0.955501	18.6453	18.8662	1.08524	1.03111	1.65954	1.6388	1.26158	1.22444	10.1058	10.4675
FKBP5	0.991372	1.00863	15.1336	15.339	0.758667	0.797998	2.85648	3.02749	0.825542	0.825791	7.86111	8.35388
AKAP12	1.20514	0.794855	11.1756	12.7558	0.690328	1.01366	1.22843	1.12781	3.06395	1.21715	6.70001	18.5065
SGK1	1.07406	0.925939	12.0504	10.8142	1.54572	1.59673	2.85855	2.7879	1.32504	1.00635	12.4499	16.3555
KLK2	1.17058	0.829423	11.0603	11.0981	0.087411	0.109723	0.831888	0.77877	0.396606	0.236571	6.8116	8.88608
TMPRSS2	0.991325	1.00867	10.7568	10.4429	0.346815	0.387495	0.523437	0.518596	0.463788	0.472957	4.35851	5.3625
LIFR	0.958408	1.04159	9.94771	9.74185	1.05469	0.885591	1.80327	1.85592	1.31764	1.2538	5.82511	6.64863
CENPN	0.968554	1.03145	7.82601	7.84187	0.734882	0.716866	1.26268	1.20055	0.720768	0.763212	4.30346	4.36945
NDRG1	1.1901	0.809899	7.51448	7.41864	0.316309	0.432124	0.350175	0.379845	1.40204	0.698219	3.01726	4.57841
NKX3-1	1.02906	0.970943	7.07333	7.10834	0.204572	0.226853	1.2978	1.27206	0.410676	0.384364	4.87685	5.29348
ELL2	0.986612	1.01339	6.52246	6.49206	0.775312	0.711096	1.08654	1.06813	0.825951	0.888385	2.76562	2.90396
ACSL3	0.999017	1.00098	6.36246	6.27989	1.01423	0.965412	1.50677	1.53787	1.03182	1.07214	3.30037	3.45497
PMEPA1	1.00506	0.994942	6.36597	6.2613	0.51089	0.537995	1.11348	1.03235	0.864644	0.865337	4.66266	4.84068
ABCC4	0.998222	1.00178	5.58132	5.58872	0.378527	0.347245	1.52316	1.52776	0.623824	0.562498	4.03577	4.28686
TNFAIP8	1.07239	0.927607	5.08673	5.06048	0.808708	0.838333	1.01391	1.20719	0.776959	0.650006	2.63727	2.81916
STK39	1.01247	0.987533	4.47447	4.47399	0.702644	0.666878	1.33533	1.37983	0.819994	0.809805	2.87519	3.19472
INPP4B	1.00072	0.999283	4.34708	4.11855	0.230652	0.211155	0.978688	0.859582	0.489189	0.572714	2.71392	2.29774
CAMKK2	0.983323	1.01668	4.213	4.01837	0.763718	0.790517	1.12799	1.07912	0.887723	0.855693	2.68709	2.57621
HERC3	1.02087	0.979132	4.14941	4.06524	0.469894	0.457414	0.754378	0.78491	0.791679	0.728808	2.49295	2.72741
CDK6	0.896982	1.10302	4.41365	3.52793	1.60662	1.40802	2.56434	2.47559	1.33813	1.20334	3.48929	2.7993
IQGAP2	0.940708	1.05929	3.93226	3.9478	0.693801	0.638937	1.05736	0.981899	0.825017	0.763233	2.6557	2.39562
KLK3	1.12246	0.877536	3.87983	3.8793	0.075624	0.09093	0.259282	0.25623	0.293147	0.196803	2.0337	2.63246
PLPP1	1.02119	0.978808	3.78765	3.6442	0.456059	0.457013	0.691084	0.715214	0.646146	0.582851	2.27689	2.492
ABHD2	1.0073	0.992698	3.5343	3.46063	0.560006	0.552089	0.87538	0.83995	0.839033	0.737287	2.37586	2.59762
MERTK	1.04672	0.953279	3.48548	3.22492	0.995514	1.12307	1.16301	1.30171	0.903742	0.841035	1.82477	1.86127
ANKH	1.00767	0.992332	3.30292	3.18751	0.729607	0.712408	0.860996	0.817049	0.922164	0.833146	2.15468	2.22957
APPBP2	0.964389	1.03561	3.26331	3.18082	1.29134	1.11603	1.70741	1.77967	1.18438	1.1011	2.53396	2.54661
ALDH1A3	1.0536	0.9464	3.15257	3.26534	1.15387	1.11529	1.17921	1.11087	0.997307	0.915275	1.86158	1.91883
ZBTB10	0.949018	1.05098	3.18976	3.21256	1.06224	0.974557	1.32803	1.42201	1.23829	1.19924	2.35588	2.64102
SPDEF	1.00178	0.998215	3.13059	3.20608	0.397913	0.431354	0.380236	0.31773	0.704868	0.713638	1.32548	1.26774
SMS	0.989437	1.01056	2.97873	3.08009	0.738435	0.786361	0.893763	0.954645	0.877488	0.871787	1.73866	1.94093
SAT1	0.987584	1.01242	3.1214	2.92047	1.18635	1.21822	1.5478	1.67932	1.16769	1.04836	1.99561	2.26258
DNAJB9	0.979702	1.0203	3.04361	2.91276	0.542574	0.540025	0.675915	0.746386	0.848607	0.703068	1.6368	1.8953
UAP1	0.996571	1.00343	2.86902	2.91656	0.405833	0.411828	0.628959	0.64228	0.67222	0.66215	1.68447	1.78583
SEC24D	0.99812	1.00188	2.83646	2.92069	1.24673	1.15929	1.5435	1.56857	0.918508	0.940769	1.72579	1.6143
KRT19	0.882173	1.11783	2.98929	2.72566	0.700423	0.448129	0.697853	0.986675	0.634301	0.583427	1.64407	2.04261
HOMER2	1.01969	0.980308	2.78554	2.81205	0.868404	0.844706	1.01309	1.0456	0.825396	0.875767	1.90679	1.94557
SELENOP	1.03237	0.967627	2.72611	2.83721	1.32422	1.21949	1.4981	1.61711	1.12106	1.1067	1.64453	1.88455
DHCR24	0.997848	1.00215	2.78438	2.75871	0.821039	0.848632	1.11355	1.05934	0.815873	0.872577	1.93369	1.70609
CDC14B	1.04363	0.956366	2.62953	2.74362	1.49746	1.38398	1.73185	1.78373	1.44362	1.29811	2.20102	2.31647
HMGCR	0.973113	1.02689	2.57674	2.72644	1.21531	1.18787	1.75847	1.84398	0.962574	1.00748	1.89332	1.83391
SORD	0.999403	1.0006	2.66861	2.62762	0.401462	0.416797	0.563365	0.566212	0.642476	0.667548	1.49409	1.59297
BMPR1B	0.966007	1.03399	2.58901	2.47363	0.410358	0.39657	0.729705	0.673333	0.706223	0.655717	1.56772	1.8287
ELOVL5	0.974784	1.02522	2.41664	2.46353	0.672077	0.642812	0.83797	0.859339	0.854699	0.821598	1.37892	1.36655
DBI	0.994686	1.00531	2.2393	2.31252	0.795766	0.813685	0.993011	1.01624	0.839293	0.873634	1.26558	1.3422
ELK4	0.947249	1.05275	2.30394	2.22362	0.579691	0.524957	0.756588	0.731133	0.771116	0.755853	1.87541	1.76162
TPD52	0.992181	1.00782	2.2673	2.25767	0.535424	0.518369	0.725401	0.737446	0.726672	0.701077	1.41677	1.64149
RAB4A	0.987907	1.01209	2.2834	2.23688	0.792375	0.742017	0.894396	0.979238	0.868989	0.854787	1.35216	1.42718
PIAS1	0.971522	1.02848	2.22206	2.20745	1.51925	1.44658	1.60398	1.63238	1.31371	1.25113	1.89733	1.89329
TSC22D1	1.0032	0.996798	2.18966	2.22175	0.73618	0.70326	0.899622	0.887726	1.01981	0.942488	1.69999	1.77469
PDLIM5	1.00983	0.990172	2.18186	2.17181	0.827984	0.817487	0.959332	0.995622	0.835742	0.892267	1.42357	1.46467
KRT8	1.01866	0.981341	2.1817	2.12188	1.02572	1.10766	1.12627	1.09837	1.04402	1.01653	1.23856	1.33197
ARID5B	1.01113	0.988866	2.15793	2.13226	0.62727	0.605199	0.588317	0.614675	0.714217	0.645129	1.34573	1.34975
AZGP1	1.02122	0.978784	2.04262	2.1408	0.78023	0.821508	0.867995	0.943531	0.798218	0.933885	1.08927	1.32078

## Sheet: Fig. 4E
Geneid	Length	logFC (CBPD VS DMSO)	AveExpr	t	P.Value	adj.P.Val	B	gene_name	sig	dir	group
ENSG00000124225	5732	-5.32201	8.27195	-25.6572	6.69079e-15	7.95487e-11	24.2496	PMEPA1	TRUE	dn	gene
ENSG00000136997	4584	-6.76565	5.95813	-25.6808	6.59105e-15	7.95487e-11	23.7322	MYC	TRUE	dn	gene
ENSG00000182795	5501	-6.93426	5.55446	-25.1889	9.04717e-15	7.95487e-11	22.8875	C1orf116	TRUE	dn	gene
ENSG00000157554	5384	-4.80527	5.98136	-23.2972	3.23948e-14	2.13627e-10	22.448	ERG	TRUE	dn	gene
ENSG00000183337	8506	-4.19736	6.54315	-21.9741	8.38985e-14	3.29757e-10	21.7375	BCOR	TRUE	dn	gene
ENSG00000154447	5472	-4.34194	7.11044	-21.8259	9.3649e-14	3.29757e-10	21.7059	SH3RF1	TRUE	dn	gene
ENSG00000144331	4566	-4.2503	6.59585	-21.7377	1.0001e-13	3.29757e-10	21.5317	ZNF385B	TRUE	dn	gene
ENSG00000138795	4273	-4.51476	6.27705	-21.7918	9.60585e-14	3.29757e-10	21.5179	LEF1	TRUE	dn	gene
ENSG00000167034	3278	-4.8575	7.16217	-21.2561	1.43848e-13	3.77386e-10	21.3144	NKX3-1	TRUE	dn	gene
ENSG00000173334	3871	-6.08618	5.871	-21.4112	1.27856e-13	3.74731e-10	21.2663	TRIB1	TRUE	dn	gene
ENSG00000083307	5292	-3.88825	7.57381	-21.1386	1.57375e-13	3.77386e-10	21.2625	GRHL2	TRUE	dn	gene
ENSG00000129514	3373	-3.77107	7.79523	-20.3645	2.87848e-13	6.31401e-10	20.7102	FOXA1	TRUE	dn	gene
ENSG00000140332	6851	-4.72208	6.89259	-20.2665	3.11177e-13	6.31401e-10	20.5205	TLE3	TRUE	dn	gene
ENSG00000146674	3585	-4.7126	6.1532	-20.0062	3.834e-13	6.74222e-10	20.2501	IGFBP3	TRUE	dn	gene
ENSG00000150347	8460	-4.78462	5.23612	-20.131	3.46792e-13	6.53405e-10	20.1609	ARID5B	TRUE	dn	gene
ENSG00000198093	3623	-3.15384	7.42097	-19.615	5.27235e-13	8.18083e-10	20.1114	ZNF649	TRUE	dn	gene
ENSG00000147852	9213	-3.75181	5.87446	-19.6802	4.99749e-13	8.18083e-10	20.0597	VLDLR	TRUE	dn	gene
ENSG00000114861	13306	-3.24924	7.51624	-19.2807	6.95354e-13	9.75191e-10	19.8248	FOXP1	TRUE	dn	gene
ENSG00000169083	12575	-3.20485	9.97551	-19.2073	7.39397e-13	9.75191e-10	19.8043	AR	TRUE	dn	gene
ENSG00000106031	5015	-4.41559	5.52938	-19.2608	7.07048e-13	9.75191e-10	19.6722	HOXA13	TRUE	dn	gene
ENSG00000161551	4230	-2.91984	7.30172	-18.8656	9.86744e-13	1.21442e-09	19.4961	ZNF577	TRUE	dn	gene
ENSG00000159263	5177	-3.35901	6.75917	-18.835	1.01286e-12	1.21442e-09	19.4351	SIM2	TRUE	dn	gene
ENSG00000256683	2844	-3.29216	6.74608	-18.3145	1.58772e-12	1.67524e-09	19.018	ZNF350	TRUE	dn	gene
ENSG00000181722	28471	-3.36465	6.2457	-18.3432	1.54838e-12	1.67524e-09	19.0106	ZBTB20	TRUE	dn	gene
ENSG00000140443	12363	-3.49379	7.95736	-18.1839	1.78058e-12	1.72935e-09	18.9194	IGF1R	TRUE	dn	gene
ENSG00000205189	10216	-3.26654	6.62568	-18.1493	1.83569e-12	1.72935e-09	18.8749	ZBTB10	TRUE	dn	gene
ENSG00000109906	2830	-5.27458	4.94428	-18.2644	1.65898e-12	1.6831e-09	18.6222	ZBTB16	TRUE	dn	gene
ENSG00000164116	5628	-6.12986	5.14638	-18.3278	1.56935e-12	1.67524e-09	18.5271	GUCY1A1	TRUE	dn	gene
ENSG00000099250	11522	-5.64404	5.65402	-17.7428	2.63736e-12	2.39891e-09	18.1607	NRP1	TRUE	dn	gene
ENSG00000164938	5643	-2.79359	7.06122	-17.3181	3.88217e-12	3.30335e-09	18.1521	TP53INP1	TRUE	dn	gene
ENSG00000156140	6244	-3.69667	5.9265	-17.4142	3.55423e-12	3.12511e-09	18.1468	ADAMTS3	TRUE	dn	gene
ENSG00000157214	7503	-2.82734	7.58597	-16.8679	5.90354e-12	4.57797e-09	17.7384	STEAP2	TRUE	dn	gene
ENSG00000047648	7321	-3.41533	6.6645	-16.8377	6.07434e-12	4.57797e-09	17.6841	ARHGAP6	TRUE	dn	gene
ENSG00000092421	9375	-2.91376	7.72808	-16.8021	6.28188e-12	4.60287e-09	17.6768	SEMA6A	TRUE	dn	gene
ENSG00000171617	8152	-4.60847	4.98471	-16.9539	5.44538e-12	4.4887e-09	17.6208	ENC1	TRUE	dn	gene
ENSG00000139865	6509	-3.7597	5.08363	-16.7699	6.47659e-12	4.61728e-09	17.5063	TTC6	TRUE	dn	gene
ENSG00000253293	3170	-4.66638	4.74473	-16.8918	5.77269e-12	4.57797e-09	17.4507	HOXA10	TRUE	dn	gene
ENSG00000139220	6993	-3.25202	6.5825	-16.487	8.4844e-12	5.88952e-09	17.364	PPFIA2	TRUE	dn	gene
ENSG00000174804	7387	-2.78939	6.60253	-16.2375	1.08027e-11	7.30649e-09	17.1348	FZD4	TRUE	dn	gene
ENSG00000156011	13396	-2.95091	6.24315	-15.884	1.52982e-11	1.00884e-08	16.7649	PSD3	TRUE	dn	gene
ENSG00000158050	1685	-4.2949	7.28797	-15.8534	1.57713e-11	1.01467e-08	16.7632	DUSP2	TRUE	dn	gene
ENSG00000177565	9020	-2.78579	6.6086	-15.6843	1.86783e-11	1.1458e-08	16.5941	TBL1XR1	TRUE	dn	gene
ENSG00000166342	8874	-3.55779	5.12897	-15.6859	1.86482e-11	1.1458e-08	16.5122	NETO1	TRUE	dn	gene
ENSG00000164647	1219	-3.11726	5.88445	-15.601	2.03135e-11	1.21779e-08	16.4931	STEAP1	TRUE	dn	gene
ENSG00000144366	11561	-3.77948	5.1773	-15.4562	2.35282e-11	1.37917e-08	16.2759	GULP1	TRUE	dn	gene
ENSG00000164292	7480	-2.62139	7.36183	-15.3586	2.59933e-11	1.45883e-08	16.2661	RHOBTB3	TRUE	dn	gene
ENSG00000158715	3391	-3.46207	5.34163	-15.3647	2.58312e-11	1.45883e-08	16.2134	SLC45A3	TRUE	dn	gene
ENSG00000164506	10504	-2.75037	6.6323	-15.1946	3.07685e-11	1.69086e-08	16.1002	STXBP5	TRUE	dn	gene
ENSG00000053747	13598	-3.15891	6.62232	-14.9532	3.95588e-11	2.04604e-08	15.8496	LAMA3	TRUE	dn	gene
ENSG00000131459	3658	3.38808	5.69361	14.9715	3.88055e-11	2.04604e-08	15.8023	GFPT2	TRUE	up	gene
ENSG00000115738	2150	-3.35054	6.59847	-14.8457	4.42911e-11	2.21215e-08	15.7378	ID2	TRUE	dn	gene
ENSG00000111490	9010	-3.29171	4.65904	-14.8423	4.44476e-11	2.21215e-08	15.676	TBC1D30	TRUE	dn	gene
ENSG00000135373	4038	-2.43253	6.93495	-14.7043	5.14441e-11	2.51295e-08	15.5861	EHF	TRUE	dn	gene
ENSG00000123505	3472	-2.45943	8.81665	-14.5353	6.16234e-11	2.90268e-08	15.3652	AMD1	TRUE	dn	gene
ENSG00000122863	6934	-3.55828	4.94814	-14.4858	6.49964e-11	3.00785e-08	15.3177	CHST3	TRUE	dn	gene
ENSG00000114541	8182	-4.34517	3.54751	-14.5572	6.01918e-11	2.8868e-08	15.2344	FRMD4B	TRUE	dn	gene
ENSG00000082438	10184	-2.89943	5.90001	-14.3436	7.58007e-11	3.30181e-08	15.2028	COBLL1	TRUE	dn	gene
ENSG00000135111	4793	-2.63533	8.52453	-14.3752	7.32478e-11	3.30181e-08	15.197	TBX3	TRUE	dn	gene
ENSG00000049283	4390	-3.48357	5.84867	-14.3051	7.90453e-11	3.30181e-08	15.1641	EPN3	TRUE	dn	gene
ENSG00000049759	11624	-3.06484	6.29363	-14.3034	7.91943e-11	3.30181e-08	15.1624	NEDD4L	TRUE	dn	gene
ENSG00000164654	5420	-2.71684	5.91402	-14.2863	8.06806e-11	3.30181e-08	15.1446	MIOS	TRUE	dn	gene
P300enhancer_10129	270	-5.91339	3.43073	-15.1513	3.21791e-11	1.73228e-08	15.1149		TRUE	dn	P300enhancer
ENSG00000119669	4166	-3.63806	5.67219	-14.2405	8.48202e-11	3.30181e-08	15.0935	IRF2BPL	TRUE	dn	gene
ENSG00000139146	3514	-2.3506	6.46872	-14.2252	8.62521e-11	3.30181e-08	15.0752	SINHCAF	TRUE	dn	gene
ENSG00000168916	6667	-3.87081	4.64179	-14.2392	8.49384e-11	3.30181e-08	15.0219	ZNF608	TRUE	dn	gene
ENSG00000125089	5736	-3.75564	3.98086	-14.3117	7.84768e-11	3.30181e-08	14.9822	SH3TC1	TRUE	dn	gene
ENSG00000155846	12324	-4.19307	4.53022	-14.2484	8.40856e-11	3.30181e-08	14.9656	PPARGC1B	TRUE	dn	gene
ENSG00000164690	4859	-4.90448	4.46947	-14.3044	7.91043e-11	3.30181e-08	14.9464	SHH	TRUE	dn	gene
ENSG00000101384	6189	-2.68748	5.52195	-14.091	9.99483e-11	3.71073e-08	14.9308	JAG1	TRUE	dn	gene
ENSG00000152818	13950	-2.48417	7.86838	-14.0789	1.01286e-10	3.71073e-08	14.8987	UTRN	TRUE	dn	gene
ENSG00000169122	3438	-4.732	4.86908	-14.1134	9.75077e-11	3.67437e-08	14.8845	FAM110B	TRUE	dn	gene
ENSG00000164125	7880	-3.20188	5.14987	-14.0482	1.04782e-10	3.7862e-08	14.8594	GASK1B	TRUE	dn	gene
ENSG00000153179	4028	-2.44106	7.30559	-13.913	1.21763e-10	4.24086e-08	14.7178	RASSF3	TRUE	dn	gene
ENSG00000144824	11399	-3.54116	5.38535	-13.9099	1.22187e-10	4.24086e-08	14.711	PHLDB2	TRUE	dn	gene
ENSG00000109787	6468	-2.33901	6.71565	-13.8967	1.2399e-10	4.24756e-08	14.7043	KLF3	TRUE	dn	gene
ENSG00000124766	5852	-2.97694	6.68293	-13.8386	1.32313e-10	4.37923e-08	14.6414	SOX4	TRUE	dn	gene
ENSG00000147862	10625	-2.3788	7.71576	-13.8352	1.32815e-10	4.37923e-08	14.6204	NFIB	TRUE	dn	gene
ENSG00000138696	6312	-3.20833	5.29355	-13.8358	1.32726e-10	4.37923e-08	14.6083	BMPR1B	TRUE	dn	gene
ENSG00000185442	3569	-2.7291	6.61442	-13.7981	1.38463e-10	4.4541e-08	14.5993	FAM174B	TRUE	dn	gene
ENSG00000182704	4013	-4.90568	3.38049	-14.2239	8.63694e-11	3.30181e-08	14.5478	TSKU	TRUE	dn	gene
ENSG00000185551	6476	-2.52267	6.89773	-13.7578	1.44882e-10	4.60445e-08	14.5463	NR2F2	TRUE	dn	gene
ENSG00000003989	7905	-2.47948	7.03179	-13.6686	1.6022e-10	5.0313e-08	14.4504	SLC7A2	TRUE	dn	gene
ENSG00000196782	7012	-3.03138	6.20054	-13.6285	1.67675e-10	5.14295e-08	14.4195	MAML3	TRUE	dn	gene
ENSG00000162981	6579	-3.15794	5.46851	-13.6121	1.70836e-10	5.1519e-08	14.3995	LRATD1	TRUE	dn	gene
ENSG00000151090	9490	-3.30895	5.44252	-13.6067	1.71873e-10	5.1519e-08	14.3801	THRB	TRUE	dn	gene
ENSG00000104419	4557	-2.81032	8.84194	-13.6357	1.66307e-10	5.14295e-08	14.3651	NDRG1	TRUE	dn	gene
ENSG00000106571	9366	-5.19344	3.78932	-13.9483	1.17059e-10	4.17266e-08	14.351	GLI3	TRUE	dn	gene
ENSG00000171388	3224	-4.34009	3.39045	-13.8153	1.35817e-10	4.42292e-08	14.3434	APLN	TRUE	dn	gene
ENSG00000112297	10548	-2.6515	7.51972	-13.4577	2.03739e-10	5.97136e-08	14.2006	CRYBG1	TRUE	dn	gene
ENSG00000101665	4601	-3.06697	6.20114	-13.3053	2.4286e-10	7.03974e-08	14.0473	SMAD7	TRUE	dn	gene
ENSG00000111859	7949	-2.28837	7.01642	-13.2416	2.61468e-10	7.41614e-08	13.9502	NEDD9	TRUE	dn	gene
ENSG00000019991	9629	-4.21401	4.27743	-13.2028	2.73573e-10	7.62479e-08	13.8608	HGF	TRUE	dn	gene
ENSG00000179348	4325	-2.9884	7.96563	-13.1905	2.77496e-10	7.62479e-08	13.8599	GATA2	TRUE	dn	gene
ENSG00000116574	3965	-4.00508	4.37315	-13.1551	2.89233e-10	7.86534e-08	13.8416	RHOU	TRUE	dn	gene
ENSG00000142556	5501	-1.89934	8.65968	-13.1937	2.76459e-10	7.62479e-08	13.8386	ZNF614	TRUE	dn	gene
ENSG00000144355	2697	-3.78496	4.22222	-13.1456	2.92454e-10	7.87179e-08	13.8171	DLX1	TRUE	dn	gene
ENSG00000076554	5088	-2.13487	6.74966	-13.1046	3.06841e-10	8.16102e-08	13.7994	TPD52	TRUE	dn	gene
ENSG00000197442	5157	-3.16136	4.92729	-13.0804	3.15676e-10	8.24445e-08	13.7701	MAP3K5	TRUE	dn	gene
ENSG00000169047	9705	-4.46071	3.44576	-13.2702	2.52946e-10	7.25239e-08	13.7539	IRS1	TRUE	dn	gene
ENSG00000188848	8850	-3.12566	4.75564	-13.0125	3.41922e-10	8.84238e-08	13.6948	BEND4	TRUE	dn	gene
ENSG00000159184	3467	-2.35964	6.77175	-12.9555	3.6576e-10	9.10189e-08	13.6161	HOXB13	TRUE	dn	gene
ENSG00000095627	5256	-2.2369	6.63878	-12.9429	3.71243e-10	9.15201e-08	13.6139	TDRD1	TRUE	dn	gene
ENSG00000064042	10054	-2.57725	7.31423	-12.9155	3.8353e-10	9.36736e-08	13.5678	LIMCH1	TRUE	dn	gene
ENSG00000168874	5658	-4.90574	4.36176	-12.9636	3.62251e-10	9.10043e-08	13.5405	ATOH8	TRUE	dn	gene
ENSG00000162599	11164	-2.297	6.56346	-12.7368	4.74684e-10	1.13829e-07	13.3764	NFIA	TRUE	dn	gene
ENSG00000095203	7879	-2.50708	6.16172	-12.6792	5.08718e-10	1.19812e-07	13.3091	EPB41L4B	TRUE	dn	gene
ENSG00000188959	2717	-4.95081	3.64991	-12.9649	3.61687e-10	9.10043e-08	13.3023	C9orf152	TRUE	dn	gene
ENSG00000137571	9212	-3.76671	3.81834	-12.7764	4.52681e-10	1.09549e-07	13.2686	SLCO5A1	TRUE	dn	gene
ENSG00000102547	4455	-2.21411	5.99959	-12.6248	5.43274e-10	1.23539e-07	13.2419	CAB39L	TRUE	dn	gene
ENSG00000150594	3745	-4.14265	3.92887	-12.6833	5.06221e-10	1.19812e-07	13.1982	ADRA2A	TRUE	dn	gene
ENSG00000162545	2326	-1.9296	7.52327	-12.6267	5.42041e-10	1.23539e-07	13.1969	CAMK2N1	TRUE	dn	gene
ENSG00000151746	12274	-2.38269	5.92165	-12.5735	5.78102e-10	1.2923e-07	13.1878	BICD1	TRUE	dn	gene
ENSG00000104611	3380	-3.83767	4.40034	-12.6324	5.38296e-10	1.23539e-07	13.1855	SH2D4A	TRUE	dn	gene
ENSG00000145632	2839	-3.19145	6.70448	-12.5902	5.66535e-10	1.27727e-07	13.1787	PLK2	TRUE	dn	gene
ENSG00000182168	10685	-4.7471	3.61551	-12.9879	3.52023e-10	9.0152e-08	13.1664	UNC5C	TRUE	dn	gene
ENSG00000185920	9910	-2.5203	5.50435	-12.5445	5.98788e-10	1.31624e-07	13.1542	PTCH1	TRUE	dn	gene
ENSG00000236699	6092	-3.10871	3.92895	-12.5663	5.83135e-10	1.2926e-07	13.1413	ARHGEF38	TRUE	dn	gene
ENSG00000184012	4119	-3.86555	3.21576	-12.6278	5.41283e-10	1.23539e-07	13.1094	TMPRSS2	TRUE	dn	gene
ENSG00000154556	10821	-2.97	5.13774	-12.4913	6.38857e-10	1.39271e-07	13.0935	SORBS2	TRUE	dn	gene
ENSG00000151883	8316	-6.20478	2.80706	-13.5317	1.87213e-10	5.54865e-08	13.0557	PARP8	TRUE	dn	gene
ENSG00000127955	15187	-2.72894	5.49867	-12.4521	6.70216e-10	1.43731e-07	13.0471	GNAI1	TRUE	dn	gene
ENSG00000134909	12651	-2.02472	6.75688	-12.4675	6.57756e-10	1.42215e-07	13.0253	ARHGAP32	TRUE	dn	gene
ENSG00000169860	6309	-3.46161	4.09392	-12.4406	6.79699e-10	1.4459e-07	13.0066	P2RY1	TRUE	dn	gene
ENSG00000168264	4663	-2.70022	5.9533	-12.423	6.94552e-10	1.46567e-07	12.9898	IRF2BP2	TRUE	dn	gene
ENSG00000122870	5803	-2.70218	4.86151	-12.355	7.55064e-10	1.58072e-07	12.928	BICC1	TRUE	dn	gene
P300enhancer_9687	328	-5.62359	2.11799	-13.0975	3.09387e-10	8.16102e-08	12.8985		TRUE	dn	P300enhancer
ENSG00000178662	12360	-2.28923	5.27317	-12.1973	9.17721e-10	1.90611e-07	12.7277	CSRNP3	TRUE	dn	gene
ENSG00000052795	7458	-2.30576	5.70264	-12.1613	9.59704e-10	1.94731e-07	12.6836	FNIP2	TRUE	dn	gene
ENSG00000137962	9650	-2.27919	6.43853	-12.171	9.48189e-10	1.94103e-07	12.6696	ARHGAP29	TRUE	dn	gene
ENSG00000181026	3353	-2.71021	6.46788	-12.1701	9.4925e-10	1.94103e-07	12.6675	AEN	TRUE	dn	gene
ENSG00000104154	7110	-2.10414	6.2601	-12.1536	9.69033e-10	1.95123e-07	12.6505	SLC30A4	TRUE	dn	gene
ENSG00000185483	6595	-3.13564	4.57596	-12.1295	9.98541e-10	1.98944e-07	12.6094	ROR1	TRUE	dn	gene
ENSG00000111371	9635	-2.06197	7.03997	-12.1259	1.00309e-09	1.98944e-07	12.5979	SLC38A1	TRUE	dn	gene
ENSG00000121057	5296	-2.52409	5.9446	-12.0901	1.04904e-09	2.06504e-07	12.5916	AKAP1	TRUE	dn	gene
ENSG00000140563	8948	-2.28048	5.80511	-12.0491	1.10439e-09	2.1579e-07	12.5386	MCTP2	TRUE	dn	gene
ENSG00000118985	5980	-2.00742	7.07131	-12.0141	1.1541e-09	2.23844e-07	12.4414	ELL2	TRUE	dn	gene
ENSG00000111816	13363	-3.4475	3.8602	-11.9985	1.17698e-09	2.26616e-07	12.4348	FRK	TRUE	dn	gene
ENSG00000261341	832	-2.60245	4.74263	-11.9243	1.29274e-09	2.45323e-07	12.4012	AC010325.1	TRUE	dn	gene
ENSG00000186834	3600	1.97471	8.377	11.9593	1.2367e-09	2.36388e-07	12.3431	HEXIM1	TRUE	up	gene
ENSG00000123643	6687	-3.39795	5.09923	-11.8603	1.40205e-09	2.62292e-07	12.3208	SLC36A1	TRUE	dn	gene
ENSG00000075420	8808	-2.55409	4.99487	-11.8162	1.48304e-09	2.71105e-07	12.2657	FNDC3B	TRUE	dn	gene
ENSG00000140836	18282	-2.17368	5.80988	-11.8347	1.44859e-09	2.69091e-07	12.2648	ZFHX3	TRUE	dn	gene
ENSG00000275410	2837	-2.88383	4.26341	-11.8124	1.49027e-09	2.71105e-07	12.2567	HNF1B	TRUE	dn	gene
ENSG00000091136	6552	-2.42421	7.91415	-11.8619	1.39925e-09	2.62292e-07	12.2336	LAMB1	TRUE	dn	gene
ENSG00000214290	2059	-3.93123	4.30971	-11.8222	1.47174e-09	2.71105e-07	12.2248	COLCA2	TRUE	dn	gene
ENSG00000090447	2234	-3.11818	3.81373	-11.7675	1.57837e-09	2.79424e-07	12.1821	TFAP4	TRUE	dn	gene
ENSG00000197619	4772	-1.99344	7.2306	-11.8026	1.50912e-09	2.72655e-07	12.1528	ZNF615	TRUE	dn	gene
ENSG00000090402	6012	-3.39359	3.72092	-11.7773	1.55865e-09	2.77798e-07	12.1496	SI	TRUE	dn	gene
ENSG00000171316	13233	-2.48594	5.00182	-11.6977	1.72629e-09	3.01563e-07	12.1149	CHD7	TRUE	dn	gene
ENSG00000172493	9905	-2.00034	8.01354	-11.7789	1.55548e-09	2.77798e-07	12.1131	AFF1	TRUE	dn	gene
ENSG00000196730	6275	-4.1596	5.16323	-11.6746	1.77834e-09	3.06596e-07	12.0779	DAPK1	TRUE	dn	gene
ENSG00000163811	3878	-1.86514	7.51919	-11.7088	1.70175e-09	2.99259e-07	12.0393	WDR43	TRUE	dn	gene
ENSG00000148143	11225	-2.6981	5.25754	-11.6031	1.95022e-09	3.3189e-07	11.9885	ZNF462	TRUE	dn	gene
ENSG00000125266	4995	-2.13086	7.95445	-11.6867	1.75081e-09	3.03834e-07	11.983	EFNB2	TRUE	dn	gene
ENSG00000166387	5388	-2.77688	4.67669	-11.4672	2.32729e-09	3.88539e-07	11.8213	PPFIBP2	TRUE	dn	gene
ENSG00000139263	4941	-2.41136	4.91025	-11.461	2.34627e-09	3.89244e-07	11.8016	LRIG3	TRUE	dn	gene
ENSG00000144677	4970	-2.15006	6.21515	-11.4895	2.26035e-09	3.79767e-07	11.8003	CTDSPL	TRUE	dn	gene
ENSG00000124496	7732	-3.72831	3.60702	-11.5538	2.07903e-09	3.51543e-07	11.788	TRERF1	TRUE	dn	gene
ENSG00000113739	5812	-2.83255	4.87791	-11.4391	2.41438e-09	3.95568e-07	11.7835	STC2	TRUE	dn	gene
ENSG00000152402	16361	-2.6745	4.78183	-11.4332	2.43323e-09	3.96195e-07	11.7763	GUCY1A2	TRUE	dn	gene
ENSG00000137501	10115	-2.18953	5.69462	-11.4398	2.41204e-09	3.95568e-07	11.7627	SYTL2	TRUE	dn	gene
ENSG00000180822	8002	-2.33407	4.77479	-11.3961	2.55426e-09	4.10666e-07	11.7247	PSMG4	TRUE	dn	gene
ENSG00000141448	3996	-3.14904	3.68872	-11.3918	2.5688e-09	4.10666e-07	11.6935	GATA6	TRUE	dn	gene
ENSG00000124406	10098	-2.35428	5.68886	-11.3792	2.61173e-09	4.15014e-07	11.6779	ATP8A1	TRUE	dn	gene
ENSG00000164056	3635	-5.23626	2.49716	-11.6281	1.88824e-09	3.23428e-07	11.6648	SPRY1	TRUE	dn	gene
ENSG00000112379	14859	-2.38791	7.90162	-11.4237	2.46343e-09	3.98652e-07	11.6528	ARFGEF3	TRUE	dn	gene
ENSG00000119946	5702	-2.28497	5.37786	-11.3462	2.7275e-09	4.25716e-07	11.6514	CNNM1	TRUE	dn	gene
ENSG00000151474	11456	-2.22944	5.94627	-11.3589	2.68252e-09	4.23709e-07	11.6449	FRMD4A	TRUE	dn	gene
ENSG00000153885	5982	-2.2042	5.46019	-11.3146	2.84384e-09	4.41263e-07	11.6016	KCTD15	TRUE	dn	gene
ENSG00000138814	4832	-1.90602	7.1813	-11.3471	2.72423e-09	4.25716e-07	11.5734	PPP3CA	TRUE	dn	gene
ENSG00000123094	7259	-2.19157	5.46142	-11.2798	2.97746e-09	4.59295e-07	11.5424	RASSF8	TRUE	dn	gene
ARenhancer_9609	849	-2.67742	3.91244	-11.2404	3.1372e-09	4.73675e-07	11.5252		TRUE	dn	ARenhancer
ENSG00000115648	4410	-2.85925	5.43452	-11.2257	3.19881e-09	4.76713e-07	11.4997	MLPH	TRUE	dn	gene
ENSG00000072201	5469	-2.77102	4.85059	-11.2052	3.28732e-09	4.79023e-07	11.4791	LNX1	TRUE	dn	gene
ENSG00000008083	6113	-2.80316	4.17999	-11.2051	3.28776e-09	4.79023e-07	11.4765	JARID2	TRUE	dn	gene
ENSG00000177508	2625	-3.43677	4.28535	-11.2012	3.30511e-09	4.79023e-07	11.4748	IRX3	TRUE	dn	gene
ENSG00000148840	5374	-2.12249	6.26672	-11.2346	3.16122e-09	4.73787e-07	11.4592	PPRC1	TRUE	dn	gene
ENSG00000187605	11477	-2.02125	6.57482	-11.2484	3.10402e-09	4.73675e-07	11.4577	TET3	TRUE	dn	gene
ENSG00000142513	1347	-2.27901	6.88484	-11.2391	3.14251e-09	4.73675e-07	11.4326	ACP4	TRUE	dn	gene
ENSG00000154734	5323	-2.69177	4.94981	-11.1634	3.47584e-09	4.98292e-07	11.4224	ADAMTS1	TRUE	dn	gene
ENSG00000152558	4059	-1.80844	6.96399	-11.212	3.25769e-09	4.79023e-07	11.4021	TMEM123	TRUE	dn	gene
ENSG00000114790	5388	-2.0347	5.86766	-11.1745	3.42439e-09	4.93599e-07	11.3989	ARHGEF26	TRUE	dn	gene
ENSG00000166446	8436	-2.56785	5.07059	-11.0782	3.89549e-09	5.49494e-07	11.3034	CDYL2	TRUE	dn	gene
ENSG00000178409	6839	-2.74348	4.49484	-11.0606	3.9886e-09	5.58585e-07	11.2906	BEND3	TRUE	dn	gene
ENSG00000160191	2268	-2.76889	5.83192	-11.058	4.0023e-09	5.58585e-07	11.2614	PDE9A	TRUE	dn	gene
ENSG00000135862	8006	-2.50826	8.29112	-11.1415	3.57859e-09	5.10249e-07	11.2549	LAMC1	TRUE	dn	gene
ENSG00000120549	10307	-2.28824	5.43182	-11.0053	4.29669e-09	5.93969e-07	11.1992	KIAA1217	TRUE	dn	gene
ENSG00000107815	3836	-2.46582	4.87237	-10.9972	4.34421e-09	5.93969e-07	11.1984	TWNK	TRUE	dn	gene
ENSG00000137266	8154	-2.2696	5.73098	-10.9969	4.34589e-09	5.93969e-07	11.1656	SLC22A23	TRUE	dn	gene
ENSG00000196220	10692	-2.51385	5.44156	-10.9638	4.5445e-09	6.14743e-07	11.144	SRGAP3	TRUE	dn	gene
ENSG00000058091	6364	-1.85171	6.62729	-10.9842	4.42069e-09	6.01077e-07	11.1159	CDK14	TRUE	dn	gene
ENSG00000184304	4298	-2.38701	4.88337	-10.922	4.80969e-09	6.40757e-07	11.1018	PRKD1	TRUE	dn	gene
ENSG00000118263	9039	-3.46173	3.48459	-10.9234	4.80038e-09	6.40757e-07	11.0778	KLF7	TRUE	dn	gene
ENSG00000111266	5503	-2.86775	4.48692	-10.859	5.23959e-09	6.87611e-07	11.0194	DUSP16	TRUE	dn	gene
ENSG00000124788	10636	-4.10552	3.48365	-11	4.32741e-09	5.93969e-07	10.981	ATXN1	TRUE	dn	gene
ENSG00000115339	4517	-2.00356	5.81924	-10.86	5.23219e-09	6.87611e-07	10.9663	GALNT3	TRUE	dn	gene
ENSG00000159216	9723	-4.05177	3.47487	-10.8659	5.19024e-09	6.87611e-07	10.9454	RUNX1	TRUE	dn	gene
ENSG00000196781	5046	-5.67358	3.47438	-11.1352	3.60892e-09	5.11807e-07	10.944	TLE1	TRUE	dn	gene
ENSG00000137834	4354	-2.22551	6.18097	-10.8216	5.51364e-09	7.19994e-07	10.8982	SMAD6	TRUE	dn	gene
ENSG00000204175	1968	-2.68529	4.49207	-10.7361	6.1992e-09	7.907e-07	10.8532	GPRIN2	TRUE	dn	gene
ENSG00000182957	9728	-2.2748	5.45989	-10.7545	6.04512e-09	7.77844e-07	10.8503	SPATA13	TRUE	dn	gene
ENSG00000176024	3469	-1.86276	6.0747	-10.777	5.86066e-09	7.61539e-07	10.8226	ZNF613	TRUE	dn	gene
ENSG00000020577	7364	-2.93218	4.58475	-10.664	6.8474e-09	8.64213e-07	10.7586	SAMD4A	TRUE	dn	gene
ENSG00000275342	4904	-3.53142	2.98226	-10.7355	6.20498e-09	7.907e-07	10.7553	PRAG1	TRUE	dn	gene
ENSG00000078399	2064	-2.99914	3.6129	-10.6188	7.2889e-09	9.11216e-07	10.6958	HOXA9	TRUE	dn	gene
ENSG00000162407	3273	-3.10418	3.50723	-10.6306	7.17107e-09	9.00755e-07	10.6849	PLPP3	TRUE	dn	gene
ENSG00000103460	5274	-5.01857	2.60039	-10.9441	4.66713e-09	6.28109e-07	10.6848	TOX3	TRUE	dn	gene
ENSG00000111052	6718	-2.58701	4.50379	-10.6068	7.41137e-09	9.17827e-07	10.6731	LIN7A	TRUE	dn	gene
ENSG00000167747	1666	-1.7032	8.84356	-10.7282	6.26702e-09	7.94766e-07	10.6425	C19orf48	TRUE	dn	gene
ENSG00000179104	7766	-1.98155	5.87911	-10.613	7.34848e-09	9.14331e-07	10.6357	TMTC2	TRUE	dn	gene
ENSG00000115183	7501	-2.33928	6.54875	-10.5864	7.62503e-09	9.39874e-07	10.5641	TANC1	TRUE	dn	gene
ENSG00000082556	5738	-2.51142	4.46911	-10.5195	8.36901e-09	1.01265e-06	10.559	OPRK1	TRUE	dn	gene
ENSG00000167371	3477	-2.30237	4.6603	-10.5223	8.33625e-09	1.01265e-06	10.5528	PRRT2	TRUE	dn	gene
ENSG00000165105	6644	-1.88342	5.90388	-10.5554	7.9606e-09	9.72152e-07	10.5404	RASEF	TRUE	dn	gene
ARenhancer_12183	241	-5.81615	1.53328	-11.212	3.25769e-09	4.79023e-07	10.5395		TRUE	dn	ARenhancer
ENSG00000080709	4513	-3.05327	4.06119	-10.4755	8.90009e-09	1.07199e-06	10.5007	KCNN2	TRUE	dn	gene
P300enhancer_7636	721	-2.65449	3.84709	-10.4657	9.02318e-09	1.08188e-06	10.4862		TRUE	dn	P300enhancer
ENSG00000170142	1938	-1.77127	7.46271	-10.5589	7.92214e-09	9.71954e-07	10.472	UBE2E1	TRUE	dn	gene
ARenhancer_9607	255	-4.79808	1.83486	-10.7577	6.01803e-09	7.77844e-07	10.4682		TRUE	dn	ARenhancer
ENSG00000115616	5410	-2.29569	4.94873	-10.4501	9.22253e-09	1.10078e-06	10.4429	SLC9A2	TRUE	dn	gene
ENSG00000117114	6666	-2.66035	4.25162	-10.4293	9.49607e-09	1.12832e-06	10.4356	ADGRL2	TRUE	dn	gene
ENSG00000010818	10350	-2.63478	4.51969	-10.4236	9.57333e-09	1.12846e-06	10.4231	HIVEP2	TRUE	dn	gene
ENSG00000131188	1753	-2.11999	5.23694	-10.3964	9.94609e-09	1.16088e-06	10.347	PRR7	TRUE	dn	gene
ENSG00000164684	14508	-2.26748	5.78692	-10.4018	9.8715e-09	1.15729e-06	10.341	ZNF704	TRUE	dn	gene
ENSG00000100697	11368	-1.59743	7.42932	-10.4228	9.58277e-09	1.12846e-06	10.2652	DICER1	TRUE	dn	gene
ENSG00000136603	7231	-2.30966	5.59941	-10.329	1.09389e-08	1.26556e-06	10.231	SKIL	TRUE	dn	gene
ENSG00000109586	4744	-1.692	6.91547	-10.3716	1.02997e-08	1.19685e-06	10.2308	GALNT7	TRUE	dn	gene
ENSG00000198964	5558	-1.90171	5.71757	-10.3057	1.13068e-08	1.30241e-06	10.1949	SGMS1	TRUE	dn	gene
ENSG00000152270	5995	-1.91584	5.97946	-10.2985	1.14225e-08	1.31002e-06	10.1763	PDE3B	TRUE	dn	gene
ENSG00000129682	20737	-2.73244	4.72627	-10.225	1.26812e-08	1.42795e-06	10.1522	FGF13	TRUE	dn	gene
ENSG00000109452	12452	-2.6581	4.35631	-10.2162	1.28415e-08	1.4283e-06	10.1389	INPP4B	TRUE	dn	gene
ENSG00000147324	6399	-2.01692	5.94404	-10.2793	1.17373e-08	1.33451e-06	10.137	MFHAS1	TRUE	dn	gene
ENSG00000135763	5989	-2.28794	4.58313	-10.2228	1.27215e-08	1.42795e-06	10.1336	URB2	TRUE	dn	gene
ENSG00000126500	3949	-2.97862	3.46199	-10.213	1.28991e-08	1.4283e-06	10.1094	FLRT1	TRUE	dn	gene
ENSG00000083857	15250	-2.26895	7.15221	-10.2857	1.16315e-08	1.3282e-06	10.0999	FAT1	TRUE	dn	gene
ENSG00000089177	7721	-1.9548	6.13901	-10.2108	1.29413e-08	1.4283e-06	10.0454	KIF16B	TRUE	dn	gene
ENSG00000111802	2342	-1.58989	7.62473	-10.2678	1.19313e-08	1.35075e-06	10.0411	TDP2	TRUE	dn	gene
ENSG00000188039	7772	-2.60502	4.18349	-10.1457	1.42033e-08	1.54815e-06	10.0407	NWD1	TRUE	dn	gene
ENSG00000164946	10419	-3.54955	2.95058	-10.1812	1.35003e-08	1.47764e-06	9.96726	FREM1	TRUE	dn	gene
ENSG00000276644	5401	-3.95594	3.08715	-10.2013	1.31167e-08	1.44164e-06	9.96545	DACH1	TRUE	dn	gene
ENSG00000120251	6526	-2.84251	4.79471	-10.0732	1.5765e-08	1.6836e-06	9.92698	GRIA2	TRUE	dn	gene
ENSG00000165929	5502	-1.92325	5.37644	-10.1049	1.50616e-08	1.62826e-06	9.9259	TC2N	TRUE	dn	gene
ENSG00000119138	5175	-2.77606	3.38537	-10.0623	1.60149e-08	1.70339e-06	9.91962	KLF9	TRUE	dn	gene
ENSG00000159166	3151	-2.19626	5.73946	-10.0974	1.52246e-08	1.63249e-06	9.89726	LAD1	TRUE	dn	gene
ENSG00000129422	8017	-2.42977	4.19639	-10.0424	1.64811e-08	1.73865e-06	9.88885	MTUS1	TRUE	dn	gene
ENSG00000057657	6145	-4.55544	1.60866	-10.2143	1.28756e-08	1.4283e-06	9.79137	PRDM1	TRUE	dn	gene
ENSG00000137801	7910	-3.56482	3.44419	-9.98918	1.78017e-08	1.84872e-06	9.78006	THBS1	TRUE	dn	gene
ENSG00000136141	8294	-1.81582	6.18387	-10.0398	1.65441e-08	1.73865e-06	9.76631	LRCH1	TRUE	dn	gene
ENSG00000155111	6528	-1.73732	6.93834	-10.054	1.62073e-08	1.71693e-06	9.76435	CDK19	TRUE	dn	gene
ENSG00000112414	7328	-2.57919	3.86828	-9.94642	1.89426e-08	1.9367e-06	9.75905	ADGRG6	TRUE	dn	gene
ENSG00000166823	2369	-2.19092	4.76595	-9.97183	1.82557e-08	1.88843e-06	9.75675	MESP1	TRUE	dn	gene
ENSG00000174136	4898	-1.68945	6.67514	-10.0343	1.66764e-08	1.7456e-06	9.7387	RGMB	TRUE	dn	gene
ENSG00000053254	9069	-2.44264	5.8146	-9.95975	1.85791e-08	1.90693e-06	9.70324	FOXN3	TRUE	dn	gene
ENSG00000160190	4238	-2.22601	5.11776	-9.93488	1.92638e-08	1.96193e-06	9.70064	SLC37A1	TRUE	dn	gene
ENSG00000167751	3488	-1.47429	9.95654	-10.1004	1.51587e-08	1.63207e-06	9.69176	KLK2	TRUE	dn	gene
P300enhancer_11787	2506	-2.85776	4.02739	-9.88804	2.06261e-08	2.05312e-06	9.67538		TRUE	dn	P300enhancer
ENSG00000075391	15293	-2.10256	5.23235	-9.91722	1.97659e-08	1.99002e-06	9.6735	RASAL2	TRUE	dn	gene
ENSG00000151612	7731	-2.83054	4.69036	-9.90073	2.02472e-08	2.02304e-06	9.67023	ZNF827	TRUE	dn	gene
P300enhancer_10022	286	-3.461	1.9873	-9.92595	1.9516e-08	1.97239e-06	9.64557		TRUE	dn	P300enhancer
ENSG00000091409	6081	-1.98477	5.58862	-9.90582	2.00973e-08	2.01569e-06	9.63075	ITGA6	TRUE	dn	gene
ENSG00000149970	13529	-2.66584	4.158	-9.84933	2.18286e-08	2.15654e-06	9.61849	CNKSR2	TRUE	dn	gene
ENSG00000111110	6454	-1.91924	6.87403	-9.92926	1.94222e-08	1.97045e-06	9.58477	PPM1H	TRUE	dn	gene
ENSG00000146950	8173	-2.19772	5.35317	-9.86184	2.1432e-08	2.12532e-06	9.56956	SHROOM2	TRUE	dn	gene
P300enhancer_217	1437	-7.84344	1.35006	-11.2412	3.13403e-09	4.73675e-07	9.55739		TRUE	dn	P300enhancer
ENSG00000095951	11005	-3.23937	2.61264	-9.83805	2.21925e-08	2.17772e-06	9.54226	HIVEP1	TRUE	dn	gene
ENSG00000113916	4435	-2.56374	4.36424	-9.80492	2.32989e-08	2.2512e-06	9.54017	BCL6	TRUE	dn	gene
ENSG00000027075	5212	-2.23357	4.8921	-9.80493	2.32985e-08	2.2512e-06	9.52693	PRKCH	TRUE	dn	gene
ENSG00000101255	3030	-2.19353	5.10566	-9.8093	2.31496e-08	2.2512e-06	9.49865	TRIB3	TRUE	dn	gene
ENSG00000171813	2647	-2.50497	3.74812	-9.7695	2.45464e-08	2.34596e-06	9.49075	PWWP2B	TRUE	dn	gene
ENSG00000105989	2907	-5.4321	2.33852	-10.1278	1.45743e-08	1.58206e-06	9.47785	WNT2	TRUE	dn	gene
ENSG00000064309	9785	-2.236	4.42276	-9.76319	2.47756e-08	2.35932e-06	9.47255	CDON	TRUE	dn	gene
ENSG00000073910	15125	-2.1187	5.41846	-9.74896	2.53015e-08	2.40073e-06	9.40913	FRY	TRUE	dn	gene
ENSG00000179041	1720	-2.50417	3.9507	-9.69877	2.72515e-08	2.54007e-06	9.40234	RRS1	TRUE	dn	gene
ENSG00000142599	11861	-1.60426	6.74042	-9.80147	2.34175e-08	2.25441e-06	9.39413	RERE	TRUE	dn	gene
ENSG00000103534	5953	-2.00733	5.45926	-9.72322	2.62825e-08	2.476e-06	9.36758	TMC5	TRUE	dn	gene
ENSG00000146072	3595	-2.62469	3.86	-9.64029	2.97242e-08	2.73193e-06	9.31703	TNFRSF21	TRUE	dn	gene
ENSG00000137936	4133	-2.20703	4.2633	-9.62628	3.03508e-08	2.75564e-06	9.27379	BCAR3	TRUE	dn	gene
ENSG00000122085	4992	-1.57082	7.11524	-9.72994	2.60227e-08	2.46031e-06	9.2586	MTERF4	TRUE	dn	gene
ENSG00000168539	3250	-3.88846	2.15251	-9.7046	2.7017e-08	2.53059e-06	9.24242	CHRM1	TRUE	dn	gene
ENSG00000120903	4553	-2.75519	4.46274	-9.5962	3.17436e-08	2.84807e-06	9.24015	CHRNA2	TRUE	dn	gene
ENSG00000132970	5004	-1.88444	5.17615	-9.62856	3.02478e-08	2.75564e-06	9.23257	WASF3	TRUE	dn	gene
ENSG00000005073	2307	-4.36732	1.86618	-9.77584	2.43181e-08	2.33259e-06	9.23243	HOXA11	TRUE	dn	gene
ENSG00000143797	7699	-1.86186	6.60468	-9.67849	2.80837e-08	2.60843e-06	9.23114	MBOAT2	TRUE	dn	gene
ENSG00000176401	1865	1.92286	5.44457	9.63101	3.01378e-08	2.75564e-06	9.2232	EID2B	TRUE	up	gene
ENSG00000129038	2346	-2.15114	4.59655	-9.59697	3.17071e-08	2.84807e-06	9.21708	LOXL1	TRUE	dn	gene
ENSG00000158985	4715	-1.76197	6.3257	-9.65299	2.91681e-08	2.69963e-06	9.19248	CDC42SE2	TRUE	dn	gene
ENSG00000214595	8320	-2.1347	6.1961	-9.62519	3.04e-08	2.75564e-06	9.18389	EML6	TRUE	dn	gene
ENSG00000080493	9118	-2.88534	3.69985	-9.55029	3.39999e-08	3.00956e-06	9.1787	SLC4A4	TRUE	dn	gene
ENSG00000151150	21505	-1.61967	6.70524	-9.64087	2.96983e-08	2.73193e-06	9.17625	ANK3	TRUE	dn	gene
ENSG00000134508	5508	-2.96637	3.68183	-9.52226	3.54601e-08	3.12164e-06	9.14409	CABLES1	TRUE	dn	gene
ENSG00000152894	7213	-1.94328	5.45297	-9.56143	3.34374e-08	2.97977e-06	9.14204	PTPRK	TRUE	dn	gene
ENSG00000037897	1411	-2.46327	3.82486	-9.51667	3.5759e-08	3.13373e-06	9.13427	METTL1	TRUE	dn	gene
ENSG00000165959	13390	-2.72428	4.88518	-9.52146	3.55027e-08	3.12164e-06	9.11341	CLMN	TRUE	dn	gene
ENSG00000039139	15633	-2.51269	3.80299	-9.49841	3.6754e-08	3.17868e-06	9.10927	DNAH5	TRUE	dn	gene
ENSG00000070778	7670	-2.18703	4.10906	-9.50975	3.61328e-08	3.156e-06	9.10563	AL162171.1	TRUE	dn	gene
ENSG00000146205	4603	-2.13256	4.51953	-9.50642	3.63142e-08	3.16137e-06	9.08355	ANO7	TRUE	dn	gene
ARenhancer_9605	810	-4.20833	1.41982	-9.70368	2.70539e-08	2.53059e-06	9.07726		TRUE	dn	ARenhancer
ENSG00000134762	7699	-2.25652	4.26774	-9.47629	3.79985e-08	3.2649e-06	9.05832	DSC3	TRUE	dn	gene
P300enhancer_3587	533	-5.13016	1.72833	-9.83757	2.22081e-08	2.17772e-06	9.03239		TRUE	dn	P300enhancer
P300enhancer_4102	873	-5.45502	1.50864	-9.82393	2.26572e-08	2.21352e-06	8.99868		TRUE	dn	P300enhancer
ENSG00000152642	4260	-1.84044	5.52684	-9.48346	3.75903e-08	3.24038e-06	8.99291	GPD1L	TRUE	dn	gene
ENSG00000138771	11427	-1.69913	7.07074	-9.55069	3.39795e-08	3.00956e-06	8.99154	SHROOM3	TRUE	dn	gene
P300enhancer_18645	320	-3.9509	1.39743	-9.58124	3.24609e-08	2.90255e-06	8.98545		TRUE	dn	P300enhancer
ENSG00000165810	4438	-2.01878	4.92138	-9.43251	4.05935e-08	3.44301e-06	8.95666	BTNL9	TRUE	dn	gene
ENSG00000151025	7222	-1.84427	6.01261	-9.45455	3.92646e-08	3.34104e-06	8.92862	GPR158	TRUE	dn	gene
ENSG00000140416	9634	-1.69722	7.02319	-9.49857	3.67449e-08	3.17868e-06	8.92362	TPM1	TRUE	dn	gene
ENSG00000104081	5231	-2.61412	3.47356	-9.36422	4.50195e-08	3.71364e-06	8.91019	BMF	TRUE	dn	gene
ENSG00000126010	1929	-3.64546	2.95501	-9.40577	4.22698e-08	3.55755e-06	8.89674	GRPR	TRUE	dn	gene
ENSG00000182095	12013	-2.13979	6.87747	-9.47071	3.8319e-08	3.27831e-06	8.89521	TNRC18	TRUE	dn	gene
ENSG00000115884	3427	-2.06871	6.8221	-9.46926	3.84032e-08	3.27831e-06	8.88793	SDC1	TRUE	dn	gene
ENSG00000103067	4006	-2.09296	5.64932	-9.40179	4.25249e-08	3.56103e-06	8.85729	ESRP2	TRUE	dn	gene
ENSG00000180884	4414	-1.94139	4.4186	-9.37341	4.43951e-08	3.69417e-06	8.84954	ZNF792	TRUE	dn	gene
ENSG00000120658	2982	-1.95239	5.73165	-9.36375	4.50514e-08	3.71364e-06	8.82307	ENOX1	TRUE	dn	gene
ARenhancer_23875	217	-3.97608	1.68019	-9.42037	4.13456e-08	3.49556e-06	8.79078		TRUE	dn	ARenhancer
ENSG00000047597	5174	-2.89423	3.0071	-9.29158	5.02871e-08	4.06241e-06	8.78596	XK	TRUE	dn	gene
ENSG00000075223	4969	-3.07526	3.31632	-9.27414	5.16453e-08	4.10989e-06	8.77059	SEMA3C	TRUE	dn	gene
ENSG00000034677	5034	-1.5959	6.7161	-9.39292	4.31009e-08	3.59783e-06	8.75927	RNF19A	TRUE	dn	gene
ENSG00000130940	8767	-1.9622	6.23014	-9.36414	4.5025e-08	3.71364e-06	8.75826	CASZ1	TRUE	dn	gene
ENSG00000228672	5122	-1.99288	4.47696	-9.29596	4.99514e-08	4.05421e-06	8.75155	PROB1	TRUE	dn	gene
ENSG00000169926	7301	-2.13732	4.78532	-9.27634	5.14721e-08	4.10989e-06	8.72675	KLF13	TRUE	dn	gene
ENSG00000145391	13914	-1.85902	5.90825	-9.31851	4.82626e-08	3.92923e-06	8.71678	SETD7	TRUE	dn	gene
ENSG00000067113	1702	-2.01377	5.17618	-9.28619	5.07025e-08	4.06513e-06	8.71523	PLPP1	TRUE	dn	gene
ENSG00000163501	2473	-3.27312	2.70053	-9.25283	5.33582e-08	4.22667e-06	8.70975	IHH	TRUE	dn	gene
ENSG00000145012	23845	-1.64624	6.43986	-9.32239	4.79775e-08	3.92923e-06	8.70029	LPP	TRUE	dn	gene
ARenhancer_20089	334	-5.03262	1.24044	-9.60243	3.14496e-08	2.84102e-06	8.69668		TRUE	dn	ARenhancer
ENSG00000166025	9347	-2.00258	7.38834	-9.34419	4.64115e-08	3.81384e-06	8.66459	AMOTL1	TRUE	dn	gene
ENSG00000080503	16884	-1.64788	6.31307	-9.29062	5.03605e-08	4.06241e-06	8.64365	SMARCA2	TRUE	dn	gene
ENSG00000114315	1575	-3.07528	4.10753	-9.19516	5.82971e-08	4.56309e-06	8.64267	HES1	TRUE	dn	gene
ENSG00000176595	6911	-2.68005	3.98146	-9.18682	5.90502e-08	4.59477e-06	8.63232	KBTBD11	TRUE	dn	gene
ENSG00000101871	9060	-2.71597	5.0049	-9.18876	5.88742e-08	4.59463e-06	8.62476	MID1	TRUE	dn	gene
ENSG00000284791	1422	-4.21858	2.40438	-9.22159	5.59764e-08	4.4076e-06	8.61102	SMIM41	TRUE	dn	gene
ENSG00000277443	4296	-1.85088	6.97645	-9.2871	5.06323e-08	4.06513e-06	8.57998	MARCKS	TRUE	dn	gene
P300enhancer_9967	333	-4.72186	1.40772	-9.40454	4.23486e-08	3.55755e-06	8.54209		TRUE	dn	P300enhancer
ENSG00000132669	4507	-4.22457	2.33661	-9.16936	6.06599e-08	4.70614e-06	8.52652	RIN2	TRUE	dn	gene
ENSG00000065183	10134	-1.55057	6.52963	-9.20884	5.70837e-08	4.48141e-06	8.50498	WDR3	TRUE	dn	gene
ENSG00000144481	5968	-1.85864	7.65639	-9.24205	5.42466e-08	4.28418e-06	8.50386	TRPM8	TRUE	dn	gene
ENSG00000125398	3931	-2.17416	4.70567	-9.1164	6.5831e-08	5.06266e-06	8.4663	SOX9	TRUE	dn	gene
ENSG00000110723	10944	-1.71713	5.68055	-9.14887	6.26087e-08	4.84232e-06	8.46087	EXPH5	TRUE	dn	gene
ENSG00000081277	5447	-2.32927	6.81773	-9.14707	6.27824e-08	4.84232e-06	8.40035	PKP1	TRUE	dn	gene
ENSG00000149177	9084	-2.10991	5.1622	-9.05385	7.25384e-08	5.53011e-06	8.35172	PTPRJ	TRUE	dn	gene
ARenhancer_1567	376	-6.68815	0.510072	-9.96543	1.84263e-08	1.89863e-06	8.32221		TRUE	dn	ARenhancer
P300enhancer_18644	405	-4.33771	1.54149	-9.10832	6.66594e-08	5.11146e-06	8.28777		TRUE	dn	P300enhancer
ENSG00000197599	2588	-2.67636	3.26022	-8.926	8.8577e-08	6.47225e-06	8.24891	CCDC154	TRUE	dn	gene
ENSG00000179598	2578	-1.81096	4.76617	-8.97989	8.1406e-08	6.0659e-06	8.24607	PLD6	TRUE	dn	gene
ENSG00000181896	4834	1.65843	5.83156	9.01868	7.66215e-08	5.80782e-06	8.24333	ZNF101	TRUE	up	gene
ENSG00000136237	9001	-1.69203	5.45608	-8.9997	7.89248e-08	5.93127e-06	8.23414	RAPGEF5	TRUE	dn	gene
ENSG00000117479	3612	-1.68055	5.36641	-9.00154	7.86977e-08	5.93111e-06	8.2326	SLC19A2	TRUE	dn	gene
ENSG00000164442	2563	-2.35987	6.09102	-9.00231	7.86039e-08	5.93111e-06	8.1899	CITED2	TRUE	dn	gene
ENSG00000198298	2060	-3.48023	2.52776	-8.95569	8.45486e-08	6.24712e-06	8.18622	ZNF485	TRUE	dn	gene
ENSG00000134755	12505	-2.09514	5.08936	-8.94379	8.61397e-08	6.34691e-06	8.18383	DSC2	TRUE	dn	gene
ENSG00000151715	2507	-1.69798	6.05763	-8.97148	8.24834e-08	6.12886e-06	8.16498	TMEM45B	TRUE	dn	gene
ENSG00000163820	8620	-1.79628	6.10274	-8.98447	8.08247e-08	6.03964e-06	8.16493	FYCO1	TRUE	dn	gene
ENSG00000124782	9221	-2.0516	4.70659	-8.9078	9.11469e-08	6.60514e-06	8.14511	RREB1	TRUE	dn	gene
ENSG00000101333	6620	-1.7502	6.56602	-8.96205	8.37098e-08	6.20252e-06	8.12246	PLCB4	TRUE	dn	gene
ARenhancer_7759	406	-2.66006	2.86391	-8.84301	1.00945e-07	7.21606e-06	8.1211		TRUE	dn	ARenhancer
ENSG00000110092	4405	-1.44378	9.00841	-9.05509	7.2399e-08	5.53011e-06	8.11769	CCND1	TRUE	dn	gene
ENSG00000101670	11805	-3.73926	2.51333	-8.87833	9.54738e-08	6.88089e-06	8.06493	LIPG	TRUE	dn	gene
ENSG00000166159	4092	-1.94677	4.11263	-8.83571	1.02117e-07	7.28012e-06	8.04225	LRTM2	TRUE	dn	gene
ENSG00000151914	34784	-1.44349	7.03223	-8.93729	8.70225e-08	6.37634e-06	8.04081	DST	TRUE	dn	gene
ENSG00000152217	14024	-1.95956	4.8739	-8.82396	1.04032e-07	7.37673e-06	8.03149	SETBP1	TRUE	dn	gene
ENSG00000107105	5140	-1.78495	5.12579	-8.85962	9.83333e-08	7.04846e-06	8.02907	ELAVL2	TRUE	dn	gene
ENSG00000154079	1183	1.91613	4.84822	8.82686	1.03556e-07	7.36282e-06	8.02881	SDHAF4	TRUE	up	gene
ENSG00000164305	2899	1.4729	7.02515	8.91694	8.98476e-08	6.54696e-06	8.01473	CASP3	TRUE	up	gene
ENSG00000114739	11782	-1.6057	6.14087	-8.88869	9.39291e-08	6.78812e-06	8.00481	ACVR2B	TRUE	dn	gene
ENSG00000108001	4623	-2.65932	3.18498	-8.76131	1.14898e-07	7.89267e-06	7.99495	EBF3	TRUE	dn	gene
ENSG00000039560	6340	-2.42502	4.78348	-8.7879	1.10148e-07	7.71808e-06	7.99203	RAI14	TRUE	dn	gene
P300enhancer_11380	374	-3.51206	2.13821	-8.82153	1.04433e-07	7.38534e-06	7.99077		TRUE	dn	P300enhancer
ENSG00000091039	8188	-1.38638	7.78501	-8.91242	9.04879e-08	6.57545e-06	7.94875	OSBPL8	TRUE	dn	gene
ENSG00000064393	15622	-2.06809	6.91747	-8.86379	9.76883e-08	7.02131e-06	7.93351	HIPK2	TRUE	dn	gene
P300enhancer_9966	220	-4.54083	1.36201	-8.99141	7.99528e-08	5.99146e-06	7.93081		TRUE	dn	P300enhancer
ENSG00000041353	7154	-2.14311	3.79384	-8.72557	1.21625e-07	8.29001e-06	7.9119	RAB27B	TRUE	dn	gene
ENSG00000124664	1914	-2.22867	5.2945	-8.77238	1.12896e-07	7.79097e-06	7.90947	SPDEF	TRUE	dn	gene
P300enhancer_10341	898	-2.49494	3.30292	-8.70178	1.2633e-07	8.54445e-06	7.89841		TRUE	dn	P300enhancer
ENSG00000169908	3452	-4.69997	1.83954	-8.94036	8.66042e-08	6.36336e-06	7.88657	TM4SF1	TRUE	dn	gene
ENSG00000189221	5438	-1.7138	6.06573	-8.7911	1.09591e-07	7.71808e-06	7.87219	MAOA	TRUE	dn	gene
P300enhancer_253	670	-3.33633	2.9747	-8.67249	1.32386e-07	8.86311e-06	7.85577		TRUE	dn	P300enhancer
ENSG00000175029	9943	-1.65766	5.74452	-8.77112	1.13122e-07	7.79097e-06	7.85154	CTBP2	TRUE	dn	gene
ENSG00000144339	5784	-2.04207	4.72233	-8.71903	1.229e-07	8.35529e-06	7.8385	TMEFF2	TRUE	dn	gene
ENSG00000131389	7020	-1.63349	6.31389	-8.77865	1.11777e-07	7.77953e-06	7.82748	SLC6A6	TRUE	dn	gene
ENSG00000184307	6478	-2.25064	4.59308	-8.68529	1.29704e-07	8.72786e-06	7.81202	ZDHHC23	TRUE	dn	gene
ENSG00000069956	5330	-1.63388	5.66439	-8.74888	1.17194e-07	8.02946e-06	7.8109	MAPK6	TRUE	dn	gene
ENSG00000113494	13006	-3.58127	2.19828	-8.70825	1.25031e-07	8.47833e-06	7.80375	PRLR	TRUE	dn	gene
ENSG00000197757	3458	-2.54291	4.1904	-8.66408	1.3418e-07	8.94701e-06	7.79573	HOXC6	TRUE	dn	gene
ENSG00000196437	4922	1.75793	5.38204	8.6993	1.26831e-07	8.55636e-06	7.78013	ZNF569	TRUE	up	gene
ENSG00000125630	5413	-1.54203	6.22986	-8.74692	1.1756e-07	8.03366e-06	7.77857	POLR1B	TRUE	dn	gene
ENSG00000163694	6407	-1.36194	7.61753	-8.78013	1.11515e-07	7.77953e-06	7.7509	RBM47	TRUE	dn	gene
ENSG00000008441	6235	-1.3814	7.68253	-8.77565	1.12311e-07	7.78432e-06	7.72943	NFIX	TRUE	dn	gene
ENSG00000165732	4973	-1.49318	8.16052	-8.77495	1.12436e-07	7.78432e-06	7.7203	DDX21	TRUE	dn	gene
ENSG00000197019	2084	3.23146	5.33389	8.62137	1.43695e-07	9.52355e-06	7.71348	SERTAD1	TRUE	up	gene
ENSG00000009413	11242	-1.58425	5.73191	-8.67869	1.31078e-07	8.79792e-06	7.69874	REV3L	TRUE	dn	gene
ENSG00000168907	5587	-2.11824	4.43381	-8.59549	1.49801e-07	9.87613e-06	7.67907	PLA2G4F	TRUE	dn	gene
ENSG00000026103	3982	-2.46051	3.66917	-8.56135	1.58276e-07	1.02833e-05	7.66422	FAS	TRUE	dn	gene
ENSG00000205213	5257	-1.46488	6.43819	-8.66344	1.34317e-07	8.94701e-06	7.62501	LGR4	TRUE	dn	gene
ENSG00000137338	3100	1.69514	5.47321	8.5941	1.50138e-07	9.87613e-06	7.60002	PGBD1	TRUE	up	gene
ENSG00000122376	4242	-1.86205	4.65363	-8.54159	1.6341e-07	1.04877e-05	7.56889	SHLD2	TRUE	dn	gene
P300enhancer_18639	258	-3.05962	2.07008	-8.50315	1.739e-07	1.09943e-05	7.56022		TRUE	dn	P300enhancer
ENSG00000164099	4809	-1.57454	6.59858	-8.61765	1.44557e-07	9.55668e-06	7.54294	PRSS12	TRUE	dn	gene
ENSG00000132326	6584	-1.67804	5.15568	-8.54816	1.61684e-07	1.04276e-05	7.5271	PER2	TRUE	dn	gene
ENSG00000166002	1106	-1.85325	4.91153	-8.51283	1.71195e-07	1.09077e-05	7.51782	SMCO4	TRUE	dn	gene
ENSG00000165556	4053	-3.99534	2.18894	-8.4746	1.82145e-07	1.13672e-05	7.48743	CDX2	TRUE	dn	gene
ENSG00000122390	3992	-1.7515	4.82651	-8.50201	1.74222e-07	1.09943e-05	7.48116	NAA60	TRUE	dn	gene
ENSG00000145087	9744	-1.45277	6.86866	-8.58214	1.53057e-07	1.00429e-05	7.47893	STXBP5L	TRUE	dn	gene
ENSG00000147036	10298	-3.34073	2.1341	-8.47012	1.83477e-07	1.14047e-05	7.47133	LANCL3	TRUE	dn	gene
ENSG00000109956	8564	-1.58894	6.50685	-8.56851	1.56457e-07	1.01902e-05	7.4674	B3GAT1	TRUE	dn	gene
ENSG00000158270	5724	-1.67962	6.05943	-8.53775	1.64425e-07	1.05272e-05	7.46524	COLEC12	TRUE	dn	gene
ENSG00000177426	7591	-2.02703	4.4583	-8.47413	1.82285e-07	1.13672e-05	7.43838	TGIF1	TRUE	dn	gene
ENSG00000198087	5412	-1.44278	6.5215	-8.55283	1.60469e-07	1.03944e-05	7.4344	CD2AP	TRUE	dn	gene
ENSG00000116016	5273	-1.92255	5.50406	-8.48581	1.78861e-07	1.12333e-05	7.4155	EPAS1	TRUE	dn	gene
ENSG00000073536	5445	-1.59765	6.96168	-8.55165	1.60774e-07	1.03944e-05	7.40681	NLE1	TRUE	dn	gene
ENSG00000130766	3462	1.87966	5.76119	8.48138	1.80153e-07	1.12876e-05	7.39882	SESN2	TRUE	up	gene
ENSG00000158402	2591	1.42565	6.75903	8.52308	1.68376e-07	1.0754e-05	7.3862	CDC25C	TRUE	up	gene
ENSG00000136111	7690	-1.6576	5.68923	-8.4692	1.83752e-07	1.14047e-05	7.37526	TBC1D4	TRUE	dn	gene
ENSG00000141384	5275	-2.76473	3.09346	-8.37039	2.15893e-07	1.30316e-05	7.37424	TAF4B	TRUE	dn	gene
ENSG00000138759	17308	-2.43725	4.42767	-8.38467	2.10906e-07	1.27891e-05	7.36756	FRAS1	TRUE	dn	gene
ENSG00000108219	16703	-1.47938	6.52565	-8.50743	1.72697e-07	1.09505e-05	7.36276	TSPAN14	TRUE	dn	gene
ENSG00000149948	14037	-5.13844	1.84618	-8.54528	1.62437e-07	1.04506e-05	7.3609	HMGA2	TRUE	dn	gene
ENSG00000037757	3267	1.40835	6.41623	8.49565	1.76028e-07	1.10818e-05	7.35532	MRI1	TRUE	up	gene
ENSG00000016402	4351	-3.2974	2.18738	-8.38313	2.11438e-07	1.2792e-05	7.35061	IL20RA	TRUE	dn	gene
ENSG00000125968	1233	-2.62626	8.77008	-8.57629	1.54506e-07	1.0088e-05	7.34719	ID1	TRUE	dn	gene
P300enhancer_4141	208	-2.65435	2.86058	-8.33791	2.27702e-07	1.36507e-05	7.32582		TRUE	dn	P300enhancer
ENSG00000134294	4913	-1.12154	9.48257	-8.58062	1.53434e-07	1.00429e-05	7.31427	SLC38A2	TRUE	dn	gene
ENSG00000144711	9716	-1.73443	6.08758	-8.45421	1.88287e-07	1.16587e-05	7.31059	IQSEC1	TRUE	dn	gene
ARenhancer_19548	304	-9.05414	-0.380274	-9.98985	1.77843e-08	1.84872e-06	7.30808		TRUE	dn	ARenhancer
ENSG00000176597	5029	-2.54979	3.39706	-8.32957	2.30842e-07	1.37764e-05	7.30142	B3GNT5	TRUE	dn	gene
ENSG00000143179	5659	-1.84238	6.33363	-8.45113	1.89231e-07	1.16898e-05	7.29074	UCK2	TRUE	dn	gene
P300enhancer_15241	795	-4.31779	1.43668	-8.50772	1.72615e-07	1.09505e-05	7.28985		TRUE	dn	P300enhancer
ENSG00000197498	3859	-1.593	5.40205	-8.40073	2.05443e-07	1.25466e-05	7.26403	RPF2	TRUE	dn	gene
ENSG00000166183	4858	-1.55756	5.15384	-8.38717	2.10046e-07	1.27891e-05	7.23836	ASPG	TRUE	dn	gene
ENSG00000179431	2450	-7.15274	1.71333	-8.78698	1.10308e-07	7.71808e-06	7.21346	FJX1	TRUE	dn	gene
ENSG00000280987	6355	-1.54429	6.43889	-8.40062	2.0548e-07	1.25466e-05	7.2046	MATR3	TRUE	dn	gene
ENSG00000049618	25647	-1.32528	7.20964	-8.40666	2.03462e-07	1.24812e-05	7.15978	ARID1B	TRUE	dn	gene
ENSG00000230453	5084	-1.84181	4.30911	-8.27797	2.51303e-07	1.48629e-05	7.14797	ANKRD18B	TRUE	dn	gene
ENSG00000091128	6617	-3.68271	2.05222	-8.2844	2.48654e-07	1.47393e-05	7.10762	LAMB4	TRUE	dn	gene
P300enhancer_18640	290	-3.28025	2.27989	-8.20356	2.84215e-07	1.6265e-05	7.10022		TRUE	dn	P300enhancer
P300enhancer_4143	321	-2.66811	3.00421	-8.19955	2.86108e-07	1.6265e-05	7.09881		TRUE	dn	P300enhancer
ENSG00000183960	5077	-3.48073	2.94446	-8.2014	2.85235e-07	1.6265e-05	7.08133	KCNH8	TRUE	dn	gene
ENSG00000173614	4295	1.86899	4.75672	8.22761	2.73112e-07	1.58682e-05	7.06653	NMNAT1	TRUE	up	gene
P300enhancer_4140	1225	-4.79428	1.38201	-8.30035	2.42204e-07	1.44128e-05	7.05578		TRUE	dn	P300enhancer
ENSG00000073008	6098	-1.30964	7.29085	-8.33899	2.27301e-07	1.36507e-05	7.03354	PVR	TRUE	dn	gene
ENSG00000108231	5521	-4.27465	1.64923	-8.33488	2.2884e-07	1.36879e-05	7.01731	LGI1	TRUE	dn	gene
ENSG00000181472	3103	-1.70932	5.72521	-8.27447	2.5276e-07	1.49157e-05	7.01664	ZBTB2	TRUE	dn	gene
ENSG00000170802	5482	-1.63298	5.26014	-8.25795	2.59746e-07	1.52597e-05	7.01389	FOXN2	TRUE	dn	gene
ENSG00000100077	9427	-1.72963	6.57697	-8.27094	2.54234e-07	1.49692e-05	6.97508	GRK3	TRUE	dn	gene
P300enhancer_13000	747	-2.75772	2.3387	-8.11521	3.2923e-07	1.79802e-05	6.96698		TRUE	dn	P300enhancer
ARenhancer_18042	457	-2.32054	3.23147	-8.12233	3.25336e-07	1.79472e-05	6.96558		TRUE	dn	ARenhancer
ENSG00000166348	6655	-1.79225	6.35391	-8.24965	2.63332e-07	1.54359e-05	6.96036	USP54	TRUE	dn	gene
ENSG00000139946	6240	-1.84142	4.173	-8.16064	3.05219e-07	1.7072e-05	6.95821	PELI2	TRUE	dn	gene
ENSG00000205336	7745	-1.72494	6.35716	-8.24671	2.64616e-07	1.54768e-05	6.9435	ADGRG1	TRUE	dn	gene
ENSG00000100311	3761	-2.37794	3.25403	-8.10952	3.32374e-07	1.8077e-05	6.94226	PDGFB	TRUE	dn	gene
ENSG00000113805	4948	-2.78504	3.17447	-8.09667	3.39587e-07	1.83935e-05	6.93946	CNTN3	TRUE	dn	gene
ENSG00000125485	5356	-1.54728	5.76874	-8.21385	2.79408e-07	1.61274e-05	6.93343	DDX31	TRUE	dn	gene
ARenhancer_9606	225	-4.21318	1.61257	-8.18524	2.92988e-07	1.65491e-05	6.93288		TRUE	dn	ARenhancer
ENSG00000149218	4651	-1.69	5.5227	-8.19988	2.85956e-07	1.6265e-05	6.93265	ENDOD1	TRUE	dn	gene
P300enhancer_17349	349	-3.53798	1.58588	-8.11927	3.27005e-07	1.79703e-05	6.92163		TRUE	dn	P300enhancer
ENSG00000173706	9503	-3.51795	2.63935	-8.08719	3.45017e-07	1.84977e-05	6.90864	HEG1	TRUE	dn	gene
ENSG00000106236	2713	1.80712	5.90682	8.18839	2.91458e-07	1.65335e-05	6.901	NPTX2	TRUE	up	gene
ENSG00000198807	5338	-1.64606	5.0129	-8.16012	3.05481e-07	1.7072e-05	6.88725	PAX9	TRUE	dn	gene
ENSG00000041988	3254	1.5927	5.54962	8.17608	2.97482e-07	1.67313e-05	6.88429	THAP3	TRUE	up	gene
ENSG00000171451	9266	-1.46141	6.31883	-8.21995	2.76599e-07	1.60003e-05	6.87856	DSEL	TRUE	dn	gene
ENSG00000174738	5231	-1.49961	5.62758	-8.16879	3.01108e-07	1.68992e-05	6.85933	NR1D2	TRUE	dn	gene
ENSG00000058063	8812	-1.31973	7.24435	-8.23059	2.71768e-07	1.58249e-05	6.84457	ATP11B	TRUE	dn	gene
ENSG00000057704	6084	-2.3489	2.9562	-8.03447	3.76905e-07	1.97654e-05	6.83411	TMCC3	TRUE	dn	gene
ENSG00000117597	10411	-1.47374	5.68268	-8.14962	3.10867e-07	1.72997e-05	6.82794	UTP25	TRUE	dn	gene
ENSG00000060709	7414	-2.4529	3.98972	-8.04238	3.7193e-07	1.96136e-05	6.81946	RIMBP2	TRUE	dn	gene
ENSG00000103404	12017	-1.58351	5.50635	-8.14116	3.15279e-07	1.75083e-05	6.81919	USP31	TRUE	dn	gene
ENSG00000143434	5433	2.52878	3.12083	8.01823	3.87335e-07	2.00729e-05	6.81174	SEMA6C	TRUE	up	gene
ENSG00000147454	4672	-1.7371	5.19278	-8.11526	3.29199e-07	1.79802e-05	6.81139	SLC25A37	TRUE	dn	gene
ENSG00000101040	6066	-1.56938	7.65965	-8.2109	2.80778e-07	1.61711e-05	6.79917	ZMYND8	TRUE	dn	gene
ENSG00000043591	2853	-2.32125	4.63527	-8.09008	3.43351e-07	1.84459e-05	6.78688	ADRB1	TRUE	dn	gene
ENSG00000250366	3478	-2.51775	3.39203	-8.0053	3.95856e-07	2.04743e-05	6.78482	TUNAR	TRUE	dn	gene
ENSG00000154153	3690	-1.69946	5.5555	-8.12129	3.25904e-07	1.79472e-05	6.78333	RETREG1	TRUE	dn	gene
ENSG00000102804	6883	-1.46936	6.96142	-8.17767	2.96695e-07	1.67227e-05	6.77223	TSC22D1	TRUE	dn	gene
ENSG00000158816	4762	-3.39388	2.35584	-8.04143	3.72524e-07	1.96136e-05	6.77067	VWA5B1	TRUE	dn	gene
ARenhancer_23872	279	-3.39562	1.54064	-8.04164	3.72387e-07	1.96136e-05	6.77034		TRUE	dn	ARenhancer
ENSG00000168672	5734	-1.28923	7.30853	-8.18579	2.92719e-07	1.65491e-05	6.77006	LRATD2	TRUE	dn	gene
ENSG00000113441	12460	-1.50866	5.5498	-8.11332	3.30268e-07	1.79996e-05	6.76444	LNPEP	TRUE	dn	gene
ENSG00000123607	5415	-1.46796	5.75082	-8.11553	3.29053e-07	1.79802e-05	6.75768	TTC21B	TRUE	dn	gene
ENSG00000117143	2377	-1.56208	5.61635	-8.09702	3.39392e-07	1.83935e-05	6.74758	UAP1	TRUE	dn	gene
P300enhancer_10130	1214	-7.78613	-0.923688	-9.31929	4.82054e-08	3.92923e-06	6.74497		TRUE	dn	P300enhancer
ENSG00000137642	11840	-2.67073	5.35756	-8.06345	3.5901e-07	1.90543e-05	6.74491	SORL1	TRUE	dn	gene
ENSG00000156453	5554	-2.0676	5.48607	-8.09421	3.40988e-07	1.84289e-05	6.73376	PCDH1	TRUE	dn	gene
ENSG00000128641	6140	-1.57835	5.82239	-8.09203	3.42236e-07	1.84289e-05	6.73371	MYO1B	TRUE	dn	gene
ENSG00000140527	3731	-3.06502	2.98206	-7.96275	4.25304e-07	2.17416e-05	6.7207	WDR93	TRUE	dn	gene
ENSG00000048162	1844	-1.69329	5.6334	-8.0715	3.54198e-07	1.88368e-05	6.70713	NOP16	TRUE	dn	gene
ENSG00000140284	2736	-1.7345	4.57848	-8.02055	3.85826e-07	2.00729e-05	6.69662	SLC27A2	TRUE	dn	gene
ENSG00000091436	10410	-1.61709	5.84099	-8.07174	3.54059e-07	1.88368e-05	6.69304	MAP3K20	TRUE	dn	gene
ENSG00000184156	11771	-1.92733	5.46859	-8.03195	3.78501e-07	1.98097e-05	6.68928	KCNQ3	TRUE	dn	gene
ENSG00000178764	4453	-2.09632	4.33759	-7.97666	4.15438e-07	2.13199e-05	6.68493	ZHX2	TRUE	dn	gene
ENSG00000144476	2070	-4.60189	1.41544	-8.02559	3.8257e-07	1.99436e-05	6.66409	ACKR3	TRUE	dn	gene
ENSG00000187678	5281	-8.48809	0.170148	-9.2731	5.17281e-08	4.10989e-06	6.64931	SPRY4	TRUE	dn	gene
ENSG00000124743	5776	-3.83273	1.15985	-7.98115	4.12302e-07	2.12002e-05	6.6485	KLHL31	TRUE	dn	gene
ENSG00000163083	3206	-2.8683	2.3135	-7.91756	4.59103e-07	2.31553e-05	6.64582	INHBB	TRUE	dn	gene
ENSG00000059804	3827	-3.04655	1.52182	-7.93548	4.45378e-07	2.25927e-05	6.64563	SLC2A3	TRUE	dn	gene
ENSG00000182175	12825	2.49897	3.40818	7.91561	4.6063e-07	2.3188e-05	6.63758	RGMA	TRUE	up	gene
ENSG00000156030	8371	-1.37301	6.78925	-8.09185	3.42336e-07	1.84289e-05	6.63626	ELMSAN1	TRUE	dn	gene
ENSG00000146039	4633	-4.57767	1.66346	-8.07796	3.50387e-07	1.87095e-05	6.62744	SLC17A4	TRUE	dn	gene
ENSG00000044574	3921	1.24962	11.1586	8.20662	2.82776e-07	1.62507e-05	6.62151	HSPA5	TRUE	up	gene
ENSG00000023330	2536	1.35628	7.21133	8.07825	3.50217e-07	1.87095e-05	6.60674	ALAS1	TRUE	up	gene
ENSG00000137804	3187	1.14427	8.69416	8.12782	3.22373e-07	1.78618e-05	6.60415	NUSAP1	TRUE	up	gene
ENSG00000122778	12427	-1.55861	6.76324	-8.06104	3.60463e-07	1.9093e-05	6.59836	KIAA1549	TRUE	dn	gene
ENSG00000170315	1618	1.27999	9.07826	8.12665	3.23e-07	1.78618e-05	6.58783	UBB	TRUE	up	gene
ENSG00000133863	11542	-2.81026	2.91383	-7.87628	4.92437e-07	2.4189e-05	6.57807	TEX15	TRUE	dn	gene
ENSG00000072415	6360	-1.3891	6.12279	-8.02896	3.80408e-07	1.98701e-05	6.57626	MPP5	TRUE	dn	gene
ENSG00000106541	2228	-1.51676	6.58904	-8.03579	3.76066e-07	1.97607e-05	6.5733	AGR2	TRUE	dn	gene
P300enhancer_15678	323	-5.88695	0.686598	-8.29936	2.426e-07	1.44128e-05	6.56678		TRUE	dn	P300enhancer
ENSG00000108375	7367	-1.61446	4.68701	-7.96368	4.24639e-07	2.17416e-05	6.55413	RNF43	TRUE	dn	gene
ARenhancer_6432	378	-4.56284	1.02705	-8.01877	3.86982e-07	2.00729e-05	6.5325		TRUE	dn	ARenhancer
P300enhancer_11351	501	-2.82112	2.33965	-7.84381	5.20428e-07	2.52815e-05	6.52098		TRUE	dn	P300enhancer
ENSG00000166923	14784	-2.99603	2.64282	-7.83451	5.2875e-07	2.55446e-05	6.50949	GREM1	TRUE	dn	gene
ENSG00000105011	1934	1.62908	5.65593	7.94212	4.40404e-07	2.24266e-05	6.49429	ASF1B	TRUE	up	gene
ENSG00000116337	5048	-2.07951	4.32524	-7.88232	4.87409e-07	2.40765e-05	6.47578	AMPD2	TRUE	dn	gene
ENSG00000145860	4341	-1.59059	5.28167	-7.92925	4.50099e-07	2.27883e-05	6.47333	RNF145	TRUE	dn	gene
ENSG00000164850	3123	-2.30431	3.0315	-7.82494	5.37455e-07	2.58233e-05	6.47314	GPER1	TRUE	dn	gene
ENSG00000181418	3815	-2.49698	4.27959	-7.85764	5.08307e-07	2.48299e-05	6.466	DDN	TRUE	dn	gene
ENSG00000137942	5517	-1.31775	6.83588	-7.98267	4.1124e-07	2.11869e-05	6.44906	FNBP1L	TRUE	dn	gene
ENSG00000085433	4423	1.48199	5.66024	7.91425	4.61686e-07	2.31969e-05	6.44635	WDR47	TRUE	up	gene
ENSG00000008513	7595	-2.47753	2.65858	-7.79252	5.6808e-07	2.69511e-05	6.43981	ST3GAL1	TRUE	dn	gene
ENSG00000125637	11347	-1.60295	4.87131	-7.88414	4.85903e-07	2.40765e-05	6.43729	PSD4	TRUE	dn	gene
ENSG00000124508	5631	2.14079	3.57968	7.81474	5.469e-07	2.61343e-05	6.43484	BTN2A2	TRUE	up	gene
ENSG00000162804	9830	-1.35958	6.33095	-7.95351	4.31999e-07	2.20411e-05	6.43468	SNED1	TRUE	dn	gene
ENSG00000119139	8377	-2.22783	5.35974	-7.88627	4.84144e-07	2.40504e-05	6.43388	TJP2	TRUE	dn	gene
ENSG00000111058	8654	-8.23026	0.615867	-9.05017	7.29551e-08	5.54585e-06	6.42761	ACSS3	TRUE	dn	gene
ENSG00000168234	6438	-2.06356	3.96567	-7.81488	5.46764e-07	2.61343e-05	6.4229	TTC39C	TRUE	dn	gene
ENSG00000165238	8536	-1.6234	6.31191	-7.93594	4.45034e-07	2.25927e-05	6.4196	WNK2	TRUE	dn	gene
ENSG00000163322	6771	1.60442	5.48306	7.88722	4.83361e-07	2.40504e-05	6.40989	ABRAXAS1	TRUE	up	gene
ENSG00000243244	5780	-2.25449	3.6929	-7.79945	5.61381e-07	2.67294e-05	6.40936	STON1	TRUE	dn	gene
ENSG00000104689	2882	-1.773	4.61479	-7.85225	5.12996e-07	2.49664e-05	6.40766	TNFRSF10A	TRUE	dn	gene
ENSG00000176244	3370	1.7039	5.01896	7.86428	5.02598e-07	2.46422e-05	6.40495	ACBD7	TRUE	up	gene
ENSG00000134698	7272	-1.60878	5.30306	-7.88119	4.8834e-07	2.40774e-05	6.40231	AGO4	TRUE	dn	gene
ENSG00000153721	21241	-1.86488	4.0125	-7.80565	5.55458e-07	2.64953e-05	6.37982	CNKSR3	TRUE	dn	gene
ENSG00000182759	2347	4.39451	3.83689	7.73638	6.25495e-07	2.90993e-05	6.34533	MAFA	TRUE	up	gene
ENSG00000111678	1469	1.6409	6.65678	7.88753	4.83111e-07	2.40504e-05	6.32858	C12orf57	TRUE	up	gene
ENSG00000117385	3105	1.74829	4.69099	7.79276	5.67841e-07	2.69511e-05	6.31967	P3H1	TRUE	up	gene
ENSG00000157890	7310	-1.47796	5.23791	-7.83027	5.32588e-07	2.56434e-05	6.29814	MEGF11	TRUE	dn	gene
ENSG00000182247	3072	-1.5154	5.78863	-7.83967	5.24118e-07	2.54139e-05	6.29757	UBE2E2	TRUE	dn	gene
ENSG00000197808	3989	1.37007	6.43628	7.85843	5.07626e-07	2.48299e-05	6.27602	ZNF461	TRUE	up	gene
ENSG00000162783	4188	2.1649	6.29741	7.8301	5.32738e-07	2.56434e-05	6.27061	IER5	TRUE	up	gene
ENSG00000167797	1690	1.39432	7.29051	7.88869	4.8216e-07	2.40504e-05	6.26864	CDK2AP2	TRUE	up	gene
P300enhancer_12864	345	-3.58557	1.18603	-7.76035	6.00273e-07	2.80745e-05	6.26759		TRUE	dn	P300enhancer
ENSG00000134107	3473	-4.2711	2.04373	-7.71617	6.47624e-07	2.99177e-05	6.26153	BHLHE40	TRUE	dn	gene
ENSG00000170854	6475	-1.56719	4.78058	-7.77586	5.84519e-07	2.75329e-05	6.25295	RIOX2	TRUE	dn	gene
P300enhancer_15300	226	-8.49536	-0.298727	-8.78779	1.10167e-07	7.71808e-06	6.23235		TRUE	dn	P300enhancer
ENSG00000074410	6098	-1.79053	5.60345	-7.78556	5.74881e-07	2.7176e-05	6.22691	CA12	TRUE	dn	gene
ENSG00000171940	5948	-1.40514	7.61713	-7.87736	4.91532e-07	2.4189e-05	6.20478	ZNF217	TRUE	dn	gene
ENSG00000183111	5120	-2.06122	4.23641	-7.71222	6.52041e-07	3.00679e-05	6.20474	ARHGEF37	TRUE	dn	gene
ENSG00000171843	6933	-1.6608	5.40195	-7.77817	5.82204e-07	2.7473e-05	6.20258	MLLT3	TRUE	dn	gene
ENSG00000142875	6323	-1.46874	5.30452	-7.77128	5.8912e-07	2.77002e-05	6.1917	PRKACB	TRUE	dn	gene
ENSG00000142207	10818	-1.46177	7.68894	-7.85557	5.10107e-07	2.48717e-05	6.18876	URB1	TRUE	dn	gene
ENSG00000150687	5783	-2.00294	3.68855	-7.6706	7.0056e-07	3.18061e-05	6.18694	PRSS23	TRUE	dn	gene
ENSG00000087086	871	1.51933	6.26684	7.79029	5.70247e-07	2.70053e-05	6.17225	FTL	TRUE	up	gene
P300enhancer_15675	418	-3.95496	0.241916	-7.70319	6.62262e-07	3.04341e-05	6.1683		TRUE	dn	P300enhancer
ENSG00000160685	4224	-1.85366	7.33912	-7.83625	5.27183e-07	2.55157e-05	6.13744	ZBTB7B	TRUE	dn	gene
ENSG00000015133	9416	-1.67627	5.03566	-7.71123	6.53154e-07	3.00679e-05	6.13646	CCDC88C	TRUE	dn	gene
ENSG00000204592	2548	3.54073	2.12604	7.66094	7.12351e-07	3.21753e-05	6.12954	HLA-E	TRUE	up	gene
P300enhancer_907	611	-4.53013	0.747886	-7.81583	5.4588e-07	2.61343e-05	6.12839		TRUE	dn	P300enhancer
ENSG00000171004	4615	-1.63128	4.97674	-7.68677	6.81278e-07	3.09841e-05	6.11931	HS6ST2	TRUE	dn	gene
P300enhancer_5336	270	-4.18229	1.01636	-7.74468	6.16636e-07	2.87379e-05	6.11726		TRUE	dn	P300enhancer
P300enhancer_15242	669	-4.1252	0.894235	-7.72118	6.42061e-07	2.9765e-05	6.10971		TRUE	dn	P300enhancer
ENSG00000116106	6917	-3.05814	2.34583	-7.59608	7.971e-07	3.51017e-05	6.10743	EPHA4	TRUE	dn	gene
ENSG00000121104	2559	1.67545	5.08912	7.69175	6.75454e-07	3.08789e-05	6.10091	FAM117A	TRUE	up	gene
ENSG00000132952	4898	-1.28079	6.2023	-7.76107	5.99529e-07	2.80745e-05	6.09438	USPL1	TRUE	dn	gene
ARenhancer_12673	554	-4.90182	0.445394	-7.74916	6.11908e-07	2.8568e-05	6.08269		TRUE	dn	ARenhancer
ENSG00000137841	5846	-3.31051	1.39076	-7.60868	7.79849e-07	3.45149e-05	6.07417	PLCB2	TRUE	dn	gene
ENSG00000258947	3335	2.2347	4.72459	7.63345	7.47056e-07	3.33432e-05	6.07393	TUBB3	TRUE	up	gene
ENSG00000163110	9289	-1.47028	7.21332	-7.76537	5.95119e-07	2.79325e-05	6.06857	PDLIM5	TRUE	dn	gene
ENSG00000104369	4590	-1.85707	4.32498	-7.63204	7.48885e-07	3.33684e-05	6.06816	JPH1	TRUE	dn	gene
ENSG00000113430	2847	-2.05092	3.45953	-7.60016	7.91461e-07	3.49117e-05	6.05381	IRX4	TRUE	dn	gene
ENSG00000163069	4431	1.59557	5.12649	7.66586	7.06325e-07	3.19579e-05	6.04944	SGCB	TRUE	up	gene
ENSG00000197361	3614	-2.16797	3.37041	-7.58624	8.10837e-07	3.56471e-05	6.04655	FBXL22	TRUE	dn	gene
ENSG00000116885	2088	2.5342	2.89959	7.55705	8.53102e-07	3.70117e-05	6.04248	OSCP1	TRUE	up	gene
ENSG00000189079	8941	-1.28444	6.30729	-7.72505	6.37796e-07	2.96193e-05	6.03944	ARID2	TRUE	dn	gene
ENSG00000152503	5692	-1.60128	4.57041	-7.64761	7.28975e-07	3.27349e-05	6.0378	TRIM36	TRUE	dn	gene
ARenhancer_9608	285	-3.5488	1.18678	-7.61308	7.73918e-07	3.43099e-05	6.03472		TRUE	dn	ARenhancer
ENSG00000162733	10736	-2.59597	2.96406	-7.54707	8.68079e-07	3.75997e-05	6.02392	DDR2	TRUE	dn	gene
ENSG00000120693	5592	-1.3581	6.11803	-7.69587	6.70669e-07	3.07134e-05	6.01586	SMAD9	TRUE	dn	gene
ENSG00000059588	5206	-1.73411	5.25652	-7.64703	7.29703e-07	3.27349e-05	6.00105	TARBP1	TRUE	dn	gene
ENSG00000128917	3426	2.78952	4.49784	7.56291	8.44437e-07	3.69396e-05	5.9985	DLL4	TRUE	up	gene
ENSG00000111077	5432	-1.49223	5.2802	-7.6587	7.15114e-07	3.22449e-05	5.9956	TNS2	TRUE	dn	gene
ENSG00000101457	1530	1.37034	6.19174	7.6889	6.78778e-07	3.09618e-05	5.99282	DNTTIP1	TRUE	up	gene
ENSG00000080608	2187	-1.9057	4.96825	-7.61634	7.69549e-07	3.41737e-05	5.98946	PUM3	TRUE	dn	gene
ARenhancer_6089	365	-7.31038	-1.61466	-8.63151	1.41374e-07	9.39338e-06	5.97324		TRUE	dn	ARenhancer
ENSG00000008405	3287	1.42036	5.73183	7.65304	7.22149e-07	3.25066e-05	5.96644	CRY1	TRUE	up	gene
P300enhancer_218	348	-6.70399	0.339014	-8.22434	2.74594e-07	1.59192e-05	5.96476		TRUE	dn	P300enhancer
ENSG00000254726	6591	-1.80229	5.08258	-7.62056	7.63941e-07	3.39818e-05	5.95696	MEX3A	TRUE	dn	gene
ENSG00000164687	1125	-2.298	2.8618	-7.49756	9.46498e-07	4.01809e-05	5.93792	FABP5	TRUE	dn	gene
ENSG00000104043	6717	-3.41516	1.80053	-7.51238	9.22268e-07	3.94928e-05	5.92105	ATP8B4	TRUE	dn	gene
ENSG00000137393	5036	-2.73767	2.767	-7.48295	9.7103e-07	4.06569e-05	5.918	RNF144B	TRUE	dn	gene
ENSG00000198431	5340	-1.14842	8.07467	-7.71679	6.46924e-07	2.99177e-05	5.91471	TXNRD1	TRUE	dn	gene
P300enhancer_18580	705	-4.11115	0.829973	-7.49038	9.58466e-07	4.05167e-05	5.89851		TRUE	dn	P300enhancer
ENSG00000145703	6095	-1.56278	4.97855	-7.56069	8.47709e-07	3.70117e-05	5.8906	IQGAP2	TRUE	dn	gene
ENSG00000204923	5699	1.70282	4.54552	7.51956	9.10778e-07	3.90642e-05	5.85888	FBXO48	TRUE	up	gene
ENSG00000130544	5759	1.24805	6.99389	7.64156	7.36644e-07	3.29901e-05	5.85688	ZNF557	TRUE	up	gene
ENSG00000136205	10674	-2.81653	4.10908	-7.46921	9.94698e-07	4.13851e-05	5.84921	TNS3	TRUE	dn	gene
ENSG00000169738	1058	1.33543	7.49493	7.638	7.41191e-07	3.31375e-05	5.81604	DCXR	TRUE	up	gene
ENSG00000204386	2045	1.65134	4.62491	7.50141	9.40135e-07	4.00628e-05	5.8087	NEU1	TRUE	up	gene
ENSG00000185697	5237	2.10068	3.94567	7.45089	1.02721e-06	4.23373e-05	5.80261	MYBL1	TRUE	up	gene
ENSG00000171988	10090	-1.21369	6.69842	-7.60729	7.81727e-07	3.454e-05	5.79897	JMJD1C	TRUE	dn	gene
ENSG00000126262	2133	-7.84644	0.131423	-8.43863	1.93124e-07	1.19024e-05	5.79067	FFAR2	TRUE	dn	gene
ENSG00000081138	13832	-1.90158	3.5393	-7.44567	1.03668e-06	4.25286e-05	5.78198	CDH7	TRUE	dn	gene
ENSG00000107186	7863	-1.32802	6.00319	-7.5581	8.5154e-07	3.70117e-05	5.76968	MPDZ	TRUE	dn	gene
ENSG00000170381	8165	-2.10523	3.30036	-7.40905	1.10568e-06	4.50781e-05	5.76632	SEMA3E	TRUE	dn	gene
ENSG00000172201	3873	-1.5399	9.11835	-7.66591	7.06257e-07	3.19579e-05	5.76048	ID4	TRUE	dn	gene
ENSG00000101115	5209	-4.6627	0.952585	-7.50033	9.41917e-07	4.0074e-05	5.7564	SALL4	TRUE	dn	gene
ENSG00000197635	3645	-4.93794	2.24669	-7.49292	9.54209e-07	4.04015e-05	5.75425	DPP4	TRUE	dn	gene
ARenhancer_4959	371	-7.27846	-0.972202	-8.41333	2.01258e-07	1.23748e-05	5.74295		TRUE	dn	ARenhancer
ENSG00000085465	2243	-2.94827	2.49482	-7.37791	1.1681e-06	4.67458e-05	5.73735	OVGP1	TRUE	dn	gene
ENSG00000134775	5654	-2.07009	3.69182	-7.3956	1.1322e-06	4.58053e-05	5.73264	FHOD3	TRUE	dn	gene
ENSG00000096060	10628	-1.34657	6.14087	-7.53925	8.79989e-07	3.79908e-05	5.73031	FKBP5	TRUE	dn	gene
ENSG00000177732	4630	-1.88192	6.70728	-7.56738	8.37885e-07	3.67138e-05	5.72238	SOX12	TRUE	dn	gene
ENSG00000164342	6227	-3.29438	1.31799	-7.40346	1.11661e-06	4.54537e-05	5.71965	TLR3	TRUE	dn	gene
ENSG00000173404	2846	-2.55891	2.66832	-7.37045	1.18361e-06	4.71621e-05	5.70957	INSM1	TRUE	dn	gene
P300enhancer_11378	357	-7.17531	-1.65821	-8.3852	2.10724e-07	1.27891e-05	5.7084		TRUE	dn	P300enhancer
ENSG00000115977	23245	-1.47194	6.19862	-7.52499	9.0217e-07	3.88213e-05	5.70418	AAK1	TRUE	dn	gene
ENSG00000004866	5782	-1.37024	6.04744	-7.52688	8.992e-07	3.87567e-05	5.70402	ST7	TRUE	dn	gene
ENSG00000169118	9405	1.32056	7.20539	7.55796	8.51752e-07	3.70117e-05	5.6941	CSNK1G1	TRUE	up	gene
P300enhancer_14294	227	-7.39371	-1.3236	-8.36253	2.18693e-07	1.31705e-05	5.69286		TRUE	dn	P300enhancer
ENSG00000170852	4380	-1.27066	6.01706	-7.52121	9.08148e-07	3.90149e-05	5.68184	KBTBD2	TRUE	dn	gene
ENSG00000173905	4373	-1.38267	5.66146	-7.4849	9.67716e-07	4.06472e-05	5.67736	GOLIM4	TRUE	dn	gene
ENSG00000077616	4546	-1.37793	5.44039	-7.48668	9.6471e-07	4.06435e-05	5.67616	NAALAD2	TRUE	dn	gene
ENSG00000143375	5328	-1.81206	5.24328	-7.45793	1.01458e-06	4.20135e-05	5.67352	CGN	TRUE	dn	gene
ENSG00000130701	2799	-2.22886	3.97002	-7.40093	1.12161e-06	4.55868e-05	5.66823	RBBP8NL	TRUE	dn	gene
ENSG00000174948	5527	-4.14744	1.3026	-7.46359	1.00456e-06	4.16639e-05	5.66714	GPR149	TRUE	dn	gene
P300enhancer_18641	229	-3.07963	1.45835	-7.33371	1.26312e-06	4.97292e-05	5.65876		TRUE	dn	P300enhancer
ENSG00000143772	7036	-1.80441	4.92517	-7.45091	1.02718e-06	4.23373e-05	5.65643	ITPKB	TRUE	dn	gene
ENSG00000196932	5257	-4.07435	1.30709	-7.39186	1.13969e-06	4.6038e-05	5.63605	TMEM26	TRUE	dn	gene
ENSG00000149289	9688	-1.33373	6.0078	-7.49697	9.47476e-07	4.01809e-05	5.63144	ZC3H12C	TRUE	dn	gene
ENSG00000124104	3528	1.39774	6.00776	7.47659	9.81916e-07	4.09992e-05	5.6287	SNX21	TRUE	up	gene
ARenhancer_12782	350	-7.55953	-0.235214	-8.23262	2.70857e-07	1.58068e-05	5.62066		TRUE	dn	ARenhancer
ENSG00000089050	3843	1.39154	5.58451	7.45145	1.0262e-06	4.23373e-05	5.61809	RBBP9	TRUE	up	gene
ENSG00000138162	11692	-2.05577	4.3215	-7.36584	1.19329e-06	4.74044e-05	5.61222	TACC2	TRUE	dn	gene
P300enhancer_15240	418	-4.12748	0.833599	-7.4647	1.0026e-06	4.1648e-05	5.6079		TRUE	dn	P300enhancer
ENSG00000117318	950	-1.88367	8.26879	-7.54224	8.75417e-07	3.78553e-05	5.59405	ID3	TRUE	dn	gene
P300enhancer_9991	299	-4.90178	-0.216965	-7.50993	9.26236e-07	3.95985e-05	5.58833		TRUE	dn	P300enhancer
ENSG00000114853	5494	-1.72218	4.38935	-7.37946	1.16492e-06	4.67458e-05	5.5796	ZBTB47	TRUE	dn	gene
ENSG00000137814	4305	1.18042	6.99125	7.4875	9.63311e-07	4.06435e-05	5.57834	HAUS2	TRUE	up	gene
ENSG00000166166	3217	-2.11358	4.37027	-7.36952	1.18556e-06	4.71684e-05	5.57755	TRMT61A	TRUE	dn	gene
ENSG00000100105	4902	-1.47082	5.86287	-7.44702	1.03422e-06	4.25286e-05	5.56364	PATZ1	TRUE	dn	gene
ENSG00000110925	4952	1.20114	7.01992	7.47425	9.85955e-07	4.10861e-05	5.56311	CSRNP2	TRUE	up	gene
ENSG00000140396	9224	-1.40467	7.1264	-7.48586	9.66087e-07	4.06435e-05	5.56075	NCOA2	TRUE	dn	gene
ARenhancer_21552	610	-6.19317	-0.210238	-7.89589	4.76299e-07	2.38403e-05	5.54612		TRUE	dn	ARenhancer
ENSG00000156113	23391	-1.91974	4.07776	-7.30553	1.32788e-06	5.18914e-05	5.54603	KCNMA1	TRUE	dn	gene
ENSG00000130810	2690	-1.43526	5.82397	-7.4161	1.09202e-06	4.46592e-05	5.53545	PPAN	TRUE	dn	gene
ARenhancer_12186	686	-7.29243	-1.23264	-8.20026	2.85775e-07	1.6265e-05	5.51248		TRUE	dn	ARenhancer
ENSG00000081051	2484	-4.30083	1.49206	-7.25016	1.46538e-06	5.56164e-05	5.49755	AFP	TRUE	dn	gene
ENSG00000102096	2418	1.75288	4.3994	7.29613	1.35024e-06	5.23818e-05	5.48428	PIM2	TRUE	up	gene
ENSG00000177990	4532	-1.85135	3.83745	-7.29163	1.36108e-06	5.2489e-05	5.48154	DPY19L2	TRUE	dn	gene
ENSG00000112159	18490	-1.32574	7.52051	-7.44566	1.03669e-06	4.25286e-05	5.48016	MDN1	TRUE	dn	gene
ENSG00000131951	5011	-2.76464	2.34964	-7.22295	1.53832e-06	5.78033e-05	5.47655	LRRC9	TRUE	dn	gene
ENSG00000101849	8204	-1.74615	5.80831	-7.37208	1.18021e-06	4.70979e-05	5.47462	TBL1X	TRUE	dn	gene
ENSG00000143067	5579	-1.5953	4.25526	-7.31449	1.30692e-06	5.12242e-05	5.47344	ZNF697	TRUE	dn	gene
ENSG00000105499	2753	-1.66151	4.26652	-7.29526	1.35232e-06	5.23818e-05	5.46769	PLA2G4C	TRUE	dn	gene
P300enhancer_17566	361	-3.28389	1.60681	-7.23367	1.50915e-06	5.68691e-05	5.4563		TRUE	dn	P300enhancer
ARenhancer_12187	480	-7.05016	-1.43747	-8.1498	3.10778e-07	1.72997e-05	5.44639		TRUE	dn	ARenhancer
ARenhancer_18075	320	1.51421	5.66306	7.35408	1.21837e-06	4.81832e-05	5.44574		TRUE	up	ARenhancer
P300enhancer_9990	1009	-4.87956	0.242529	-7.48376	9.69654e-07	4.06569e-05	5.44049		TRUE	dn	P300enhancer
P300enhancer_10342	1276	-1.73445	3.80285	-7.27348	1.40576e-06	5.39755e-05	5.43742		TRUE	dn	P300enhancer
ENSG00000197905	2275	-1.58582	5.6171	-7.33917	1.25096e-06	4.93619e-05	5.42629	TEAD4	TRUE	dn	gene
P300enhancer_18581	408	-5.07601	0.31861	-7.38765	1.14819e-06	4.62396e-05	5.4236		TRUE	dn	P300enhancer
ENSG00000241978	7319	-1.93155	4.19621	-7.24629	1.47555e-06	5.57621e-05	5.40877	AKAP2	TRUE	dn	gene
ENSG00000116679	4715	-1.19178	6.96809	-7.39603	1.13135e-06	4.58053e-05	5.39988	IVNS1ABP	TRUE	dn	gene
ENSG00000248905	19595	-3.13149	3.33572	-7.18036	1.6602e-06	6.15932e-05	5.39862	FMN1	TRUE	dn	gene
ENSG00000157796	5428	1.60403	4.83943	7.27652	1.39816e-06	5.37619e-05	5.3948	WDR19	TRUE	up	gene
ENSG00000181751	3507	-1.34698	6.05599	-7.36107	1.2034e-06	4.76625e-05	5.39437	C5orf30	TRUE	dn	gene
ENSG00000088756	10172	-1.81517	3.92362	-7.22604	1.52985e-06	5.7567e-05	5.39047	ARHGAP28	TRUE	dn	gene
ENSG00000162813	2826	1.41696	5.2042	7.29596	1.35065e-06	5.23818e-05	5.37881	BPNT1	TRUE	up	gene
ENSG00000084710	10643	1.53465	5.33113	7.29423	1.35481e-06	5.24005e-05	5.37519	EFR3B	TRUE	up	gene
ENSG00000170734	3540	1.39088	7.21617	7.37718	1.16962e-06	4.67458e-05	5.37179	POLH	TRUE	up	gene
ENSG00000130054	4013	-1.79912	5.20668	-7.29988	1.34127e-06	5.23373e-05	5.37142	FAM155B	TRUE	dn	gene
ENSG00000159377	918	1.1518	8.10532	7.41006	1.1037e-06	4.50671e-05	5.36652	PSMB4	TRUE	up	gene
ENSG00000164164	7867	-1.2711	5.94848	-7.33046	1.27043e-06	4.99424e-05	5.35328	OTUD4	TRUE	dn	gene
ENSG00000103855	5180	-1.3756	7.98583	-7.39853	1.12636e-06	4.57094e-05	5.34721	CD276	TRUE	dn	gene
ENSG00000170522	6899	-1.35081	6.05183	-7.31105	1.31494e-06	5.14621e-05	5.33808	ELOVL6	TRUE	dn	gene
ENSG00000123908	14687	-1.17683	7.70723	-7.37834	1.16722e-06	4.67458e-05	5.32639	AGO2	TRUE	dn	gene
ENSG00000079616	2844	-1.24807	8.23263	-7.38844	1.1466e-06	4.62396e-05	5.31723	KIF22	TRUE	dn	gene
ENSG00000165816	6234	-1.5403	5.03889	-7.26038	1.43895e-06	5.4979e-05	5.31698	VWA2	TRUE	dn	gene
ENSG00000162377	3988	-1.2889	5.95951	-7.29687	1.34846e-06	5.23818e-05	5.30425	COA7	TRUE	dn	gene
P300enhancer_13510	225	-3.40144	1.04437	-7.16221	1.71514e-06	6.31871e-05	5.30417		TRUE	dn	P300enhancer
ENSG00000119431	2105	1.70221	5.87938	7.2885	1.36869e-06	5.27056e-05	5.30222	HDHD3	TRUE	up	gene
ENSG00000197622	3634	-1.20055	7.68129	-7.36412	1.19692e-06	4.74773e-05	5.29031	CDC42SE1	TRUE	dn	gene
ARenhancer_23684	653	-6.99708	-1.71653	-7.99863	4.0033e-07	2.06652e-05	5.2753		TRUE	dn	ARenhancer
ENSG00000110104	2002	-1.81641	3.96215	-7.17234	1.68424e-06	6.22996e-05	5.27216	CCDC86	TRUE	dn	gene
ENSG00000167552	2884	1.30746	6.685	7.29526	1.35234e-06	5.23818e-05	5.25263	TUBA1A	TRUE	up	gene
ENSG00000134250	16315	-1.50637	6.26158	-7.27237	1.40853e-06	5.40032e-05	5.24392	NOTCH2	TRUE	dn	gene
ENSG00000128581	4973	1.35569	5.75627	7.24646	1.47509e-06	5.57621e-05	5.23232	IFT22	TRUE	up	gene
ENSG00000198369	5155	-1.54899	4.49437	-7.1884	1.63643e-06	6.07969e-05	5.232	SPRED2	TRUE	dn	gene
ENSG00000172215	3775	-1.87066	3.36447	-7.12807	1.8237e-06	6.60791e-05	5.22664	CXCR6	TRUE	dn	gene
P300enhancer_11382	247	-6.98802	-0.116748	-7.89899	4.73797e-07	2.37601e-05	5.2263		TRUE	dn	P300enhancer
P300enhancer_10024	345	-4.60688	0.749144	-7.24937	1.46747e-06	5.56164e-05	5.21848		TRUE	dn	P300enhancer
ENSG00000072756	4041	-1.27036	6.1872	-7.25987	1.44023e-06	5.4979e-05	5.21195	TRNT1	TRUE	dn	gene
ARenhancer_4961	574	-6.63028	-1.30949	-7.88313	4.86735e-07	2.40765e-05	5.19738		TRUE	dn	ARenhancer
ENSG00000035687	2555	-1.49361	4.63591	-7.16969	1.69226e-06	6.24315e-05	5.19624	ADSS	TRUE	dn	gene
ENSG00000147536	5431	1.43198	5.58042	7.20172	1.59787e-06	5.97007e-05	5.18503	GINS4	TRUE	up	gene
ENSG00000112394	11149	-1.65859	4.44726	-7.14553	1.76733e-06	6.44795e-05	5.18381	SLC16A10	TRUE	dn	gene
ENSG00000163932	3510	-1.71143	5.35305	-7.19191	1.62619e-06	6.05872e-05	5.18186	PRKCD	TRUE	dn	gene
P300enhancer_11379	299	-6.83988	-1.03931	-7.91808	4.58702e-07	2.31553e-05	5.17624		TRUE	dn	P300enhancer
ENSG00000276023	2439	1.35916	6.1443	7.21939	1.54817e-06	5.80904e-05	5.16251	DUSP14	TRUE	up	gene
ENSG00000197969	18348	-1.25287	6.91051	-7.25846	1.44388e-06	5.50384e-05	5.1608	VPS13A	TRUE	dn	gene
ENSG00000163430	5733	-1.31458	6.98628	-7.25173	1.4613e-06	5.55419e-05	5.16067	FSTL1	TRUE	dn	gene
ENSG00000125363	835	-4.80053	-0.766412	-7.29179	1.36071e-06	5.2489e-05	5.1569	AMELX	TRUE	dn	gene
ENSG00000144290	5807	-1.97225	4.17571	-7.10142	1.91341e-06	6.86692e-05	5.14778	SLC4A10	TRUE	dn	gene
ARenhancer_20088	332	-5.09849	0.113184	-7.32212	1.28934e-06	5.06106e-05	5.14125		TRUE	dn	ARenhancer
ENSG00000125249	5540	1.50316	5.04688	7.14966	1.75425e-06	6.42691e-05	5.13052	RAP2A	TRUE	up	gene
ENSG00000141378	4376	-1.33867	5.69427	-7.19107	1.62865e-06	6.0593e-05	5.13028	PTRH2	TRUE	dn	gene
ENSG00000130772	1829	1.41906	5.17393	7.15197	1.74699e-06	6.40918e-05	5.12105	MED18	TRUE	up	gene
ENSG00000160818	1979	-1.30549	5.87976	-7.19409	1.61984e-06	6.04357e-05	5.11859	GPATCH4	TRUE	dn	gene
P300enhancer_4142	290	-2.47257	2.18851	-7.01957	2.21878e-06	7.73144e-05	5.11807		TRUE	dn	P300enhancer
ENSG00000116667	10293	-1.64729	4.45949	-7.12163	1.84496e-06	6.6484e-05	5.11656	C1orf21	TRUE	dn	gene
ENSG00000140367	3572	-1.46511	5.10715	-7.14823	1.75877e-06	6.43452e-05	5.11549	UBE2Q2	TRUE	dn	gene
ENSG00000162772	2535	2.19579	3.7171	7.04773	2.10835e-06	7.45495e-05	5.10923	ATF3	TRUE	up	gene
ENSG00000165861	4499	1.5553	4.95678	7.1253	1.83282e-06	6.63183e-05	5.1037	ZFYVE1	TRUE	up	gene
ENSG00000080986	3387	1.15566	8.24442	7.26143	1.43625e-06	5.4979e-05	5.09098	NDC80	TRUE	up	gene
ENSG00000179163	2047	1.43157	5.29869	7.13976	1.78573e-06	6.49711e-05	5.08639	FUCA1	TRUE	up	gene
ENSG00000189431	2530	-2.30529	3.24143	-7.02984	2.17784e-06	7.61898e-05	5.08095	RASSF10	TRUE	dn	gene
ENSG00000176884	4442	-1.46983	4.91439	-7.12264	1.84161e-06	6.64713e-05	5.07235	GRIN1	TRUE	dn	gene
ENSG00000170779	2513	1.07698	7.90648	7.23819	1.49703e-06	5.64931e-05	5.06121	CDCA4	TRUE	up	gene
ENSG00000140455	6460	-1.22784	6.18549	-7.17379	1.67987e-06	6.22356e-05	5.05877	USP3	TRUE	dn	gene
ENSG00000205683	4991	4.46895	1.26083	7.17165	1.68633e-06	6.22996e-05	5.04691	DPF3	TRUE	up	gene
ARenhancer_16178	540	-4.49686	-0.224919	-7.14613	1.7654e-06	6.44795e-05	5.04617		TRUE	dn	ARenhancer
ENSG00000104679	2245	1.30037	5.57386	7.1357	1.79885e-06	6.53581e-05	5.04187	R3HCC1	TRUE	up	gene
ENSG00000129657	7587	-1.347	5.38539	-7.1225	1.84208e-06	6.64713e-05	5.03918	SEC14L1	TRUE	dn	gene
ENSG00000156873	6171	1.43721	5.09102	7.10474	1.90198e-06	6.83521e-05	5.03735	PHKG2	TRUE	up	gene
ENSG00000101974	7239	-1.41042	5.28141	-7.11112	1.88022e-06	6.76624e-05	5.03551	ATP11C	TRUE	dn	gene
ENSG00000147408	4795	-2.89107	2.39059	-6.96741	2.43951e-06	8.29245e-05	5.03149	CSGALNACT1	TRUE	dn	gene
ENSG00000163352	555	-1.92948	3.13669	-7.00378	2.28333e-06	7.88346e-05	5.02175	LENEP	TRUE	dn	gene
ENSG00000164363	2095	4.94821	3.63948	6.98565	2.35982e-06	8.07358e-05	5.01523	SLC6A18	TRUE	up	gene
ENSG00000169507	4009	-2.25955	2.77581	-6.96029	2.47136e-06	8.3791e-05	5.00414	SLC38A11	TRUE	dn	gene
ARenhancer_17205	455	-2.99744	1.88959	-6.95546	2.49323e-06	8.43161e-05	5.00325		TRUE	dn	ARenhancer
ARenhancer_10521	292	-4.36623	0.506069	-7.15208	1.74665e-06	6.40918e-05	5.00252		TRUE	dn	ARenhancer
ENSG00000130517	7388	1.90322	3.79694	7.00468	2.27958e-06	7.88085e-05	5.00225	PGPEP1	TRUE	up	gene
ARenhancer_3810	222	-6.9069	-0.576	-7.7007	6.65102e-07	3.05114e-05	4.99046		TRUE	dn	ARenhancer
ENSG00000175906	1578	2.3824	3.48511	6.96352	2.45683e-06	8.34059e-05	4.97587	ARL4D	TRUE	up	gene
ENSG00000160789	4217	1.57663	5.93473	7.09666	1.92992e-06	6.90183e-05	4.94975	LMNA	TRUE	up	gene
ENSG00000062582	747	1.21054	6.78107	7.13049	1.81579e-06	6.5883e-05	4.94956	MRPS24	TRUE	up	gene
ENSG00000277161	2832	-1.33143	5.92992	-7.09699	1.92875e-06	6.90183e-05	4.94182	PIGW	TRUE	dn	gene
ENSG00000187193	777	1.45171	5.45399	7.06069	2.05947e-06	7.29191e-05	4.93536	MT1X	TRUE	up	gene
ENSG00000147642	6113	-2.03292	3.04023	-6.94194	2.55548e-06	8.59705e-05	4.92983	SYBU	TRUE	dn	gene
ENSG00000186918	5552	-1.29658	5.61065	-7.07786	1.99653e-06	7.08807e-05	4.91641	ZNF395	TRUE	dn	gene
P300enhancer_3586	208	-6.98462	-0.235372	-7.68819	6.79616e-07	3.09618e-05	4.91522		TRUE	dn	P300enhancer
ARenhancer_21863	407	-3.60701	0.860857	-6.95308	2.50408e-06	8.43585e-05	4.91261		TRUE	dn	ARenhancer
ENSG00000147155	1233	1.27268	6.08491	7.08557	1.96893e-06	7.01845e-05	4.91249	EBP	TRUE	up	gene
ENSG00000170946	2970	1.36749	5.38021	7.04533	2.11756e-06	7.4775e-05	4.90543	DNAJC24	TRUE	up	gene
ENSG00000185818	5871	-1.5458	4.66229	-7.02118	2.21231e-06	7.71911e-05	4.90504	NAT8L	TRUE	dn	gene
ENSG00000162231	4967	1.12304	7.90975	7.14313	1.77497e-06	6.46686e-05	4.89867	NXF1	TRUE	up	gene
ENSG00000187098	6452	2.00986	3.46865	6.93202	2.60216e-06	8.6996e-05	4.89843	MITF	TRUE	up	gene
ENSG00000215018	5159	-2.779	2.55261	-6.88725	2.82431e-06	9.30084e-05	4.88592	COL28A1	TRUE	dn	gene
ENSG00000078725	3470	-2.0642	3.59326	-6.93444	2.59071e-06	8.6761e-05	4.88234	BRINP1	TRUE	dn	gene
ENSG00000171303	6223	-1.55073	5.42399	-7.03282	2.16609e-06	7.59803e-05	4.87566	KCNK3	TRUE	dn	gene
ENSG00000164307	7535	-1.38898	4.91991	-7.01197	2.24959e-06	7.80785e-05	4.8639	ERAP1	TRUE	dn	gene
ENSG00000166750	10674	1.29246	5.94518	7.03558	2.15528e-06	7.57019e-05	4.86305	SLFN5	TRUE	up	gene
ENSG00000148218	4152	1.48045	5.26441	7.00863	2.2633e-06	7.83481e-05	4.85353	ALAD	TRUE	up	gene
ENSG00000168310	2524	-1.42045	4.97296	-6.99807	2.30712e-06	7.92553e-05	4.82969	IRF2	TRUE	dn	gene
ENSG00000134352	9049	-1.22713	5.81122	-7.03755	2.14762e-06	7.55333e-05	4.82634	IL6ST	TRUE	dn	gene
ENSG00000163528	1603	-1.75016	4.01281	-6.9342	2.59184e-06	8.6761e-05	4.82633	CHCHD4	TRUE	dn	gene
ENSG00000104889	3223	1.24012	6.19924	7.03865	2.14331e-06	7.54824e-05	4.81667	RNASEH2A	TRUE	up	gene
ENSG00000116128	6189	-1.40422	5.23491	-7.00928	2.26061e-06	7.83481e-05	4.81267	BCL9	TRUE	dn	gene
ENSG00000198521	6613	1.07452	7.88931	7.09635	1.93098e-06	6.90183e-05	4.80873	ZNF43	TRUE	up	gene
ENSG00000150750	1343	-4.40238	0.368882	-7.02183	2.20972e-06	7.71911e-05	4.80516	C11orf53	TRUE	dn	gene
ENSG00000158813	6315	-1.68965	4.04034	-6.90614	2.72827e-06	9.02966e-05	4.7995	EDA	TRUE	dn	gene
ENSG00000171408	5941	-6.15922	1.27522	-7.38395	1.15573e-06	4.64721e-05	4.79839	PDE7B	TRUE	dn	gene
ENSG00000175984	6246	2.32722	2.85263	6.84381	3.05874e-06	9.85413e-05	4.79541	DENND2C	TRUE	up	gene
ENSG00000137460	6593	-1.30245	5.86257	-7.01634	2.23182e-06	7.76662e-05	4.79246	FHDC1	TRUE	dn	gene
ARenhancer_12644	306	-4.22583	0.856761	-6.89886	2.76485e-06	9.12782e-05	4.78885		TRUE	dn	ARenhancer
ENSG00000075539	12471	-1.05522	7.50422	-7.08137	1.98393e-06	7.06236e-05	4.78393	FRYL	TRUE	dn	gene
ENSG00000284395	925	-2.62958	1.77365	-6.82337	3.17598e-06	0.000101424	4.77684	AL032819.3	TRUE	dn	gene
ARenhancer_4036	323	-6.20161	-0.249167	-7.44137	1.04453e-06	4.27834e-05	4.77415		TRUE	dn	ARenhancer
P300enhancer_11377	334	-6.86224	-1.76019	-7.56858	8.36138e-07	3.66983e-05	4.76846		TRUE	dn	P300enhancer
P300enhancer_3848	341	-6.89184	-1.4865	-7.55987	8.48922e-07	3.70117e-05	4.75921		TRUE	dn	P300enhancer
ENSG00000163132	1940	2.01487	4.12914	6.86284	2.95361e-06	9.61856e-05	4.73388	MSX1	TRUE	up	gene
P300enhancer_15302	376	-5.21564	-0.518217	-7.03098	2.17332e-06	7.61327e-05	4.71056		TRUE	dn	P300enhancer
ENSG00000183054	7870	-1.35447	5.41956	-6.954	2.49988e-06	8.43425e-05	4.71046	RGPD6	TRUE	dn	gene
ENSG00000075618	3314	2.37158	2.96777	6.79162	3.3674e-06	0.000105833	4.70603	FSCN1	TRUE	up	gene
ENSG00000169715	1052	1.39467	5.36912	6.92913	2.61596e-06	8.7236e-05	4.6899	MT1E	TRUE	up	gene
ENSG00000112320	7341	-2.66126	2.57558	-6.78197	3.42796e-06	0.000106883	4.68622	SOBP	TRUE	dn	gene
ENSG00000278463	393	-1.60921	6.52	-7.0004	2.29739e-06	7.91129e-05	4.6858	HIST1H2AB	TRUE	dn	gene
ENSG00000166575	9368	-1.23474	6.17921	-6.97981	2.38506e-06	8.13216e-05	4.68443	TMEM135	TRUE	dn	gene
ENSG00000094804	4822	0.969473	9.1329	7.06804	2.03231e-06	7.2054e-05	4.68246	CDC6	FALSE	insig	gene
ARenhancer_23686	354	-6.64337	-1.57049	-7.50311	9.37348e-07	4.00087e-05	4.6795		TRUE	dn	ARenhancer
ENSG00000196352	4633	-2.44166	2.68586	-6.78007	3.43996e-06	0.000106885	4.6758	CD55	TRUE	dn	gene
ENSG00000132002	3330	1.56318	8.4566	7.04161	2.13185e-06	7.51791e-05	4.6739	DNAJB1	TRUE	up	gene
ENSG00000091656	14394	-1.15276	6.37051	-6.97954	2.38619e-06	8.13216e-05	4.67341	ZFHX4	TRUE	dn	gene
ENSG00000143674	7960	-1.49113	5.22111	-6.91647	2.6772e-06	8.8941e-05	4.67091	MAP3K21	TRUE	dn	gene
ENSG00000130818	7546	1.13718	7.23166	6.99797	2.30753e-06	7.92553e-05	4.66393	ZNF426	TRUE	up	gene
ENSG00000130826	3113	-1.23507	7.05696	-6.98921	2.34458e-06	8.04229e-05	4.662	DKC1	TRUE	dn	gene
ENSG00000078269	9005	-1.43422	5.95999	-6.9373	2.57723e-06	8.64913e-05	4.65288	SYNJ2	TRUE	dn	gene
ENSG00000215475	7075	1.74867	3.79396	6.81302	3.23707e-06	0.000103058	4.65207	SIAH3	TRUE	up	gene
ENSG00000108021	9372	-1.39423	5.85562	-6.92524	2.63463e-06	8.77479e-05	4.64559	TASOR2	TRUE	dn	gene
ARenhancer_14288	412	-6.46551	-0.900253	-7.47636	9.82315e-07	4.09992e-05	4.638		TRUE	dn	ARenhancer
ENSG00000121440	5377	-1.34823	5.675	-6.91128	2.70275e-06	8.96529e-05	4.62636	PDZRN3	TRUE	dn	gene
ENSG00000254440	2506	-3.36992	0.881229	-6.75285	3.61757e-06	0.000111347	4.61925	PBOV1	TRUE	dn	gene
ARenhancer_22133	485	-4.0821	0.93464	-6.7897	3.37938e-06	0.000105868	4.61014		TRUE	dn	ARenhancer
ENSG00000106772	12978	-1.72147	8.21816	-6.98665	2.35554e-06	8.06941e-05	4.59967	PRUNE2	TRUE	dn	gene
ENSG00000106038	3012	-3.55437	0.874915	-6.73235	3.75756e-06	0.000114768	4.59891	EVX1	TRUE	dn	gene
ENSG00000123213	8981	-1.48274	4.84765	-6.84366	3.05957e-06	9.85413e-05	4.59518	NLN	TRUE	dn	gene
P300enhancer_11384	1464	-3.89197	0.826564	-6.81272	3.23887e-06	0.000103058	4.59227		TRUE	dn	P300enhancer
ENSG00000178665	4358	1.57139	5.36746	6.86374	2.94874e-06	9.61856e-05	4.59077	ZNF713	TRUE	up	gene
ENSG00000109320	5706	-1.46812	4.91144	-6.85499	2.99654e-06	9.6866e-05	4.58553	NFKB1	TRUE	dn	gene
ENSG00000149269	4844	-1.34222	5.57909	-6.88416	2.84037e-06	9.31881e-05	4.58395	PAK1	TRUE	dn	gene
ENSG00000176485	2819	-1.26417	6.72106	-6.93062	2.60885e-06	8.71092e-05	4.57955	PLAAT3	TRUE	dn	gene
ENSG00000118507	3836	-2.10509	2.61058	-6.72644	3.79894e-06	0.000115835	4.57349	AKAP7	TRUE	dn	gene
ENSG00000055483	9235	-1.37882	6.03587	-6.90389	2.73954e-06	9.05558e-05	4.56681	AC022966.1	TRUE	dn	gene
ENSG00000170791	2770	1.35007	5.53675	6.85787	2.98069e-06	9.67077e-05	4.55895	CHCHD7	TRUE	up	gene
ENSG00000178401	4447	-2.3334	2.92735	-6.7132	3.89347e-06	0.000117374	4.55621	DNAJC22	TRUE	dn	gene
ENSG00000083223	6415	-1.24299	5.98847	-6.88213	2.85094e-06	9.34187e-05	4.5338	TUT7	TRUE	dn	gene
ENSG00000186300	8542	1.19261	5.99331	6.872	2.90438e-06	9.49339e-05	4.51628	ZNF555	TRUE	up	gene
ENSG00000090530	3923	-3.11595	1.14751	-6.69579	4.0214e-06	0.000120293	4.51332	P3H2	TRUE	dn	gene
ENSG00000110888	5074	-1.33215	5.60209	-6.84607	3.04607e-06	9.83466e-05	4.50485	CAPRIN2	TRUE	dn	gene
ENSG00000243444	9701	-2.43163	2.67459	-6.66751	4.23869e-06	0.000125627	4.49402	PALM2	TRUE	dn	gene
ENSG00000178980	1058	1.5834	4.79096	6.78204	3.42747e-06	0.000106883	4.48884	SELENOW	TRUE	up	gene
ARenhancer_6974	387	-5.92188	0.119397	-7.08643	1.96588e-06	7.01704e-05	4.48493		TRUE	dn	ARenhancer
P300enhancer_14689	426	-3.91111	0.234394	-6.7808	3.43537e-06	0.000106885	4.48302		TRUE	dn	P300enhancer
ENSG00000162302	3142	-1.36767	6.04135	-6.85757	2.98235e-06	9.67077e-05	4.47732	RPS6KA4	TRUE	dn	gene
ENSG00000133657	10441	-1.04326	7.58319	-6.91073	2.70543e-06	8.96529e-05	4.47395	ATP13A3	TRUE	dn	gene
ENSG00000143457	3190	1.15856	6.33979	6.85997	2.96925e-06	9.65757e-05	4.47061	GOLPH3L	TRUE	up	gene
ENSG00000163376	4736	1.28717	5.67809	6.82749	3.15196e-06	0.000100901	4.46992	KBTBD8	TRUE	up	gene
ARenhancer_23685	228	-6.32772	-1.94081	-7.33874	1.25192e-06	4.93619e-05	4.4628		TRUE	dn	ARenhancer
ENSG00000180530	8031	-1.15402	6.67733	-6.87689	2.87848e-06	9.42042e-05	4.45939	NRIP1	TRUE	dn	gene
ENSG00000130511	2623	-1.61118	3.95598	-6.74585	3.66476e-06	0.000112349	4.45838	SSBP4	TRUE	dn	gene
ENSG00000180979	7351	1.34487	5.91721	6.83363	3.11655e-06	0.00010001	4.45823	LRRC57	TRUE	up	gene
ARenhancer_18087	302	1.44364	4.64663	6.77893	3.44722e-06	0.000106885	4.45525		TRUE	up	ARenhancer
P300enhancer_4941	504	-3.11949	1.26023	-6.64721	4.40217e-06	0.000129104	4.453		TRUE	dn	P300enhancer
P300enhancer_15069	595	-2.98811	1.77366	-6.64595	4.41256e-06	0.000129184	4.44823		TRUE	dn	P300enhancer
P300enhancer_4638	389	-3.60886	1.33512	-6.65874	4.30853e-06	0.000126984	4.44788		TRUE	dn	P300enhancer
ENSG00000157911	3113	-1.61357	5.03898	-6.78545	3.40595e-06	0.000106448	4.44234	PEX10	TRUE	dn	gene
ARenhancer_11099	214	-2.49516	2.23524	-6.63878	4.47193e-06	0.000130056	4.44129		TRUE	dn	ARenhancer
ARenhancer_16177	389	-4.66208	0.0718316	-6.85721	2.98431e-06	9.67077e-05	4.43934		TRUE	dn	ARenhancer
ENSG00000154639	6021	-1.26687	5.54553	-6.80959	3.25762e-06	0.000103529	4.43466	CXADR	TRUE	dn	gene
P300enhancer_18440	878	-1.76836	3.23627	-6.69086	4.05849e-06	0.000121103	4.42898		TRUE	dn	P300enhancer
ENSG00000205423	3332	1.39335	4.8807	6.75793	3.58368e-06	0.000110433	4.41361	CNEP1R1	TRUE	up	gene
ENSG00000101052	1757	1.28788	5.72503	6.79601	3.34024e-06	0.00010534	4.40864	IFT52	TRUE	up	gene
ENSG00000261115	10764	-1.40633	6.59596	-6.83023	3.13607e-06	0.000100514	4.40685	TMEM178B	TRUE	dn	gene
ENSG00000170745	2620	-1.54191	3.9967	-6.71563	3.87594e-06	0.000117139	4.40258	KCNS3	TRUE	dn	gene
ENSG00000172292	7241	-1.16539	6.74461	-6.83828	3.09001e-06	9.94002e-05	4.39965	CERS6	TRUE	dn	gene
ENSG00000152932	8861	1.48351	4.48369	6.72194	3.83081e-06	0.000116282	4.39961	RAB3C	TRUE	up	gene
ENSG00000271383	13754	-1.2718	5.49831	-6.79563	3.34255e-06	0.00010534	4.39517	NBPF19	TRUE	dn	gene
ENSG00000173531	2622	-1.23172	5.62271	-6.80078	3.31096e-06	0.000104908	4.39486	MST1	TRUE	dn	gene
ENSG00000060138	2369	-1.22221	5.76966	-6.79761	3.33038e-06	0.000105208	4.39278	YBX3	TRUE	dn	gene
ENSG00000134871	15767	-1.64338	4.15248	-6.70578	3.94748e-06	0.00011873	4.38981	COL4A2	TRUE	dn	gene
ENSG00000124201	9172	-1.15938	6.71429	-6.83692	3.09771e-06	9.95267e-05	4.38894	ZNFX1	TRUE	dn	gene
ENSG00000242265	6689	1.14876	7.67003	6.85555	2.99343e-06	9.6866e-05	4.3886	PEG10	TRUE	up	gene
ENSG00000171033	4015	-1.23697	5.70048	-6.79404	3.35237e-06	0.000105524	4.38645	PKIA	TRUE	dn	gene
P300enhancer_10340	666	-1.96485	2.80582	-6.63947	4.46622e-06	0.000130033	4.38604		TRUE	dn	P300enhancer
ENSG00000163938	2390	-1.14914	8.49047	-6.88489	2.83652e-06	9.31777e-05	4.36903	GNL3	TRUE	dn	gene
ENSG00000214193	2465	1.5788	4.37754	6.69915	3.99643e-06	0.000119793	4.36331	SH3D21	TRUE	up	gene
ENSG00000167987	2729	-1.57576	3.96142	-6.67954	4.1448e-06	0.000123399	4.36139	VPS37C	TRUE	dn	gene
ARenhancer_19550	337	-6.27148	-1.95932	-7.2518	1.46111e-06	5.55419e-05	4.35199		TRUE	dn	ARenhancer
ARenhancer_13196	226	7.46878	-0.0791781	7.21241	1.5676e-06	5.87362e-05	4.34887		TRUE	up	ARenhancer
ENSG00000142546	1259	1.44576	5.59647	6.74962	3.63924e-06	0.000111833	4.34306	NOSIP	TRUE	up	gene
ARenhancer_19547	626	-4.41368	-0.443601	-6.71663	3.86876e-06	0.000117139	4.3321		TRUE	dn	ARenhancer
ERCC-00145	1032	10.0507	6.95517	6.57496	5.03915e-06	0.000143545	4.32876	ERCC-00145	TRUE	up	gene
ENSG00000047365	7886	-1.37451	4.88539	-6.71802	3.85875e-06	0.000116996	4.31868	ARAP2	TRUE	dn	gene
ENSG00000278619	1839	-1.53739	3.99281	-6.66081	4.29194e-06	0.000126778	4.31772	MRM1	TRUE	dn	gene
ENSG00000113594	11089	-1.20536	5.85714	-6.76156	3.55975e-06	0.000109852	4.31494	LIFR	TRUE	dn	gene
P300enhancer_5977	296	-3.69474	1.43086	-6.61713	4.6565e-06	0.000134386	4.3109		TRUE	dn	P300enhancer
ENSG00000269343	5312	-1.09732	6.60006	-6.79061	3.37369e-06	0.000105833	4.30472	ZNF587B	TRUE	dn	gene
P300enhancer_4729	861	-6.26866	-1.95981	-7.21045	1.57311e-06	5.8859e-05	4.30016		TRUE	dn	P300enhancer
ENSG00000170340	2859	1.59016	4.48724	6.65529	4.33635e-06	0.000127519	4.28901	B3GNT2	TRUE	up	gene
ENSG00000124688	1653	1.14814	7.28254	6.79981	3.31691e-06	0.000104908	4.28756	MAD2L1BP	TRUE	up	gene
ENSG00000177666	2416	1.1435	6.78484	6.77876	3.44829e-06	0.000106885	4.28562	PNPLA2	TRUE	up	gene
ENSG00000168612	2769	1.15931	6.47271	6.76342	3.54752e-06	0.000109703	4.27451	ZSWIM1	TRUE	up	gene
ENSG00000196199	4516	1.20916	6.24847	6.74549	3.66718e-06	0.000112349	4.26833	MPHOSPH8	TRUE	up	gene
ENSG00000146232	2581	1.31119	5.903	6.72536	3.80656e-06	0.000115835	4.26289	NFKBIE	TRUE	up	gene
ENSG00000136813	7764	-1.20411	8.34865	-6.8143	3.22948e-06	0.000103008	4.25609	ECPAS	TRUE	dn	gene
ENSG00000283526	1312	-1.75906	4.62287	-6.64105	4.45309e-06	0.000129938	4.25573	PRRT1B	TRUE	dn	gene
ENSG00000151135	4125	1.21385	5.72801	6.71365	3.89022e-06	0.000117374	4.25225	TMEM263	TRUE	up	gene
ENSG00000185869	5247	1.06973	7.30243	6.77962	3.44285e-06	0.000106885	4.24919	ZNF829	TRUE	up	gene
ENSG00000052802	2852	1.03684	7.64252	6.78883	3.38478e-06	0.000105912	4.24217	MSMO1	TRUE	up	gene
ARenhancer_5766	649	-6.26486	-1.96062	-7.15819	1.72757e-06	6.35564e-05	4.2342		TRUE	dn	ARenhancer
ENSG00000006459	9220	-1.30777	5.17211	-6.69209	4.04921e-06	0.000120963	4.23063	KDM7A	TRUE	dn	gene
ENSG00000169609	12011	1.09873	7.21415	6.76142	3.56067e-06	0.000109852	4.22303	C15orf40	TRUE	up	gene
ENSG00000179627	3717	-1.62564	4.83721	-6.66862	4.22998e-06	0.00012551	4.21552	ZBTB42	TRUE	dn	gene
ENSG00000126773	21353	-1.07045	7.11567	-6.74923	3.64185e-06	0.000111833	4.19825	PCNX4	TRUE	dn	gene
ARenhancer_6123	239	-2.18409	2.75027	-6.5289	5.49448e-06	0.000153045	4.19776		TRUE	dn	ARenhancer
ENSG00000122420	5623	-5.64127	0.726708	-6.80025	3.31419e-06	0.000104908	4.18736	PTGFR	TRUE	dn	gene
ENSG00000170113	8154	-1.23959	5.6721	-6.68554	4.09885e-06	0.000122169	4.18183	NIPA1	TRUE	dn	gene
ENSG00000152767	24274	-1.157	7.1594	-6.73717	3.72416e-06	0.000113963	4.18133	FARP1	TRUE	dn	gene
P300enhancer_8736	423	-4.62941	-0.709007	-6.69971	3.99227e-06	0.000119793	4.17549		TRUE	dn	P300enhancer
ENSG00000159885	1892	1.4334	4.9895	6.63487	4.50476e-06	0.000130722	4.1744	ZNF222	TRUE	up	gene
ENSG00000103089	2747	2.40839	2.41718	6.48898	5.92375e-06	0.000162767	4.17262	FA2H	TRUE	up	gene
ENSG00000138641	6704	-1.49662	5.14071	-6.63654	4.49074e-06	0.000130459	4.16718	HERC3	TRUE	dn	gene
ENSG00000137203	5185	-2.02173	3.10277	-6.52627	5.52177e-06	0.000153643	4.16359	TFAP2A	TRUE	dn	gene
ENSG00000055118	5066	-1.77252	4.41667	-6.59127	4.88741e-06	0.000139978	4.16014	KCNH2	TRUE	dn	gene
ENSG00000196950	6007	-1.70587	3.98217	-6.56847	5.10083e-06	0.000144677	4.15977	SLC39A10	TRUE	dn	gene
ENSG00000103528	7326	-1.99943	2.86312	-6.50183	5.78188e-06	0.000160012	4.15345	SYT17	TRUE	dn	gene
ENSG00000002834	6024	1.89594	3.91133	6.54251	5.35571e-06	0.00015045	4.14614	LASP1	TRUE	up	gene
ENSG00000059728	5909	1.23758	5.51605	6.64687	4.40495e-06	0.000129104	4.14524	MXD1	TRUE	up	gene
ENSG00000169129	4030	-3.71999	1.20241	-6.53851	5.39606e-06	0.000151262	4.14489	AFAP1L2	TRUE	dn	gene
ENSG00000198668	4926	1.0504	8.97247	6.77387	3.47961e-06	0.000107729	4.13998	CALM1	TRUE	up	gene
ARenhancer_10976	460	-6.19222	-0.729635	-6.95388	2.50041e-06	8.43425e-05	4.13075		TRUE	dn	ARenhancer
P300enhancer_18584	583	-6.11504	-2.01191	-7.0794	1.991e-06	7.07799e-05	4.12587		TRUE	dn	P300enhancer
ENSG00000131149	10655	-1.29104	6.04622	-6.66186	4.28358e-06	0.000126673	4.12175	GSE1	TRUE	dn	gene
P300enhancer_107	235	-1.91259	3.07729	-6.51042	5.68903e-06	0.000157797	4.11827		TRUE	dn	P300enhancer
ENSG00000175197	1307	1.63974	6.98082	6.69568	4.02223e-06	0.000120293	4.11822	DDIT3	TRUE	up	gene
ENSG00000153201	11708	-1.09524	7.02706	-6.70271	3.97004e-06	0.000119273	4.1137	RANBP2	TRUE	dn	gene
ENSG00000156284	2068	-4.32809	0.424389	-6.59803	4.82596e-06	0.000138519	4.11167	CLDN8	TRUE	dn	gene
ENSG00000164163	3910	-1.10651	6.38362	-6.67622	4.17051e-06	0.000124024	4.10768	ABCE1	TRUE	dn	gene
ENSG00000161011	3803	1.13422	7.56298	6.71162	3.90489e-06	0.000117583	4.10529	SQSTM1	TRUE	up	gene
ENSG00000170004	7715	-1.40533	6.44502	-6.65991	4.29912e-06	0.000126848	4.09891	CHD3	TRUE	dn	gene
ENSG00000117616	2915	0.997293	8.22136	6.72483	3.81036e-06	0.000115835	4.09179	RSRP1	FALSE	insig	gene
ENSG00000145050	1153	1.13594	7.99342	6.71551	3.8768e-06	0.000117139	4.08802	MANF	TRUE	up	gene
ENSG00000015568	8201	-1.33103	5.34059	-6.61838	4.64565e-06	0.00013422	4.0851	RGPD5	TRUE	dn	gene
ENSG00000186458	2133	-7.5708	-0.0157453	-7.00179	2.29158e-06	7.90162e-05	4.08224	DEFB132	TRUE	dn	gene
ENSG00000089685	3186	1.11849	8.26631	6.72464	3.8117e-06	0.000115835	4.07839	BIRC5	TRUE	up	gene
P300enhancer_11253	397	-3.65799	-0.0845567	-6.50451	5.75272e-06	0.000159396	4.06748		TRUE	dn	P300enhancer
ENSG00000145349	6806	-1.31636	5.15369	-6.59531	4.85054e-06	0.000139073	4.06591	CAMK2D	TRUE	dn	gene
ENSG00000072803	4762	-1.0574	6.80574	-6.67011	4.21825e-06	0.000125303	4.06542	FBXW11	TRUE	dn	gene
P300enhancer_4733	379	-6.54487	-1.86489	-7.01478	2.23817e-06	7.77844e-05	4.06444		TRUE	dn	P300enhancer
ENSG00000165023	4443	-2.39886	2.25041	-6.43516	6.55832e-06	0.000176166	4.06155	DIRAS2	TRUE	dn	gene
ENSG00000198933	4280	-1.88585	3.11699	-6.47918	6.03434e-06	0.00016487	4.0585	TBKBP1	TRUE	dn	gene
ENSG00000137177	10284	-1.49713	4.35662	-6.53571	5.42459e-06	0.00015163	4.05565	KIF13A	TRUE	dn	gene
P300enhancer_9992	439	-5.9321	-1.01298	-6.97452	2.40811e-06	8.19628e-05	4.04871		TRUE	dn	P300enhancer
ENSG00000124120	6265	1.15468	6.59991	6.64447	4.42474e-06	0.000129253	4.04748	TTPAL	TRUE	up	gene
ENSG00000106125	2733	-1.86975	4.34688	-6.52966	5.48664e-06	0.000152988	4.04497	MINDY4	TRUE	dn	gene
ARenhancer_23874	172	-5.17695	0.0653602	-6.63062	4.54058e-06	0.000131617	4.04458		TRUE	dn	ARenhancer
ENSG00000180354	6356	-1.41752	4.43918	-6.53553	5.42645e-06	0.00015163	4.03735	MTURN	TRUE	dn	gene
ENSG00000166130	4163	1.75008	3.39762	6.46627	6.18334e-06	0.000167803	4.03319	IKBIP	TRUE	up	gene
P300enhancer_220	663	-4.4191	0.559143	-6.56862	5.09943e-06	0.000144677	4.03202		TRUE	dn	P300enhancer
ENSG00000175040	4142	2.54957	2.1406	6.40403	6.95711e-06	0.000182784	4.02729	CHST2	TRUE	up	gene
ENSG00000135338	5964	2.23377	2.71611	6.41577	6.80379e-06	0.000180368	4.0254	LCA5	TRUE	up	gene
ENSG00000075426	7065	-1.53889	4.58753	-6.54586	5.32203e-06	0.000149762	4.02092	FOSL2	TRUE	dn	gene
ENSG00000161888	2726	1.07701	7.08937	6.65558	4.33402e-06	0.000127519	4.01855	SPC24	TRUE	up	gene
ENSG00000148841	7296	-1.63446	3.63323	-6.48678	5.94842e-06	0.000163275	4.01855	ITPRIP	TRUE	dn	gene
ENSG00000101445	6259	3.75781	1.11353	6.44568	6.42888e-06	0.000173573	4.01699	PPP1R16B	TRUE	up	gene
ENSG00000043143	7336	-1.59689	4.94715	-6.57024	5.08397e-06	0.00014451	4.01543	JADE2	TRUE	dn	gene
ENSG00000142149	8212	-1.44766	4.77304	-6.54029	5.37809e-06	0.000150918	4.00817	HUNK	TRUE	dn	gene
P300enhancer_4152	224	-6.30855	-1.55999	-6.97986	2.3848e-06	8.13216e-05	4.00796		TRUE	dn	P300enhancer
ENSG00000241839	3721	1.87421	4.37975	6.47982	6.02708e-06	0.00016487	3.99171	PLEKHO2	TRUE	up	gene
ARenhancer_22517	192	-2.94958	1.31142	-6.38475	7.21661e-06	0.000187917	3.99102		TRUE	dn	ARenhancer
P300enhancer_17251	907	-6.34916	-1.01334	-6.91909	2.66439e-06	8.86272e-05	3.99047		TRUE	dn	P300enhancer
ENSG00000030419	10365	-1.88512	2.73688	-6.43168	6.60163e-06	0.00017679	3.98717	IKZF2	TRUE	dn	gene
ENSG00000167011	3885	-1.96207	2.87504	-6.40833	6.90052e-06	0.000182022	3.98349	NAT16	TRUE	dn	gene
ENSG00000108175	7928	-1.37612	6.31519	-6.60033	4.80518e-06	0.000138073	3.98175	ZMIZ1	TRUE	dn	gene
P300enhancer_11594	384	-6.23159	-1.97053	-6.95669	2.48764e-06	8.42349e-05	3.97438		TRUE	dn	P300enhancer
ENSG00000174007	2158	1.92067	2.9927	6.40104	6.99675e-06	0.000183642	3.95943	CEP19	TRUE	up	gene
ARenhancer_23873	211	-3.25891	0.86906	-6.39339	7.09907e-06	0.000185405	3.95698		TRUE	dn	ARenhancer
P300enhancer_5897	425	-1.91954	2.90351	-6.41631	6.79679e-06	0.000180368	3.95225		TRUE	dn	P300enhancer
ENSG00000143815	4535	-1.13462	6.78732	-6.60477	4.76548e-06	0.000137082	3.94676	LBR	TRUE	dn	gene
ENSG00000117602	7138	-1.21272	5.4453	-6.54853	5.29537e-06	0.00014927	3.94563	RCAN3	TRUE	dn	gene
P300enhancer_2174	448	-6.00358	-0.857666	-6.9413	2.55845e-06	8.59705e-05	3.94163		TRUE	dn	P300enhancer
ENSG00000104904	1535	1.0968	8.49783	6.6526	4.35812e-06	0.000128016	3.937	OAZ1	TRUE	up	gene
ENSG00000151693	5726	-1.12748	6.3466	-6.57685	5.02127e-06	0.000143345	3.93238	ASAP2	TRUE	dn	gene
ARenhancer_12603	324	-4.27069	-0.171789	-6.4357	6.55161e-06	0.000176166	3.92946		TRUE	dn	ARenhancer
P300enhancer_5155	1382	-4.02543	0.0455368	-6.40527	6.94079e-06	0.000182719	3.92721		TRUE	dn	P300enhancer
ENSG00000197062	2933	1.18715	5.7494	6.54551	5.32552e-06	0.000149762	3.92045	ZSCAN26	TRUE	up	gene
ENSG00000140548	4989	-1.18701	5.72424	-6.5484	5.29671e-06	0.00014927	3.91439	ZNF710	TRUE	dn	gene
ARenhancer_23690	407	-6.10819	-1.49387	-6.86343	2.95043e-06	9.61856e-05	3.90718		TRUE	dn	ARenhancer
ENSG00000174607	4385	-1.3503	5.12745	-6.50136	5.78706e-06	0.000160012	3.90044	UGT8	TRUE	dn	gene
ENSG00000128578	5701	1.60698	4.69565	6.45628	6.3012e-06	0.00017065	3.90023	STRIP2	TRUE	up	gene
ENSG00000173805	6223	2.37624	2.39575	6.33281	7.9672e-06	0.000203445	3.89458	HAP1	TRUE	up	gene
ENSG00000188886	1296	-3.19806	1.57113	-6.32762	8.04649e-06	0.00020448	3.87986	ASTL	TRUE	dn	gene
ARenhancer_14119	550	-6.04831	-1.38486	-6.88933	2.81358e-06	9.27708e-05	3.87633		TRUE	dn	ARenhancer
ARenhancer_16065	292	-6.0809	-2.02149	-6.88625	2.82947e-06	9.30621e-05	3.87463		TRUE	dn	ARenhancer
ENSG00000105889	2143	-2.82256	1.90117	-6.31971	8.16889e-06	0.000206794	3.87371	STEAP1B	TRUE	dn	gene
ENSG00000165516	4969	1.1062	6.42615	6.5377	5.40428e-06	0.000151331	3.86154	KLHDC2	TRUE	up	gene
ENSG00000118689	7670	-1.09706	6.74043	-6.5533	5.2482e-06	0.000148378	3.84718	FOXO3	TRUE	dn	gene
ENSG00000102780	18272	-1.73437	3.64052	-6.37718	7.32126e-06	0.000190454	3.84595	DGKH	TRUE	dn	gene
ENSG00000091527	4367	-1.17963	7.41752	-6.57546	5.03442e-06	0.000143545	3.84322	CDV3	TRUE	dn	gene
ENSG00000112029	2406	1.0356	9.02471	6.62301	4.60567e-06	0.000133211	3.84303	FBXO5	TRUE	up	gene
ENSG00000105483	6294	1.22763	5.64134	6.4958	5.84805e-06	0.000161191	3.84123	CARD8	TRUE	up	gene
ENSG00000011132	5596	1.45209	4.47719	6.43663	6.54004e-06	0.000176034	3.83743	AC005954.1	TRUE	up	gene
ENSG00000112365	5519	-1.22708	5.37771	-6.49072	5.90438e-06	0.000162404	3.83661	ZBTB24	TRUE	dn	gene
ENSG00000121289	8776	1.13923	6.88357	6.54911	5.2896e-06	0.00014927	3.83222	CEP89	TRUE	up	gene
ENSG00000155304	3945	0.981519	7.9333	6.57991	4.99261e-06	0.000142681	3.82561	HSPA13	FALSE	insig	gene
ARenhancer_9604	266	-7.72824	-0.6655	-6.80404	3.29113e-06	0.000104469	3.82381		TRUE	dn	ARenhancer
ENSG00000173269	4788	-1.8646	3.16815	-6.35174	7.68473e-06	0.000197584	3.81857	MMRN2	TRUE	dn	gene
ENSG00000125835	1154	0.942264	8.98801	6.60665	4.74869e-06	0.000136748	3.81491	SNRPB	FALSE	insig	gene
P300enhancer_17015	273	-3.35189	0.87868	-6.29719	8.5282e-06	0.000214245	3.81139		TRUE	dn	P300enhancer
ENSG00000184056	2767	1.09061	6.71196	6.51958	5.59179e-06	0.000155427	3.79912	VPS33B	TRUE	up	gene
ENSG00000185272	1955	3.10439	1.63057	6.29366	8.58609e-06	0.000214948	3.79136	RBM11	TRUE	up	gene
ENSG00000127993	6829	1.05592	7.05705	6.53231	5.4594e-06	0.000152389	3.78948	RBM48	TRUE	up	gene
P300enhancer_3851	232	-5.93166	-2.07534	-6.82467	3.16839e-06	0.000101304	3.78492		TRUE	dn	P300enhancer
ENSG00000196923	2920	1.31108	5.86245	6.47216	6.11488e-06	0.000166459	3.77745	PDLIM7	TRUE	up	gene
ENSG00000173825	2028	1.90654	4.9991	6.41891	6.76341e-06	0.000180188	3.77634	TIGD3	TRUE	up	gene
ENSG00000078177	9720	-1.16597	5.60562	-6.46537	6.19388e-06	0.000167916	3.77289	N4BP2	TRUE	dn	gene
ENSG00000151012	9645	-1.49047	4.15097	-6.36913	7.43429e-06	0.000192445	3.76204	SLC7A11	TRUE	dn	gene
ENSG00000205133	4420	-1.40604	4.89042	-6.42145	6.73092e-06	0.000179523	3.75402	TRIQK	TRUE	dn	gene
ENSG00000023171	12058	-1.63896	3.25642	-6.32554	8.07842e-06	0.000205094	3.75284	GRAMD1B	TRUE	dn	gene
ENSG00000152443	5279	0.948813	8.50144	6.56172	5.16589e-06	0.000146208	3.75278	ZNF776	FALSE	insig	gene
P300enhancer_2992	221	-6.15423	-1.61137	-6.79052	3.37423e-06	0.000105833	3.75194		TRUE	dn	P300enhancer
ENSG00000171206	7651	-1.42132	5.86219	-6.47725	6.05642e-06	0.000165208	3.75099	TRIM8	TRUE	dn	gene
ARenhancer_1164	556	-1.84322	4.27865	-6.40736	6.91333e-06	0.000182178	3.74503		TRUE	dn	ARenhancer
P300enhancer_6451	496	-3.2127	0.703417	-6.27118	8.9637e-06	0.000221862	3.74407		TRUE	dn	P300enhancer
ENSG00000132646	1403	0.892741	9.38051	6.57171	5.06994e-06	0.000144266	3.72909	PCNA	FALSE	insig	gene
ENSG00000168906	3750	-1.00844	8.98948	-6.56758	5.10938e-06	0.000144764	3.72724	MAT2A	TRUE	dn	gene
ENSG00000143776	12172	-1.26728	5.34272	-6.41658	6.79338e-06	0.000180368	3.72389	CDC42BPA	TRUE	dn	gene
ENSG00000075131	2068	1.31607	5.12933	6.4046	6.94964e-06	0.000182769	3.72104	TIPIN	TRUE	up	gene
ENSG00000108557	8253	-1.11227	6.32828	-6.47247	6.11128e-06	0.000166459	3.71737	RAI1	TRUE	dn	gene
ENSG00000170476	825	-2.46004	1.74595	-6.23431	9.62095e-06	0.00023347	3.71593	MZB1	TRUE	dn	gene
ENSG00000132405	6035	-1.2407	6.75732	-6.47888	6.03776e-06	0.00016487	3.71376	TBC1D14	TRUE	dn	gene
ENSG00000173960	6449	1.23896	6.21627	6.45458	6.32157e-06	0.000171026	3.70417	UBXN2A	TRUE	up	gene
ENSG00000125657	1634	3.13427	2.22352	6.2276	9.74583e-06	0.000235849	3.70135	TNFSF9	TRUE	up	gene
ENSG00000140451	2711	1.08278	6.65616	6.46757	6.16814e-06	0.000167735	3.69979	PIF1	TRUE	up	gene
ENSG00000166822	5572	1.07255	6.52994	6.46641	6.18169e-06	0.000167803	3.69704	TMEM170A	TRUE	up	gene
ENSG00000188283	7520	1.20911	5.62976	6.41784	6.77719e-06	0.00018021	3.69598	ZNF383	TRUE	up	gene
ENSG00000179021	2414	1.04976	7.16984	6.48579	5.95958e-06	0.000163411	3.68984	C3orf38	TRUE	up	gene
ENSG00000033867	8331	-1.12281	6.03168	-6.43238	6.59292e-06	0.000176736	3.6848	SLC4A7	TRUE	dn	gene
ENSG00000115504	5617	-1.20766	6.36338	-6.44479	6.43975e-06	0.000173689	3.68382	EHBP1	TRUE	dn	gene
ENSG00000169629	6295	-1.31735	4.77964	-6.37606	7.33696e-06	0.000190674	3.68112	RGPD8	TRUE	dn	gene
ERCC-00043	1002	8.42212	5.32512	6.21253	1.00325e-05	0.00024104	3.67746	ERCC-00043	TRUE	up	gene
P300enhancer_15239	384	-3.68514	0.73248	-6.23865	9.54118e-06	0.000231747	3.67595		TRUE	dn	P300enhancer
ENSG00000163156	2124	1.31503	5.87319	6.42199	6.72406e-06	0.000179522	3.67109	SCNM1	TRUE	up	gene
ENSG00000163001	3103	1.53152	4.34265	6.32778	8.04393e-06	0.00020448	3.66916	CFAP36	TRUE	up	gene
ARenhancer_7383	198	-6.01788	-1.39154	-6.73212	3.75919e-06	0.000114768	3.66738		TRUE	dn	ARenhancer
ENSG00000166803	2268	1.27242	7.94312	6.49288	5.88032e-06	0.000161911	3.66658	PCLAF	TRUE	up	gene
ENSG00000150540	4244	-1.60908	3.45394	-6.28795	8.68035e-06	0.000216623	3.66371	HNMT	TRUE	dn	gene
ENSG00000088986	2682	1.03712	7.57235	6.48391	5.98071e-06	0.000163821	3.66371	DYNLL1	TRUE	up	gene
ENSG00000115594	7123	-1.67838	3.50375	-6.27915	8.82787e-06	0.000219474	3.65935	IL1R1	TRUE	dn	gene
ENSG00000168280	7096	-1.29596	6.32399	-6.42659	6.66559e-06	0.000178321	3.65369	KIF5C	TRUE	dn	gene
ENSG00000203499	4281	-1.14556	6.20695	-6.42502	6.68557e-06	0.000178675	3.64931	IQANK1	TRUE	dn	gene
ENSG00000179409	5747	-1.02821	6.78966	-6.45041	6.37162e-06	0.000172204	3.63462	GEMIN4	TRUE	dn	gene
ENSG00000035681	3914	-1.21047	5.88359	-6.39984	7.01266e-06	0.000183694	3.62613	NSMAF	TRUE	dn	gene
ENSG00000162496	2760	-3.84647	2.1862	-6.18475	1.05841e-05	0.000249344	3.62344	DHRS3	TRUE	dn	gene
ENSG00000123240	4593	2.10857	2.2933	6.20067	1.02643e-05	0.000245468	3.62331	OPTN	TRUE	up	gene
ENSG00000173894	5359	-1.17391	5.8565	-6.40978	6.88156e-06	0.000181886	3.62318	CBX2	TRUE	dn	gene
ENSG00000203727	6557	-1.72782	3.51334	-6.25783	9.19615e-06	0.000226707	3.62218	SAMD5	TRUE	dn	gene
ENSG00000213047	9437	-1.13741	5.89829	-6.40048	7.00422e-06	0.000183655	3.60795	DENND1B	TRUE	dn	gene
P300enhancer_9078	253	-3.06634	0.680812	-6.18507	1.05776e-05	0.000249344	3.60778		TRUE	dn	P300enhancer
ENSG00000105926	8977	-1.271	5.45662	-6.37382	7.3683e-06	0.000191223	3.60533	MPP6	TRUE	dn	gene
ENSG00000086205	4534	-1.62983	4.73718	-6.31786	8.19779e-06	0.000207128	3.59536	FOLH1	TRUE	dn	gene
P300enhancer_5299	601	-2.60312	1.48119	-6.16417	1.10129e-05	0.000256396	3.58711		TRUE	dn	P300enhancer
ENSG00000156509	3260	2.15705	2.40694	6.17694	1.07447e-05	0.000252381	3.58669	FBXO43	TRUE	up	gene
ENSG00000188229	1563	1.33515	9.38138	6.49625	5.84307e-06	0.000161191	3.58392	TUBB4B	TRUE	up	gene
ARenhancer_3856	313	-6.17659	-1.52471	-6.66319	4.27297e-06	0.000126501	3.5822		TRUE	dn	ARenhancer
ENSG00000139874	4390	-2.59486	1.7859	-6.16065	1.10879e-05	0.000257461	3.57764	SSTR1	TRUE	dn	gene
P300enhancer_10339	514	-1.65078	3.45227	-6.25787	9.19551e-06	0.000226707	3.57437		TRUE	dn	P300enhancer
ENSG00000104957	2578	1.16729	5.49273	6.35053	7.70234e-06	0.000197639	3.5695	CCDC130	TRUE	up	gene
ENSG00000168661	2731	-1.15176	5.43492	-6.36005	7.56391e-06	0.000195417	3.56642	ZNF30	TRUE	dn	gene
ENSG00000042753	1305	1.24343	5.70722	6.35548	7.63006e-06	0.000196741	3.56343	AP2S1	TRUE	up	gene
ENSG00000187398	5241	-1.41455	4.5129	-6.28052	8.80471e-06	0.000219104	3.56299	LUZP2	TRUE	dn	gene
ENSG00000182798	1611	-5.75597	-0.867253	-6.61399	4.68398e-06	0.000135032	3.55797	MAGEB17	TRUE	dn	gene
ARenhancer_9603	203	-3.78755	0.327467	-6.1835	1.06096e-05	0.000249482	3.55101		TRUE	dn	ARenhancer
ARenhancer_4610	685	-5.85452	-2.09722	-6.64486	4.42149e-06	0.000129253	3.54148		TRUE	dn	ARenhancer
ENSG00000134086	3737	0.976852	8.19896	6.44211	6.47246e-06	0.000174393	3.54025	VHL	FALSE	insig	gene
ARenhancer_14612	203	-5.89733	-2.08242	-6.64025	4.45969e-06	0.000129986	3.53764		TRUE	dn	ARenhancer
P300enhancer_9811	224	-3.63861	0.450295	-6.20594	1.01607e-05	0.00024321	3.52864		TRUE	dn	P300enhancer
ENSG00000145416	7424	-1.34098	4.56967	-6.28517	8.72678e-06	0.00021737	3.52769	MARCH1	TRUE	dn	gene
ENSG00000049541	1940	1.03937	7.64471	6.40999	6.87889e-06	0.000181886	3.51823	RFC2	TRUE	up	gene
ENSG00000116514	2610	1.17108	6.13322	6.35132	7.69086e-06	0.000197584	3.51506	RNF19B	TRUE	up	gene
ENSG00000135316	8205	-0.980599	7.51565	-6.40889	6.8932e-06	0.000182011	3.51409	SYNCRIP	FALSE	insig	gene
ENSG00000139517	4815	-1.17389	5.83829	-6.33835	7.88345e-06	0.000201502	3.51223	LNX2	TRUE	dn	gene
ENSG00000196139	1633	-1.68457	3.3571	-6.19119	1.04535e-05	0.000248193	3.51102	AKR1C3	TRUE	dn	gene
ARenhancer_4960	252	-5.78494	-2.12128	-6.62512	4.58755e-06	0.000132832	3.51075		TRUE	dn	ARenhancer
ENSG00000100304	3509	-1.22132	7.20086	-6.39422	7.08789e-06	0.000185297	3.50799	TTLL12	TRUE	dn	gene
ENSG00000005486	1878	1.15733	5.7179	6.32998	8.01031e-06	0.000203954	3.50032	RHBDD2	TRUE	up	gene
ENSG00000152104	13360	-1.36443	4.7413	-6.27695	8.86514e-06	0.000219986	3.50016	PTPN14	TRUE	dn	gene
ENSG00000155438	1777	-1.33278	5.28494	-6.31232	8.28509e-06	0.000208933	3.49765	NIFK	TRUE	dn	gene
ENSG00000155629	5235	-2.79493	2.19899	-6.11585	1.20918e-05	0.000273436	3.4974	PIK3AP1	TRUE	dn	gene
ENSG00000196542	3242	-3.53411	0.951284	-6.14065	1.15249e-05	0.000264582	3.49128	SPTSSB	TRUE	dn	gene
ENSG00000166402	6722	-1.17908	6.62818	-6.3592	7.57623e-06	0.000195544	3.48575	TUB	TRUE	dn	gene
ENSG00000177551	7541	-1.77895	3.01443	-6.18588	1.05611e-05	0.000249344	3.47604	NHLH2	TRUE	dn	gene
ENSG00000186088	3561	-1.81511	3.25803	-6.15436	1.12236e-05	0.000260047	3.47512	GSAP	TRUE	dn	gene
ENSG00000106069	4700	-2.612	1.97416	-6.10185	1.24244e-05	0.000278209	3.47438	CHN2	TRUE	dn	gene
ARenhancer_6088	359	-5.99412	-2.04897	-6.58308	4.96301e-06	0.000141989	3.46527		TRUE	dn	ARenhancer
ENSG00000099795	535	1.16441	6.27511	6.33174	7.98348e-06	0.000203664	3.46367	NDUFB7	TRUE	up	gene
ARenhancer_10975	240	-4.44696	-0.418598	-6.21682	9.95009e-06	0.000239693	3.45812		TRUE	dn	ARenhancer
ENSG00000164323	6850	-1.09395	5.93587	-6.31907	8.17886e-06	0.000206848	3.45367	CFAP97	TRUE	dn	gene
ENSG00000188559	11582	-1.12866	5.99022	-6.30961	8.32815e-06	0.000209618	3.4481	RALGAPA2	TRUE	dn	gene
P300enhancer_13001	380	-3.78502	0.460241	-6.17648	1.07543e-05	0.000252381	3.43186		TRUE	dn	P300enhancer
ENSG00000188211	6438	-1.93694	3.30581	-6.1325	1.17081e-05	0.000267855	3.42922	NCR3LG1	TRUE	dn	gene
ENSG00000149150	2929	-1.79471	3.6982	-6.15412	1.12288e-05	0.000260047	3.42885	SLC43A1	TRUE	dn	gene
ENSG00000196498	9815	-1.28511	7.12747	-6.34364	7.80427e-06	0.000199671	3.41775	NCOR2	TRUE	dn	gene
ENSG00000165175	3790	-1.32425	6.4357	-6.32499	8.08693e-06	0.000205113	3.41662	MID1IP1	TRUE	dn	gene
ENSG00000082497	5222	-2.04601	3.20649	-6.13617	1.16254e-05	0.000266425	3.40964	SERTAD4	TRUE	dn	gene
ARenhancer_22512	338	-5.37199	0.161728	-6.3971	7.04929e-06	0.00018447	3.40954		TRUE	dn	ARenhancer
ENSG00000105792	4163	-2.07493	3.30765	-6.14161	1.15037e-05	0.000264323	3.40765	CFAP69	TRUE	dn	gene
ENSG00000138794	1922	1.75911	3.68066	6.14965	1.13262e-05	0.000261614	3.40716	CASP6	TRUE	up	gene
ENSG00000120868	7470	1.46114	4.98206	6.22664	9.76379e-06	0.000236015	3.4019	APAF1	TRUE	up	gene
ENSG00000182963	8716	2.20883	2.12759	6.0721	1.31631e-05	0.000291534	3.40149	GJC1	TRUE	up	gene
ENSG00000186654	3154	-1.48101	4.1616	-6.18613	1.05559e-05	0.000249344	3.40115	PRR5	TRUE	dn	gene
ENSG00000148737	5559	-1.92211	2.7069	-6.10199	1.24211e-05	0.000278209	3.40079	TCF7L2	TRUE	dn	gene
ARenhancer_15762	269	-5.77093	-0.611119	-6.38771	7.17618e-06	0.000187049	3.39717		TRUE	dn	ARenhancer
ENSG00000164543	3918	1.10245	6.39574	6.293	8.59693e-06	0.000214948	3.38887	STK17A	TRUE	up	gene
ENSG00000204713	3038	-1.04104	7.63863	-6.34748	7.7473e-06	0.000198599	3.38793	TRIM27	TRUE	dn	gene
P300enhancer_9079	354	-3.50212	0.604926	-6.08562	1.28221e-05	0.000285177	3.38238		TRUE	dn	P300enhancer
ENSG00000140022	6157	-1.33905	5.40012	-6.2485	9.36225e-06	0.000229102	3.37896	STON2	TRUE	dn	gene
ENSG00000122591	13579	1.30634	5.08468	6.21248	1.00334e-05	0.00024104	3.37177	FAM126A	TRUE	up	gene
ENSG00000177192	4999	-1.1532	5.49851	-6.24847	9.36282e-06	0.000229102	3.36632	PUS1	TRUE	dn	gene
ENSG00000137198	1515	-2.81514	2.34377	-6.0435	1.39163e-05	0.000305142	3.36253	GMPR	TRUE	dn	gene
ARenhancer_9218	287	-5.76009	-1.8677	-6.51751	5.61363e-06	0.00015587	3.36249		TRUE	dn	ARenhancer
ENSG00000196652	4489	1.04446	6.43011	6.28631	8.70769e-06	0.0002171	3.35848	ZKSCAN5	TRUE	up	gene
ENSG00000166689	7765	-1.34794	6.21725	-6.27532	8.89301e-06	0.00022047	3.35819	PLEKHA7	TRUE	dn	gene
ENSG00000182985	9221	-1.37837	4.95472	-6.21055	1.00708e-05	0.000241718	3.35812	CADM1	TRUE	dn	gene
ENSG00000167468	1562	1.04774	7.28707	6.31281	8.27734e-06	0.000208933	3.35408	GPX4	TRUE	up	gene
P300enhancer_9810	300	-4.44283	-0.958966	-6.16189	1.10615e-05	0.000257076	3.33773		TRUE	dn	P300enhancer
P300enhancer_11375	532	-5.61853	-0.142034	-6.39277	7.10752e-06	0.000185442	3.33657		TRUE	dn	P300enhancer
ARenhancer_22908	463	-5.67886	-1.11281	-6.50041	5.79743e-06	0.000160131	3.33472		TRUE	dn	ARenhancer
ENSG00000170271	3856	-1.52993	3.43711	-6.13035	1.1757e-05	0.000268422	3.33425	FAXDC2	TRUE	dn	gene
ENSG00000108932	4061	-4.13868	0.559956	-6.13877	1.1567e-05	0.000265318	3.33401	SLC16A6	TRUE	dn	gene
ENSG00000030582	2844	1.28252	5.8213	6.24177	9.48403e-06	0.000230571	3.33149	GRN	TRUE	up	gene
ENSG00000107937	4899	-1.05207	7.15542	-6.29348	8.58908e-06	0.000214948	3.32615	GTPBP4	TRUE	dn	gene
ENSG00000155886	10749	-2.09768	3.21263	-6.06258	1.34091e-05	0.000295988	3.31806	SLC24A2	TRUE	dn	gene
ENSG00000068903	2664	1.25527	5.12779	6.19457	1.03857e-05	0.000247682	3.31101	SIRT2	TRUE	up	gene
ENSG00000100503	11460	-1.14529	6.23495	-6.25037	9.3287e-06	0.000228799	3.30972	NIN	TRUE	dn	gene
ENSG00000112096	16325	1.29743	5.82204	6.22998	9.70142e-06	0.000235206	3.30943	SOD2	TRUE	up	gene
ENSG00000125430	5369	-2.51576	1.83299	-6.01447	1.47265e-05	0.000317888	3.30941	HS3ST3B1	TRUE	dn	gene
P300enhancer_8242	291	-5.61497	0.0880251	-6.27759	8.85439e-06	0.000219926	3.30637		TRUE	dn	P300enhancer
ARenhancer_15924	672	-5.61151	-0.655206	-6.43277	6.58802e-06	0.000176736	3.30019		TRUE	dn	ARenhancer
ENSG00000109103	4816	1.27221	6.20821	6.24575	9.4118e-06	0.000229874	3.29892	UNC119	TRUE	up	gene
ENSG00000111696	7244	-1.2761	5.01476	-6.1754	1.07766e-05	0.000252681	3.2961	NT5DC3	TRUE	dn	gene
ARenhancer_9340	386	-2.50625	1.78905	-6.01245	1.47847e-05	0.000318621	3.29362		TRUE	dn	ARenhancer
ENSG00000156050	5056	1.51092	3.90848	6.10757	1.22873e-05	0.00027618	3.29344	FAM161B	TRUE	up	gene
ENSG00000170525	5695	-1.25405	6.11484	-6.24181	9.4834e-06	0.000230571	3.29328	PFKFB3	TRUE	dn	gene
ENSG00000092208	2010	1.22377	5.2816	6.18849	1.05081e-05	0.000248594	3.28958	GEMIN2	TRUE	up	gene
ENSG00000055609	18904	-1.00683	7.94902	-6.30393	8.41909e-06	0.000211705	3.28753	KMT2C	TRUE	dn	gene
ENSG00000163618	7122	-1.51849	4.46888	-6.13531	1.16447e-05	0.000266636	3.28732	CADPS	TRUE	dn	gene
ENSG00000146070	2026	-1.59316	4.35213	-6.12398	1.19029e-05	0.000270436	3.28442	PLA2G7	TRUE	dn	gene
ENSG00000136816	2738	1.13462	5.94467	6.22398	9.81398e-06	0.000236846	3.28007	TOR1B	TRUE	up	gene
ENSG00000188997	3968	1.1982	5.42168	6.19296	1.04178e-05	0.000247691	3.26952	KCTD21	TRUE	up	gene
ENSG00000160193	2310	-1.45049	5.28026	-6.17307	1.08252e-05	0.00025337	3.26603	WDR4	TRUE	dn	gene
ARenhancer_7985	335	-4.0955	0.35482	-6.09999	1.24694e-05	0.000278981	3.26302		TRUE	dn	ARenhancer
ENSG00000091129	7511	-1.71058	4.35035	-6.11187	1.21854e-05	0.000275193	3.26119	NRCAM	TRUE	dn	gene
ENSG00000135525	5447	-1.05435	6.70785	-6.24405	9.44262e-06	0.000229988	3.26013	MAP7	TRUE	dn	gene
P300enhancer_3588	460	-5.14634	-0.207244	-6.13149	1.1731e-05	0.000268147	3.25531		TRUE	dn	P300enhancer
ENSG00000167749	1347	-1.2106	5.51205	-6.18937	1.04903e-05	0.000248592	3.25473	KLK4	TRUE	dn	gene
ENSG00000156384	1535	1.40125	4.52613	6.12571	1.18631e-05	0.000270101	3.25416	SFR1	TRUE	up	gene
ENSG00000104517	11160	-1.03013	8.77831	-6.31139	8.29987e-06	0.000209106	3.25328	UBR5	TRUE	dn	gene
P300enhancer_17852	263	-5.45099	0.695184	-6.24466	9.43167e-06	0.000229955	3.25221		TRUE	dn	P300enhancer
ENSG00000071205	3299	-1.52594	4.50838	-6.12592	1.18583e-05	0.000270101	3.24666	ARHGAP10	TRUE	dn	gene
ARenhancer_8137	283	-2.9579	0.925217	-5.98145	1.57078e-05	0.000333071	3.2459		TRUE	dn	ARenhancer
ENSG00000155313	5341	-1.1328	5.98667	-6.21423	9.99972e-06	0.000240669	3.24308	USP25	TRUE	dn	gene
ENSG00000119547	16433	-1.35562	4.55432	-6.13007	1.17634e-05	0.000268422	3.24027	ONECUT2	TRUE	dn	gene
ENSG00000157600	5727	-1.61005	4.97308	-6.14754	1.13724e-05	0.000261991	3.2354	TMEM164	TRUE	dn	gene
ENSG00000092969	5952	-2.10584	2.58524	-5.99105	1.54158e-05	0.000329528	3.23142	TGFB2	TRUE	dn	gene
ENSG00000070961	7500	-1.04676	6.4877	-6.21937	9.90131e-06	0.000238736	3.22813	ATP2B1	TRUE	dn	gene
ARenhancer_3858	187	-5.84821	-1.84007	-6.41525	6.81047e-06	0.000180368	3.22579		TRUE	dn	ARenhancer
ENSG00000108106	2646	1.3074	7.4134	6.25013	9.33305e-06	0.000228799	3.22211	UBE2S	TRUE	up	gene
ENSG00000114978	4896	0.963436	7.54319	6.25478	9.25012e-06	0.000227615	3.22179	MOB1A	FALSE	insig	gene
ARenhancer_6085	265	-5.67864	-1.8946	-6.41843	6.76952e-06	0.000180188	3.22136		TRUE	dn	ARenhancer
ENSG00000189057	3564	0.963245	7.97134	6.26909	8.99973e-06	0.000222488	3.2204	FAM111B	FALSE	insig	gene
ENSG00000106789	5714	-1.21725	6.04156	-6.19271	1.0423e-05	0.000247691	3.21424	CORO2A	TRUE	dn	gene
ENSG00000115084	11676	-0.953295	7.44916	-6.25046	9.32719e-06	0.000228799	3.21124	SLC35F5	FALSE	insig	gene
ENSG00000158711	10973	-1.07665	6.25976	-6.20601	1.01591e-05	0.00024321	3.20654	ELK4	TRUE	dn	gene
ENSG00000212747	2026	-1.98907	2.70053	-5.99775	1.5215e-05	0.000326294	3.20553	RTL8B	TRUE	dn	gene
ENSG00000122574	6065	-2.22918	2.00912	-5.96436	1.62419e-05	0.000341379	3.20179	WIPF3	TRUE	dn	gene
ENSG00000124126	7101	-3.44682	2.72062	-5.96111	1.63455e-05	0.000342735	3.20142	PREX1	TRUE	dn	gene
ENSG00000196166	2250	-4.03603	-0.114506	-6.02862	1.43256e-05	0.000311526	3.20055	C8orf86	TRUE	dn	gene
P300enhancer_10023	353	-2.97513	0.75526	-5.95075	1.66807e-05	0.000348379	3.19351		TRUE	dn	P300enhancer
ENSG00000009780	4034	1.29677	4.7451	6.10793	1.2279e-05	0.00027618	3.1904	FAM76A	TRUE	up	gene
ENSG00000248329	2679	-2.95987	1.38342	-5.94921	1.67309e-05	0.000348876	3.18796	APELA	TRUE	dn	gene
ARenhancer_10343	205	-5.68074	-0.383352	-6.29302	8.59658e-06	0.000214948	3.18675		TRUE	dn	ARenhancer
P300enhancer_10598	622	-5.88076	-0.713058	-6.34538	7.77835e-06	0.000199201	3.18568		TRUE	dn	P300enhancer
ARenhancer_2281	282	-4.10943	-0.611254	-6.04958	1.37526e-05	0.000302052	3.18492		TRUE	dn	ARenhancer
ENSG00000175445	3757	-1.37807	4.78814	-6.11082	1.22103e-05	0.000275521	3.18329	LPL	TRUE	dn	gene
ENSG00000172059	4594	-1.68217	4.21323	-6.09182	1.26686e-05	0.000282478	3.17543	KLF11	TRUE	dn	gene
ENSG00000177692	2484	1.95071	2.56613	5.97291	1.59723e-05	0.000337053	3.17169	DNAJC28	TRUE	up	gene
P300enhancer_9993	370	-5.85906	-1.83005	-6.37351	7.37256e-06	0.000191223	3.16909		TRUE	dn	P300enhancer
ENSG00000167767	3908	-6.4364	-0.356299	-6.35397	7.65209e-06	0.000197116	3.16678	KRT80	TRUE	dn	gene
ENSG00000119285	8794	-1.11797	6.17887	-6.17137	1.08608e-05	0.000253976	3.16012	HEATR1	TRUE	dn	gene
ENSG00000166741	2470	-5.18277	0.508306	-6.11657	1.20751e-05	0.000273404	3.15999	NNMT	TRUE	dn	gene
P300enhancer_5917	208	-5.75608	-1.8697	-6.3712	7.40511e-06	0.000191878	3.1597		TRUE	dn	P300enhancer
ENSG00000130164	5653	-0.938299	7.49186	-6.22885	9.72249e-06	0.0002355	3.15925	LDLR	FALSE	insig	gene
ENSG00000154930	5753	-1.42529	6.14392	-6.16998	1.089e-05	0.000254208	3.15829	ACSS1	TRUE	dn	gene
ENSG00000109794	4098	-1.95802	3.4447	-5.99999	1.51487e-05	0.000325136	3.15673	FAM149A	TRUE	dn	gene
P300enhancer_18585	738	-5.55157	-0.75119	-6.33012	8.0081e-06	0.000203954	3.15334		TRUE	dn	P300enhancer
ENSG00000138604	5054	1.64908	3.45821	6.00315	1.50556e-05	0.000323928	3.15152	GLCE	TRUE	up	gene
ENSG00000196208	11755	-1.65084	6.73218	-6.18339	1.06118e-05	0.000249482	3.14904	GREB1	TRUE	dn	gene
ENSG00000119655	2749	1.32777	4.97728	6.09504	1.25896e-05	0.000281193	3.14694	NPC2	TRUE	up	gene
ARenhancer_21857	346	-2.35379	1.59895	-5.93345	1.7256e-05	0.000357564	3.14668		TRUE	dn	ARenhancer
ENSG00000256294	5001	1.3334	4.77841	6.08926	1.27317e-05	0.000283647	3.14537	ZNF225	TRUE	up	gene
P300enhancer_17289	261	-4.24906	0.577318	-6.02239	1.45009e-05	0.000314559	3.14475		TRUE	dn	P300enhancer
ENSG00000136261	2139	-1.18875	5.92784	-6.14891	1.13424e-05	0.000261758	3.14371	BZW2	TRUE	dn	gene
P300enhancer_14104	514	-5.56099	-2.19655	-6.36636	7.47367e-06	0.000193275	3.14238		TRUE	dn	P300enhancer
ENSG00000116329	9345	3.09818	2.93203	5.93	1.73734e-05	0.000359715	3.13687	OPRD1	TRUE	up	gene
ENSG00000204392	858	1.49168	4.88478	6.08749	1.27756e-05	0.000284385	3.13673	LSM2	TRUE	up	gene
ENSG00000100564	2342	1.29513	5.03158	6.104	1.23727e-05	0.000277522	3.13544	PIGH	TRUE	up	gene
ENSG00000126882	4343	2.54955	2.00386	5.91963	1.77306e-05	0.000365388	3.13282	FAM78A	TRUE	up	gene
P300enhancer_8735	510	-5.61399	-1.11257	-6.25154	9.30789e-06	0.000228799	3.13067		TRUE	dn	P300enhancer
P300enhancer_9686	372	-5.3943	-0.310049	-6.20602	1.0159e-05	0.00024321	3.12615		TRUE	dn	P300enhancer
P300enhancer_4945	223	-5.63762	-1.02415	-6.35119	7.69271e-06	0.000197584	3.12591		TRUE	dn	P300enhancer
ARenhancer_7660	172	-2.94304	0.895956	-5.91623	1.78494e-05	0.000367309	3.12413		TRUE	dn	ARenhancer
ENSG00000179456	3906	-1.06476	6.17418	-6.1663	1.09677e-05	0.000255572	3.12108	ZBTB18	TRUE	dn	gene
P300enhancer_9123	674	-4.83805	-1.13185	-6.17051	1.08789e-05	0.000254174	3.11469		TRUE	dn	P300enhancer
P300enhancer_9807	720	-5.25543	-1.31664	-6.19998	1.02778e-05	0.00024557	3.11337		TRUE	dn	P300enhancer
ENSG00000147535	2845	-1.13299	7.36889	-6.19291	1.04188e-05	0.000247691	3.11284	PLPP5	TRUE	dn	gene
P300enhancer_5617	538	-4.4881	-0.181413	-6.0202	1.45628e-05	0.000315495	3.09971		TRUE	dn	P300enhancer
ENSG00000116017	5948	-1.28538	4.4494	-6.06339	1.33881e-05	0.000295772	3.09914	ARID3A	TRUE	dn	gene
ENSG00000137100	1709	1.03738	6.29598	6.14797	1.1363e-05	0.000261991	3.09839	DCTN3	TRUE	up	gene
ENSG00000166261	4622	-1.17056	5.73936	-6.12551	1.18677e-05	0.000270101	3.09202	ZNF202	TRUE	dn	gene
ENSG00000189067	5001	-1.80637	3.48235	-5.97827	1.58057e-05	0.000334877	3.09063	LITAF	TRUE	dn	gene
ENSG00000089558	3788	-2.66031	1.39007	-5.89517	1.86037e-05	0.00037658	3.08917	KCNH4	TRUE	dn	gene
ENSG00000186063	2975	-1.17628	5.37452	-6.10756	1.22876e-05	0.00027618	3.08833	AIDA	TRUE	dn	gene
ARenhancer_16179	261	-5.64144	-0.790921	-6.22628	9.77059e-06	0.000236015	3.08751		TRUE	dn	ARenhancer
ENSG00000106400	728	1.27944	4.97399	6.07473	1.3096e-05	0.000290291	3.0871	ZNHIT1	TRUE	up	gene
ARenhancer_15102	360	-3.2332	0.595264	-5.91441	1.79132e-05	0.000367716	3.0833		TRUE	dn	ARenhancer
ARenhancer_19001	230	-5.52734	-2.20975	-6.32212	8.13135e-06	0.000206041	3.07818		TRUE	dn	ARenhancer
ENSG00000144645	8649	-1.15752	5.49189	-6.09434	1.26069e-05	0.00028134	3.07737	OSBPL10	TRUE	dn	gene
ENSG00000092841	2348	1.11292	8.12618	6.19768	1.03235e-05	0.000246437	3.06709	MYL6	TRUE	up	gene
ENSG00000139211	3956	-3.37732	1.17554	-5.88851	1.8849e-05	0.000379253	3.06606	AMIGO2	TRUE	dn	gene
ENSG00000113811	1600	1.1645	5.92503	6.10825	1.22711e-05	0.00027618	3.06132	SELENOK	TRUE	up	gene
P300enhancer_14715	671	-2.56648	1.38194	-5.88352	1.90352e-05	0.000382414	3.06107		TRUE	dn	P300enhancer
ENSG00000171827	5799	1.09646	5.82463	6.10555	1.23358e-05	0.00027693	3.05998	ZNF570	TRUE	up	gene
ARenhancer_9592	201	-3.81039	-0.220898	-5.9769	1.5848e-05	0.000335236	3.05651		TRUE	dn	ARenhancer
ENSG00000145495	9843	-0.916838	8.06346	-6.18896	1.04986e-05	0.000248592	3.05389	MARCH6	FALSE	insig	gene
P300enhancer_5665	208	-3.25584	0.592874	-5.90981	1.80758e-05	0.000369047	3.05364		TRUE	dn	P300enhancer
ARenhancer_3410	352	-5.67986	-1.07301	-6.29545	8.55672e-06	0.000214757	3.04958		TRUE	dn	ARenhancer
ARenhancer_18200	470	-5.02352	-0.944535	-6.12237	1.194e-05	0.000270811	3.04755		TRUE	dn	ARenhancer
ENSG00000268350	4360	-1.52118	3.62228	-5.9746	1.59196e-05	0.00033648	3.04609	FAM156A	TRUE	dn	gene
ARenhancer_21861	406	-5.82131	-0.936513	-6.24717	9.38625e-06	0.000229463	3.04308		TRUE	dn	ARenhancer
P300enhancer_7753	1047	-4.41371	0.708187	-5.93956	1.70505e-05	0.00035442	3.04292		TRUE	dn	P300enhancer
ENSG00000110046	6326	1.23659	7.01201	6.14665	1.13921e-05	0.000262218	3.04069	ATG2A	TRUE	up	gene
ENSG00000175727	11581	-1.11899	6.24973	-6.11562	1.20972e-05	0.000273436	3.03962	MLXIP	TRUE	dn	gene
ENSG00000196081	3322	1.00577	6.5614	6.12465	1.18874e-05	0.000270315	3.03506	ZNF724	TRUE	up	gene
ARenhancer_14611	295	-5.49739	-2.21937	-6.29192	8.61468e-06	0.000215188	3.03404		TRUE	dn	ARenhancer
ARenhancer_2045	481	-5.7014	-1.88458	-6.27105	8.96601e-06	0.000221862	3.01656		TRUE	dn	ARenhancer
ENSG00000132801	2776	1.23114	5.07724	6.0401	1.40087e-05	0.000306402	3.01439	ZSWIM3	TRUE	up	gene
ENSG00000164331	2161	1.30812	4.64231	6.01376	1.47468e-05	0.000318063	3.01422	ANKRA2	TRUE	up	gene
ENSG00000140350	2452	-1.05647	6.7104	-6.11783	1.20456e-05	0.000272972	3.01182	ANP32A	TRUE	dn	gene
ENSG00000136108	4253	0.928975	8.29397	6.17419	1.0802e-05	0.00025305	3.00989	CKAP2	FALSE	insig	gene
ENSG00000162009	1362	-4.70305	0.975078	-5.90545	1.82315e-05	0.000370786	3.00096	SSTR5	TRUE	dn	gene
ENSG00000120899	5122	-1.48745	5.83258	-6.07127	1.31845e-05	0.000291762	3.00063	PTK2B	TRUE	dn	gene
P300enhancer_18495	406	-5.56039	-1.93414	-6.2654	9.06371e-06	0.00022386	3.00038		TRUE	dn	P300enhancer
ENSG00000148672	3300	-1.23428	5.33789	-6.05439	1.36245e-05	0.000299989	2.99966	GLUD1	TRUE	dn	gene
ENSG00000076864	4160	-1.43578	6.4448	-6.09618	1.2562e-05	0.000280814	2.99899	RAP1GAP	TRUE	dn	gene
ENSG00000127954	11245	-2.21192	2.53452	-5.86359	1.97973e-05	0.000392641	2.99889	STEAP4	TRUE	dn	gene
ENSG00000129521	5486	-1.67006	3.61672	-5.95859	1.64263e-05	0.000344141	2.9962	EGLN3	TRUE	dn	gene
ENSG00000118503	4867	2.02703	2.79208	5.88127	1.91196e-05	0.000383818	2.99373	TNFAIP3	TRUE	up	gene
ENSG00000128512	8999	-1.46806	4.06838	-5.95821	1.64386e-05	0.000344141	2.98885	DOCK4	TRUE	dn	gene
ARenhancer_9583	231	-5.78788	-1.24134	-6.24461	9.43254e-06	0.000229955	2.98314		TRUE	dn	ARenhancer
ENSG00000138018	8240	-1.04292	6.84515	-6.10738	1.22919e-05	0.00027618	2.98074	SELENOI	TRUE	dn	gene
P300enhancer_10047	363	-5.46619	-1.70107	-6.25477	9.25026e-06	0.000227615	2.97987		TRUE	dn	P300enhancer
ENSG00000165424	5051	1.53202	4.20295	5.95408	1.65721e-05	0.000346386	2.97833	ZCCHC24	TRUE	up	gene
ENSG00000147459	13865	-1.35236	4.52973	-5.99144	1.5404e-05	0.000329528	2.9775	DOCK5	TRUE	dn	gene
ENSG00000005059	2230	2.02336	2.43201	5.86208	1.98566e-05	0.000393521	2.97437	MCUB	TRUE	up	gene
ENSG00000140365	1205	1.16019	5.6194	6.04883	1.37726e-05	0.000302241	2.97252	COMMD4	TRUE	up	gene
ENSG00000271425	14374	-1.13172	5.52613	-6.05572	1.35894e-05	0.000299466	2.97212	NBPF10	TRUE	dn	gene
ENSG00000184058	2895	-2.17259	2.33556	-5.85315	2.02091e-05	0.000399141	2.96769	TBX1	TRUE	dn	gene
ENSG00000183018	4068	-1.27678	4.70091	-5.99598	1.52679e-05	0.000326897	2.96625	AC118754.1	TRUE	dn	gene
ARenhancer_16064	290	-5.51822	-1.23465	-6.06012	1.34735e-05	0.00029716	2.95995		TRUE	dn	ARenhancer
ENSG00000169252	3443	-2.20244	2.88547	-5.8994	1.84497e-05	0.000374016	2.958	ADRB2	TRUE	dn	gene
ENSG00000170571	4533	-1.35512	4.62504	-5.98895	1.54791e-05	0.000330345	2.95795	EMB	TRUE	dn	gene
ENSG00000256061	2389	2.33266	1.68402	5.82536	2.13489e-05	0.000415627	2.95276	DNAAF4	TRUE	up	gene
ENSG00000070540	2053	2.17687	2.26475	5.82677	2.12896e-05	0.000415062	2.94536	WIPI1	TRUE	up	gene
ENSG00000198736	1787	1.63865	3.98576	5.92778	1.74493e-05	0.000360718	2.94357	MSRB1	TRUE	up	gene
ENSG00000151458	8798	-1.15296	5.26778	-6.02996	1.42883e-05	0.00031097	2.94321	ANKRD50	TRUE	dn	gene
ENSG00000124275	3951	-1.00731	6.56281	-6.08291	1.28896e-05	0.000286197	2.93829	MTRR	TRUE	dn	gene
ARenhancer_6090	629	-5.32768	-1.74484	-6.1846	1.05871e-05	0.000249344	2.93528		TRUE	dn	ARenhancer
ENSG00000171792	2252	0.98183	6.905	6.08328	1.28803e-05	0.000286197	2.92416	RHNO1	FALSE	insig	gene
ENSG00000127311	12866	1.63067	3.66144	5.89089	1.87613e-05	0.000378353	2.9233	HELB	TRUE	up	gene
ARenhancer_12674	486	-5.98921	-2.0485	-6.19413	1.03944e-05	0.000247682	2.92147		TRUE	dn	ARenhancer
ENSG00000166946	3515	1.31339	4.91806	5.9856	1.55807e-05	0.000332245	2.91802	CCNDBP1	TRUE	up	gene
ENSG00000171848	4556	0.854137	8.94964	6.14526	1.14227e-05	0.000262693	2.91349	RRM2	FALSE	insig	gene
ENSG00000144485	1954	2.23671	3.30936	5.85256	2.02327e-05	0.000399175	2.90945	HES6	TRUE	up	gene
P300enhancer_12777	273	-5.43522	-1.70468	-6.16264	1.10454e-05	0.000256927	2.90828		TRUE	dn	P300enhancer
ENSG00000170035	2512	-1.64671	3.17945	-5.87101	1.95098e-05	0.000388107	2.90335	UBE2E3	TRUE	dn	gene
P300enhancer_17018	317	-3.78632	0.104092	-5.8394	2.07651e-05	0.000407546	2.90132		TRUE	dn	P300enhancer
ENSG00000181274	2213	-1.57744	4.77719	-5.9825	1.56754e-05	0.000332656	2.89995	FRAT2	TRUE	dn	gene
ARenhancer_23791	233	-5.56704	-1.39699	-6.15219	1.12707e-05	0.000260652	2.89795		TRUE	dn	ARenhancer
P300enhancer_5877	1024	-3.02099	0.677644	-5.79622	2.26158e-05	0.000434177	2.8916		TRUE	dn	P300enhancer
ARenhancer_15098	236	-5.34818	-0.690308	-6.15201	1.12747e-05	0.000260652	2.8893		TRUE	dn	ARenhancer
ARenhancer_21569	408	-5.48763	-2.21937	-6.18927	1.04923e-05	0.000248592	2.8887		TRUE	dn	ARenhancer
ENSG00000146281	4703	-0.997919	6.96645	-6.06919	1.3238e-05	0.0002927	2.88799	PM20D2	FALSE	insig	gene
ENSG00000172780	4991	1.43171	3.97397	5.90362	1.82972e-05	0.000371549	2.88757	RAB43	TRUE	up	gene
ENSG00000070882	7122	-1.18752	5.50761	-6.00028	1.51401e-05	0.000325136	2.88402	OSBPL3	TRUE	dn	gene
ENSG00000156515	4852	-1.22546	6.35802	-6.04044	1.39994e-05	0.000306402	2.88219	HK1	TRUE	dn	gene
ENSG00000143622	3559	1.05782	5.95722	6.01914	1.4593e-05	0.000315779	2.87366	RIT1	TRUE	up	gene
ENSG00000198959	5146	-3.77518	0.835106	-5.83052	2.11325e-05	0.000412669	2.87006	TGM2	TRUE	dn	gene
P300enhancer_13808	654	-5.63987	-2.1667	-6.16789	1.0934e-05	0.000255011	2.86687		TRUE	dn	P300enhancer
ENSG00000069011	2649	-1.66785	3.56726	-5.88985	1.87995e-05	0.000378834	2.86625	PITX1	TRUE	dn	gene
ENSG00000151014	1962	1.10794	5.62459	5.98249	1.56756e-05	0.000332656	2.84786	NOCT	TRUE	up	gene
ARenhancer_18064	513	-5.562	-1.93283	-6.15647	1.1178e-05	0.000259325	2.84564		TRUE	dn	ARenhancer
ENSG00000081923	6630	-1.14523	6.42539	-6.02002	1.45679e-05	0.000315495	2.84388	ATP8B1	TRUE	dn	gene
ENSG00000283703	5090	-2.99371	0.915996	-5.76662	2.39822e-05	0.000453128	2.83709	VSIG10L2	TRUE	dn	gene
ENSG00000179886	5390	-1.2615	6.43567	-6.03884	1.40432e-05	0.00030678	2.83573	TIGD5	TRUE	dn	gene
ENSG00000101311	5260	-1.70531	3.96579	-5.86987	1.9554e-05	0.000388613	2.8355	FERMT1	TRUE	dn	gene
ENSG00000197971	16050	-1.12263	5.53315	-5.98293	1.56622e-05	0.000332656	2.83545	MBP	TRUE	dn	gene
ARenhancer_7786	226	-4.98269	0.0586524	-5.92957	1.73879e-05	0.000359731	2.83273		TRUE	dn	ARenhancer
ENSG00000203943	2464	-2.9723	0.44793	-5.75637	2.44747e-05	0.00045917	2.83048	SAMD13	TRUE	dn	gene
ENSG00000185115	4838	1.13783	6.99421	6.0305	1.42733e-05	0.0003109	2.81133	NSMCE3	TRUE	up	gene
ENSG00000071054	8233	-1.08284	6.47216	-6.00996	1.48568e-05	0.000319913	2.80879	MAP4K4	TRUE	dn	gene
ENSG00000102543	3434	1.26916	4.79521	5.91219	1.79916e-05	0.000368274	2.80833	CDADC1	TRUE	up	gene
ENSG00000161714	6372	1.37067	4.16743	5.87198	1.94726e-05	0.000388107	2.80067	PLCD3	TRUE	up	gene
ARenhancer_15103	221	-3.23387	0.261407	-5.76629	2.39976e-05	0.000453128	2.79827		TRUE	dn	ARenhancer
ARenhancer_12320	224	-5.53937	-1.94353	-6.12345	1.19151e-05	0.000270478	2.79648		TRUE	dn	ARenhancer
ENSG00000198648	3272	-1.30591	4.91201	-5.91529	1.78824e-05	0.000367369	2.79096	STK39	TRUE	dn	gene
ENSG00000129083	3655	0.905755	7.72033	6.03862	1.40492e-05	0.00030678	2.78415	COPB1	FALSE	insig	gene
ENSG00000140285	6317	2.384	2.2179	5.73509	2.55318e-05	0.000471293	2.78254	FGF7	TRUE	up	gene
P300enhancer_9690	211	-5.13944	-1.53664	-6.02668	1.43799e-05	0.000312449	2.78108		TRUE	dn	P300enhancer
ENSG00000111907	3456	-1.60248	3.80029	-5.83886	2.07872e-05	0.000407676	2.78042	TPD52L1	TRUE	dn	gene
P300enhancer_4103	245	-5.03756	-0.347383	-5.94569	1.68469e-05	0.000351016	2.77904		TRUE	dn	P300enhancer
ENSG00000114353	3831	1.20929	5.84167	5.96175	1.63249e-05	0.000342735	2.7746	GNAI2	TRUE	up	gene
ENSG00000117010	2800	1.5183	3.9563	5.83361	2.10038e-05	0.000410702	2.7694	ZNF684	TRUE	up	gene
ENSG00000100625	6491	-1.26109	4.70411	-5.91206	1.79963e-05	0.000368274	2.7693	SIX4	TRUE	dn	gene
ENSG00000159147	2869	1.05265	6.60921	5.99043	1.54342e-05	0.000329655	2.76598	DONSON	TRUE	up	gene
ENSG00000184368	4164	-2.50993	1.38658	-5.72058	2.62789e-05	0.000481379	2.76393	MAP7D2	TRUE	dn	gene
ENSG00000186010	1256	1.03493	6.59302	5.98467	1.5609e-05	0.000332579	2.75295	NDUFA13	TRUE	up	gene
ENSG00000136940	3147	0.994825	6.55291	5.9826	1.56725e-05	0.000332656	2.75093	PDCL	FALSE	insig	gene
ENSG00000150593	3698	-1.17977	5.90433	-5.94963	1.67173e-05	0.000348867	2.75005	PDCD4	TRUE	dn	gene
P300enhancer_11785	450	-5.2442	-1.76962	-6.05362	1.36449e-05	0.000300188	2.74143		TRUE	dn	P300enhancer
ENSG00000133935	2633	1.11157	5.70588	5.93441	1.72238e-05	0.000357177	2.73994	ERG28	TRUE	up	gene
ENSG00000119408	4419	-1.01173	6.48611	-5.97354	1.59526e-05	0.000336907	2.73929	NEK6	TRUE	dn	gene
ARenhancer_7451	276	-3.49563	0.461432	-5.75018	2.47775e-05	0.000462865	2.7378		TRUE	dn	ARenhancer
ENSG00000169435	6121	-2.28723	1.47539	-5.71364	2.66449e-05	0.00048673	2.73478	RASSF6	TRUE	dn	gene
ENSG00000150459	2431	0.954234	7.02477	5.98394	1.56312e-05	0.000332656	2.72737	SAP18	FALSE	insig	gene
ERCC-00136	1031	9.34959	6.638	5.72521	2.60382e-05	0.000478631	2.72441	ERCC-00136	TRUE	up	gene
ENSG00000242852	4987	1.37427	4.59059	5.87107	1.95078e-05	0.000388107	2.72156	ZNF709	TRUE	up	gene
ENSG00000152582	12107	1.97235	2.80393	5.73522	2.55252e-05	0.000471293	2.72119	SPEF2	TRUE	up	gene
ENSG00000130748	655	1.84171	3.05421	5.7615	2.42269e-05	0.000456143	2.71916	TMEM160	TRUE	up	gene
ENSG00000162433	7284	-1.50122	4.28158	-5.8467	2.04681e-05	0.000402316	2.71862	AK4	TRUE	dn	gene
ARenhancer_23689	268	-5.32837	-2.27546	-6.07486	1.30928e-05	0.000290291	2.71468		TRUE	dn	ARenhancer
ARenhancer_21858	223	-4.26283	-0.35418	-5.81714	2.16985e-05	0.000420546	2.71274		TRUE	dn	ARenhancer
ENSG00000152133	3906	1.11059	5.48906	5.90721	1.81687e-05	0.000370317	2.70803	GPATCH11	TRUE	up	gene
ENSG00000172183	1950	-3.69184	1.05381	-5.71932	2.63454e-05	0.000482261	2.70705	ISG20	TRUE	dn	gene
ENSG00000110047	5105	1.31746	6.82077	5.96477	1.62288e-05	0.000341374	2.7014	EHD1	TRUE	up	gene
ENSG00000111641	3584	-1.21528	6.12796	-5.94053	1.70182e-05	0.000354027	2.69996	NOP2	TRUE	dn	gene
P300enhancer_18493	285	-5.62483	-2.17097	-6.05119	1.37096e-05	0.00030136	2.69785		TRUE	dn	P300enhancer
ENSG00000137806	1532	1.26705	4.71823	5.85657	2.00733e-05	0.000397517	2.69699	NDUFAF1	TRUE	up	gene
ENSG00000189319	6533	-1.25521	5.27797	-5.90688	1.81803e-05	0.000370317	2.69403	FAM53B	TRUE	dn	gene
ENSG00000225190	5260	1.08458	5.67389	5.91577	1.78655e-05	0.000367309	2.69358	PLEKHM1	TRUE	up	gene
ENSG00000132010	3214	1.26534	5.21698	5.89149	1.8739e-05	0.000378192	2.69303	ZNF20	TRUE	up	gene
P300enhancer_18496	408	-5.44065	-1.43917	-6.01447	1.47266e-05	0.000317888	2.69142		TRUE	dn	P300enhancer
ENSG00000117069	5547	-2.13979	2.3585	-5.70423	2.71487e-05	0.000494565	2.69031	ST6GALNAC5	TRUE	dn	gene
ENSG00000155660	3071	0.950713	9.48576	6.04277	1.39361e-05	0.000305321	2.68252	PDIA4	FALSE	insig	gene
ENSG00000074416	7882	-1.85136	3.71118	-5.77508	2.35832e-05	0.000447859	2.67404	MGLL	TRUE	dn	gene
ENSG00000171159	704	1.52985	4.21506	5.81409	2.18297e-05	0.000422468	2.67174	C9orf16	TRUE	up	gene
P300enhancer_9688	398	-5.52663	-1.9486	-6.03667	1.41028e-05	0.000307696	2.67019		TRUE	dn	P300enhancer
ENSG00000132622	3133	-1.93178	2.39535	-5.70226	2.72553e-05	0.000495812	2.66375	HSPA12B	TRUE	dn	gene
P300enhancer_4466	232	-5.73133	-1.29839	-6.02387	1.44589e-05	0.000313907	2.66276		TRUE	dn	P300enhancer
ARenhancer_18681	222	-5.19963	-0.929572	-5.9965	1.52523e-05	0.000326828	2.65551		TRUE	dn	ARenhancer
P300enhancer_12661	362	-5.32644	-1.22979	-6.03099	1.42595e-05	0.000310858	2.65145		TRUE	dn	P300enhancer
ENSG00000135148	3401	1.03155	6.48557	5.92723	1.74682e-05	0.000360827	2.65057	TRAFD1	TRUE	up	gene
P300enhancer_5842	704	-3.03452	0.92659	-5.66804	2.91802e-05	0.000520078	2.64994		TRUE	dn	P300enhancer
ENSG00000131475	1292	1.08999	5.56496	5.88507	1.89772e-05	0.00038154	2.64872	VPS25	TRUE	up	gene
ENSG00000164951	5216	-1.10681	6.1349	-5.92441	1.7565e-05	0.000362543	2.64308	PDP1	TRUE	dn	gene
ARenhancer_23682	174	-5.43851	-2.23444	-6.01801	1.46251e-05	0.000316214	2.63949		TRUE	dn	ARenhancer
ENSG00000105939	8241	-0.914287	7.66993	-5.9692	1.60887e-05	0.000338969	2.63235	ZC3HAV1	FALSE	insig	gene
P300enhancer_5919	269	-5.80191	-0.965634	-6.00016	1.51437e-05	0.000325136	2.63201		TRUE	dn	P300enhancer
ENSG00000086504	2101	1.16386	5.03624	5.85217	2.02484e-05	0.000399187	2.6304	MRPL28	TRUE	up	gene
ENSG00000132359	7066	-1.39279	5.9195	-5.89483	1.86163e-05	0.00037658	2.62921	RAP1GAP2	TRUE	dn	gene
P300enhancer_16135	1158	-5.7406	-1.22726	-5.96588	1.61935e-05	0.000340904	2.62829		TRUE	dn	P300enhancer
ENSG00000126453	1904	1.66889	3.55512	5.74376	2.50956e-05	0.000466505	2.62748	BCL2L12	TRUE	up	gene
ENSG00000111145	4553	-2.55895	1.97059	-5.65461	2.99736e-05	0.00053099	2.62546	ELK3	TRUE	dn	gene
ENSG00000155816	9561	-1.53813	3.32343	-5.73765	2.54021e-05	0.000471186	2.62297	FMN2	TRUE	dn	gene
ENSG00000164134	8567	-0.886762	7.75316	-5.96111	1.63455e-05	0.000342735	2.61959	NAA15	FALSE	insig	gene
ENSG00000167900	1735	0.899749	8.17971	5.97102	1.60315e-05	0.000338033	2.61576	TK1	FALSE	insig	gene
ENSG00000241685	1582	1.01395	6.14145	5.89308	1.86804e-05	0.000377298	2.61352	ARPC1A	TRUE	up	gene
ENSG00000165905	2668	-1.71522	3.39193	-5.74948	2.4812e-05	0.000462865	2.61272	LARGE2	TRUE	dn	gene
ARenhancer_18946	335	-5.47133	-1.30817	-5.95692	1.64803e-05	0.00034474	2.60693		TRUE	dn	ARenhancer
ENSG00000165118	2754	1.0819	5.72602	5.87307	1.94308e-05	0.000388027	2.60286	C9orf64	TRUE	up	gene
ENSG00000109107	2496	1.36371	5.02024	5.82162	2.15073e-05	0.000417762	2.59805	ALDOC	TRUE	up	gene
ENSG00000244486	3248	-1.50328	3.71622	-5.75873	2.43605e-05	0.000458005	2.59538	SCARF2	TRUE	dn	gene
P300enhancer_5980	270	-5.33899	-0.364202	-5.90432	1.82721e-05	0.000371327	2.59499		TRUE	dn	P300enhancer
ENSG00000134901	2029	1.32013	4.33825	5.78593	2.30812e-05	0.000440548	2.59219	POGLUT2	TRUE	up	gene
ENSG00000213918	12160	-1.04893	5.86893	-5.87887	1.92101e-05	0.000385342	2.59145	DNASE1	TRUE	dn	gene
P300enhancer_12776	224	-5.66628	-1.25249	-5.94267	1.6947e-05	0.000352823	2.59129		TRUE	dn	P300enhancer
ENSG00000151729	4415	1.12664	6.01265	5.87678	1.92896e-05	0.000386451	2.58411	SLC25A4	TRUE	up	gene
P300enhancer_4468	386	-5.48763	-1.95521	-5.9772	1.58389e-05	0.000335236	2.58239		TRUE	dn	P300enhancer
ARenhancer_18199	379	-4.06168	-0.0641057	-5.73537	2.55174e-05	0.000471293	2.57552		TRUE	dn	ARenhancer
ENSG00000116005	5663	1.07375	6.18147	5.87304	1.94322e-05	0.000388027	2.57528	PCYOX1	TRUE	up	gene
ENSG00000167693	3270	1.23719	5.46422	5.84681	2.04634e-05	0.000402316	2.57425	NXN	TRUE	up	gene
ENSG00000214944	6811	-1.94628	3.13969	-5.6821	2.83731e-05	0.000510401	2.57048	ARHGEF28	TRUE	dn	gene
P300enhancer_7635	1504	-2.33782	1.77994	-5.62106	3.20542e-05	0.00055958	2.56931		TRUE	dn	P300enhancer
ENSG00000103222	6594	-1.43686	5.01863	-5.81108	2.19603e-05	0.000424372	2.56767	ABCC1	TRUE	dn	gene
ARenhancer_19005	220	-5.15362	-1.79976	-5.93734	1.71251e-05	0.000355689	2.56592		TRUE	dn	ARenhancer
ENSG00000162378	8206	1.03771	7.50405	5.92071	1.76932e-05	0.000364902	2.56287	ZYG11B	TRUE	up	gene
ENSG00000173875	6473	0.898509	7.8753	5.93594	1.71719e-05	0.000356381	2.5619	ZNF791	FALSE	insig	gene
ENSG00000135046	2414	-2.93044	2.89501	-5.65558	2.99155e-05	0.000530316	2.55636	ANXA1	TRUE	dn	gene
ENSG00000132164	6382	-1.66588	4.23794	-5.76283	2.41631e-05	0.000455267	2.55606	SLC6A11	TRUE	dn	gene
ENSG00000169306	3668	-1.3993	3.97656	-5.73628	2.54715e-05	0.000471186	2.55351	IL1RAPL1	TRUE	dn	gene
ENSG00000198133	4614	-2.497	2.32079	-5.63828	3.09683e-05	0.000544588	2.5525	TMEM229B	TRUE	dn	gene
P300enhancer_6353	213	-3.39173	-0.078702	-5.6434	3.06531e-05	0.000541572	2.54646		TRUE	dn	P300enhancer
P300enhancer_9080	275	-4.8951	-0.502351	-5.83684	2.08704e-05	0.000409005	2.54605		TRUE	dn	P300enhancer
ENSG00000189195	6095	1.65861	3.35242	5.69206	2.78149e-05	0.000503915	2.54201	BTBD8	TRUE	up	gene
ENSG00000133805	5431	-1.45082	3.92937	-5.73128	2.57257e-05	0.00047454	2.5409	AMPD3	TRUE	dn	gene
ENSG00000110911	7617	-1.23316	6.1151	-5.85332	2.02025e-05	0.000399141	2.538	SLC11A2	TRUE	dn	gene
ENSG00000136830	4014	-1.32306	6.91165	-5.89419	1.86398e-05	0.000376766	2.53634	FAM129B	TRUE	dn	gene
ARenhancer_21862	177	-5.41414	-0.618661	-5.91097	1.8035e-05	0.000368781	2.53533		TRUE	dn	ARenhancer
ENSG00000180304	2036	1.01216	6.53267	5.87239	1.94569e-05	0.000388107	2.53285	OAZ2	TRUE	up	gene
ENSG00000170776	17873	-0.993736	7.41231	-5.90784	1.81463e-05	0.000370195	2.5315	AKAP13	FALSE	insig	gene
ENSG00000013392	3769	-1.13254	5.03511	-5.81947	2.1599e-05	0.000419234	2.52653	RWDD2A	TRUE	dn	gene
ENSG00000156218	7351	-1.72794	4.20347	-5.72155	2.62284e-05	0.00048097	2.52411	ADAMTSL3	TRUE	dn	gene
ENSG00000178397	2289	1.2312	5.22135	5.79933	2.24769e-05	0.000432827	2.51812	FAM220A	TRUE	up	gene
ARenhancer_12677	172	-5.10946	-0.879242	-5.90617	1.82059e-05	0.000370551	2.5176		TRUE	dn	ARenhancer
ENSG00000188112	6852	-1.10102	5.61317	-5.83019	2.11463e-05	0.000412669	2.51595	C6orf132	TRUE	dn	gene
ENSG00000260916	7747	1.4284	4.00679	5.72136	2.62384e-05	0.00048097	2.51482	CCPG1	TRUE	up	gene
ENSG00000181104	3972	-2.21435	1.94774	-5.59796	3.35731e-05	0.00057988	2.51275	F2R	TRUE	dn	gene
ENSG00000196976	949	1.49462	4.01056	5.71191	2.67367e-05	0.000488069	2.51015	LAGE3	TRUE	up	gene
ENSG00000017260	6607	-0.955006	8.19538	-5.91303	1.79619e-05	0.000368274	2.50417	ATP2C1	FALSE	insig	gene
P300enhancer_12666	849	-5.67556	-1.36277	-5.91579	1.78648e-05	0.000367309	2.5017		TRUE	dn	P300enhancer
ENSG00000116455	2492	-1.20123	5.80061	-5.82237	2.14753e-05	0.000417448	2.50149	WDR77	TRUE	dn	gene
ENSG00000061656	1592	1.41596	4.25617	5.7266	2.59663e-05	0.000477976	2.49906	SPAG4	TRUE	up	gene
ENSG00000151287	2198	1.13869	5.55713	5.80972	2.20196e-05	0.000425207	2.49898	TEX30	TRUE	up	gene
ENSG00000137563	1248	1.12373	5.55894	5.80893	2.20536e-05	0.000425553	2.49888	GGH	TRUE	up	gene
ENSG00000162402	11018	-0.931401	7.09994	-5.87642	1.93031e-05	0.000386451	2.49632	USP24	FALSE	insig	gene
ENSG00000123349	889	0.971622	7.01679	5.87415	1.93898e-05	0.000387767	2.49542	PFDN5	FALSE	insig	gene
ENSG00000152518	3693	-1.1239	5.15998	-5.79771	2.25492e-05	0.000433213	2.4897	ZFP36L2	TRUE	dn	gene
ENSG00000135503	5658	-1.05986	6.27183	-5.85114	2.02893e-05	0.000399695	2.48939	ACVR1B	TRUE	dn	gene
ENSG00000173156	1104	1.38276	4.6969	5.76331	2.41403e-05	0.000455162	2.48831	RHOD	TRUE	up	gene
ENSG00000137413	8443	1.00675	6.62628	5.85298	2.02158e-05	0.000399141	2.48747	TAF8	TRUE	up	gene
ENSG00000164111	1638	1.04294	6.30303	5.83984	2.07471e-05	0.000407496	2.48714	ANXA5	TRUE	up	gene
ENSG00000075568	6833	-1.0656	6.73431	-5.85599	2.00962e-05	0.000397672	2.48671	TMEM131	TRUE	dn	gene
ARenhancer_13253	223	-5.51575	-1.55655	-5.90981	1.8076e-05	0.000369047	2.48517		TRUE	dn	ARenhancer
ENSG00000072858	5095	-2.74123	1.45523	-5.56819	3.56405e-05	0.000607599	2.47682	SIDT1	TRUE	dn	gene
ARenhancer_18130	337	-5.2784	-2.28883	-5.91221	1.79909e-05	0.000368274	2.47539		TRUE	dn	ARenhancer
ENSG00000164120	4992	-1.57279	3.36381	-5.66425	2.94021e-05	0.000523326	2.47234	HPGD	TRUE	dn	gene
ENSG00000167815	928	0.926689	7.52749	5.87156	1.9489e-05	0.000388107	2.46913	PRDX2	FALSE	insig	gene
P300enhancer_18352	295	-5.30265	-1.11096	-5.86959	1.95647e-05	0.000388613	2.46908		TRUE	dn	P300enhancer
ENSG00000111961	9235	-1.39303	5.73774	-5.80155	2.23785e-05	0.000431505	2.46483	SASH1	TRUE	dn	gene
ENSG00000169193	2726	1.75748	3.24372	5.6421	3.07325e-05	0.000542588	2.46232	CCDC126	TRUE	up	gene
ENSG00000171320	4236	0.999275	6.40602	5.83007	2.11513e-05	0.000412669	2.4595	ESCO2	FALSE	insig	gene
ENSG00000130731	1010	1.12768	5.30002	5.77944	2.33802e-05	0.000444645	2.45848	METTL26	TRUE	up	gene
ENSG00000115271	4569	1.27877	4.47576	5.71586	2.65274e-05	0.000484921	2.45692	GCA	TRUE	up	gene
ENSG00000113231	6944	-1.58552	3.68343	-5.6718	2.89619e-05	0.000516886	2.45625	PDE8B	TRUE	dn	gene
P300enhancer_7615	305	-5.21336	-1.66328	-5.90007	1.84253e-05	0.000373864	2.45296		TRUE	dn	P300enhancer
ENSG00000155506	8175	-1.06892	8.11322	-5.88922	1.88228e-05	0.000379013	2.45173	LARP1	TRUE	dn	gene
P300enhancer_14682	1975	-1.41549	4.2477	-5.72192	2.62091e-05	0.00048097	2.4491		TRUE	dn	P300enhancer
ENSG00000008323	4001	1.43535	4.0023	5.70158	2.72924e-05	0.000495812	2.44395	PLEKHG6	TRUE	up	gene
ARenhancer_9747	356	-3.02663	0.67417	-5.55011	3.69596e-05	0.000620968	2.43885		TRUE	dn	ARenhancer
ENSG00000139318	3773	-3.03402	0.605995	-5.5473	3.71692e-05	0.000622903	2.43074	DUSP6	TRUE	dn	gene
ENSG00000155252	4189	1.14095	5.11112	5.74793	2.48886e-05	0.000463576	2.42901	PI4K2A	TRUE	up	gene
ENSG00000234745	1712	1.90943	2.58367	5.58597	3.43906e-05	0.000590595	2.4257	HLA-B	TRUE	up	gene
P300enhancer_11786	315	-3.40193	0.600723	-5.55201	3.6819e-05	0.000619147	2.42364		TRUE	dn	P300enhancer
ENSG00000127914	16008	-0.909162	7.83992	-5.86865	1.96007e-05	0.000389036	2.42312	AKAP9	FALSE	insig	gene
ENSG00000162851	1784	-1.27517	4.31305	-5.70499	2.71075e-05	0.000494154	2.42157	TFB2M	TRUE	dn	gene
ENSG00000176533	4193	2.1215	1.93943	5.56428	3.59216e-05	0.000610528	2.41746	GNG7	TRUE	up	gene
ARenhancer_3857	554	-5.73725	-1.0921	-5.82533	2.13502e-05	0.000415627	2.41652		TRUE	dn	ARenhancer
ARenhancer_23880	603	-5.17724	-2.32496	-5.87626	1.93094e-05	0.000386451	2.41595		TRUE	dn	ARenhancer
ENSG00000157388	12019	-1.61434	4.55784	-5.69816	2.74789e-05	0.000498513	2.4122	CACNA1D	TRUE	dn	gene
ENSG00000170540	2508	0.958751	7.22788	5.83482	2.09536e-05	0.000410025	2.40775	ARL6IP1	FALSE	insig	gene
ENSG00000150995	14502	-1.29217	5.75516	-5.76857	2.38893e-05	0.000452469	2.40697	ITPR1	TRUE	dn	gene
ARenhancer_10874	172	-3.57831	0.696446	-5.54949	3.70062e-05	0.000621355	2.4039		TRUE	dn	ARenhancer
P300enhancer_3798	368	-4.23272	-0.21469	-5.66662	2.92629e-05	0.0005212	2.40266		TRUE	dn	P300enhancer
ENSG00000166902	1144	1.04132	5.86171	5.7761	2.35354e-05	0.000447274	2.40108	MRPL16	TRUE	up	gene
ARenhancer_18945	561	-3.11075	0.159424	-5.53648	3.79873e-05	0.000633128	2.39547		TRUE	dn	ARenhancer
ENSG00000183624	2783	1.1544	5.91633	5.77368	2.36484e-05	0.000448775	2.38969	HMCES	TRUE	up	gene
ENSG00000113580	8777	-1.69651	2.66986	-5.59317	3.38975e-05	0.000584028	2.38952	NR3C1	TRUE	dn	gene
ENSG00000174514	4278	-1.45647	4.03822	-5.65988	2.966e-05	0.000526293	2.38706	MFSD4A	TRUE	dn	gene
ENSG00000092470	3980	0.942484	7.04969	5.81762	2.16779e-05	0.000420455	2.38515	WDR76	FALSE	insig	gene
ENSG00000135451	3569	0.936833	7.5585	5.83537	2.09309e-05	0.000409886	2.38229	TROAP	FALSE	insig	gene
P300enhancer_17288	490	-6.00233	-1.13758	-5.79425	2.2704e-05	0.000435237	2.37716		TRUE	dn	P300enhancer
ARenhancer_15312	561	-5.17414	-2.32496	-5.84948	2.03561e-05	0.000400712	2.37639		TRUE	dn	ARenhancer
ENSG00000135048	7183	-1.00152	6.62187	-5.79926	2.24798e-05	0.000432827	2.37449	CEMIP2	TRUE	dn	gene
ENSG00000159674	3010	-0.925997	9.71474	-5.89908	1.84612e-05	0.000374016	2.37384	SPON2	FALSE	insig	gene
ENSG00000166979	2053	-1.70174	2.67213	-5.57611	3.50776e-05	0.000599444	2.37023	EVA1C	TRUE	dn	gene
ENSG00000165355	3853	1.17459	5.3254	5.73711	2.54294e-05	0.000471186	2.36825	FBXO33	TRUE	up	gene
ENSG00000172789	1805	-2.50792	1.54341	-5.5198	3.92857e-05	0.000649297	2.36823	HOXC5	TRUE	dn	gene
ENSG00000136492	7632	1.00746	6.61989	5.79168	2.28197e-05	0.000436503	2.36778	BRIP1	TRUE	up	gene
ENSG00000166123	4476	-1.35809	5.4506	-5.73626	2.54724e-05	0.000471186	2.35751	GPT2	TRUE	dn	gene
ENSG00000068971	2771	1.33731	4.57049	5.68773	2.80561e-05	0.0005062	2.35373	PPP2R5B	TRUE	up	gene
ARenhancer_15765	255	-4.87795	-1.62512	-5.75261	2.46584e-05	0.000461148	2.35347		TRUE	dn	ARenhancer
ENSG00000141552	2528	0.956551	6.85307	5.7927	2.27737e-05	0.000436256	2.34995	ANAPC11	FALSE	insig	gene
P300enhancer_7843	478	-3.09252	0.383311	-5.51125	3.99682e-05	0.000656953	2.34881		TRUE	dn	P300enhancer
ARenhancer_15354	346	-5.29603	-2.28159	-5.82266	2.14631e-05	0.000417448	2.34417		TRUE	dn	ARenhancer
P300enhancer_213	659	-5.28056	-1.50769	-5.7866	2.30508e-05	0.000440286	2.3428		TRUE	dn	P300enhancer
ENSG00000128849	7224	-1.36485	4.63648	-5.67867	2.85678e-05	0.000512032	2.33914	CGNL1	TRUE	dn	gene
ARenhancer_3855	397	-5.41406	-1.37849	-5.70119	2.73134e-05	0.000495851	2.33751		TRUE	dn	ARenhancer
ENSG00000156052	6629	-1.04668	5.89839	-5.7551	2.45368e-05	0.000459682	2.33694	GNAQ	TRUE	dn	gene
ENSG00000130559	8051	-1.0347	6.92996	-5.79232	2.27911e-05	0.000436273	2.33562	CAMSAP1	TRUE	dn	gene
P300enhancer_17853	965	-3.73078	-0.190937	-5.52976	3.8505e-05	0.000639727	2.33474		TRUE	dn	P300enhancer
ARenhancer_12655	316	-5.38178	-1.98992	-5.81308	2.18734e-05	0.000423004	2.33442		TRUE	dn	ARenhancer
ENSG00000237190	1762	1.05998	5.77081	5.73855	2.53566e-05	0.000470695	2.33393	CDKN2AIPNL	TRUE	up	gene
P300enhancer_2993	213	-5.28723	-1.7647	-5.81666	2.17192e-05	0.000420638	2.33333		TRUE	dn	P300enhancer
ENSG00000214435	2450	1.46864	4.24773	5.64071	3.08183e-05	0.000543036	2.3297	AS3MT	TRUE	up	gene
ENSG00000182504	7672	0.969232	6.41228	5.7681	2.39116e-05	0.000452469	2.32712	CEP97	FALSE	insig	gene
ENSG00000159399	5941	-1.59223	3.99083	-5.62817	3.16012e-05	0.000553504	2.3217	HK2	TRUE	dn	gene
ENSG00000176406	13034	-0.979433	7.05225	-5.78189	2.32666e-05	0.000443123	2.32159	RIMS2	FALSE	insig	gene
ENSG00000110987	6247	-1.20815	5.86026	-5.74683	2.4943e-05	0.000463997	2.3201	BCL7A	TRUE	dn	gene
ENSG00000204604	11098	0.986454	6.63395	5.76845	2.38949e-05	0.000452469	2.3199	ZNF468	FALSE	insig	gene
ENSG00000137947	1621	1.13998	6.16406	5.74764	2.49029e-05	0.000463576	2.31861	GTF2B	TRUE	up	gene
ENSG00000092853	9275	0.917864	7.50708	5.79556	2.26451e-05	0.000434423	2.31697	CLSPN	FALSE	insig	gene
ARenhancer_18729	345	-5.37946	-2.2527	-5.7979	2.25407e-05	0.000433213	2.31197		TRUE	dn	ARenhancer
ENSG00000083099	6218	0.921317	7.23812	5.79	2.28959e-05	0.000437644	2.31054	LYRM2	FALSE	insig	gene
ENSG00000213347	3322	1.16054	6.67799	5.76958	2.38417e-05	0.000452118	2.3059	MXD3	TRUE	up	gene
ENSG00000110324	3695	2.09777	2.42585	5.50602	4.03918e-05	0.000660555	2.30552	IL10RA	TRUE	up	gene
P300enhancer_18494	208	-5.24534	-2.03612	-5.79862	2.25082e-05	0.000433058	2.30525		TRUE	dn	P300enhancer
ENSG00000061938	5153	-1.15376	5.16481	-5.70192	2.72738e-05	0.000495812	2.3006	TNK2	TRUE	dn	gene
P300enhancer_11376	270	-5.54214	-1.81352	-5.7838	2.3179e-05	0.000441775	2.29874		TRUE	dn	P300enhancer
ENSG00000277791	762	1.09439	5.4066	5.70567	2.7071e-05	0.00049383	2.29833	PSMB3	TRUE	up	gene
ENSG00000267796	1162	1.59498	4.01287	5.59971	3.34556e-05	0.000578684	2.29718	LIN37	TRUE	up	gene
ENSG00000160993	2092	1.30154	5.29702	5.70174	2.72836e-05	0.000495812	2.29214	ALKBH4	TRUE	up	gene
ENSG00000104979	977	1.04669	5.83701	5.71769	2.64307e-05	0.000483487	2.29003	C19orf53	TRUE	up	gene
P300enhancer_15068	507	-2.61464	1.47849	-5.46644	4.37536e-05	0.000702454	2.28385		TRUE	dn	P300enhancer
ENSG00000004660	4479	-1.39799	4.73426	-5.67057	2.90335e-05	0.000517814	2.2806	CAMKK1	TRUE	dn	gene
P300enhancer_11326	2079	-1.66504	3.2079	-5.55412	3.66627e-05	0.00061733	2.27575		TRUE	dn	P300enhancer
ENSG00000112706	3802	-1.95159	2.30115	-5.50365	4.05856e-05	0.00066248	2.27038	IMPG1	TRUE	dn	gene
P300enhancer_235	278	-2.89143	0.869012	-5.4595	4.43716e-05	0.000710647	2.26812		TRUE	dn	P300enhancer
ENSG00000213160	5125	-1.30535	5.01994	-5.66261	2.94983e-05	0.000524683	2.26639	KLHL23	TRUE	dn	gene
ENSG00000091972	2559	-5.19127	-0.42567	-5.73677	2.54464e-05	0.000471186	2.26566	CD200	TRUE	dn	gene
ENSG00000102218	3700	1.13119	5.50935	5.68987	2.79369e-05	0.000505431	2.26424	RP2	TRUE	up	gene
ENSG00000275183	1916	-1.78417	3.02391	-5.55494	3.66026e-05	0.00061733	2.26384	LENG9	TRUE	dn	gene
ENSG00000242802	5529	1.33616	4.27976	5.62756	3.16398e-05	0.000553812	2.25917	AP5Z1	TRUE	up	gene
P300enhancer_18583	251	-4.58294	-1.47682	-5.6313	3.14038e-05	0.000550777	2.25915		TRUE	dn	P300enhancer
ARenhancer_7306	172	-5.25415	-2.03612	-5.76628	2.3998e-05	0.000453128	2.25696		TRUE	dn	ARenhancer
ENSG00000159259	4466	0.996958	6.93292	5.74814	2.48781e-05	0.000463576	2.25659	CHAF1B	FALSE	insig	gene
ENSG00000067064	3740	0.982878	7.1186	5.75541	2.45213e-05	0.000459682	2.25656	IDI1	FALSE	insig	gene
ENSG00000186205	7456	-1.23436	5.47338	-5.68134	2.84161e-05	0.000510599	2.25534	MARC1	TRUE	dn	gene
ENSG00000166394	2328	-2.48177	1.02669	-5.44812	4.54048e-05	0.000722805	2.24831	CYB5R2	TRUE	dn	gene
ENSG00000138686	4171	1.07291	5.51175	5.67855	2.85747e-05	0.000512032	2.24781	BBS7	TRUE	up	gene
ENSG00000155254	3213	-1.3032	4.80255	-5.6465	3.04632e-05	0.000538939	2.24632	MARVELD1	TRUE	dn	gene
ARenhancer_22136	236	-5.0931	-0.914102	-5.76351	2.41303e-05	0.000455162	2.24333		TRUE	dn	ARenhancer
P300enhancer_11596	299	-5.17414	-0.911665	-5.7592	2.43376e-05	0.0004579	2.2421		TRUE	dn	P300enhancer
ARenhancer_14619	323	-5.37946	-0.466562	-5.74972	2.48003e-05	0.000462865	2.2398		TRUE	dn	ARenhancer
ENSG00000101187	2716	-1.29035	5.3785	-5.67823	2.85929e-05	0.000512032	2.23804	SLCO4A1	TRUE	dn	gene
ARenhancer_16174	257	-5.12377	-1.49061	-5.75661	2.4463e-05	0.00045917	2.2346		TRUE	dn	ARenhancer
ENSG00000105261	747	-1.5192	2.86082	-5.5377	3.78939e-05	0.000633037	2.23234	OVOL3	TRUE	dn	gene
P300enhancer_4734	261	-5.8653	-2.08789	-5.72725	2.59327e-05	0.00047769	2.22803		TRUE	dn	P300enhancer
ENSG00000152669	1361	-2.0838	2.15705	-5.48145	4.24455e-05	0.000686047	2.22719	CCNO	TRUE	dn	gene
P300enhancer_18642	331	-2.39635	1.03168	-5.4417	4.59988e-05	0.000727432	2.22592		TRUE	dn	P300enhancer
P300enhancer_714	224	-5.82019	-1.64944	-5.72526	2.60354e-05	0.000478631	2.22151		TRUE	dn	P300enhancer
P300enhancer_4470	562	-5.29603	-1.63044	-5.73988	2.52898e-05	0.000469785	2.22043		TRUE	dn	P300enhancer
ENSG00000257743	7973	1.54137	3.58989	5.53893	3.78008e-05	0.000631881	2.21877	MGAM2	TRUE	up	gene
ENSG00000196793	2509	-2.10769	2.23329	-5.46231	4.41203e-05	0.00070748	2.21084	ZNF239	TRUE	dn	gene
P300enhancer_11041	489	-4.14585	0.056812	-5.55189	3.68277e-05	0.000619147	2.20887		TRUE	dn	P300enhancer
ENSG00000147364	10785	-1.11374	6.02433	-5.68816	2.80319e-05	0.000506109	2.20581	FBXO25	TRUE	dn	gene
ENSG00000160606	1336	-1.16208	5.72167	-5.68091	2.84403e-05	0.000510687	2.2034	TLCD1	TRUE	dn	gene
ENSG00000149809	1779	0.914908	7.68428	5.75266	2.46556e-05	0.000461148	2.20316	TM7SF2	FALSE	insig	gene
ENSG00000118194	1567	-2.06536	2.01025	-5.44528	4.56666e-05	0.000725222	2.19837	TNNT2	TRUE	dn	gene
P300enhancer_13509	380	-3.0499	0.651179	-5.42238	4.78356e-05	0.000751523	2.19612		TRUE	dn	P300enhancer
ENSG00000154310	10358	-1.42502	4.52558	-5.58399	3.45272e-05	0.000592384	2.19526	TNIK	TRUE	dn	gene
ARenhancer_4456	459	-2.79367	0.844746	-5.41789	4.82729e-05	0.000755593	2.19155		TRUE	dn	ARenhancer
P300enhancer_4467	404	-5.08632	-2.35752	-5.72757	2.59163e-05	0.00047769	2.18894		TRUE	dn	P300enhancer
ENSG00000123066	16701	-0.944565	8.09499	-5.75722	2.44333e-05	0.000459048	2.18791	MED13L	FALSE	insig	gene
ENSG00000156564	3270	-4.27638	-0.0697236	-5.5366	3.7978e-05	0.000633128	2.18729	LRFN2	TRUE	dn	gene
ENSG00000165312	2933	1.3073	4.28328	5.58755	3.42817e-05	0.000589493	2.18639	OTUD1	TRUE	up	gene
ARenhancer_11786	229	-4.99318	-1.8576	-5.68657	2.81209e-05	0.000506893	2.18065		TRUE	dn	ARenhancer
ARenhancer_16180	286	-4.85506	-0.777113	-5.64112	3.0793e-05	0.000542953	2.17901		TRUE	dn	ARenhancer
ENSG00000130475	4184	1.91033	2.28023	5.44235	4.59384e-05	0.000726913	2.17506	FCHO1	TRUE	up	gene
ENSG00000101144	4333	-1.34816	5.40895	-5.63946	3.08952e-05	0.000543665	2.1745	BMP7	TRUE	dn	gene
P300enhancer_5981	771	-5.3131	-0.572071	-5.67444	2.88099e-05	0.000515218	2.17415		TRUE	dn	P300enhancer
ENSG00000091732	2018	1.07279	5.52113	5.64849	3.03423e-05	0.000537161	2.17393	ZC3HC1	TRUE	up	gene
P300enhancer_9994	258	-3.25902	-0.142028	-5.41339	4.87159e-05	0.000758576	2.17376		TRUE	dn	P300enhancer
ENSG00000184384	7124	-2.52629	2.24056	-5.41709	4.83508e-05	0.000756016	2.17176	MAML2	TRUE	dn	gene
ENSG00000149115	6398	-0.999249	6.1782	-5.68825	2.80271e-05	0.000506109	2.17167	TNKS1BP1	FALSE	insig	gene
ENSG00000237440	8978	1.27434	4.63763	5.58381	3.45396e-05	0.000592384	2.16745	AC008554.1	TRUE	up	gene
ENSG00000112561	5378	-1.57458	3.15611	-5.50753	4.02696e-05	0.00065997	2.16181	TFEB	TRUE	dn	gene
ARenhancer_5750	498	-5.77336	-1.59552	-5.68636	2.8133e-05	0.000506893	2.16167		TRUE	dn	ARenhancer
ENSG00000166012	2366	-0.86002	8.26783	-5.75242	2.46675e-05	0.000461148	2.15772	TAF1D	FALSE	insig	gene
ENSG00000059145	6489	1.05058	6.34835	5.68237	2.83578e-05	0.000510401	2.15711	UNKL	TRUE	up	gene
P300enhancer_13881	279	-3.00954	-0.0181211	-5.40786	4.92651e-05	0.00076487	2.15661		TRUE	dn	P300enhancer
ENSG00000087842	1539	1.10387	5.22103	5.61907	3.21822e-05	0.000561073	2.15383	PIR	TRUE	up	gene
ENSG00000076356	11508	-1.70244	3.76276	-5.52731	3.86955e-05	0.00064236	2.15357	PLXNA2	TRUE	dn	gene
P300enhancer_11595	401	-5.19195	-0.588651	-5.62139	3.20332e-05	0.00055958	2.15186		TRUE	dn	P300enhancer
ENSG00000181027	4301	1.03281	6.2608	5.67409	2.88301e-05	0.00051523	2.15051	FKRP	TRUE	up	gene
ENSG00000143479	8801	1.81605	2.10642	5.44386	4.57988e-05	0.000726446	2.14913	DYRK3	TRUE	up	gene
ENSG00000130589	9627	1.11337	6.11826	5.67207	2.89468e-05	0.000516886	2.14692	HELZ2	TRUE	up	gene
ENSG00000003137	5015	2.40043	1.9065	5.40981	4.90704e-05	0.000762296	2.1435	CYP26B1	TRUE	up	gene
ENSG00000188064	5080	-1.74391	3.02553	-5.47511	4.29934e-05	0.000693202	2.14282	WNT7B	TRUE	dn	gene
ENSG00000183508	5654	1.46858	4.12779	5.52311	3.90242e-05	0.000646555	2.13898	TENT5C	TRUE	up	gene
ENSG00000168785	3803	-1.25334	4.62583	-5.58716	3.43081e-05	0.000589563	2.13852	TSPAN5	TRUE	dn	gene
ENSG00000106153	797	0.964191	6.67996	5.68011	2.84856e-05	0.000511152	2.1354	CHCHD2	FALSE	insig	gene
ENSG00000198846	4076	-3.93965	0.431128	-5.47787	4.27536e-05	0.000690603	2.13529	TOX	TRUE	dn	gene
P300enhancer_12461	429	-5.14398	-2.34029	-5.68851	2.80124e-05	0.000506109	2.13331		TRUE	dn	P300enhancer
P300enhancer_18586	423	-5.04688	-2.37018	-5.69142	2.78505e-05	0.000504215	2.13233		TRUE	dn	P300enhancer
ENSG00000180357	11735	-0.993961	6.53857	-5.67527	2.8762e-05	0.000514712	2.13053	ZNF609	FALSE	insig	gene
ENSG00000167685	2946	-1.34403	4.91472	-5.60886	3.28476e-05	0.000570786	2.13042	ZNF444	TRUE	dn	gene
ARenhancer_22860	172	-5.15945	-2.06988	-5.68188	2.83857e-05	0.000510401	2.12437		TRUE	dn	ARenhancer
ENSG00000077097	5517	-0.84574	8.01287	-5.72355	2.61243e-05	0.000479879	2.12093	TOP2B	FALSE	insig	gene
ARenhancer_12601	174	-4.83923	-0.866919	-5.60095	3.33723e-05	0.000578379	2.115		TRUE	dn	ARenhancer
ENSG00000126790	1908	-1.33321	3.93077	-5.53543	3.80681e-05	0.00063394	2.11351	L3HYPDH	TRUE	dn	gene
ENSG00000185905	2569	-4.98242	-0.260298	-5.56101	3.61584e-05	0.000612932	2.11124	C16orf54	TRUE	dn	gene
ENSG00000148541	5147	-1.92616	1.92924	-5.40628	4.94237e-05	0.00076553	2.10823	FAM13C	TRUE	dn	gene
ENSG00000131747	5817	0.737603	10.5318	5.78462	2.31412e-05	0.000441373	2.10396	TOP2A	FALSE	insig	gene
ENSG00000164902	3609	0.863442	7.43553	5.6932	2.77518e-05	0.000503118	2.10352	PHAX	FALSE	insig	gene
P300enhancer_5979	511	-5.10919	-0.510263	-5.58762	3.42764e-05	0.000589493	2.10256		TRUE	dn	P300enhancer
ENSG00000136286	3280	-2.01591	2.35736	-5.40706	4.93456e-05	0.000765069	2.09623	MYO1G	TRUE	dn	gene
ENSG00000196967	8985	1.0385	5.71424	5.61408	3.25057e-05	0.000565217	2.09304	ZNF585A	TRUE	up	gene
ENSG00000160712	6074	-2.28588	1.72408	-5.37541	5.26213e-05	0.000801441	2.09244	IL6R	TRUE	dn	gene
ENSG00000145555	13607	-1.24079	4.75725	-5.5645	3.59059e-05	0.000610528	2.08906	MYO10	TRUE	dn	gene
P300enhancer_4151	266	-5.04461	-2.3675	-5.65973	2.96686e-05	0.000526293	2.08506		TRUE	dn	P300enhancer
ENSG00000109654	8605	-2.62403	1.74356	-5.36699	5.35301e-05	0.000811971	2.08473	TRIM2	TRUE	dn	gene
ARenhancer_5761	211	-4.74673	-0.814031	-5.58334	3.45723e-05	0.000592559	2.08442		TRUE	dn	ARenhancer
ENSG00000154065	4060	-2.1021	2.37059	-5.3961	5.04554e-05	0.000778312	2.08198	ANKRD29	TRUE	dn	gene
ENSG00000180855	2573	-1.25809	4.62882	-5.56962	3.5538e-05	0.000606353	2.0788	ZNF443	TRUE	dn	gene
ENSG00000169213	12780	-1.15125	6.48883	-5.63946	3.08951e-05	0.000543665	2.07547	RAB3B	TRUE	dn	gene
ENSG00000100068	3995	-1.20916	4.55476	-5.55398	3.66728e-05	0.00061733	2.07259	LRP5L	TRUE	dn	gene
P300enhancer_8949	643	-5.56285	-1.33438	-5.63195	3.13631e-05	0.000550648	2.07048		TRUE	dn	P300enhancer
ENSG00000198586	6088	-1.0238	5.39131	-5.59904	3.35007e-05	0.000579084	2.0669	TLK1	TRUE	dn	gene
ENSG00000159352	1557	1.02137	5.95996	5.61703	3.2314e-05	0.000562626	2.06631	PSMD4	TRUE	up	gene
ENSG00000134986	4934	-1.39144	3.83195	-5.5076	4.02639e-05	0.00065997	2.06591	NREP	TRUE	dn	gene
ENSG00000188153	7799	-1.39436	4.75201	-5.56327	3.59943e-05	0.000610584	2.06571	COL4A5	TRUE	dn	gene
ENSG00000270629	11985	-1.04557	5.93862	-5.62189	3.20012e-05	0.000559396	2.06445	NBPF14	TRUE	dn	gene
ENSG00000198538	5701	1.00919	6.37176	5.62903	3.15469e-05	0.00055292	2.06291	ZNF28	TRUE	up	gene
ENSG00000114439	11093	-0.967375	6.10514	-5.63175	3.13756e-05	0.000550648	2.06099	BBX	FALSE	insig	gene
ARenhancer_14287	391	-5.65822	-1.05799	-5.59215	3.39667e-05	0.00058484	2.05727		TRUE	dn	ARenhancer
ENSG00000123612	9054	1.92189	2.18092	5.37729	5.24209e-05	0.000799282	2.0562	ACVR1C	TRUE	up	gene
ARenhancer_4038	444	-3.24882	0.406126	-5.37793	5.23528e-05	0.000798706	2.05604		TRUE	dn	ARenhancer
ENSG00000145569	7040	-1.45692	4.40698	-5.52235	3.90839e-05	0.000646772	2.05422	OTULINL	TRUE	dn	gene
ENSG00000179218	1903	1.16187	11.5734	5.7795	2.33775e-05	0.000444645	2.05078	CALR	TRUE	up	gene
ENSG00000154710	5027	0.902556	6.83197	5.64538	3.05317e-05	0.00053979	2.04915	RABGEF1	FALSE	insig	gene
ENSG00000166206	7118	-0.893653	7.31413	-5.66063	2.96151e-05	0.000526051	2.0462	GABRB3	FALSE	insig	gene
ENSG00000107669	5514	-0.96829	5.98733	-5.61559	3.24075e-05	0.000563881	2.0457	ATE1	FALSE	insig	gene
ENSG00000005469	4222	-0.994177	5.69509	-5.59633	3.36833e-05	0.000581097	2.03999	CROT	FALSE	insig	gene
P300enhancer_1826	1039	-3.54637	0.484553	-5.34158	5.63715e-05	0.000845829	2.03784		TRUE	dn	P300enhancer
ENSG00000124507	4504	-1.37725	4.58801	-5.54804	3.71137e-05	0.000622368	2.03193	PACSIN1	TRUE	dn	gene
ENSG00000132950	3486	1.08928	5.98354	5.60046	3.34053e-05	0.000578504	2.03001	ZMYM5	TRUE	up	gene
ENSG00000179304	4456	-1.35569	3.62412	-5.4655	4.38362e-05	0.000703353	2.029	FAM156B	TRUE	dn	gene
P300enhancer_3133	365	-4.81262	-0.812391	-5.48285	4.23261e-05	0.000684955	2.02827		TRUE	dn	P300enhancer
ENSG00000166595	738	1.20615	4.6114	5.52283	3.90462e-05	0.000646555	2.02086	CIAO2B	TRUE	up	gene
ENSG00000121068	3433	-1.4513	3.08274	-5.43804	4.63412e-05	0.000731969	2.00918	TBX2	TRUE	dn	gene
ENSG00000144218	10889	-2.07424	2.14167	-5.34039	5.65087e-05	0.000847405	2.00239	AFF3	TRUE	dn	gene
ARenhancer_23688	272	-5.16897	-2.32311	-5.60019	3.34233e-05	0.000578504	2.00233		TRUE	dn	ARenhancer
ENSG00000109805	4593	0.823583	7.99457	5.66225	2.95195e-05	0.000524707	2.00043	NCAPG	FALSE	insig	gene
ENSG00000189056	11849	-1.89372	3.21439	-5.3742	5.27514e-05	0.000802004	1.99401	RELN	TRUE	dn	gene
ENSG00000012963	3509	0.894597	6.85302	5.61837	3.22276e-05	0.000561493	1.99389	UBR7	FALSE	insig	gene
ENSG00000198945	4900	-1.79711	2.90508	-5.39367	5.07046e-05	0.000779964	1.99058	L3MBTL3	TRUE	dn	gene
ENSG00000129355	1503	1.3111	4.63978	5.50118	4.07888e-05	0.000664973	1.98435	CDKN2D	TRUE	up	gene
ENSG00000162929	5474	1.59663	3.9804	5.45973	4.43509e-05	0.000710647	1.98423	KIAA1841	TRUE	up	gene
ENSG00000125257	6379	-0.979012	6.11481	-5.57963	3.48308e-05	0.000595828	1.98241	ABCC4	FALSE	insig	gene
ENSG00000134153	1069	1.04014	5.61364	5.55751	3.64134e-05	0.000614532	1.98199	EMC7	TRUE	up	gene
P300enhancer_11239	221	-4.96113	-2.39769	-5.59473	3.37911e-05	0.000582576	1.98112		TRUE	dn	P300enhancer
ENSG00000257446	1734	1.62719	3.80009	5.42019	4.80482e-05	0.000754413	1.98078	ZNF878	TRUE	up	gene
ARenhancer_3724	192	-4.87701	-1.16143	-5.55827	3.63583e-05	0.000613994	1.97881		TRUE	dn	ARenhancer
ARenhancer_2044	373	-3.6722	-0.36475	-5.36967	5.32395e-05	0.000808027	1.97558		TRUE	dn	ARenhancer
ENSG00000277586	4082	-1.08174	5.42672	-5.55443	3.66399e-05	0.00061733	1.97499	NEFL	TRUE	dn	gene
ENSG00000100600	2549	1.93775	3.42097	5.38119	5.20072e-05	0.000795258	1.97486	LGMN	TRUE	up	gene
P300enhancer_4469	273	-5.22805	-1.77431	-5.57995	3.48088e-05	0.000595828	1.97471		TRUE	dn	P300enhancer
ENSG00000168778	2908	1.26696	4.70997	5.50671	4.03361e-05	0.000660451	1.96906	TCTN2	TRUE	up	gene
ENSG00000173212	3229	-5.18548	-0.220118	-5.44403	4.57824e-05	0.000726446	1.9685	MAB21L3	TRUE	dn	gene
ENSG00000101003	3311	0.878509	7.43475	5.6253	3.17832e-05	0.000555954	1.96589	GINS1	FALSE	insig	gene
P300enhancer_5898	715	-1.74596	2.66258	-5.37294	5.28869e-05	0.000803601	1.96155		TRUE	dn	P300enhancer
ENSG00000078246	3084	1.07731	5.83412	5.55846	3.6344e-05	0.000613994	1.95971	TULP3	TRUE	up	gene
ARenhancer_22138	276	-5.25585	-1.43814	-5.56688	3.57347e-05	0.000608528	1.95618		TRUE	dn	ARenhancer
ENSG00000170011	5381	-1.20771	4.5395	-5.47631	4.28888e-05	0.000692363	1.95439	MYRIP	TRUE	dn	gene
ENSG00000137486	7553	-1.49291	5.38897	-5.5327	3.82775e-05	0.000637024	1.95173	ARRB1	TRUE	dn	gene
P300enhancer_5978	258	-5.46943	-0.847193	-5.52687	3.87301e-05	0.00064253	1.94968		TRUE	dn	P300enhancer
ENSG00000126803	5777	2.10951	2.61764	5.32965	5.77586e-05	0.000858825	1.9495	HSPA2	TRUE	up	gene
P300enhancer_11383	252	-5.28926	-1.11257	-5.53025	3.84671e-05	0.000639727	1.94926		TRUE	dn	P300enhancer
ENSG00000214338	4325	-1.16586	5.29886	-5.53638	3.79954e-05	0.000633128	1.94781	SOGA3	TRUE	dn	gene
ARenhancer_14618	311	-5.26584	-0.525546	-5.55916	3.62932e-05	0.000613681	1.9445		TRUE	dn	ARenhancer
ENSG00000104067	10029	-1.05695	8.10803	-5.63637	3.10867e-05	0.000546306	1.94332	TJP1	TRUE	dn	gene
P300enhancer_17658	296	-5.00735	-1.7305	-5.56796	3.56571e-05	0.000607599	1.94324		TRUE	dn	P300enhancer
ENSG00000012822	7118	1.20815	4.60847	5.4834	4.22788e-05	0.00068461	1.94322	CALCOCO1	TRUE	up	gene
ENSG00000065923	9980	-1.11061	6.47207	-5.58119	3.47217e-05	0.000594734	1.94321	SLC9A7	TRUE	dn	gene
ENSG00000198556	4503	1.07607	6.16137	5.56392	3.59473e-05	0.000610572	1.94143	ZNF789	TRUE	up	gene
ENSG00000141543	2547	1.00093	8.40421	5.64179	3.07517e-05	0.000542588	1.94108	EIF4A3	TRUE	up	gene
ENSG00000120158	2710	-1.37244	4.20875	-5.45358	4.49062e-05	0.000715299	1.94037	RCL1	TRUE	dn	gene
ENSG00000203965	2178	1.25321	4.26145	5.45544	4.47371e-05	0.0007139	1.93789	EFCAB7	TRUE	up	gene
ENSG00000139190	3449	1.22085	5.03669	5.49658	4.11688e-05	0.000669926	1.93752	VAMP1	TRUE	up	gene
ARenhancer_9593	456	-4.99233	-1.33938	-5.52966	3.85126e-05	0.000639727	1.9374		TRUE	dn	ARenhancer
ARenhancer_20680	577	-4.1839	-0.768892	-5.36181	5.40968e-05	0.000819625	1.93673		TRUE	dn	ARenhancer
ENSG00000173890	2973	-1.3893	4.87301	-5.49849	4.10107e-05	0.000667845	1.93655	GPR160	TRUE	dn	gene
ENSG00000048392	5148	0.936227	6.43842	5.57597	3.50876e-05	0.000599444	1.93398	RRM2B	FALSE	insig	gene
ENSG00000175203	2112	0.926942	6.46853	5.57479	3.51711e-05	0.00060048	1.93385	DCTN2	FALSE	insig	gene
ENSG00000143157	8448	-0.870302	7.05951	-5.60362	3.31943e-05	0.000576051	1.93233	POGK	FALSE	insig	gene
ENSG00000132382	4812	-1.01551	7.35576	-5.60573	3.30543e-05	0.000573999	1.9318	MYBBP1A	TRUE	dn	gene
ARenhancer_5799	459	-4.89776	-1.03995	-5.42282	4.77932e-05	0.000751305	1.93157		TRUE	dn	ARenhancer
ENSG00000172296	6425	-1.74457	2.7015	-5.34162	5.63671e-05	0.000845829	1.92784	SPTLC3	TRUE	dn	gene
ENSG00000111679	2673	1.19184	4.69484	5.47172	4.32885e-05	0.00069613	1.92581	PTPN6	TRUE	up	gene
P300enhancer_11042	213	-3.02549	0.837761	-5.28709	6.3001e-05	0.000916624	1.92536		TRUE	dn	P300enhancer
ENSG00000115414	8996	-1.83468	2.48117	-5.32159	5.87159e-05	0.000870116	1.92463	FN1	TRUE	dn	gene
P300enhancer_10128	855	-3.79891	0.253828	-5.28424	6.33692e-05	0.000920966	1.92355		TRUE	dn	P300enhancer
ENSG00000138778	8615	0.920409	7.30005	5.5977	3.35908e-05	0.00057988	1.9219	CENPE	FALSE	insig	gene
ENSG00000089060	4832	1.50636	3.43707	5.3821	5.19108e-05	0.00079426	1.91242	SLC8B1	TRUE	up	gene
ENSG00000251192	4134	1.32794	3.81733	5.41472	4.85842e-05	0.000757868	1.9115	ZNF674	TRUE	up	gene
ENSG00000133103	6973	1.0914	5.0568	5.49505	4.12964e-05	0.000671589	1.91052	COG6	TRUE	up	gene
P300enhancer_18439	243	-1.95085	1.89121	-5.31038	6.00739e-05	0.00088725	1.90981		TRUE	dn	P300enhancer
ENSG00000153250	5004	-2.02506	2.04627	-5.31459	5.95609e-05	0.000881154	1.90886	RBMS1	TRUE	dn	gene
ENSG00000176834	5009	-1.00746	5.79486	-5.53656	3.79817e-05	0.000633128	1.90709	VSIG10	TRUE	dn	gene
ENSG00000109576	2860	-1.93282	3.20379	-5.35079	5.53244e-05	0.000834992	1.90418	AADAT	TRUE	dn	gene
ENSG00000095637	10148	2.21737	2.46814	5.29935	6.14425e-05	0.000902411	1.8981	SORBS1	TRUE	up	gene
P300enhancer_7353	654	-2.92218	0.450955	-5.26494	6.59202e-05	0.000948116	1.89662		TRUE	dn	P300enhancer
ENSG00000168615	6192	-0.908933	8.29294	-5.62032	3.21019e-05	0.000560043	1.89497	ADAM9	FALSE	insig	gene
P300enhancer_15392	694	-5.33291	-1.48511	-5.49366	4.14125e-05	0.000673061	1.89338		TRUE	dn	P300enhancer
ENSG00000163918	2104	0.891714	6.79032	5.56587	3.58071e-05	0.000609368	1.89209	RFC4	FALSE	insig	gene
P300enhancer_903	683	-3.67118	-0.113974	-5.30318	6.09641e-05	0.000896383	1.8861		TRUE	dn	P300enhancer
P300enhancer_5330	513	-5.44637	-1.77066	-5.51519	3.96525e-05	0.000653721	1.88453		TRUE	dn	P300enhancer
ENSG00000119878	1953	1.14857	4.72763	5.45602	4.46853e-05	0.000713505	1.88045	CRIPT	TRUE	up	gene
P300enhancer_5918	856	-2.91844	0.304784	-5.2548	6.73026e-05	0.000965366	1.88017		TRUE	dn	P300enhancer
ENSG00000110025	1908	1.08301	5.50432	5.50871	4.01735e-05	0.000659426	1.87911	SNX15	TRUE	up	gene
ENSG00000130338	11318	-1.06427	5.50392	-5.49843	4.10156e-05	0.000667845	1.87909	TULP4	TRUE	dn	gene
ENSG00000198356	1569	1.19484	5.75954	5.51669	3.95324e-05	0.000652149	1.87486	ASNA1	TRUE	up	gene
ENSG00000204612	1299	-4.97115	-0.711478	-5.4458	4.56192e-05	0.000724905	1.87295	FOXB2	TRUE	dn	gene
ENSG00000124177	12178	-0.891173	7.96481	-5.60118	3.33572e-05	0.000578379	1.87262	CHD6	FALSE	insig	gene
ENSG00000150676	2358	-2.90227	0.84862	-5.25386	6.74317e-05	0.000966692	1.8698	CCDC83	TRUE	dn	gene
ENSG00000120699	1166	0.957169	6.50638	5.54305	3.74883e-05	0.000627453	1.86949	EXOSC8	FALSE	insig	gene
ENSG00000179564	1434	-2.87718	0.716253	-5.24908	6.80948e-05	0.000971447	1.86888	LSMEM2	TRUE	dn	gene
ENSG00000141510	3603	-1.01223	6.34867	-5.54232	3.75435e-05	0.000627979	1.86869	TP53	TRUE	dn	gene
ENSG00000155189	5237	-1.01558	5.69027	-5.51338	3.97972e-05	0.000654879	1.86783	AGPAT5	TRUE	dn	gene
ENSG00000119979	3470	1.2347	5.19444	5.47598	4.29172e-05	0.000692397	1.85992	FAM45A	TRUE	up	gene
ENSG00000116741	1348	2.02226	4.44995	5.40295	4.97587e-05	0.000769545	1.85403	RGS2	TRUE	up	gene
ENSG00000111012	2665	-1.65811	3.10469	-5.33744	5.68495e-05	0.000850469	1.85154	CYP27B1	TRUE	dn	gene
ENSG00000085063	8429	0.902157	6.79711	5.54437	3.73889e-05	0.000626187	1.84977	CD59	FALSE	insig	gene
ENSG00000184205	2815	1.68275	3.2722	5.32817	5.7934e-05	0.000860948	1.84906	TSPYL2	TRUE	up	gene
ENSG00000196391	8445	1.41292	3.93881	5.38332	5.17822e-05	0.000792752	1.84855	ZNF774	TRUE	up	gene
ENSG00000115318	4379	-1.55484	3.6991	-5.39276	5.07991e-05	0.000779964	1.84745	LOXL3	TRUE	dn	gene
ENSG00000180113	9041	-1.57778	2.94804	-5.32752	5.80099e-05	0.00086159	1.84466	TDRD6	TRUE	dn	gene
ENSG00000124831	7782	-1.18086	6.22159	-5.51418	3.9733e-05	0.000654639	1.84332	LRRFIP1	TRUE	dn	gene
ENSG00000153093	4812	-1.8244	3.54509	-5.34614	5.58509e-05	0.000840408	1.8427	ACOXL	TRUE	dn	gene
ENSG00000148297	7091	-0.942025	6.71134	-5.54907	3.70371e-05	0.000621478	1.84226	MED22	FALSE	insig	gene
ARenhancer_11836	324	-4.94409	-1.63189	-5.50455	4.05117e-05	0.000661683	1.84194		TRUE	dn	ARenhancer
ENSG00000174197	15678	-0.906215	7.32541	-5.56339	3.59857e-05	0.000610584	1.84133	MGA	FALSE	insig	gene
P300enhancer_6004	254	-3.16474	-0.238782	-5.25192	6.77008e-05	0.00096897	1.83866		TRUE	dn	P300enhancer
ENSG00000196584	4771	0.917459	7.43764	5.55962	3.62597e-05	0.000613507	1.83778	XRCC2	FALSE	insig	gene
ENSG00000103319	7398	-1.3883	5.4134	-5.47151	4.33069e-05	0.00069613	1.83446	EEF2K	TRUE	dn	gene
ENSG00000197312	10667	-0.956048	7.39617	-5.56072	3.61792e-05	0.000612932	1.83417	DDI2	FALSE	insig	gene
ENSG00000117625	5180	-1.11824	6.0547	-5.51886	3.93595e-05	0.00065011	1.83164	RCOR3	TRUE	dn	gene
ARenhancer_8138	249	-2.85094	0.80983	-5.23192	7.05326e-05	0.00100027	1.82823		TRUE	dn	ARenhancer
ENSG00000256229	4273	1.03828	5.41838	5.47418	4.30739e-05	0.000693653	1.82814	ZNF486	TRUE	up	gene
ARenhancer_4963	172	-5.08317	-2.08998	-5.48835	4.18581e-05	0.000678348	1.82589		TRUE	dn	ARenhancer
P300enhancer_13424	301	-5.09014	-1.02074	-5.41404	4.8651e-05	0.000758013	1.82551		TRUE	dn	P300enhancer
ENSG00000143575	1327	1.18113	5.69832	5.48882	4.1819e-05	0.000678348	1.82266	HAX1	TRUE	up	gene
ENSG00000068654	12749	-1.22112	7.61975	-5.56005	3.62283e-05	0.00061337	1.82088	POLR1A	TRUE	dn	gene
ENSG00000116521	1615	1.09021	5.77371	5.48826	4.18663e-05	0.000678348	1.81902	SCAMP3	TRUE	up	gene
ARenhancer_15931	384	-2.41875	1.17297	-5.24171	6.91318e-05	0.000983581	1.81787		TRUE	dn	ARenhancer
ENSG00000143850	8121	-1.94353	2.59902	-5.28078	6.38188e-05	0.000925461	1.81773	PLEKHA6	TRUE	dn	gene
ARenhancer_3624	210	-3.60079	-0.390438	-5.27923	6.40211e-05	0.000927374	1.81474		TRUE	dn	ARenhancer
ENSG00000177602	2797	0.951447	6.26759	5.50923	4.01313e-05	0.000659142	1.81158	HASPIN	FALSE	insig	gene
P300enhancer_15612	571	-5.04976	-1.84441	-5.44245	4.59298e-05	0.000726913	1.80355		TRUE	dn	P300enhancer
ENSG00000175279	1184	1.31152	4.2523	5.39304	5.077e-05	0.000779964	1.79968	CENPS	TRUE	up	gene
ENSG00000154438	1919	-5.34383	-0.640755	-5.43322	4.67962e-05	0.000736949	1.79953	ASZ1	TRUE	dn	gene
P300enhancer_18475	343	-5.05665	-2.10557	-5.47016	4.3425e-05	0.000697604	1.79525		TRUE	dn	P300enhancer
ENSG00000070669	3171	0.921389	6.89398	5.51787	3.94388e-05	0.000651012	1.79495	ASNS	FALSE	insig	gene
ENSG00000142867	2833	1.01395	6.47901	5.50738	4.02817e-05	0.00065997	1.7943	BCL10	TRUE	up	gene
ENSG00000101928	2351	1.16874	4.59099	5.41068	4.89842e-05	0.000761854	1.79389	MOSPD1	TRUE	up	gene
ENSG00000057252	7005	-0.924649	6.70726	-5.51119	3.99731e-05	0.000656953	1.78866	SOAT1	FALSE	insig	gene
ENSG00000170921	12345	-1.269	4.79996	-5.41675	4.83851e-05	0.000756103	1.78616	TANC2	TRUE	dn	gene
ENSG00000183134	2881	-3.1746	-0.231051	-5.22419	7.16585e-05	0.00101297	1.78473	PTGDR2	TRUE	dn	gene
ARenhancer_6973	172	-4.23662	-1.0656	-5.3466	5.5799e-05	0.000840408	1.78165		TRUE	dn	ARenhancer
ENSG00000177685	2640	-1.20928	4.5584	-5.41882	4.81821e-05	0.000755058	1.77918	CRACR2B	TRUE	dn	gene
ENSG00000138134	5830	-1.38116	3.35238	-5.33447	5.71946e-05	0.000852842	1.77553	STAMBPL1	TRUE	dn	gene
ENSG00000138639	6299	-2.51096	1.4837	-5.20209	7.49848e-05	0.00104931	1.76814	ARHGAP24	TRUE	dn	gene
ARenhancer_4962	175	-4.86423	-2.42876	-5.45905	4.44116e-05	0.000710855	1.76782		TRUE	dn	ARenhancer
ENSG00000113645	7151	-1.19202	7.387	-5.5257	3.88212e-05	0.000643636	1.7678	WWC1	TRUE	dn	gene
ENSG00000139719	5415	0.998135	6.47253	5.48959	4.17538e-05	0.000677774	1.76403	VPS33A	FALSE	insig	gene
ARenhancer_7925	771	-5.38145	-0.891754	-5.41002	4.90492e-05	0.000762296	1.76314		TRUE	dn	ARenhancer
ENSG00000167695	2274	-1.00223	5.82892	-5.47193	4.32704e-05	0.00069613	1.75898	FAM57A	TRUE	dn	gene
ARenhancer_17883	439	-4.14886	-0.0980752	-5.25774	6.68983e-05	0.000961134	1.75809		TRUE	dn	ARenhancer
ENSG00000171222	1996	1.37753	5.07636	5.42443	4.76369e-05	0.000749294	1.75801	SCAND1	TRUE	up	gene
ENSG00000077721	2906	1.153	4.70963	5.39871	5.01886e-05	0.000775102	1.75637	UBE2A	TRUE	up	gene
ENSG00000172867	2450	-5.68323	-0.941146	-5.40005	5.00527e-05	0.000773457	1.75614	KRT2	TRUE	dn	gene
ENSG00000145439	4372	-1.0175	6.8629	-5.50601	4.03926e-05	0.000660555	1.75413	CBR4	TRUE	dn	gene
P300enhancer_5023	1682	-1.14979	4.78667	-5.40555	4.94962e-05	0.000766203	1.752		TRUE	dn	P300enhancer
ENSG00000204531	2885	-1.25806	3.75538	-5.35072	5.53327e-05	0.000834992	1.74961	POU5F1	TRUE	dn	gene
ENSG00000180806	1544	-4.04939	0.0364673	-5.24258	6.90084e-05	0.000982355	1.7488	HOXC9	TRUE	dn	gene
ARenhancer_7779	455	-4.36085	-0.646436	-5.2512	6.78009e-05	0.000969861	1.74771		TRUE	dn	ARenhancer
ENSG00000213694	13546	2.37803	2.14598	5.20646	7.43146e-05	0.00104159	1.74762	S1PR3	TRUE	up	gene
ENSG00000163291	9811	1.15819	4.7552	5.38855	5.12346e-05	0.000784823	1.74507	PAQR3	TRUE	up	gene
P300enhancer_14800	402	-4.90243	-1.50392	-5.44282	4.58949e-05	0.000726913	1.74451		TRUE	dn	P300enhancer
ENSG00000139514	7411	-1.16965	7.49418	-5.52155	3.91468e-05	0.000647407	1.74425	SLC7A1	TRUE	dn	gene
ARenhancer_7233	271	-4.80072	-1.91599	-5.40737	4.93143e-05	0.000765069	1.7404		TRUE	dn	ARenhancer
ENSG00000198039	8652	1.02636	5.99081	5.45393	4.48747e-05	0.000715299	1.73519	AC092161.1	TRUE	up	gene
ENSG00000164300	6554	-1.17437	5.26406	-5.41766	4.82952e-05	0.000755593	1.73505	SERINC5	TRUE	dn	gene
ENSG00000154269	3418	-4.6588	-0.235392	-5.33475	5.71616e-05	0.000852833	1.73421	ENPP3	TRUE	dn	gene
ARenhancer_6874	412	-4.85832	-2.43338	-5.43761	4.63815e-05	0.000732167	1.73391		TRUE	dn	ARenhancer
ENSG00000101361	2556	-0.938301	7.29127	-5.51351	3.97868e-05	0.000654879	1.73367	NOP56	FALSE	insig	gene
ENSG00000119820	11955	1.03364	6.66315	5.48204	4.23956e-05	0.000685659	1.73155	YIPF4	TRUE	up	gene
ENSG00000213967	6289	0.943796	6.40627	5.47435	4.30591e-05	0.000693653	1.73097	ZNF726	FALSE	insig	gene
ARenhancer_15923	188	-4.85832	-1.6594	-5.43434	4.66899e-05	0.000735714	1.72886		TRUE	dn	ARenhancer
P300enhancer_16125	461	-3.99482	-0.534827	-5.26611	6.57627e-05	0.000946366	1.72007		TRUE	dn	P300enhancer
ENSG00000168792	3492	1.18948	4.39778	5.36145	5.41372e-05	0.000819765	1.71674	ABHD15	TRUE	up	gene
ARenhancer_11837	257	-4.85832	-1.78223	-5.42458	4.76227e-05	0.000749294	1.71378		TRUE	dn	ARenhancer
ENSG00000234602	1736	-1.86239	2.46511	-5.23781	6.96856e-05	0.000989325	1.71132	MCIDAS	TRUE	dn	gene
ENSG00000008086	15074	1.40088	4.41563	5.34374	5.61245e-05	0.000843082	1.70257	CDKL5	TRUE	up	gene
ARenhancer_14285	172	-5.13644	-1.87122	-5.40686	4.93649e-05	0.000765069	1.70204		TRUE	dn	ARenhancer
P300enhancer_11243	246	-4.92581	-2.41326	-5.41203	4.88501e-05	0.000760216	1.69794		TRUE	dn	P300enhancer
ENSG00000179361	4274	1.1318	5.04717	5.39402	5.06693e-05	0.000779964	1.69587	ARID3B	TRUE	up	gene
ENSG00000127603	33189	-1.00122	7.74953	-5.50129	4.07794e-05	0.000664973	1.69321	MACF1	TRUE	dn	gene
P300enhancer_5875	250	-3.69035	-0.301205	-5.22548	7.14706e-05	0.00101086	1.69111		TRUE	dn	P300enhancer
ARenhancer_3260	291	-3.38256	-0.0391596	-5.19587	7.59481e-05	0.0010608	1.68777		TRUE	dn	ARenhancer
ARenhancer_14614	389	-5.05076	-2.09852	-5.39699	5.03638e-05	0.000777353	1.683		TRUE	dn	ARenhancer
ARenhancer_20285	418	1.10574	4.88874	5.37539	5.26233e-05	0.000801441	1.68121		TRUE	up	ARenhancer
ENSG00000131094	1527	3.18117	0.915465	5.16859	8.03291e-05	0.00110938	1.68111	C1QL1	TRUE	up	gene
ENSG00000109182	2591	-1.52135	4.79877	-5.3439	5.61059e-05	0.000843082	1.67886	CWH43	TRUE	dn	gene
ENSG00000099875	4256	1.38137	7.73081	5.49133	4.16072e-05	0.00067581	1.67835	MKNK2	TRUE	up	gene
ENSG00000167566	5282	1.60567	2.89557	5.25	6.79672e-05	0.000970227	1.67404	NCKAP5L	TRUE	up	gene
ENSG00000153933	10219	-0.937277	6.28522	-5.44277	4.58992e-05	0.000726913	1.67161	DGKE	FALSE	insig	gene
ARenhancer_15104	172	-5.03572	-0.399797	-5.29533	6.19492e-05	0.00090632	1.6703		TRUE	dn	ARenhancer
ENSG00000011332	3314	1.68193	2.69665	5.21209	7.34604e-05	0.00103236	1.67005	DPF1	TRUE	up	gene
ENSG00000171241	5177	0.899806	6.57915	5.44652	4.55523e-05	0.000724279	1.66943	SHCBP1	FALSE	insig	gene
ARenhancer_12188	389	-4.53528	-1.29422	-5.2965	6.18017e-05	0.000905647	1.66788		TRUE	dn	ARenhancer
ENSG00000170270	1125	1.1834	4.58344	5.33919	5.66473e-05	0.000848705	1.66651	GON7	TRUE	up	gene
ARenhancer_6572	244	-4.88635	-1.89759	-5.3929	5.07847e-05	0.000779964	1.66603		TRUE	dn	ARenhancer
ENSG00000136895	4521	-1.51721	4.31568	-5.32282	5.85688e-05	0.000868914	1.65976	GARNL3	TRUE	dn	gene
P300enhancer_131	832	-2.9208	0.261625	-5.13989	8.52187e-05	0.00115871	1.6597		TRUE	dn	P300enhancer
ARenhancer_23610	212	-3.97174	-0.802678	-5.22999	7.0812e-05	0.0010037	1.6577		TRUE	dn	ARenhancer
ENSG00000115053	4611	-0.792732	8.53566	-5.50498	4.04773e-05	0.00066153	1.64982	NCL	FALSE	insig	gene
ENSG00000143363	3118	1.081	5.53562	5.39319	5.0754e-05	0.000779964	1.64545	PRUNE1	TRUE	up	gene
ENSG00000132356	5862	-0.997	6.91173	-5.45704	4.45926e-05	0.000712886	1.64497	PRKAA1	FALSE	insig	gene
ENSG00000149636	2508	1.17508	7.10773	5.45366	4.48988e-05	0.000715299	1.64431	DSN1	TRUE	up	gene
ENSG00000051620	10178	-0.931818	5.94866	-5.41861	4.82025e-05	0.000755058	1.64389	HEBP2	FALSE	insig	gene
ENSG00000161533	7805	0.88005	7.13862	5.45711	4.45868e-05	0.000712886	1.63768	ACOX1	FALSE	insig	gene
ENSG00000177706	3176	-1.38301	4.04793	-5.29469	6.20303e-05	0.000907005	1.63355	FAM20C	TRUE	dn	gene
ENSG00000141068	8282	1.77633	2.58804	5.18511	7.76455e-05	0.00108081	1.6282	KSR1	TRUE	up	gene
ENSG00000172171	2112	0.991177	6.26999	5.4186	4.82037e-05	0.000755058	1.62515	TEFM	FALSE	insig	gene
P300enhancer_18579	420	-3.0805	-0.386422	-5.13531	8.6028e-05	0.00116731	1.61956		TRUE	dn	P300enhancer
P300enhancer_12660	560	-5.2523	-1.83105	-5.34629	5.58331e-05	0.000840408	1.61325		TRUE	dn	P300enhancer
ARenhancer_3259	194	-5.5376	-1.33047	-5.33908	5.66597e-05	0.000848705	1.61321		TRUE	dn	ARenhancer
ENSG00000148153	4146	0.886694	7.21958	5.44726	4.54838e-05	0.000723626	1.61293	INIP	FALSE	insig	gene
ENSG00000160214	3022	-0.946806	6.31431	-5.4194	4.81251e-05	0.000755058	1.61227	RRP1	FALSE	insig	gene
ENSG00000005810	15225	-0.81864	7.58653	-5.45647	4.46444e-05	0.000713283	1.60911	MYCBP2	FALSE	insig	gene
ENSG00000133687	9748	-1.37561	3.54865	-5.25329	6.75112e-05	0.000967306	1.6089	TMTC1	TRUE	dn	gene
ENSG00000134533	3593	-2.21862	1.69676	-5.12809	8.73179e-05	0.00118177	1.60822	RERG	TRUE	dn	gene
ENSG00000204176	6818	-1.2909	3.70717	-5.28327	6.34948e-05	0.000921775	1.60777	SYT15	TRUE	dn	gene
P300enhancer_2989	271	-4.92173	-1.87755	-5.3528	5.50986e-05	0.000832411	1.6071		TRUE	dn	P300enhancer
ENSG00000134899	5684	0.995939	5.62373	5.37465	5.27027e-05	0.000801964	1.6025	ERCC5	FALSE	insig	gene
ENSG00000101298	5709	1.31456	4.12989	5.28858	6.28093e-05	0.000914339	1.60242	SNPH	TRUE	up	gene
ENSG00000134461	2757	-1.22656	4.04837	-5.2837	6.34385e-05	0.000921465	1.60039	ANKRD16	TRUE	dn	gene
ENSG00000132749	5103	-1.39559	4.45858	-5.30706	6.04829e-05	0.000891357	1.59973	TESMIN	TRUE	dn	gene
ENSG00000120370	3133	1.04214	5.22261	5.3497	5.54468e-05	0.000835757	1.59572	GORAB	TRUE	up	gene
ENSG00000174669	2720	-0.959342	5.98596	-5.39568	5.04986e-05	0.000778523	1.59559	SLC29A2	FALSE	insig	gene
ARenhancer_21859	434	-2.96914	0.411408	-5.1089	9.08437e-05	0.00120876	1.59403		TRUE	dn	ARenhancer
ENSG00000128881	12687	1.16032	4.59745	5.31355	5.96872e-05	0.000882527	1.59286	TTBK2	TRUE	up	gene
ENSG00000100228	4107	-1.41463	4.14486	-5.27925	6.40181e-05	0.000927374	1.59168	RAB36	TRUE	dn	gene
ENSG00000121410	1809	1.68709	3.61832	5.22732	7.12004e-05	0.00100812	1.5872	A1BG	TRUE	up	gene
ENSG00000038382	13277	-1.19851	7.35863	-5.43439	4.66851e-05	0.000735714	1.58716	TRIO	TRUE	dn	gene
ENSG00000113448	12249	-1.08278	5.66742	-5.36433	5.38208e-05	0.000815911	1.57983	PDE4D	TRUE	dn	gene
ENSG00000110711	1432	0.969173	5.88652	5.37846	5.22967e-05	0.000798311	1.57967	AIP	FALSE	insig	gene
ARenhancer_3258	274	-4.66383	-0.879605	-5.30899	6.02449e-05	0.000889278	1.57909		TRUE	dn	ARenhancer
ENSG00000001460	3658	1.42242	3.27871	5.21853	7.24957e-05	0.00102181	1.57851	STPG1	TRUE	up	gene
ENSG00000131732	4622	0.969407	5.95566	5.38091	5.20364e-05	0.000795258	1.57769	ZCCHC9	FALSE	insig	gene
ENSG00000134575	2230	1.07086	5.10811	5.33502	5.71308e-05	0.000852833	1.57663	ACP2	TRUE	up	gene
P300enhancer_2497	307	-3.03065	0.0781082	-5.10058	9.24166e-05	0.00122501	1.57599		TRUE	dn	P300enhancer
ENSG00000183579	6968	-1.28708	4.26581	-5.27846	6.41221e-05	0.000928328	1.57514	ZNRF3	TRUE	dn	gene
ENSG00000142444	1347	1.04034	5.35975	5.3502	5.53904e-05	0.000835385	1.57141	TIMM29	TRUE	up	gene
ENSG00000139083	6397	-1.19161	4.43272	-5.29217	6.23507e-05	0.000910176	1.56889	ETV6	TRUE	dn	gene
ENSG00000111445	2555	0.832714	7.50691	5.43458	4.66672e-05	0.000735714	1.56696	RFC5	FALSE	insig	gene
ENSG00000077080	1537	1.12801	4.50275	5.29189	6.23853e-05	0.000910177	1.56506	ACTL6B	TRUE	up	gene
ARenhancer_3155	172	-4.76142	-2.46444	-5.33106	5.75937e-05	0.000856857	1.56291		TRUE	dn	ARenhancer
P300enhancer_12544	268	-4.70556	-1.04744	-5.20692	7.42446e-05	0.00104116	1.56145		TRUE	dn	P300enhancer
ENSG00000184675	8407	-1.26736	4.40709	-5.29748	6.16773e-05	0.000904349	1.55818	AMER1	TRUE	dn	gene
ENSG00000141905	8640	-1.04309	5.17771	-5.33615	5.69987e-05	0.000851847	1.55754	NFIC	TRUE	dn	gene
P300enhancer_15114	521	-2.32513	1.01011	-5.1	9.25283e-05	0.00122534	1.55644		TRUE	dn	P300enhancer
ENSG00000114784	987	1.00124	5.67125	5.35365	5.50031e-05	0.000831446	1.55226	EIF1B	TRUE	up	gene
ARenhancer_5749	179	-4.76111	-2.46312	-5.32405	5.84219e-05	0.000867222	1.55222		TRUE	dn	ARenhancer
ENSG00000117020	7461	-1.0916	5.93035	-5.35918	5.43878e-05	0.000823087	1.54646	AKT3	TRUE	dn	gene
ENSG00000165113	1866	1.40594	3.56461	5.21387	7.31919e-05	0.00102968	1.54372	GKAP1	TRUE	up	gene
ENSG00000143344	5305	1.3075	3.64537	5.2394	6.94594e-05	0.000987709	1.54141	RGL1	TRUE	up	gene
ENSG00000181315	5059	0.829356	7.25384	5.41435	4.86206e-05	0.000757988	1.54002	ZNF322	FALSE	insig	gene
ENSG00000108852	5964	1.73953	2.78671	5.15758	8.21695e-05	0.00112771	1.53972	MPP2	TRUE	up	gene
ENSG00000204388	2517	1.14337	7.44282	5.4156	4.8498e-05	0.00075697	1.53969	HSPA1B	TRUE	up	gene
ENSG00000016391	7787	-1.10852	6.32056	-5.3745	5.27184e-05	0.000801964	1.53706	CHDH	TRUE	dn	gene
ENSG00000116641	10149	-0.943201	5.85383	-5.35481	5.48735e-05	0.000829961	1.53378	DOCK7	FALSE	insig	gene
ENSG00000111817	12305	0.925883	7.20729	5.40283	4.97704e-05	0.000769545	1.53331	DSE	FALSE	insig	gene
ARenhancer_12678	409	-4.28912	-0.466873	-5.16063	8.16557e-05	0.00112125	1.53272		TRUE	dn	ARenhancer
P300enhancer_12981	425	-4.81143	-1.79726	-5.30752	6.04265e-05	0.000891357	1.52904		TRUE	dn	P300enhancer
P300enhancer_7638	234	-2.43637	1.40364	-5.0798	9.64712e-05	0.00126289	1.52904		TRUE	dn	P300enhancer
ARenhancer_15657	206	-4.7991	-1.92009	-5.30703	6.04871e-05	0.000891357	1.52827		TRUE	dn	ARenhancer
ENSG00000164953	5002	1.20127	4.90143	5.29596	6.18689e-05	0.000905647	1.52152	TMEM67	TRUE	up	gene
ENSG00000254685	3334	1.15707	4.77137	5.28985	6.26463e-05	0.000912471	1.519	FPGT	TRUE	up	gene
ARenhancer_2816	425	-4.85684	-1.19359	-5.29789	6.16261e-05	0.000904349	1.51714		TRUE	dn	ARenhancer
ENSG00000185338	1796	2.16846	2.7386	5.11512	8.96841e-05	0.00120208	1.5106	SOCS1	TRUE	up	gene
ENSG00000103942	12310	-0.973027	7.80428	-5.41612	4.84469e-05	0.00075662	1.51045	HOMER2	FALSE	insig	gene
ENSG00000154845	4283	-0.904558	6.49832	-5.37248	5.29355e-05	0.000803875	1.50794	PPP4R1	FALSE	insig	gene
ENSG00000117697	13205	1.07414	5.75113	5.33296	5.73712e-05	0.000854028	1.50217	NSL1	TRUE	up	gene
ENSG00000135900	1689	0.943683	6.78444	5.37901	5.22375e-05	0.000797869	1.50094	MRPL44	FALSE	insig	gene
ENSG00000255112	3054	1.02054	6.08137	5.34511	5.59683e-05	0.000841695	1.50065	CHMP1B	TRUE	up	gene
ENSG00000112578	1718	-1.11792	4.58568	-5.27186	6.49939e-05	0.000938887	1.49248	BYSL	TRUE	dn	gene
ENSG00000144362	1373	-1.49557	3.02444	-5.16347	8.11793e-05	0.00111645	1.4923	PHOSPHO2	TRUE	dn	gene
ENSG00000024526	5438	0.865018	7.36325	5.39336	5.0737e-05	0.000779964	1.49145	DEPDC1	FALSE	insig	gene
P300enhancer_8734	227	-4.78961	-1.40451	-5.25094	6.78366e-05	0.000969861	1.49023		TRUE	dn	P300enhancer
ENSG00000156787	6153	0.962178	6.075	5.33723	5.68742e-05	0.000850469	1.48934	TBC1D31	FALSE	insig	gene
ENSG00000128294	6913	1.30033	3.96437	5.20249	7.49229e-05	0.001049	1.48776	TPST2	TRUE	up	gene
ENSG00000132003	4713	1.27687	4.46485	5.25065	6.78765e-05	0.000969905	1.48468	ZSWIM4	TRUE	up	gene
ENSG00000162426	2786	1.74948	2.38506	5.11551	8.96133e-05	0.00120208	1.48156	SLC45A1	TRUE	up	gene
P300enhancer_14797	316	-4.7991	-1.5331	-5.27573	6.44807e-05	0.000932495	1.47923		TRUE	dn	P300enhancer
ENSG00000121207	5300	2.02838	2.04335	5.06793	9.88703e-05	0.00128854	1.47921	LRAT	TRUE	up	gene
P300enhancer_11784	371	-4.75287	-2.46444	-5.27607	6.44367e-05	0.000932371	1.47691		TRUE	dn	P300enhancer
ENSG00000117650	2875	1.01643	5.73186	5.31688	5.92831e-05	0.000877956	1.47562	NEK2	TRUE	up	gene
ARenhancer_10092	189	-4.75287	-1.93612	-5.27494	6.45849e-05	0.000933491	1.47514		TRUE	dn	ARenhancer
ENSG00000171817	3809	1.8786	2.99662	5.13691	8.57441e-05	0.00116405	1.46971	ZNF540	TRUE	up	gene
ENSG00000166405	6815	-1.03337	5.18828	-5.2927	6.22831e-05	0.000910176	1.46967	RIC3	TRUE	dn	gene
ENSG00000164104	2120	0.769636	9.27355	5.4411	4.60554e-05	0.00072789	1.46837	HMGB2	FALSE	insig	gene
ENSG00000183648	856	0.922263	5.98793	5.33549	5.70761e-05	0.000852521	1.46818	NDUFB1	FALSE	insig	gene
P300enhancer_2615	306	-3.74154	-0.476229	-5.08752	9.49441e-05	0.0012488	1.46681		TRUE	dn	P300enhancer
ARenhancer_16173	333	-3.71604	-0.426148	-5.08345	9.57477e-05	0.00125716	1.46431		TRUE	dn	ARenhancer
ARenhancer_20328	209	-3.84731	-1.49688	-5.1191	8.89514e-05	0.00119666	1.46245		TRUE	dn	ARenhancer
ENSG00000174562	1481	-4.08191	0.193854	-5.11534	8.96444e-05	0.00120208	1.46169	KLK15	TRUE	dn	gene
ENSG00000039523	5881	-1.21767	5.07114	-5.269	6.53748e-05	0.000943584	1.46135	RIPOR1	TRUE	dn	gene
ENSG00000117713	9882	-0.97551	7.67429	-5.39018	5.10651e-05	0.000783136	1.45361	ARID1A	FALSE	insig	gene
P300enhancer_12379	330	-2.93944	0.499952	-5.03763	0.000105269	0.00135191	1.45212		TRUE	dn	P300enhancer
P300enhancer_17016	379	-2.92573	0.649591	-5.03505	0.000105834	0.00135585	1.44807		TRUE	dn	P300enhancer
ARenhancer_11413	363	-4.88462	-1.24796	-5.21986	7.22992e-05	0.00102024	1.44401		TRUE	dn	ARenhancer
ENSG00000155850	8606	-0.99945	5.36245	-5.29222	6.23442e-05	0.000910176	1.44336	SLC26A2	FALSE	insig	gene
ENSG00000163249	4599	1.27718	4.5124	5.21259	7.33852e-05	0.00103185	1.44002	CCNYL1	TRUE	up	gene
ENSG00000176208	6873	0.886353	8.10224	5.38936	5.11504e-05	0.000783989	1.43641	ATAD5	FALSE	insig	gene
P300enhancer_5920	383	-3.00241	-0.0320871	-5.03024	0.000106895	0.00136612	1.43362		TRUE	dn	P300enhancer
ENSG00000183145	2099	2.11763	2.404	5.07429	9.75765e-05	0.00127546	1.43091	RIPPLY3	TRUE	up	gene
ARenhancer_12676	373	-4.78174	-1.93283	-5.24417	6.8784e-05	0.000979696	1.42737		TRUE	dn	ARenhancer
ENSG00000198879	9953	-1.57194	3.20477	-5.13839	8.54835e-05	0.00116111	1.42667	SFMBT2	TRUE	dn	gene
ENSG00000104863	950	-1.38383	4.08541	-5.20894	7.3937e-05	0.00103795	1.42639	LIN7B	TRUE	dn	gene
ENSG00000164023	6819	-0.868666	6.56746	-5.334	5.72488e-05	0.000853169	1.41745	SGMS2	FALSE	insig	gene
ENSG00000106004	1670	-1.48698	3.1278	-5.15307	8.29361e-05	0.00113315	1.41687	HOXA5	TRUE	dn	gene
ENSG00000153944	8067	-0.901783	7.01889	-5.33857	5.67186e-05	0.000849105	1.41085	MSI2	FALSE	insig	gene
ENSG00000156973	1455	1.94729	2.78143	5.08296	9.58446e-05	0.00125729	1.40979	PDE6D	TRUE	up	gene
ENSG00000115355	15905	1.32784	4.0873	5.18108	7.82925e-05	0.00108773	1.40974	CCDC88A	TRUE	up	gene
ENSG00000131015	1335	2.93334	1.4299	5.00871	0.000111776	0.00141683	1.40652	ULBP2	TRUE	up	gene
ARenhancer_5421	329	-3.05644	0.134651	-5.02395	0.000108297	0.0013813	1.40555		TRUE	dn	ARenhancer
P300enhancer_9940	414	-4.70369	-1.83335	-5.2329	7.03903e-05	0.000998793	1.40549		TRUE	dn	P300enhancer
ENSG00000126705	6916	1.31603	4.24007	5.1914	7.66485e-05	0.00106862	1.40353	AHDC1	TRUE	up	gene
ENSG00000105393	1685	0.936399	6.12859	5.30349	6.09254e-05	0.000896313	1.40148	BABAM1	FALSE	insig	gene
ENSG00000177694	10028	-0.999354	6.54859	-5.31664	5.93115e-05	0.000877956	1.4009	NAALADL2	FALSE	insig	gene
ARenhancer_17046	230	-4.296	-0.751646	-5.09724	9.30575e-05	0.00123165	1.40013		TRUE	dn	ARenhancer
ENSG00000134070	3431	1.19801	4.32286	5.19476	7.61222e-05	0.00106185	1.3995	IRAK2	TRUE	up	gene
ENSG00000160352	7185	0.975319	6.4567	5.31312	5.97393e-05	0.000882803	1.39794	ZNF714	FALSE	insig	gene
ENSG00000006451	3329	0.867416	6.99487	5.33296	5.73711e-05	0.000854028	1.39546	RALA	FALSE	insig	gene
ENSG00000070444	4969	-0.980907	5.25127	-5.26714	6.56244e-05	0.000946366	1.39373	MNT	FALSE	insig	gene
ARenhancer_13076	215	-4.85916	-2.42591	-5.2184	7.2516e-05	0.00102181	1.39263		TRUE	dn	ARenhancer
ENSG00000198455	5894	-0.972698	5.46134	-5.28215	6.36396e-05	0.000923369	1.3866	ZXDB	FALSE	insig	gene
ARenhancer_23683	172	-4.73763	-2.4753	-5.21966	7.23275e-05	0.00102024	1.38627		TRUE	dn	ARenhancer
P300enhancer_13147	240	-4.82064	-2.43928	-5.21518	7.29967e-05	0.00102749	1.38536		TRUE	dn	P300enhancer
ENSG00000146648	11573	-1.04699	5.1756	-5.24996	6.79726e-05	0.000970227	1.38445	EGFR	TRUE	dn	gene
ENSG00000134057	2053	0.769274	8.91899	5.39062	5.102e-05	0.0007829	1.38189	CCNB1	FALSE	insig	gene
ENSG00000175356	5136	-2.05129	1.90717	-5.03085	0.00010676	0.00136572	1.38073	SCUBE2	TRUE	dn	gene
P300enhancer_13002	464	-4.3965	-0.518905	-5.12417	8.80256e-05	0.00118891	1.37795		TRUE	dn	P300enhancer
ENSG00000116752	1275	0.990965	6.20265	5.29123	6.24705e-05	0.000910916	1.37668	BCAS2	FALSE	insig	gene
P300enhancer_12378	495	-2.97382	1.01367	-4.99226	0.00011566	0.00145211	1.37371		TRUE	dn	P300enhancer
ENSG00000170365	4009	-1.11945	4.58198	-5.21074	7.36649e-05	0.00103468	1.37185	SMAD1	TRUE	dn	gene
P300enhancer_6565	907	-2.64877	0.51304	-4.98989	0.00011623	0.00145604	1.37112		TRUE	dn	P300enhancer
ENSG00000173473	6354	-0.884065	6.57618	-5.30595	6.06207e-05	0.000892827	1.37001	SMARCC1	FALSE	insig	gene
ENSG00000153029	7860	1.72481	2.40197	5.04999	0.000102609	0.00132872	1.36948	MR1	TRUE	up	gene
P300enhancer_1466	380	-4.52636	-1.23612	-5.18059	7.83709e-05	0.00108773	1.3684		TRUE	dn	P300enhancer
ENSG00000143013	5140	1.30134	4.17674	5.1552	8.25744e-05	0.00113143	1.36761	LMO4	TRUE	up	gene
ENSG00000101882	5942	1.27754	4.29824	5.17656	7.90232e-05	0.00109364	1.36705	NKAP	TRUE	up	gene
ENSG00000146083	4319	-0.922214	6.48266	-5.30098	6.12386e-05	0.000899918	1.36393	RNF44	FALSE	insig	gene
ENSG00000169084	3032	1.31432	3.61092	5.12713	8.74907e-05	0.0011835	1.36013	DHRSX	TRUE	up	gene
P300enhancer_17279	628	-4.16612	-0.531366	-5.09365	9.37508e-05	0.00123648	1.35542		TRUE	dn	P300enhancer
ENSG00000102934	8625	1.2972	4.43437	5.18157	7.82131e-05	0.00108756	1.34881	PLLP	TRUE	up	gene
ENSG00000133612	5698	-0.939186	6.60919	-5.30393	6.08706e-05	0.000896007	1.34745	AGAP3	FALSE	insig	gene
ENSG00000166257	6662	1.53465	3.18738	5.08779	9.48926e-05	0.0012488	1.34527	SCN3B	TRUE	up	gene
ENSG00000227268	4280	-1.91332	1.8946	-5.03815	0.000105157	0.00135191	1.34356	KLLN	TRUE	dn	gene
ARenhancer_21860	446	-4.84015	-0.152837	-5.09541	9.34092e-05	0.00123411	1.34068		TRUE	dn	ARenhancer
ARenhancer_15928	190	-5.02606	-2.10557	-5.17835	7.87326e-05	0.00109076	1.33767		TRUE	dn	ARenhancer
ARenhancer_2350	300	-4.99299	-1.29655	-5.17574	7.91568e-05	0.00109491	1.33185		TRUE	dn	ARenhancer
ENSG00000198300	9769	-1.21818	4.15809	-5.15244	8.30446e-05	0.00113382	1.32653	PEG3	TRUE	dn	gene
ENSG00000187266	2506	1.30149	4.60776	5.16774	8.04705e-05	0.00110976	1.32422	EPOR	TRUE	up	gene
ENSG00000097096	5466	-1.30059	3.48618	-5.12023	8.87439e-05	0.00119555	1.3231	SYDE2	TRUE	dn	gene
ENSG00000117013	4381	-2.12596	2.21334	-5.00729	0.000112106	0.00141896	1.31793	KCNQ4	TRUE	dn	gene
ENSG00000159210	2319	0.946296	6.35417	5.26675	6.56757e-05	0.000946366	1.3152	SNF8	FALSE	insig	gene
P300enhancer_12377	257	-2.35211	1.15961	-4.96699	0.000121896	0.00151522	1.31477		TRUE	dn	P300enhancer
ENSG00000166801	6803	0.788269	7.72411	5.32174	5.8698e-05	0.000870116	1.31475	FAM111A	FALSE	insig	gene
ENSG00000154743	4406	-1.12681	4.70553	-5.18047	7.83904e-05	0.00108773	1.30948	TSEN2	TRUE	dn	gene
ENSG00000114529	2918	-1.68423	2.73842	-5.04357	0.000103983	0.001341	1.30897	C3orf52	TRUE	dn	gene
ENSG00000117691	916	1.59937	3.81239	5.10099	9.23392e-05	0.0012246	1.30214	NENF	TRUE	up	gene
ENSG00000109536	1076	0.974443	5.90944	5.24416	6.87845e-05	0.000979696	1.30021	FRG1	FALSE	insig	gene
ARenhancer_2474	346	-5.05418	-2.35837	-5.15146	8.32113e-05	0.00113551	1.29641		TRUE	dn	ARenhancer
ARenhancer_6699	438	-4.69027	-2.48449	-5.16361	8.11564e-05	0.00111645	1.29603		TRUE	dn	ARenhancer
ARenhancer_23853	362	-4.69027	-2.48449	-5.16361	8.11564e-05	0.00111645	1.29603		TRUE	dn	ARenhancer
ARenhancer_5135	469	-4.70197	-1.75316	-5.09997	9.25348e-05	0.00122534	1.29564		TRUE	dn	ARenhancer
P300enhancer_12754	394	-4.54875	-2.00037	-5.13285	8.64646e-05	0.00117203	1.29268		TRUE	dn	P300enhancer
ENSG00000168675	11661	-1.46071	3.85121	-5.08151	9.61316e-05	0.00125974	1.29066	LDLRAD4	TRUE	dn	gene
ARenhancer_15661	795	-5.08523	-0.382145	-5.08834	9.47843e-05	0.00124824	1.28703		TRUE	dn	ARenhancer
P300enhancer_15595	418	-4.76269	-1.02845	-5.12526	8.78284e-05	0.00118685	1.28675		TRUE	dn	P300enhancer
ENSG00000103769	5003	-0.816592	7.52581	-5.29605	6.18575e-05	0.000905647	1.27645	RAB11A	FALSE	insig	gene
ENSG00000214114	2552	1.18174	4.44174	5.14654	8.40598e-05	0.00114531	1.27606	MYCBP	TRUE	up	gene
ENSG00000153048	4162	0.934546	6.25223	5.24674	6.84223e-05	0.000975591	1.27581	CARHSP1	FALSE	insig	gene
ENSG00000240344	1791	1.23885	4.5714	5.15497	8.26121e-05	0.00113143	1.27558	PPIL3	TRUE	up	gene
ENSG00000168263	2178	-3.68951	-0.0516408	-5.01227	0.000110955	0.00140913	1.27475	KCNV2	TRUE	dn	gene
ENSG00000145675	8046	-0.886484	7.25118	-5.28506	6.32625e-05	0.000919922	1.27298	PIK3R1	FALSE	insig	gene
ENSG00000107295	2617	2.09559	1.57043	4.95609	0.000124691	0.00154273	1.27136	SH3GL2	TRUE	up	gene
ENSG00000126267	1369	0.845179	6.81804	5.26629	6.57388e-05	0.000946366	1.26891	COX6B1	FALSE	insig	gene
ENSG00000158987	9662	-0.857471	6.82409	-5.26633	6.57326e-05	0.000946366	1.2646	RAPGEF6	FALSE	insig	gene
ENSG00000204580	7252	-1.29638	5.60511	-5.21778	7.26074e-05	0.00102255	1.26274	DDR1	TRUE	dn	gene
ENSG00000081913	6299	-0.970401	5.33381	-5.20345	7.4775e-05	0.00104748	1.26241	PHLPP1	FALSE	insig	gene
P300enhancer_11043	386	-2.93321	0.478363	-4.93857	0.000129322	0.00158369	1.26095		TRUE	dn	P300enhancer
ENSG00000107537	2321	1.20825	4.24524	5.12206	8.84103e-05	0.00119166	1.25939	PHYH	TRUE	up	gene
P300enhancer_18114	654	-2.72679	0.132675	-4.928	0.000132201	0.00160923	1.25144		TRUE	dn	P300enhancer
ENSG00000123983	5974	-0.861298	8.05995	-5.29749	6.16761e-05	0.000904349	1.2509	ACSL3	FALSE	insig	gene
ENSG00000106665	5612	1.61613	3.44805	5.05596	0.000101349	0.00131435	1.24734	CLIP2	TRUE	up	gene
ARenhancer_21238	172	-5.17448	-1.93283	-5.11679	8.93771e-05	0.0012004	1.246		TRUE	dn	ARenhancer
P300enhancer_9858	243	-2.97602	-1.00368	-4.93057	0.000131496	0.00160213	1.24528		TRUE	dn	P300enhancer
P300enhancer_17854	269	-5.14557	-1.86195	-5.1146	8.97811e-05	0.0012022	1.24119		TRUE	dn	P300enhancer
ENSG00000111665	4266	0.892277	6.88474	5.25688	6.70162e-05	0.000962305	1.23963	CDCA3	FALSE	insig	gene
ENSG00000142185	6535	-1.13729	4.81272	-5.15366	8.28354e-05	0.00113315	1.23516	TRPM2	TRUE	dn	gene
ENSG00000134748	5233	0.84775	6.92703	5.25299	6.75522e-05	0.000967368	1.23432	PRPF38A	FALSE	insig	gene
ENSG00000091127	3525	-0.96039	6.70429	-5.23807	6.96481e-05	0.000989325	1.23239	PUS7	FALSE	insig	gene
ENSG00000165271	5058	-0.996113	7.20486	-5.26098	6.64568e-05	0.000955312	1.22872	NOL6	FALSE	insig	gene
ENSG00000115459	3892	1.05227	5.13296	5.16677	8.0631e-05	0.00111122	1.2265	ELMOD3	TRUE	up	gene
ARenhancer_5275	288	-4.91044	-1.94483	-5.11262	9.0149e-05	0.0012022	1.22645		TRUE	dn	ARenhancer
P300enhancer_4732	544	-4.91044	-1.94483	-5.11262	9.0149e-05	0.0012022	1.22645		TRUE	dn	P300enhancer
ENSG00000151276	8636	-0.941763	6.3774	-5.22192	7.19935e-05	0.00101662	1.22586	MAGI1	FALSE	insig	gene
P300enhancer_13264	359	-4.93337	-2.41433	-5.10953	9.07263e-05	0.00120807	1.22125		TRUE	dn	P300enhancer
ENSG00000135093	4681	0.947755	5.65859	5.19508	7.60709e-05	0.00106169	1.22096	USP30	FALSE	insig	gene
ENSG00000153956	7892	-1.25822	4.68125	-5.11897	8.89761e-05	0.00119666	1.21694	CACNA2D1	TRUE	dn	gene
ENSG00000130590	2295	-1.74093	2.74823	-5.00409	0.000112854	0.0014257	1.21609	SAMD10	TRUE	dn	gene
ENSG00000018189	8249	-1.14403	5.08878	-5.16359	8.11594e-05	0.00111645	1.21234	RUFY3	TRUE	dn	gene
ENSG00000174483	3883	1.0118	6.59337	5.22796	7.11072e-05	0.00100734	1.20825	BBS1	TRUE	up	gene
ENSG00000179071	2348	-2.16063	1.01746	-4.92266	0.00013368	0.00162124	1.20809	CCDC89	TRUE	dn	gene
ENSG00000206503	2045	1.88543	3.19669	5.01046	0.00011137	0.00141236	1.2061	HLA-A	TRUE	up	gene
ENSG00000106948	8372	-1.27575	4.64092	-5.13429	8.62087e-05	0.00116916	1.20271	AKNA	TRUE	dn	gene
ENSG00000155158	11728	1.14968	4.44074	5.11292	9.00931e-05	0.0012022	1.19884	TTC39B	TRUE	up	gene
ARenhancer_22514	192	-4.7125	-2.48522	-5.10251	9.20502e-05	0.00122138	1.19873		TRUE	dn	ARenhancer
ENSG00000129484	2037	0.871043	6.58642	5.22235	7.19299e-05	0.00101627	1.19835	PARP2	FALSE	insig	gene
ENSG00000106829	5404	-3.52834	0.700552	-4.91088	0.000137006	0.00165333	1.19782	TLE4	TRUE	dn	gene
ENSG00000167635	3857	-0.85107	7.08717	-5.23875	6.95523e-05	0.000988498	1.19518	ZNF146	FALSE	insig	gene
P300enhancer_9689	536	-2.94576	-0.431826	-4.90795	0.000137845	0.00165954	1.19477		TRUE	dn	P300enhancer
ENSG00000071073	9118	1.08625	4.69046	5.12528	8.78257e-05	0.00118685	1.19448	MGAT4A	TRUE	up	gene
ENSG00000117600	5540	-2.21609	1.24425	-4.91313	0.000136363	0.00164848	1.18477	PLPPR4	TRUE	dn	gene
ENSG00000171522	3431	-1.4417	3.88787	-5.08683	9.50801e-05	0.00124902	1.18399	PTGER4	TRUE	dn	gene
ARenhancer_7785	213	-4.59402	-1.12876	-5.06365	9.97487e-05	0.00129614	1.18244		TRUE	dn	ARenhancer
ENSG00000172531	1862	0.910379	8.21584	5.26888	6.53905e-05	0.000943584	1.17728	PPP1CA	FALSE	insig	gene
ENSG00000184371	5024	-1.69421	2.00822	-4.97383	0.000120174	0.00149879	1.17685	CSF1	TRUE	dn	gene
ENSG00000177283	4030	-1.27429	5.85406	-5.18682	7.73731e-05	0.00107759	1.1767	FZD8	TRUE	dn	gene
ENSG00000143416	2016	-0.952504	5.55822	-5.16236	8.13656e-05	0.00111784	1.17622	SELENBP1	FALSE	insig	gene
ENSG00000165275	2295	0.870815	6.5298	5.20719	7.42032e-05	0.00104113	1.17337	TRMT10B	FALSE	insig	gene
ENSG00000111666	2207	-1.05127	5.86736	-5.17754	7.88643e-05	0.00109201	1.17206	CHPT1	TRUE	dn	gene
ARenhancer_18218	365	-4.54875	-1.34922	-5.05775	0.000100974	0.00131078	1.17097		TRUE	dn	ARenhancer
ENSG00000107821	1913	-1.71282	3.84069	-5.08125	9.61833e-05	0.00125974	1.17073	KAZALD1	TRUE	dn	gene
ENSG00000120254	4519	-1.14713	6.07481	-5.17875	7.86687e-05	0.00109045	1.17019	MTHFD1L	TRUE	dn	gene
ENSG00000144724	9357	-1.13711	4.99927	-5.12339	8.81675e-05	0.00119005	1.16869	PTPRG	TRUE	dn	gene
ENSG00000144843	4615	-1.61763	2.78424	-4.98993	0.00011622	0.00145604	1.16759	ADPRH	TRUE	dn	gene
ENSG00000197170	4384	0.824826	6.99369	5.2256	7.14522e-05	0.00101086	1.16609	PSMD12	FALSE	insig	gene
ENSG00000105397	4933	1.45786	5.04311	5.13247	8.65325e-05	0.00117234	1.16588	TYK2	TRUE	up	gene
ENSG00000125676	8310	-1.03796	5.78838	-5.16766	8.04824e-05	0.00110976	1.16217	THOC2	TRUE	dn	gene
ENSG00000198909	4845	0.85443	6.47302	5.20158	7.50621e-05	0.00104983	1.15977	MAP3K3	FALSE	insig	gene
ARenhancer_7781	175	-4.58746	-2.52018	-5.08126	9.6181e-05	0.00125974	1.15875		TRUE	dn	ARenhancer
P300enhancer_7047	403	-4.62073	-0.929925	-5.04813	0.000103005	0.00133222	1.15816		TRUE	dn	P300enhancer
ENSG00000204536	3681	1.1072	5.24296	5.14207	8.48366e-05	0.00115411	1.15763	CCHCR1	TRUE	up	gene
ENSG00000165983	3828	1.30594	3.98783	5.04081	0.000104579	0.00134696	1.15428	PTER	TRUE	up	gene
ARenhancer_9594	480	-4.296	-0.670742	-4.95512	0.000124943	0.00154512	1.15406		TRUE	dn	ARenhancer
ARenhancer_2833	314	-4.43468	-0.57056	-4.95267	0.000125583	0.00155013	1.15209		TRUE	dn	ARenhancer
ARenhancer_2734	241	-4.75232	-2.46115	-5.06961	9.85259e-05	0.00128468	1.15009		TRUE	dn	ARenhancer
[truncated: 24,379 more rows]
