# Supplementary material for: Targeting histone H2B acetylated enhanceosomes via p300/CBP degradation in prostate cancer
Source: Nat Genet. 2025 Oct 3;57(10):2468–81. doi: 10.1038/s41588-025-02336-6 (PMC12513837; doi:10.1038/s41588-025-02336-6)
Supplement: Supplementary file 8 — Statistical source data for Fig. 5. [file 41588_2025_2336_MOESM8_ESM.xlsx]

## Sheet: Fig. 5A
Vessel Name: lncap
Elapsed	sgcbp (1) 35K / well	sint (1) 35K / well	sgp300 (1) 35K / well	sicbp+sgp300 (1) 35K / well	sicbp(1) 35K / well (Std Err Img)	sint (1) 35K / well (Std Err Img)	sip300 (1) 35K / well (Std Err Img)	sicbp+p300 (1) 35K / well (Std Err Img)
0	1.00001	1	1	1	0.02419	0.0340024	0.032229	0.01316
4	1.05919	1.07699	1.04435	1.05594	0.026231	0.0358466	0.033441	0.0149546
8	1.13971	1.14192	1.11034	1.10258	0.028996	0.0373501	0.035831	0.0156318
12	1.21881	1.20619	1.17174	1.1395	0.029616	0.0373858	0.037324	0.0169479
16	1.30051	1.2877	1.23264	1.18487	0.030928	0.0410665	0.03786	0.0187496
20	1.38623	1.37395	1.28603	1.22062	0.035051	0.0453804	0.04004	0.0185173
24	1.48296	1.45664	1.34991	1.25161	0.036714	0.0488595	0.041665	0.0192016
28	1.57622	1.54551	1.40738	1.27451	0.036265	0.0504531	0.042821	0.0194417
32	1.69008	1.64397	1.46786	1.2966	0.039667	0.0539907	0.046483	0.0205114
36	1.79712	1.73576	1.54556	1.32114	0.043266	0.058021	0.049577	0.0195927
40	1.90437	1.85312	1.61597	1.3384	0.04743	0.0614821	0.05146	0.0195433
44	2.0005	1.97722	1.67624	1.357	0.051668	0.0645509	0.049523	0.0212907
48	2.11098	2.10395	1.72837	1.37368	0.053873	0.0670233	0.05368	0.0213987
52	2.2064	2.21768	1.78053	1.38366	0.056002	0.0686726	0.054189	0.020785
56	2.32143	2.349	1.85186	1.39168	0.057673	0.0744875	0.051161	0.0216604
60	2.44242	2.48637	1.93437	1.39832	0.064839	0.0767063	0.056477	0.0206477
64	2.52198	2.6245	1.99035	1.41042	0.060433	0.077525	0.057769	0.0215573
68	2.61034	2.75813	2.0405	1.42414	0.068946	0.080826	0.059196	0.0219533
72	2.67644	2.88422	2.07418	1.42795	0.069953	0.0853317	0.061182	0.0210092
76	2.76787	3.02627	2.12502	1.43162	0.069642	0.0888301	0.060384	0.0220976
80	2.85737	3.15045	2.17706	1.42981	0.071196	0.0962391	0.064226	0.0216542
84	2.97041	3.31276	2.24101	1.43935	0.074687	0.0954175	0.067752	0.0202277
88	3.0639	3.44239	2.29733	1.44038	0.074769	0.10258	0.067413	0.0229202
92	3.16691	3.61031	2.34835	1.43621	0.076287	0.105	0.070427	0.0233974
96	3.24235	3.7356	2.39839	1.45194	0.078344	0.107385	0.075747	0.0246709
100	3.37556	3.87465	2.49222	1.457	0.082915	0.104396	0.076086	0.0232466
104	3.49762	4.0169	2.57221	1.46206	0.083185	0.107164	0.077379	0.0235557
108	3.65421	4.16262	2.65392	1.46833	0.083987	0.107248	0.082467	0.0236553
112	3.79232	4.2977	2.77436	1.47602	0.085671	0.10921	0.083864	0.0241149
116	3.92637	4.40343	2.85266	1.47086	0.084173	0.107769	0.087218	0.0258221
120	4.0625	4.53018	2.94984	1.46365	0.084679	0.108163	0.08675	0.0258352
124	4.17387	4.69088	3.04235	1.47441	0.08243	0.100136	0.091884	0.0257556
128	4.31891	4.80956	3.20013	1.4733	0.079611	0.102452	0.096937	0.0266132
132	4.47428	4.92213	3.33426	1.48162	0.079035	0.0984836	0.098389	0.0271692
136	4.58347	5.06744	3.44563	1.48045	0.078693	0.0936801	0.097232	0.0278643
140	4.66532	5.16453	3.54996	1.47139	0.072146	0.0871444	0.099078	0.0277261
144	4.75223	5.25895	3.67798	1.47397	0.075187	0.0832156	0.103565	0.0279815
Vessel Name: 22RV1_sgp300_CBP
Elapsed	22RV1 sgNC (1) 35K / well	22RV1 sgp300 (1) 35K / well	222RV sgCBP (1) 35K / well	22RV1 sgCBP+siP300 (1) 35K / well	22RV1 sgNC (1) 35K / well (Std Err Img)	22RV1 sgp300 (1) 35K / well (Std Err Img)	222RV sgCBP (1) 35K / well (Std Err Img)	22RV1 sgCBP+siP300 (1) 35K / well (Std Err Img)
0	1	1	1	1	0.057742	0.0592517	0.058846	0.0570414
4	1.07312	1.0674	1.08038	1.04006	0.06172	0.0631768	0.063295	0.0595348
8	1.15327	1.13919	1.15973	1.073	0.066057	0.0672323	0.068023	0.0612352
12	1.25572	1.23065	1.25708	1.11494	0.072119	0.0730953	0.073625	0.063878
16	1.3988	1.3503	1.35101	1.15606	0.079997	0.0775034	0.080587	0.0650766
20	1.53197	1.47358	1.47953	1.20944	0.087367	0.0847156	0.088678	0.068073
24	1.64978	1.5763	1.5828	1.26881	0.094231	0.0904277	0.095249	0.0722191
28	1.7917	1.69322	1.71143	1.3281	0.102067	0.0968745	0.103018	0.0755588
32	1.94356	1.83828	1.85125	1.39124	0.111271	0.10556	0.112029	0.0804743
36	2.11603	1.99957	2.02172	1.4557	0.120821	0.114763	0.123037	0.085701
40	2.31335	2.17774	2.20627	1.5125	0.133034	0.125636	0.133547	0.0887453
44	2.51193	2.34652	2.39676	1.48048	0.144812	0.135219	0.145855	0.0853373
48	2.73611	2.5475	2.60732	1.57998	0.158239	0.146766	0.158948	0.0918262
52	2.98773	2.76628	2.83894	1.68523	0.172547	0.159189	0.173414	0.0988345
56	3.26341	2.99236	3.10034	1.794	0.187962	0.172183	0.190048	0.107731
60	3.53853	3.24464	3.37974	1.88934	0.20374	0.186927	0.207028	0.115236
64	3.8131	3.50231	3.66655	1.95778	0.218937	0.202035	0.223857	0.118555
68	4.11635	3.76805	3.96462	2.00397	0.235664	0.217573	0.241622	0.12159
72	4.441	4.06831	4.29083	2.13914	0.254251	0.235372	0.260369	0.12983
76	4.79661	4.38733	4.65516	2.28289	0.274754	0.254312	0.282419	0.138419
80	5.1536	4.71793	5.03389	2.43102	0.294632	0.272687	0.305023	0.148983
84	5.5732	5.09147	5.45062	2.60804	0.319094	0.294077	0.32957	0.161468
88	5.97884	5.48268	5.88408	2.80069	0.341844	0.316684	0.354193	0.174332
92	6.42546	5.88942	6.32822	3.01075	0.367185	0.340348	0.379156	0.188403
96	6.83599	6.30851	6.78024	3.23878	0.388935	0.363918	0.403585	0.202359
100	7.28589	6.75343	7.25626	3.4974	0.413337	0.389231	0.42986	0.218682
104	7.74208	7.19941	7.74088	3.79412	0.437891	0.41375	0.455515	0.238288
108	8.18616	7.67098	8.22768	4.11099	0.46112	0.439118	0.480699	0.259327
112	8.64087	8.13839	8.6935	4.44576	0.483798	0.464706	0.504087	0.280733
116	9.07351	8.59843	9.15825	4.82726	0.505441	0.489592	0.526157	0.307485

## Sheet: Fig. 5B
	CBPD-409						GNE-049						LNCAP
0	99.5825	85.959	94.0221	74.9814	78.6783	79.156	100	97.4192	95.6472	96.3709	102.641	107.293
0.05645	96.0806	92.8839	100	88	82.0683	80.8178	93.655	94.0815	85.2172	86.1862	94.5202	93.4319
0.169351	91.1624	86.9982	87.4458	88.4341	78.1426	75.1522	82.8688	78.4982	84.1034	75.9032	84.1988	89.2566
0.508053	95.4388	81.2466	74.0578	76.042	70.1722	76.0036	93.655	94.0815	85.2172	86.1862	94.5202	93.4319
1.52416	59.0865	64.3099	66.5905	54.8823	50.6088	53.5875	82.8688	78.4982	84.1034	75.9032	84.1988	89.2566
4.57247	69.8068	67.6095	67.2097	64.0821	67.1231	62.0745	93.655	94.0815	85.2172	86.1862	94.5202	93.4319
13.7174		44.344	43.3761	45.4387	37.4519	38.2327	82.8688	78.4982	84.1034	75.9032	84.1988	89.2566
41.1523	28.2938	26.9804	28.2442	32.0504	29.7274	26.4163	78.2492	79.4454	84.6593	69.8683	84.7684	87.0412
123.457	33.0995	27.5746	26.1679	26.971	25.4109	27.3482	77.7613	77.2393	73.8039	77.7447	77.0934	68.8552
370.37	26.9804	30.2389	30.5461	28.5694	27.8436	25.2985	65.972	65.5018	63.3503	64.361	65.801	68.246
1111.11	30.3447	34.0142	30.4911	30.6859	39.7362	29.1925	59.4718	60.8823	57.8644	64.1269	63.6115	66.0355
3333.33	41.1804	39.1006	38.8914	46.2894	37.5339	36.0491	52.0628	53.4801	55.4012	53.4171	60.78	55.2706
	CBPD-409						GNE-049						VCAP
0	97.2046	90.1868	106.214	103.946	100	95.567	100	103.708	97.5921	95.697	93.1305	94.5203
0.05645	102.087	99.6927	95.219	106.121	99.817	92.3619	95.7822	90.3442	94.6447	91.1416	90.4709	89.3131
0.169351	89.6216	87.4203	85.8175	82.6686	82.0512	80.128	94.3604	95.0566	93.3465	93.2178	92.9296	91.9849
0.508053	92.8488	93.9113	88.8371	88.1037	84.7233	84.3376	103.828	96.558	95.2469	85.4962	88.1214	85.6768
1.52416	67.1105	70.1643	65.9013	63.5116	64.1817	62.9737	102.267	102.028	101.968	98.4177	103.838	92.3532
4.57247	46.6979	46.3755	48.743	45.2752	47.3272	44.2985	98.3215	99.2714	96.0719	100.464	99.0582	95.2809
13.7174	28.4617	27.6472	29.0519	26.8239	28.2973	27.4178	83.2218	85.8782	87.9129	85.4288	85.2928	77.6015
41.1523	24.4983	23.3801	23.5344	23.5169	24.7378	23.2236	68.3584	67.6921	66.0968	68.8225	68.97	62.7576
123.457	21.827	22.4588	22.157	20.5745	22.8714	22.171	55.2089	58.5026	57.4734	55.8735	55.1868	52.6797
370.37	20.9377	20.9009	20.5598	20.2727	21.3586	20.0109	50.6272	52.5497	50.7154	51.4034	49.2332	49.3357
1111.11	21.6106	23.3284	22.4649	20.8233	22.6403	21.8117	48.2001	48.7287	47.0673	48.3439	47.2361	45.2588
3333.33	23.075	23.4929	23.579	22.0262	23.1794	23.139	45.0009	46.5502	42.6876	44.5209	43.8592	43.1543
CONCENTRATION	CBPD-409						GNE-049						22RV1
0	95.0907	97.5252	102.869	100	98.5602	92.5925	89.7902	101.306	100.573	100	99.478	98.1086
0.05645	95.6429	102.131	105.505	103.503	100.51	94.7066	102.331	103.983	105.666	106.445	102.28	103.489
0.169351	92.8385	95.8616	100.465	94.6274	92.6198	85.6384	91.1168	95.942	95.2772	97.3599	98.9232	97.887
0.508053	93.8333	92.8644	96.5259	91.8492	89.0704	85.1291	89.7902	101.306	100.573	100	99.478	98.1086
1.52416	61.5137	58.7949	61.2424	57.0988	54.9678	53.4922	91.1168	95.942	95.2772	97.3599	98.9232	97.887
4.57247	28.6994	27.518	26.7269	23.9527	27.6966	26.8588	91.1168	95.942	95.2772	97.3599	98.9232	97.887
13.7174	12.7737	11.4841	11.5712	11.4153	12.8293	11.578	87.663	90.2193	90.3359	94.7832	90.9081	91.7463
41.1523	9.9276	10.121	8.95369	8.6279	9.53233	9.43579	77.9942	84.2584	81.8141	85.1647	81.974	82.3476
123.457	9.29457	8.99041	8.93873	8.92602	9.32148	9.40957	67.7035	73.5185	71.345	73.0691	73.2299	72.0955
370.37	11.8887	12.5476	12.1621	11.5405	12.314	12.1225	66.1718	67.1362	66.6302	69.8855	65.6859	63.4661
1111.11	21.2937	20.7408	20.6876	20.4523	21.0988	20.5506	46.7032	47.1605	46.9432	48.7536	48.838	47.8855
3333.33	26.6222	35.9095	34.0235	33.6546	32.5811	31.3524	23.7582	26.1538	23.642	23.5931	23.0016	23.3399
CONCENTRATION	CBPD-409						GNE-049						DU145
0	95.61	102.895	100	101.981	93.558	98.6025	100.909	104.53	104.693	100	105.236	103.97
0.05645	99.992	106.856	110.609	110.077	100.137	102.66	101.006	109.421	108.136	104.1	114.345	108.493
0.169351	98.4157	109.953	107.185	109.052	102.414	104.442	107.449	112.628	109.172	103.677	106.417	105.24
0.508053	97.9601	107.709	111.28	107.278	99.7859	103.139	104.697	101.38	106.303	102.489	107.457	99.1882
1.52416	104.828	109.431	110.929	109.149	102.237	102.593	92.8484	102.135	98.824	96.2343	99.8115	97.5674
4.57247	104.363	102.285	106.763	103.992	99.8785	98.6102	87.2408	95.3771	91.842	94.176	92.2113	90.9361
13.7174	99.5795	95.049	99.0294	100.277	96.123	91.8498	86.2964	89.6667	88.5339	86.3474	89.0399	84.7201
41.1523	98.2154	95.0116	94.8073	96.0821	92.8231	89.304	85.3294	90.2872	83.4551	87.2428	87.6392	84.574
123.457	99.5748	92.0809	92.7496	90.9548	91.2827	87.9882	90	91.25	98.22	88.266	97.556	92.11
370.37	99.2747	94.233	92.0774	93.5922	92.5943	89.493	100.56	87.55	95.666	87.632	88.655	80.255
1111.11	98.6744	93.6552	93.1697	93.6938	92.2676	89.318	85.7292	85.2733	80.8821	84.5813	84.8441	83.86
3333.33	97.2474	91.4589	91.8276	92.0937	89.9269	88.155	80	89.4111	81.1095	81.5569	83.9623	98.2212

## Sheet: Fig. 5C
CONCENTRATION	CBPD-409			dCBP-1			JQAD1			CCS-1477			a485			VCAP
0	100	94.8532	102.204	101.345	97.0251	100	97.2906	100	104.777	100	104.06	97.5921	98.1709	102.631	103.259
0.05645	99.0556	94.3464	101.148	98.3152	97.4014	100.308	92.4177	102.866	104.784	98.4177	103.838	92.3532	95.0301	98.7403	98.9026
0.169351	99.279	101.357	100.406	104.22	104.82	97.4762	97.5527	104.492	101.983	98.0423	98.1026	93.2178	91.3015	97.2504	94.3524
0.508053	89.6724	94.7215	92.43	101.276	102.288	101.081	97.6341	104.106	102.462	92.7559	98.4793	85.4962	85.3377	95.8067	93.5893
1.52416	73.0519	75.2555	77.5167	96.0129	99.4253	97.1589	99.5499	103.853	97.7512	81.8623	87.2656	81.1454	102.021	105.692	111.571
4.57247	60.6601	60.0127	62.7903	83.2761	82.1379	85.2059	96.1782	96.4929	99.233	53.7702	59.9015	58.398	98.0444	109.05	100.185
13.7174	41.3832	41.1066	42.5259	56.8947	56.1107	57.063	98.926	98.4035	90.4997	54.0231	60.3161	58.1208	71.8679	81.5571	79.6211
41.1523	25.8148	26.2351	26.2805	36.4532	35.3307	35.1436	93.6441	94.0278	94.3913	50.687	55.2443	52.1706	38.3774	42.3118	40.9985
123.457	20.6541	21.4831	21.0265	25.766	26.2189	25.95	76.1864	74.2073	75.9499	41.7025	45.5989	42.9469	22.5506	25.2185	25.4314
370.37	19.8007	20.2982	20.1223	22.1322	22.693	22.0358	27.1447	26.2219	28.92	34.6091	37.6536	37.0975	21.6997	24.4578	24.7688
1111.11	19.242	21.1251	20.1894	20.0008	20.6427	20.6331	18.316	14.6919	20.1474	31.2585	34.5822	33.3978	21.208	23.9218	24.4536
	CONCENTRATION	CBPD-409			dCBP-1			JQAD1			A485			CCS-1477			LNCAP
	0	98.2167	103.808	100	101.879	101.999	100	101.23	100	100.894	100	99.245	94.7639	100	86.7848	82.6866
	0.05645	102.279	96.7605	111.173	100	103.54	106.573	109	100	93.7044	87.8422	97.346	97.2071	90.9938	91.062	78.6985
	0.169351	99.5213	92.6992	95.2575	102	95	103	105.902	85.4132	99	86.6334	89.1337	84.2966	88.6907	80.3312	77.9213
	0.508053	74.372	78.1975	75.132	100.37	107.347	104.35	102	99	84.1645	97.6291	98.1254	81.0966	87.6721	87.431	80.5767
	1.52416	84.2969	80.251	82.5	102.365	99.3362	105.437	78.31	85.826	72.3726	86.6334	89.1337	84.2966	85.6368	86.7015	79.49
	4.57247	75.64	77.9042	74.0415	100.31	102.27	97.7864	100.805	101.306	100.885	97.6291	98.1254	81.0966	89.9731	94.4066	91.4788
	13.7174	51.21	53.3413	48.9198	93.45	92.5295	91.4875	110.211	104.177	113.616	86.6334	89.1337	84.2966	93.7992	93.9352	78.1378
	41.1523	30.1633	26.5356	27.7306	58.5225	59.5572	54.7816	104.842	103.836	104.864	97.6291	98.1254	81.0966	70.9893	72.2164	79.2079
	123.457	18.1197	17.9062	17.2488	34.3316	33.8894	36.3579	91.3431	85.7455	86.354	71.4111	72.5349	64.7156	56.3709	60.9457	57.6016
	370.37	19.6705	17.9211	17.7489	19.0761	21.6952	20.552	63.1595	57.6478	74.3545	44.4029	44.0282	38.7367	48.2363	47.6004	43.9951
	1111.11	18.4266	19.6339	18.8365	16.18	18.9687	15.8433	40.6096	48.8426	54.3795	28.3138	32.9629	28.5721	35.815	29.1598	36.3923
	3333.33	22.5794	24.369	27.3163	18.0476	18.6726	18.3271	41.7346	58.27	54.4551	19.5026	24.9128	19.542	21.6147	23.0377	25.0053

## Sheet: Fig. 5D
Cell line	IC50 (nM)
KASUMI1	1.05
SUDHL8	1.08
DB	1.08
REH	1.4445
MM.1S	2.17
SEM	2.246
MDA-PCA-2B	2.466
H211	2.403
VCaP	2.607
RPMI-8402	2.876
22Rv1	3.566
NCI-H929	5.167
BJAB	5.42
MM.1R	5.512
IMR-32	5.972
SUDHL-2	6.2
SK-ES-1	6.437
LNCaP	6.98
NALM-1	7.9
JIM1	8.197
RAJI	8.3
MDA-MB-330	8.748
U937	9.633
NB-1	9.83
CHLA-10	10.21
JURKAT	10.652
CWRR1	11.62
A204	12.8
H524	13.02
RC-K8	14.29
Kelly	14.88
TC-32	16.53
MDA-MB-453	18.43
MOLT4	23.54
ME-1	23.55
CAMA-1	24.24
LK-2	24.53
MHHES-1	42.67
JIM3	43.5
CB-AGPN	56.59
NB-1643	60.56
TC-138	64.48
SUM185PE	66.11
ZR-75-1	77.1
HePG2	88.36
COG-N-529	93.16
Huh-7	100.44
LNCaP-AR	103
LAPC4	153.4
A498	155.8
Saos-2	213.2
T-47D	286.4
TC71	343.9
CHLA-79	379
SNU1	493.1
A704	678
COLO320 HSR	1080
SUDHL1	2700
WPMY	4365
MFM223	4747
COLO320 DM	6026
PC3	6368
957E/hTERT	8000
SNU-1079	9499
THLE-2	11067
MOLT3	13174
RWPE2	13665
RBP1293	22112
HEK293	23337
MDA-MB-231	30000
WA-72-As	30000
MDA-MB-361	30000
HCT116	30000
U2OS	30000
CAPAN-2	30000
PSN-1	30000
SKMEL-5	30000
SKMEL-2	30000
H2087	30000
H1963	30000
5637	30000
DU145	30000
PNT2	30000
PLC/PRF/5	30000
QGP-1	30000
EBC-1	30000
H209	30000
SNU-449	30000
SNU-475	30000
Cog-N-557	30000
C3A	30000
SK-Hep-1	30000
RWPE-W99	30000
RWPE1	30000
HELA	30000
IMR90	30000
A673	30000
BJ	30000
SK-N-MC	30000
A549	30000
BEAS-2B	30000
DAN-G	30000
CAKI-2	30000
CHLA-218	30000
HK-2	30000
PMC2	30000
NCI-H660	30000
LTL-331R-CL	30000
H446	30000
RBP1292	30000
SNU16	30000
H69	30000
OC-8	30000
K562	30000
SNU840	30000
H1048	30000
PA-1	30000
UWB1	30000
HCC1428	30000
SK-OV-3	30000
AGS	30000
SW620	30000
Caov3	30000
H1836	30000
LHSAR	30000
HCC1143	30000
HCC1187	30000
LAMA87	30000
MDA-MB-415	30000
H716	30000
COLO 205	30000
HT115	30000
MDA-MB-468	30000
PrEC	30000
UMUC1	30000

## Sheet: Fig. 5E
	effect_size	q value
ALL	-0.39678	0.380898
AML	-0.91143	1.45783
ATRT	0.753848	0.404997
bladder_carcinoma	0.080832	0.062855
breast_carcinoma	-0.31713	0.341162
breast_ductal_carcinoma	0.108624	0.060625
central_nervous_system	-0.59251	0.132061
cervical_adenocarcinoma	-0.11718	0.021021
cervical_carcinoma	0.091078	0.021021
cervical_squamous	-0.31454	0.129711
cholangiocarcinoma	0.154752	0.158825
CML	-0.73899	0.687352
colorectal_adenocarcinoma	0.087746	0.096725
embryo	-0.71792	1.08737
endometrial_adenocarcinoma	0.080025	0.064505
endometrial_squamous	0.621384	0.380194
esophagus_adenocarcinoma	0.135257	0.049181
esophagus_squamous	0.320916	0.600769
Ewing_sarcoma	-0.1432	0.113409
exocrine	0.332137	0.854119
gallbladder_adenocarcinoma	0.850603	1.93132
gastric_adenocarcinoma	-0.18293	0.148398
glioma	0.151804	0.254977
hepatocellular_carcinoma	0.079907	0.041792
leiomyosarcoma	0.291755	0.096725
liposarcoma	0.424715	0.113409
lymphocyte	0.076335	0.016233
lymphoma_unspecified	0.024127	0.010739
malignant_rhabdoid_tumor	-1.04668	2.79913
medulloblastoma	0.655955	0.848603
melanoma	-0.06799	0.060625
merkel_cell_carcinoma	0.984204	2.74802
mesothelioma	-0.03451	0.010739
multiple_myeloma	-0.76235	1.16317
neuroblastoma	-1.17218	2.94196
non_hodgkin_lymphoma	-0.10113	0.100236
NSCLC	0.351101	2.37386
osteosarcoma	0.361791	0.457248
ovary	0.820954	0.593574
ovary_adenocarcinoma	0.374361	1.073
prostate_arneg	0.625963	0.293338
prostate_arpos	-1.96313	2.00347
renal_cell_carcinoma	0.242417	0.230925
rhabdomyosarcoma	-0.24026	0.228192
SCLC	0.292819	0.351881
skin_squamous	0.608062	0.182262
soft_tissue	-0.44872	0.096725
thyroid_carcinoma	0.034009	0.024685
thyroid_squamous	-1.41343	0.280047
upper_aerodigestive_squamous	0.113143	0.155602
uterus	-0.10576	0.041375
uveal_melanoma	-1.15499	0.537193

## Sheet: Fig. 5F
Feature	Correlation	minus Log10 qvalue	Compound	Dose
EP300	0.306	10.9097	MCTP-409	log2.auc
TADA1	0.2746	8.2937	MCTP-409	log2.auc
MED13L	0.2695	8.0348	MCTP-409	log2.auc
SUPT7L	0.2449	6.1639	MCTP-409	log2.auc
TAF5L	0.2434	6.1438	MCTP-409	log2.auc
SUPT20H	0.2309	5.2983	MCTP-409	log2.auc
TADA2B	0.2298	5.2825	MCTP-409	log2.auc
MED13	0.2239	4.9243	MCTP-409	log2.auc
GATA2	0.211	4.1905	MCTP-409	log2.auc
COX11	0.2069	3.9711	MCTP-409	log2.auc
SDHB	0.2065	3.9711	MCTP-409	log2.auc
CDIN1	0.2023	3.7881	MCTP-409	log2.auc
LDB1	0.2022	3.7881	MCTP-409	log2.auc
CDAN1	0.2009	3.7491	MCTP-409	log2.auc
WSB1	0.2008	3.7491	MCTP-409	log2.auc
MED19	0.2002	3.7375	MCTP-409	log2.auc
ZMYND8	0.1996	3.7195	MCTP-409	log2.auc
POLG	0.1987	3.6969	MCTP-409	log2.auc
MYCN	0.1985	3.6969	MCTP-409	log2.auc
LIG1	0.1973	3.6604	MCTP-409	log2.auc
AGPS	0.1973	3.6604	MCTP-409	log2.auc
EZH2	0.1968	3.6573	MCTP-409	log2.auc
SDHA	0.1967	3.6573	MCTP-409	log2.auc
LSM12	0.1958	3.6184	MCTP-409	log2.auc
DOLK	0.1921	3.4389	MCTP-409	log2.auc
BCS1L	0.1917	3.4389	MCTP-409	log2.auc
MED24	0.1914	3.4389	MCTP-409	log2.auc
ZNF644	0.1914	3.4389	MCTP-409	log2.auc
TAF6L	0.1914	3.4389	MCTP-409	log2.auc
LIPT1	0.1885	3.2811	MCTP-409	log2.auc
DDI2	0.1879	3.2584	MCTP-409	log2.auc
ATXN2L	0.1872	3.253	MCTP-409	log2.auc
DPH5	0.1872	3.253	MCTP-409	log2.auc
PEDS1	0.1872	3.253	MCTP-409	log2.auc
PPCS	0.1862	3.2133	MCTP-409	log2.auc
MBNL1	0.1859	3.2133	MCTP-409	log2.auc
BRD9	0.1849	3.1853	MCTP-409	log2.auc
TFB2M	0.1849	3.1853	MCTP-409	log2.auc
LIPT2	0.1838	3.1337	MCTP-409	log2.auc
DHODH	0.1814	3.008	MCTP-409	log2.auc
COQ2	0.1805	2.9752	MCTP-409	log2.auc
SDHD	0.1775	2.8262	MCTP-409	log2.auc
MED15	0.1768	2.8133	MCTP-409	log2.auc
UROS	0.1768	2.8133	MCTP-409	log2.auc
POLG2	0.1766	2.8133	MCTP-409	log2.auc
MRPS23	0.1765	2.8133	MCTP-409	log2.auc
GFM1	0.1765	2.8133	MCTP-409	log2.auc
KAT7	0.1762	2.8133	MCTP-409	log2.auc
NIPBL	0.1761	2.8133	MCTP-409	log2.auc
DNLZ	0.1758	2.8025	MCTP-409	log2.auc
DRAP1	0.1742	2.7298	MCTP-409	log2.auc
NMT1	0.1735	2.7031	MCTP-409	log2.auc
COX5B	0.1734	2.7028	MCTP-409	log2.auc
FDX1	0.1733	2.7028	MCTP-409	log2.auc
SLC25A26	0.173	2.6942	MCTP-409	log2.auc
MDH2	0.1727	2.6878	MCTP-409	log2.auc
MRPS24	0.1724	2.6878	MCTP-409	log2.auc
EED	0.1723	2.6878	MCTP-409	log2.auc
PET117	0.1723	2.6878	MCTP-409	log2.auc
NFE2L1	0.172	2.6772	MCTP-409	log2.auc
MRPS33	0.1717	2.6686	MCTP-409	log2.auc
SGF29	0.1711	2.652	MCTP-409	log2.auc
GCLC	0.1708	2.6387	MCTP-409	log2.auc
PPCDC	0.1701	2.6096	MCTP-409	log2.auc
MTHFD1	0.1699	2.6034	MCTP-409	log2.auc
SMARCD1	0.1693	2.5747	MCTP-409	log2.auc
NMNAT1	0.1685	2.5452	MCTP-409	log2.auc
GATB	0.1685	2.5452	MCTP-409	log2.auc
MRPL55	0.1682	2.5334	MCTP-409	log2.auc
NDUFAF6	0.1677	2.5154	MCTP-409	log2.auc
DOT1L	0.1675	2.5096	MCTP-409	log2.auc
LIAS	0.167	2.492	MCTP-409	log2.auc
WDR20	0.167	2.492	MCTP-409	log2.auc
ADSL	0.1666	2.4848	MCTP-409	log2.auc
ZNF217	0.1666	2.4848	MCTP-409	log2.auc
DPH6	0.1665	2.4848	MCTP-409	log2.auc
CMTR2	0.1659	2.4585	MCTP-409	log2.auc
COX16	0.1655	2.4479	MCTP-409	log2.auc
CCNF	0.1655	2.4479	MCTP-409	log2.auc
CARS2	0.1654	2.4479	MCTP-409	log2.auc
NGRN	0.1653	2.447	MCTP-409	log2.auc
HDAC2	0.1648	2.4263	MCTP-409	log2.auc
HSD17B10	0.1647	2.4263	MCTP-409	log2.auc
HARS2	0.1644	2.4111	MCTP-409	log2.auc
MRPS28	0.1639	2.3937	MCTP-409	log2.auc
ISCA1	0.1636	2.3841	MCTP-409	log2.auc
TTC14	0.1636	2.3841	MCTP-409	log2.auc
GCSH	0.1634	2.3824	MCTP-409	log2.auc
GFM2	0.1629	2.3583	MCTP-409	log2.auc
MRPL39	0.1626	2.3506	MCTP-409	log2.auc
COQ3	0.1624	2.3481	MCTP-409	log2.auc
IKZF1	0.1624	2.3481	MCTP-409	log2.auc
CCDC47	0.1622	2.3481	MCTP-409	log2.auc
CBFB	0.1621	2.3469	MCTP-409	log2.auc
MRPS17	0.1619	2.3427	MCTP-409	log2.auc
PAICS	0.1615	2.3273	MCTP-409	log2.auc
MRPS16	0.1613	2.326	MCTP-409	log2.auc
MLLT1	0.1606	2.3012	MCTP-409	log2.auc
MRPS6	0.1605	2.296	MCTP-409	log2.auc
MRPL47	0.1599	2.2713	MCTP-409	log2.auc
WDR81	0.1598	2.2713	MCTP-409	log2.auc
NDUFS7	0.1597	2.2713	MCTP-409	log2.auc
FARS2	0.1597	2.2713	MCTP-409	log2.auc
RTN4IP1	0.1584	2.2175	MCTP-409	log2.auc
SOD2	0.1582	2.2119	MCTP-409	log2.auc
MRM3	0.1581	2.2109	MCTP-409	log2.auc
PRORP	0.1575	2.1958	MCTP-409	log2.auc
CREBBP	0.1575	2.1958	MCTP-409	log2.auc
SSBP1	0.1574	2.1958	MCTP-409	log2.auc
MMGT1	0.1573	2.1958	MCTP-409	log2.auc
ATP1B3	0.1572	2.1958	MCTP-409	log2.auc
MBD3	0.1567	2.1757	MCTP-409	log2.auc
MRPL33	0.1565	2.1686	MCTP-409	log2.auc
OGA	0.1561	2.1536	MCTP-409	log2.auc
TRMT61A	0.156	2.1536	MCTP-409	log2.auc
MICOS13	0.1559	2.1536	MCTP-409	log2.auc
TGIF2	0.1559	2.1536	MCTP-409	log2.auc
DENND4A	0.1558	2.1536	MCTP-409	log2.auc
EMSY	0.1553	2.1335	MCTP-409	log2.auc
DPH1	0.1546	2.1016	MCTP-409	log2.auc
FANCL	0.1545	2.1011	MCTP-409	log2.auc
MRPL13	0.1542	2.0887	MCTP-409	log2.auc
UQCRB	0.154	2.0855	MCTP-409	log2.auc
ACTR5	0.1539	2.0846	MCTP-409	log2.auc
MRPL52	0.1534	2.0633	MCTP-409	log2.auc
KDM4C	0.1529	2.0521	MCTP-409	log2.auc
BCOR	0.1529	2.0521	MCTP-409	log2.auc
ATRX	0.1529	2.0521	MCTP-409	log2.auc
SMIM6	0.1528	2.0521	MCTP-409	log2.auc
MRPS11	0.1527	2.0495	MCTP-409	log2.auc
UQCRC2	0.1526	2.0493	MCTP-409	log2.auc
COQ5	0.1525	2.0478	MCTP-409	log2.auc
COA7	0.1525	2.0478	MCTP-409	log2.auc
ERCC4	0.1524	2.0474	MCTP-409	log2.auc
DLST	0.1524	2.0478	MCTP-409	log2.auc
MRPL19	0.1522	2.0401	MCTP-409	log2.auc
EID1	0.1519	2.032	MCTP-409	log2.auc
SUZ12	0.1517	2.0231	MCTP-409	log2.auc
RPS27A	0.1516	2.0231	MCTP-409	log2.auc
MED12	0.1515	2.021	MCTP-409	log2.auc
UQCRC1	0.1512	2.0138	MCTP-409	log2.auc
COASY	0.151	2.0072	MCTP-409	log2.auc
HSPA8	0.1509	2.0056	MCTP-409	log2.auc
CAD	0.1508	2.0056	MCTP-409	log2.auc
TRUB2	0.1506	1.9963	MCTP-409	log2.auc
MRPL37	0.1503	1.9895	MCTP-409	log2.auc
PCYT2	0.1496	1.9651	MCTP-409	log2.auc
DHX29	0.1495	1.9632	MCTP-409	log2.auc
MRPL41	0.1495	1.9638	MCTP-409	log2.auc
MRPL21	0.1493	1.9599	MCTP-409	log2.auc
MRPL43	0.1492	1.9556	MCTP-409	log2.auc
PIM1	0.1491	1.9556	MCTP-409	log2.auc
ERAL1	0.149	1.9533	MCTP-409	log2.auc
MCAT	0.1489	1.9505	MCTP-409	log2.auc
DLD	0.1488	1.9489	MCTP-409	log2.auc
GSS	0.1488	1.949	MCTP-409	log2.auc
MDM4	0.1485	1.9439	MCTP-409	log2.auc
NDUFA1	0.1485	1.9439	MCTP-409	log2.auc
TRNAU1AP	0.1481	1.9319	MCTP-409	log2.auc
MRPL48	0.1481	1.9319	MCTP-409	log2.auc
TUBE1	0.1478	1.9238	MCTP-409	log2.auc
RNASEH1	0.1476	1.9141	MCTP-409	log2.auc
CAVIN1	0.1475	1.9137	MCTP-409	log2.auc
BCL11A	0.1473	1.9081	MCTP-409	log2.auc
NDUFB2	0.1473	1.9081	MCTP-409	log2.auc
ZNF592	0.1473	1.9081	MCTP-409	log2.auc
MALSU1	0.1471	1.906	MCTP-409	log2.auc
SEC14L1	0.1471	1.906	MCTP-409	log2.auc
FAR1	0.147	1.902	MCTP-409	log2.auc
SLC25A51	0.1467	1.8874	MCTP-409	log2.auc
RAB5IF	0.1466	1.8874	MCTP-409	log2.auc
BTAF1	0.1464	1.8824	MCTP-409	log2.auc
GTPBP10	0.1463	1.8807	MCTP-409	log2.auc
ZBTB2	0.1462	1.8769	MCTP-409	log2.auc
RAD50	0.1456	1.856	MCTP-409	log2.auc
USP22	0.1455	1.856	MCTP-409	log2.auc
MRPS25	0.1455	1.856	MCTP-409	log2.auc
MAU2	0.1451	1.8438	MCTP-409	log2.auc
SLIRP	0.1451	1.8424	MCTP-409	log2.auc
RPF2	0.145	1.8417	MCTP-409	log2.auc
CITED2	0.1449	1.8407	MCTP-409	log2.auc
TRMT6	0.1447	1.8374	MCTP-409	log2.auc
FH	0.1447	1.8374	MCTP-409	log2.auc
TWNK	0.1446	1.8374	MCTP-409	log2.auc
MED23	0.1446	1.8374	MCTP-409	log2.auc
EDRF1	0.1442	1.8266	MCTP-409	log2.auc
QRSL1	0.1442	1.8266	MCTP-409	log2.auc
NDUFA9	0.1442	1.8266	MCTP-409	log2.auc
SCO1	0.1441	1.8266	MCTP-409	log2.auc
RPUSD4	0.144	1.8229	MCTP-409	log2.auc
HSPA14	0.1436	1.8065	MCTP-409	log2.auc
MICOS10	0.1433	1.7974	MCTP-409	log2.auc
ATIC	0.1431	1.7907	MCTP-409	log2.auc
ATP5PD	0.1431	1.7907	MCTP-409	log2.auc
HCCS	0.143	1.7896	MCTP-409	log2.auc
MRPS18A	0.1428	1.7813	MCTP-409	log2.auc
NARS2	0.1426	1.7768	MCTP-409	log2.auc
PHIP	0.1425	1.7768	MCTP-409	log2.auc
LARS2	0.1425	1.7768	MCTP-409	log2.auc
PHF12	0.1424	1.7768	MCTP-409	log2.auc
ATP5MJ	0.1424	1.7768	MCTP-409	log2.auc
AFP	-0.1425	1.7768	MCTP-409	log2.auc
KLF13	-0.143	1.7893	MCTP-409	log2.auc
UBA5	-0.1436	1.8065	MCTP-409	log2.auc
KIF18A	-0.1444	1.8327	MCTP-409	log2.auc
KLHL11	-0.1445	1.8327	MCTP-409	log2.auc
RBM25	-0.1447	1.8374	MCTP-409	log2.auc
CDC25B	-0.1449	1.8392	MCTP-409	log2.auc
ZFP36L1	-0.1452	1.8466	MCTP-409	log2.auc
DOCK5	-0.1455	1.856	MCTP-409	log2.auc
LZTR1	-0.1455	1.856	MCTP-409	log2.auc
PRKCZ	-0.1456	1.856	MCTP-409	log2.auc
TLR9	-0.1484	1.9421	MCTP-409	log2.auc
PCNX3	-0.1485	1.9439	MCTP-409	log2.auc
CFLAR	-0.1487	1.9487	MCTP-409	log2.auc
DLG5	-0.1491	1.9556	MCTP-409	log2.auc
PXN	-0.1499	1.9746	MCTP-409	log2.auc
SOWAHC	-0.1499	1.9746	MCTP-409	log2.auc
SKA1	-0.1504	1.9918	MCTP-409	log2.auc
EPOP	-0.1505	1.9935	MCTP-409	log2.auc
TMEM161A	-0.1512	2.0138	MCTP-409	log2.auc
CRKL	-0.1516	2.0217	MCTP-409	log2.auc
VCL	-0.153	2.0521	MCTP-409	log2.auc
NUP205	-0.1535	2.066	MCTP-409	log2.auc
HJV	-0.1541	2.0887	MCTP-409	log2.auc
IL36B	-0.1558	2.1536	MCTP-409	log2.auc
TUBA3D	-0.1561	2.0163	MCTP-409	log2.auc
PTK2	-0.1572	2.1958	MCTP-409	log2.auc
USPL1	-0.1572	2.1958	MCTP-409	log2.auc
RSAD1	-0.1574	2.1958	MCTP-409	log2.auc
CERT1	-0.1579	2.2075	MCTP-409	log2.auc
GPR61	-0.1583	2.2121	MCTP-409	log2.auc
KREMEN2	-0.1584	2.2175	MCTP-409	log2.auc
FABP7	-0.161	2.314	MCTP-409	log2.auc
RHPN1	-0.1613	2.326	MCTP-409	log2.auc
ABCA4	-0.1617	2.3332	MCTP-409	log2.auc
MAPK15	-0.1622	2.3481	MCTP-409	log2.auc
FIBP	-0.1626	2.3506	MCTP-409	log2.auc
REEP2	-0.1713	2.6549	MCTP-409	log2.auc
YJU2	-0.1725	2.6878	MCTP-409	log2.auc
HNRNPK	-0.1762	2.8133	MCTP-409	log2.auc
KCNIP3	-0.1782	2.8564	MCTP-409	log2.auc
TUBA1C	-0.1799	2.7377	MCTP-409	log2.auc
ILK	-0.1813	3.008	MCTP-409	log2.auc
SLBP	-0.1854	3.1944	MCTP-409	log2.auc
FBXO5	-0.186	3.2133	MCTP-409	log2.auc
PTPN1	-0.1925	3.4389	MCTP-409	log2.auc
TBKBP1	-0.2049	3.8995	MCTP-409	log2.auc
PPP1R2	-0.2124	4.2381	MCTP-409	log2.auc
TLN1	-0.2166	4.4746	MCTP-409	log2.auc

## Sheet: Fig. 5G
log2	H2BK5ac	H2BK16ac	H2BK20ac	H3K27ac	H3K27me3
SUDHL8	-0.26931	4.92844	3.71098	1.64537	3.82568
mm1s	-0.46194	-1.69144	-2.47995	-3.9191	3.83743
VCAP	2.3554	4.09168	0.41978	4.13065	3.94328
RPMI8402	-0.34255	-1.36993	-2.5093	-5.51707	-1.00282
22RV1	-1.32705	-3.45756	0.225539	5.68927	1.91884
SKES1	0.500105	1.19818	1.39773	1.42751	3.60308
LNCAP	0.53109	2.12078	0.37059	1.33967	0.858329
U937	-2.20098	0.426587	-0.69315	-0.48588	2.23366
NB1	1.7738	2.02501	2.20847	4.34976	4.22066
KELLY	0	0	0	0	0
TC32	-0.26955	2.35998	2.19614	0.487481	1.87206
PC3	-1.16992	-9.93887	-9.47377	-10.2355	1.48653
DU145	-1.43823	-9.42586	-6.80987	-9.22769	1.60688
MIAPACA2	-3.10569	-14.0877	-8.75437	-8.5876	2.43663
DANG	-3.09433	-13.0473	-10.6415	-7.5677	3.76853
K562	-8.37739	-7.97046	-10.7329	-1.93645	3.50733
SKMEL2	-0.31319	3.77661	1.75554	0.382633	2.9679
A549	-7.27337	-5.49449	-9.31241	-0.41833	3.74701
AGS	-3.83517	-10.0223	-11.1927	-0.42619	3.68452
BPH1	-7.42181	-21.3573	-10.19	-8.27472	1.46002
PREC	-6.97226	-15.3607	-8.80313	-5.19313	4.07744
RWPE1	-4.71714	-12.5565	-9.42209	-5.59127	3.28845
293T	-2.14207	-13.7745	-10.0704	-4.23923	3.61345
Note: PTMs in different cells are normalized with the PTMs levels in Kelly cells
