# Supplementary material for: Targeting histone H2B acetylated enhanceosomes via p300/CBP degradation in prostate cancer
Source: Nat Genet. 2025 Oct 3;57(10):2468–81. doi: 10.1038/s41588-025-02336-6 (PMC12513837; doi:10.1038/s41588-025-02336-6)
Supplement: Supplementary file 9 — Statistical source data for Fig. 6. [file 41588_2025_2336_MOESM9_ESM.xlsx]

## Sheet: Fig. 6B
	Vehicle																		Enza 10mg/kg																		CBPD-409 3mg/kg
0	187.19	321.71	100.19	96.59	42.9	82.85	128.76	155.38	165.27	49.61	45.46	213.07	156.8	254.05	157.96	312.4	113.31	225.77	98.58	189.82	94.86	130.81	89.07	141.48	95.36	232.02	75.88	63.97	207.49	60.82	216.74	286.57	100.67	294.53	117.81	224.33	204.56	321.15	135.13	270.29	111.23	130.54	104.47	152.51	28.23	200.64	251.66	280.6	48.63
4	417.63	485.24	167.28	218.23	119.94	107.54	180.73	332.11	128.75	128.34	55.9	221.03	334.72	418.27	207.5	265.51	291.31	268.06	94.01	378.04	118.86	138.24	257.83	149.64	77.45	225.82	106.27	110.59	302.21	80.27	165.57	320.06	185.16	309.53	138.56	189.16	151.48	414.51	143.51	236.8	157.67	188.68	50.21	136.56	32.19	172.9	274.43	292.7	59.36
8	520.95	517.32	367.3	302.13	215.36	226.85	360.34	487.04	312.82	197.84	162.26	419.32	423.48	511.76	678.34	484.45	474.75	503.93	185.45	451.02	377.56	323.14	342.46	138.88	246.76	459.69	211.72	135.92	482.64	132.19	505.23	490.97	271.34	383.2	289.76	320.84	198.05	422.11	133.36	295.6	140.73	183.46	65.88	144.16	10.64	197.1	401.29	355.25	56.64
12	542.9	457.17	508.58	403.97	188.77	213.33	358.65	534.7	286.94	208.72	119.32	344.52	516.54	566.33	552.48	715.36	573.67	569.63	274.64	583.26	413.89	324.8	399.62	149.36	301.54	481.2	332.8	161.67	622.69	170.82	531.9	394.09	310.21	413.08	382.79	346.47	215.75	626.51	218.48	338.79	221.34	282.15	74.97	220.41	30.52	168.59	380.69	358.81	110.65
16	600.88	599.52	620.03	460.2	200.36	296.45	408.24	573.8	437.93	296.95	189.37	253.29	638.33	753.08	728.71	767.08	523.72	613.84	280.21	859.32	453.21	312.94	445.42	207.29	309.48	452.9	275.09	156.18	532.82	209.29	561.52	467.51	304.52	334	368.99	262.09	242.16	524.79	174.3	406.91	326.25	364	107.96	203.86	30.45	265.1	376.36	323.35	79.95
19	662.5	677.58	685.14	466.2	246.48	362.71	464.12	696.72	378.85	269.82	149.38	269.92	667.1	743.73	747.12	631.94	553.44	681.51	238.48	857.55	539.5	290.56	473.23	229.27	321.46	625.26	389.14	176.19	597.02	182.39	543.47	496.43	364.42	429.83	419.7	374.95	277.87	637.1	198.87	352.26	212.57	258.33	100.75	205.69	23.41	165.3	346.67	319.36	56.84
22	695.48	743.21	666.25	652.63	375.94	327.09	622.64	610.71	440.78	389.57	248.29	369.37	848.24	793.18	928.11	847.28	834.14	663.26	297.82	1053.38	480.58	409.44	516.67	261.6	349.28	571.18	340.46	166.9	675.18	214.65	447.91	498.71	342.8	496.86	362.69	333.81	306.33	616.49	183.25	380.74	276.37	361.09	92.25	233.5	30.65	188.78	336.35	408.04	86.48
24	746.04	751.66	727.1	641.05	244.85	339.33	711.31	694.68	493.72	324.95	164.87	289.09	916.5	907.87	900.52	822.64	805.49	750.81	302.99	1005.05	501.02	329.73	507.95	277.53	369.23	761.66	413.06	305.39	697.89	269.11	470.16	462.11	205.92	411.05	436.03	332.48	223.3	701.9	176.72	341.1	124.37	238.05	95.13	137.4	21.19	106.7	376.45	378.13	69.01
26	826.98	770.04	845.64	586.18	296.45	416.46	771.63	604.75	579.59	430.24	249.45	410.03	1050.93	853.25	862.03	939.04	851.17	799.89	301.99	1086.34	462.05	387.86	522.47	293.6	345.63	758.37	377.07	257.33	614.14	275.64	495.39	577.98	259.27	430.31	411.02	308.52	312.54	612.54	152.4	311.98	274.33	391.84	169.11	222.97	25.87	216.85	473.21	383.9	88.75
29	844.23	770	825.38	648.03	348.34	403.57	673.9	680.61	578.79	330.55	200.49	357.82	1099.11	978.86	896.1	874.43	915.13	802.56	334.13	1080.98	641.01	348.67	568.67	277.46	411.1	550.52	484.43	240.11	788.53	284.09	867.04	659.01	449.87	466.13	640.28	418.06	368.78	684.07	219.32	395.51	175.49	334.91	115.83	208.78	21.86	185.57	469.63	444.89	67.01
31	941.35	864.51	844.07	633.66	482.74	304.76	736.16	733.93	453.22	420.62	247.34	341.59	998.72	1014.99	1047.4	862.78	1187.98	927.8	354.88	1045.72	779.67	449.9	622.14	295.75	499.98	731.93	517.93	303.18	731.06	413.42	727.42	596.64	416.41	426.7	583.02	360.16	362.12	812.28	213.37	397.63	238.59	340.68	175.46	227.76	24.65	217.27	509.27	406.23	87.28
Vehicle	Enza 10mg/kg	CBPD 3mg/kg	Enza+CBPD	Endpoint tumor weights
0.96528	0.4462	0.701	0.0813
0.83394	0.7012	0.3682	0.1105
0.44316	0.7738	0.5858	0.4564
0.82	0.4805	0.2938	0.2839
0.7169	0.5804	0.0852	0.2896
0.33625	1.093	0.928	0.3167
2.109	0.8476	0.1936	0.4531
1.2793	0.5577	0.4302	0.3692
1.2084	0.7593	0.4536	0.291
1.1096	1.007	1.3545	0.2327
0.9049	0.5236	0.7398	0.1368
0.6087	0.5809	0.7388	0.1698
1.0867	0.705	0.5169	0.2398
0.6539	0.4728	0.4216	0.3346
0.5146	0.3451	0.8356	0.3918
1.446	1.027	0.3643	0.1927
0.9745	0.779	0.7749	0.3965
1.2935	0.6877	0.1304	0.3896
[truncated: 23 more columns]

## Sheet: Fig. 6E
ENZ um
0	3837287	4.0627e+06	2.79976e+06	2.6938e+06	1.14681e+06
1	2109355	1.51278e+06	973641	652151	624508
3	1.753e+06	1118682	766487	592133	585242
0	3.57234e+06	3.78519e+06	2.71248e+06	2.60788e+06	1.13558e+06
10	2442930	2.04917e+06	1.48224e+06	992970	792412
30	1.86932e+06	1.44275e+06	988835	673607	661556
CBPD-409 nm	0	0.5	1.5	4.5	13.5

## Sheet: Fig. 6F
Concentration	LNCaP Parental						LNCaP Enza-R
0	102.67	98.9321	100	102.776	100.932	102.04	98.6031	103.814	100.793	100	100.535	97.2667
0.05645	98.4086	95.929	94.1969	101.523	98.6577	98.8943	101.522	107.068	105.903	104.575	101.004	102.214
0.169351	97.7929	94.6208	97.3157	99.6921	94.3522	96.9322	102.548	105.684	107.935	106.335	107.86	105.287
0.508053	84.0274	77.358	74.6314	82.6076	76.3082	87.3961	101.564	105.263	106.53	105.668	104.942	101.307
1.52416	47.1206	48.7207	44.3997	51.5328	48.4098	53.0457	97.8919	96.7233	97.8394	97.6244	95.7974	93.2953
4.57247	29.8054	32.441	29.0236	33.2264	32.1454	32.9841	47.4543	44.9923	45.5421	47.4291	44.6215	47.7108
13.7174	25.9905	27.8056	27.3497	27.7437	27.3555	28.2054	33.4527	32.9106	32.9734	33.196	31.2216	30.993
41.1523	22.2511	23.4805	21.5577	24.1105	23.0543	23.0633	28.3042	28.6712	27.968	28.754	29.5422	29.6161
123.457	19.1224	20.4364	20.923	21.2188	19.7551	21.1117	24.1903	24.8545	25.1709	26.4602	25.6555	23.6389
370.37	13.486	14.7191	14.0313	14.9805	14.5485	14.8496	20.8137	21.6596	23.4655	20.4798	21.5618	22.9525
1111.11	8.59527	9.32851	8.73389	9.17768	8.69471	8.78962	13.101	14.573	14.3889	15.1312	15.4004	13.7886
3333.33	8.83422	9.37293	9.20806	9.31877	8.55851	8.26785	13.8336	14.2063	13.6965	14.6359	12.5113	12.6605

## Sheet: Fig. 6G
	Vehicle														MDV3100 10mg/kg															MDV3100+CBPD-409
0	52.69	423.97	105.3	36.95	278.53	25.76	362.59	46.41	284.24	405.67					80.01	71.08	238.92	387.62	88.71	196.14	47.05	104.95	128.14	10.72	276.61					43.3	83.95	47.22	105.3	112.36	55.22	16.21	102.78	42.49	148.82	104.47	373.3	25.59	258.97
4	91.4	714.95	176.57	45.51	378.41	35.56	438.83	116.71	505.3	479.04					173.07	123.91	291.91	446.28	83.73	291.66	45.12	135.01	152.88	15.58	271.91					46.09	70.81	47.91	143.49	111.39	33.16	26.68	141.28	35.72	176.34	104.43	273.08	44.43	289.63
8	135.94	1020.34	248.24	77.48	449.21	57.83	523.7	113.97	624.59	673.58					308.69	182.16	468.09	537.6	164.59	430.77	110.73	182.45	204.06	26.65	457.67					51.28	77.83	42.84	125.5	81.27	48.55	37.26	149.61	37.13	212.8	118.78	200.39	37.78	254
11	167.23	1099.9	285.03	68.96	611.18	66.44	663.82	132.37	758.18	703.23					339.96	208.61	504.63	600.73	181.72	425.43	108.73	272.02	261.71	37.3	611.93					64.72	81.86	40.5	91.53	68.48	28.53	59.04	187.24	43.52	186.74	108.68	195.91	50.22	240.24
15	188.2	1095.47	362.42	76.87	736.93	81.61	870.82	202.69	1049.51	1044.06					462.46	179.7	606.58	637.47	201.25	508.9	88.27	214.79	231.32	79.3	608.84					43.62	67.16	41.49	83.81	68.64	16.2	77.31	121.91	50.12	115.23	57.64	197.81	115.54	133.75
18	206.45	1154.08	378.9	117.81	856.02	104.69	913.39	124.01	1083.05	938.3					545.33	247.01	703.36	685.24	253.57	611.95	178.4	265.44	252.97	85.72	777.7					45.69	65.56	33.13	64.61	75.02	22.52	79.79	179.84	52.04	87.41	75.98	175.36	56.41	239.74
22	238.89	1562.28	473.66	137.6	1071.4	114.14	996.52	248.25	1409.69	1133.27					687.85	291.74	663.94	848.02	213.27	683.51	177.46	306.31	302.97	227.62	1165.02					75.51	63.16	25.97	26.37	52.01	9.25	113.5	196.28	35.7	62.76	156.56	218.66	46.76	267.35
25	237.37	1659.79	527.64	155.62	1186.29	161.07	1273.96	302.53	1728.06	1383.32					740.25	418.03	807.92	835.6	244.12	646.87	111.26	320.25	362.72	322.81	1288.06					53.4	52.38	17.14	20.81	46.74	12.45	152.59	163.87	27.82	53.91	126.34	221.28	48.33	258.8
29	358.72	1802.8	572.59	148.63	1982.33	166.25	1132.23	338.91	1826.65	1287.81					1025.19	569.46	1016.55	1223.8	273.9	870.95	297.76	380.27	439.23	702.1	1470.3					110.53	96.24	34.55	27.49	80.71	24.21	105.91	308.27	48.5	61.3	120.03	377.19	159.19	293.1
32	414.17	1795.72	610.78	170.75	2150.38	161.76	1060.04	369.31	1896.09	1464.64					1110.92	572.92	1096.2	1067.79	328.61	953.85	324.91	442.55	438.45	813.64	1576.29					80.72	67.92	31.78	28.65	62.6	16.98	182.05	298.91	28.73	87.54	154.01	201.85	53.79	346.83
Vehicle	Enza	MDV3100+CBPD-409	End point tumor weights (g)
0.7215	2.495	0.2126
1.42693	2.038	0.0842
2.81015	0.1	0.194
1.8	1.655	0.3515
2.7	1.8872	0.104
4.65	0.953	0.47
0.29695	2.357	0.168
0.345	0.764	0.1668
0.73	0.603	0.0435
3.56	0.9646	0.0379
	3.306	0.664
		0.24
		0.615
		0.718

## Sheet: Fig. 6H
	Vehicle																								Enzalutamide																								Enza+CBPD-409
0	100	100	100	100	100	100	100	100	100	100	100	100	100	100	100										100	100	100	100	100	100	100	100	100	100	100	100	100	100	100	100	100	100							100
3	197.339	131.523	113.161	102.566	126.651	102.097	111.237	145.268	89.8959	153.475	127.493	82.5438	161.68	136.829	150.349										76.44	112.52	107.44	132.04	146.85	158.4	185.82	142.85	115.06	76.44	112.52	107.44	132.04	146.85	158.4	185.82	142.85	115.06							33.51
6	231.05	171.05	148.009	195.548	137.674	127.789	109.921	196.056	97.0551	226.689	131.527	120.379	229.91	169.05	218.413										118.47	121.23	172.81	138.06	157.94	163.9	193.8	173.11	161.39	118.47	121.23	172.81	138.06	157.94	163.9	193.8	173.11	161.39							68.44
10	208.78	198.48	179.109	232.261	193.755	131.362	165.9	231.377	128.397	251.411	120.939	150.235	374.834	168.149	283.314										135.78	154.33	241.13	275.9	194.09	185.21	229.76	289.72	225.88	135.78	154.33	241.13	275.9	194.09	185.21	229.76	289.72	225.88							91.01
13	283.902	200.127	259.8	252.689	258.036	171.139	184.724	266.659	134.139	246.747	147.274	156.345	383.434	205.404	367.447										130.96	169.83	275.65	386.19	209.86	179.55	351.23	270.66	246.95	130.96	169.83	275.65	386.19	209.86	179.55	351.23	270.66	246.95							99.41
17	279.048	209.58	276.952	313.172	266.718	172.781	247.282	316.94	156.93	273.095	194.513	167.61	437.316	335.218	359.827										212.04	192.72	300.55	397.31	226.9	227.06	349.42	361.57	247.32	212.04	192.72	300.55	397.31	226.9	227.06	349.42	361.57	247.32							113.72
21	286.969	253.325	443.789	436.484	301.386	246.897	294.393	392.48	199.424	294.423	250.158	162.031	466.869	344.504	389.044										211.23	210.36	325.94	395.45	227.5	240.45	358.83	368.91	250.7	211.23	210.36	325.94	395.45	227.5	240.45	358.83	368.91	250.7							122.08
[truncated: 9 more columns]

## Sheet: Fig. 6I
Eartag number		Vehicle	MDV3100	CBPD	combo
8366R	6	1
8370R	6	1
8370L	10	1
8376R	10	1
8376L	17	1
8380R	12	1
8380L	12	1
8385R	6	1
8385L	12	1
8392R	10	1
8392L	17	0
8394R	17	0
8394L	12	0
8377R	12	1
8377L	17	0
8367R	10		1
8367L	12		1
8371R	10		1
8371L	17		1
8398R	10		1
8398L	6		1
8381R	12		1
8381L	17		0
8386R	10		1
8386L	10		1
8391R	10		1
8391L	17		1
8395R	6		1
8395L	10		1
8403R	6		1
8403L	10		1
8368R	17			0
8368L	17			0
8372R	17			1
8372L	17			0
8378R	17			1
8378L	17			0
8382R	12			1
8382L	17			0
8387R	17			1
8387L	17			0
8389R	17			0
8389L	17			0
8397R	17			0
8397L	17			0
8401R	17			1
8401L	17			0
8369R	20				0
8369L	20				0
8373R	20				0
8373L	20				0
8379R	20				0
8379L	17				1
8384R	20				0
8384L	20				0
8388R	17
8388L	17
8393R	17
8393L	17
8399R	20				0
8399L	20				0
8402R	17				1
8402L	20				0
