# Supplementary material for: Targeting histone H2B acetylated enhanceosomes via p300/CBP degradation in prostate cancer
Source: Nat Genet. 2025 Oct 3;57(10):2468–81. doi: 10.1038/s41588-025-02336-6 (PMC12513837; doi:10.1038/s41588-025-02336-6)
Supplement: Supplementary file 10 — Statistical source data for Extended Data Fig. 1. [file 41588_2025_2336_MOESM10_ESM.xlsx]

## Sheet: ED Fig. 1A
H2BK5ac	H2BK12ac	H2BK16ac	H2BK20ac	H3K27ac	H3K18ac	H3K4me	H3K4me3	H3K27me3
0.658803	1.94753	1.36959	2.55817	0.376036	1.34748	0.041227	0.430264	-3.87138
0.836449	0.641303	0.610269	0.533728	0.165482	-0.06101	-0.0405	0.435603	-1.12584
0.826638	1.71693	0.976282	1.30008	0.093107	0.156517	-0.62749	-0.91268	1.48389
0.915292	0.899416	0.977949	-0.29504	-1.00488	-0.70702	1.38868	-1.61096	2.05889

## Sheet: ED Fig. 1B
TMA	Group	Patient	Tissue	H2BK20	H2BK5
TMA1	Benign	Benign1	1	26.1667	16.6667
TMA1	Benign	Benign2	1	1.48803	1.5
TMA1	Benign	Benign3	1	3.66667	1.98903
TMA1	Benign	Benign4	1	12	15
TMA1	Benign	Benign5	1	8.75	6.25
TMA1	Benign	Benign6	1	7.75	7.5
TMA1	Benign	Benign7	1	7.33333	8.83333
TMA1	Benign	Benign8	1	9.66667	6.4
TMA1	Benign	Benign9	1	6.82952	7.16667
TMA1	Benign	Benign10	1	12.75	12.8
TMA1	Benign	Benign11	1	14.25	13.25
TMA1	Benign	Benign12	1	10.5	4.75
TMA1	Benign	Benign13	1	9.5	9.75
TMA1	Benign	Benign14	1	3.25	3.66667
TMA1	Benign	Benign15	1	9	7.66667
TMA1	Benign	Benign15	2	5.75	4.4
TMA1	Benign	Benign15	3	17	13.5
TMA1	Benign	Benign16	1	21.128	25.5
TMA1	Benign	Benign17	1	4.33333	5.6
TMA1	Benign	Benign18	1	8.84665	4.25
TMA1	Benign	Benign18	2	4.5	6
TMA1	Benign	Benign18	3	4	5.2
TMA1	Benign	Benign19	1	1	5
TMA1	Benign	Benign19	2	7.28755	5.83333
TMA1	Benign	Benign20	1	8.41667	7.75
TMA1	Benign	Benign21	1	10.3333	9.5
TMA1	Benign	Benign22	1	8.38003	3.0742
TMA1	Benign	Benign22	2	3.61475	2
TMA1	Benign	Benign23	1	1.56215	1.37538
TMA1	Benign	Benign24	1	7	4
TMA1	Benign	Benign25	1	10.6667	10.6667
TMA2	Benign	Benign1	1	3.31267	6.3905
TMA2	Benign	Benign2	1	5.17567	6.506
TMA2	Benign	Benign3	1	3.282	3.8725
TMA2	Benign	Benign4	1	6.7405	5.085
TMA1	Pca	Pca1	1	11.6667	8.33333
TMA1	Pca	Pca2	1	15.3333	9.83333
TMA1	Pca	Pca3	1	12	10
TMA1	Pca	Pca4	1	21.8333	18.1667
TMA1	Pca	Pca5	1	12.6667	12
TMA1	Pca	Pca6	1	9.33333	14
TMA1	Pca	Pca7	1	13.5	13.3333
TMA1	Pca	Pca8	1	11.1667	11.8333
TMA1	Pca	Pca9	1	14.5	10.8333
TMA1	Pca	Pca10	1	22.8	9.8
TMA1	Pca	Pca11	1	20	25
TMA1	Pca	Pca12	1	16.1667	19.8333
TMA1	Pca	Pca13	1	5.10808	1.17373
TMA1	Pca	Pca14	1	13	23.5
TMA1	Pca	Pca15	1	6	6.66667
TMA1	Pca	Pca16	1	13.4325	2.06083
TMA1	Pca	Pca17	1	3.66667	7.5
TMA1	Pca	Pca18	1	7.33333	7
TMA1	Pca	Pca19	1	13.3333	10.5
TMA1	Pca	Pca20	1	9.33333	7
TMA1	Pca	Pca20	2	15.6667	16
TMA1	Pca	Pca21	1	12.3766	10.342
TMA1	Pca	Pca22	1	16.75	15.25
TMA1	Pca	Pca23	1	8.34518	5.53062
TMA2	Pca	Pca1	1	3.8815	5.035
TMA2	Pca	Pca2	1	3.07733	2.507
TMA2	Pca	Pca3	1	8.236	6.5615
TMA2	Pca	Pca5	1	12.731	4.8165

## Sheet: ED Fig. 1C
AR+ cells				AR- cells
Genes	Dependent score			Genes	Dependent score
P300	-4.96167			SIRT2	-2.59552
NCOA2	-2.76034			SRC	-2.17943
KAT6B	-2.26908			HDAC6	-2.07725
HDAC8	-0.95398			HDAC3	-2.00177
SIRT7	-0.89291			KAT2B	-1.9797
HDAC1	-0.88887			TAF1	-1.10071
HDAC2	-0.83848			SIRT6	-0.91117
KAT7	-0.72665			SIRT1	-0.77865
NCOA3	-0.6923			KAT6B	-0.77066
HDAC10	-0.66547			HDAC4	-0.59071
HDAC4	-0.64044			HAT1	-0.54884
KAT6A	-0.35597			EP300	-0.45748
CBP	-0.34726			HDAC7	-0.44382
SIRT4	-0.28614			SIRT3	-0.24528
SIRT6	-0.23304			HDAC5	-0.23412
KAT2A	-0.21027			KAT5	-0.22995
HDAC11	-0.14429			CREBBP	-0.19422
HDAC7	-0.12929			HDAC2	-0.17155
KAT2B	0.00543			GTF3C1	-0.06976
SIRT1	0.012463			SIRT7	-0.03971
SIRT2	0.218302			HDAC1	0.112408
SIRT3	0.306935			KAT6A	0.381335
SIRT5	0.419149			CLOCK	0.399483
ATF2	0.479618			NCOA2	0.438632
GTF3C1	0.530363			HDAC11	0.500298
TAF1	0.542973			ATF2	0.661788
HDAC9	0.667743			NCOA3	0.700556
KAT5	0.78088			HDAC8	1.02758
HAT1	0.956513			HDAC9	1.33509
HDAC5	1.08439			SIRT4	1.54506
HDAC3	1.10611			KAT2A	1.55266
SRC	1.15472			KAT7	2.21317
CLOCK	2.55575			SIRT5	2.73256
HDAC6	2.58894			HDAC10	4.07595

## Sheet: ED Fig. 1E
Cell No	Patient	Area	Tissue	Marker	IOD			Cell No	Patient	Area	Tissue	Marker	IOD
1	1	0.153	NAT	P300	0.147			1	1	0.052	NAT	CBP	0.023
2	1	0.162	NAT	P300	0.009			2	1	0.118	NAT	CBP	5.661
3	1	0.073	NAT	P300	0.011			3	1	0.094	NAT	CBP	1.374
4	1	0.113	NAT	P300	0.003			4	1	0.079	NAT	CBP	0.564
5	1	0.087	NAT	P300	0.221			5	1	0.098	NAT	CBP	0.621
6	1	0.108	NAT	P300	0.142			6	1	0.108	NAT	CBP	0.031
7	1	0.082	NAT	P300	0.011			7	1	0.103	NAT	CBP	0.776
8	1	0.063	NAT	P300	0.011			8	1	0.059	NAT	CBP	0.983
9	1	0.071	NAT	P300	0.009			9	1	0.069	NAT	CBP	0.19
10	1	0.271	NAT	P300	0.414			10	1	0.08	NAT	CBP	1.326
11	1	0.167	NAT	P300	0.278			11	1	0.052	NAT	CBP	0.031
12	1	0.078	PCA	P300	1.187			12	1	0.107	NAT	CBP	4.604
13	1	0.051	PCA	P300	0.989			13	1	0.154	NAT	CBP	3.964
14	1	0.107	PCA	P300	0.298			14	1	0.085	NAT	CBP	3.375
15	1	0.116	PCA	P300	0.612			15	1	0.068	NAT	CBP	0.524
16	1	0.149	PCA	P300	1.074			16	1	0.173	NAT	CBP	1.751
17	1	0.13	PCA	P300	0.006			17	1	0.067	NAT	CBP	4.057
18	1	0.13	PCA	P300	0.388			18	1	0.065	NAT	CBP	0.836
19	1	0.094	PCA	P300	0.17			19	1	0.128	NAT	CBP	2.728
20	1	0.06	PCA	P300	1.131			20	1	0.103	NAT	CBP	0.366
21	1	0.086	PCA	P300	0.759			21	1	0.125	NAT	CBP	0.705
22	1	0.115	PCA	P300	2.335			22	1	0.102	NAT	CBP	0.091
23	1	0.173	PCA	P300	0.122			23	1	0.085	PCA	CBP	8.129
24	1	0.102	PCA	P300	2.156			24	1	0.196	PCA	CBP	12.526
25	1	0.133	PCA	P300	0.011			25	1	0.093	PCA	CBP	0.167
26	1	0.321	PCA	P300	1.666			26	1	0.185	PCA	CBP	13.067
27	1	0.102	PCA	P300	6.449			27	1	0.087	PCA	CBP	13.43
28	1	0.111	PCA	P300	2.369			28	1	0.102	PCA	CBP	1.482
29	1	0.169	PCA	P300	0.538			29	1	0.119	PCA	CBP	12.166
30	1	0.133	PCA	P300	0.558			30	1	0.08	PCA	CBP	7.854
31	1	0.186	PCA	P300	3.086			31	1	0.052	PCA	CBP	0.425
32	1	0.17	PCA	P300	0.122			32	1	0.099	PCA	CBP	0.519
33	1	0.137	PCA	P300	7.338			33	1	0.113	PCA	CBP	2.023
34	1	0.077	PCA	P300	2.836			34	1	0.1	PCA	CBP	0.147
35	1	0.177	PCA	P300	0.912			35	1	0.151	PCA	CBP	9.891
36	1	0.075	PCA	P300	0.298			36	1	0.286	PCA	CBP	0.003
37	1	0.134	PCA	P300	0.006			37	1	0.105	PCA	CBP	19.054
38	1	0.318	PCA	P300	3.59			38	1	0.085	PCA	CBP	12.668
39	1	0.127	PCA	P300	0.697			39	1	0.138	PCA	CBP	0.204
40	1	0.199	PCA	P300	0.048			40	1	0.158	PCA	CBP	6.364
41	1	0.193	PCA	P300	0.572			41	1	0.166	PCA	CBP	16.198
42	1	0.197	PCA	P300	0.023			42	1	0.143	PCA	CBP	3.958
43	1	0.196	PCA	P300	2.238			43	1	0.091	PCA	CBP	8.829
44	1	0.326	PCA	P300	1.975			44	1	0.073	PCA	CBP	10.551
45	1	0.202	PCA	P300	2.114			45	1	0.208	PCA	CBP	16.278
46	1	0.096	PCA	P300	5.993			46	1	0.086	PCA	CBP	9.931
47	1	0.108	PCA	P300	0.691			47	1	0.265	PCA	CBP	16.037
48	1	0.081	PCA	P300	0.011			48	1	0.106	PCA	CBP	7.829
49	1	0.076	PCA	P300	0.442			49	1	0.069	PCA	CBP	0.377
50	1	0.129	PCA	P300	1.425			50	1	0.172	PCA	CBP	5.721
51	1	0.248	PCA	P300	1.986			51	1	0.079	PCA	CBP	3.247
52	1	0.073	PCA	P300	3.244			52	1	0.105	PCA	CBP	3.907
53	1	0.156	PCA	P300	2.757			53	1	0.136	PCA	CBP	0.326
54	1	0.084	PCA	P300	0.734			54	1	0.094	PCA	CBP	5.134
55	1	0.115	PCA	P300	0.652			55	1	0.1	PCA	CBP	9.517
56	1	0.073	PCA	P300	0.017			56	1	0.209	PCA	CBP	9.449
57	1	0.223	PCA	P300	0.839			57	1	0.114	PCA	CBP	7.653
58	1	0.143	PCA	P300	0.003			58	1	0.069	PCA	CBP	2.284
59	1	0.372	PCA	P300	2.559			59	1	0.118	PCA	CBP	11.268
60	1	0.141	PCA	P300	0.215			60	1	0.134	PCA	CBP	3.873
61	1	0.081	PCA	P300	0.193			61	1	0.095	PCA	CBP	11.212
62	1	0.155	PCA	P300	0.465			62	1	0.208	PCA	CBP	1.941
63	1	0.139	PCA	P300	5.873			63	1	0.131	PCA	CBP	15.416
64	1	0.088	PCA	P300	2.788			64	1	0.117	PCA	CBP	5.729
65	2	0.107	NAT	P300	0.98			65	1	0.122	PCA	CBP	9.067
66	2	0.112	PCA	P300	0.068			66	1	0.243	PCA	CBP	11.373
67	2	0.109	PCA	P300	2.091			67	1	0.165	PCA	CBP	3.989
68	2	0.208	PCA	P300	7.633			68	1	0.139	PCA	CBP	23.531
69	2	0.212	PCA	P300	0.442			69	1	0.135	PCA	CBP	11.152
70	2	0.284	PCA	P300	6.891			70	1	0.104	PCA	CBP	0.006
71	2	0.25	PCA	P300	0.054			71	1	0.112	PCA	CBP	12.302
72	2	0.196	PCA	P300	10.33			72	1	0.157	PCA	CBP	7.551
73	2	0.154	PCA	P300	0.144			73	1	0.22	PCA	CBP	5.613
74	2	0.21	PCA	P300	0.003			74	1	0.125	PCA	CBP	15.467
75	2	0.289	PCA	P300	1.326			75	1	0.091	PCA	CBP	10.486
76	2	0.237	PCA	P300	0.008			76	1	0.129	PCA	CBP	17.731
77	2	0.22	PCA	P300	2.091			77	1	0.126	PCA	CBP	23.435
78	2	0.344	PCA	P300	2.581			78	1	0.111	PCA	CBP	5.984
79	2	0.065	PCA	P300	0.385			79	1	0.052	PCA	CBP	7.829
80	2	0.092	PCA	P300	3.848			80	1	0.144	PCA	CBP	18.295
81	2	0.115	PCA	P300	0.043			81	1	0.202	PCA	CBP	17.105
82	2	0.267	PCA	P300	5.245			82	1	0.09	PCA	CBP	2.941
83	2	0.16	PCA	P300	2.777			83	1	0.091	PCA	CBP	0.153
84	2	0.222	PCA	P300	8.69			84	1	0.055	PCA	CBP	0.043
85	2	0.091	PCA	P300	8.16			85	1	0.091	PCA	CBP	6.154
86	2	0.165	PCA	P300	0.091			86	1	0.164	PCA	CBP	9.478
87	2	0.176	PCA	P300	1.728			87	1	0.125	PCA	CBP	9.52
88	2	0.224	PCA	P300	4.42			88	1	0.131	PCA	CBP	15.572
89	2	0.164	PCA	P300	0.725			89	1	0.124	PCA	CBP	15.15
90	2	0.226	PCA	P300	0.003			90	1	0.166	PCA	CBP	5.199
91	2	0.175	PCA	P300	8.457			91	1	0.31	PCA	CBP	20.664
92	2	0.157	PCA	P300	0.006			92	1	0.132	PCA	CBP	12.486
93	2	0.177	PCA	P300	0.388			93	1	0.124	PCA	CBP	12.283
94	2	0.093	PCA	P300	0.062			94	1	0.07	PCA	CBP	0.011
95	2	0.263	PCA	P300	2.774			95	1	0.178	PCA	CBP	21.477
96	3	0.071	NAT	P300	0.003			96	1	0.13	PCA	CBP	12.249
97	3	0.123	NAT	P300	0.088			97	1	0.143	PCA	CBP	23.324
98	3	0.163	NAT	P300	0.006			98	1	0.106	PCA	CBP	4.63
99	3	0.108	NAT	P300	0.173			99	1	0.164	PCA	CBP	6.488
100	3	0.071	NAT	P300	0.017			100	1	0.077	PCA	CBP	0.003
101	3	0.071	NAT	P300	0.81			101	1	0.135	PCA	CBP	2.17
102	3	0.073	NAT	P300	0.289			102	1	0.128	PCA	CBP	0.156
103	3	0.16	NAT	P300	0.04			103	1	0.15	PCA	CBP	23.774
104	3	0.147	NAT	P300	0.009			104	1	0.135	PCA	CBP	16.425
105	3	0.076	NAT	P300	0.068			105	1	0.12	PCA	CBP	16.416
106	3	0.068	NAT	P300	0.02			106	1	0.168	PCA	CBP	16.671
107	3	0.075	NAT	P300	0.502			107	1	0.105	PCA	CBP	5.349
108	3	0.133	NAT	P300	0.167			108	1	0.153	PCA	CBP	14.283
109	3	0.071	NAT	P300	0.082			109	1	0.07	PCA	CBP	0.153
110	3	0.122	NAT	P300	0.258			110	1	0.238	PCA	CBP	20.814
111	3	0.081	NAT	P300	0.031			111	1	0.119	PCA	CBP	9.565
112	3	0.172	NAT	P300	0.006			112	1	0.082	PCA	CBP	1.765
113	3	0.119	NAT	P300	0.006			113	1	0.104	PCA	CBP	10.665
114	3	0.156	NAT	P300	0.371			114	1	0.091	PCA	CBP	10.078
115	3	0.254	NAT	P300	0.011			115	1	0.132	PCA	CBP	13.529
116	3	0.121	NAT	P300	0.02			116	1	0.115	PCA	CBP	13.495
117	3	0.091	NAT	P300	0.408			117	1	0.198	PCA	CBP	15.671
118	3	0.185	NAT	P300	0.793			118	1	0.186	PCA	CBP	14.164
119	3	0.067	NAT	P300	0.439			119	1	0.063	PCA	CBP	0.02
120	3	0.138	NAT	P300	0.031			120	1	0.066	PCA	CBP	9.237
121	3	0.106	NAT	P300	0.02			121	1	0.06	PCA	CBP	2.618
122	3	0.093	NAT	P300	0.031			122	2	0.143	NAT	CBP	5.825
123	3	0.153	NAT	P300	0.011			123	2	0.165	NAT	CBP	0.623
124	3	0.185	NAT	P300	0.057			124	2	0.086	NAT	CBP	0.02
125	3	0.188	NAT	P300	0.011			125	2	0.102	NAT	CBP	2.825
126	3	0.172	NAT	P300	0.023			126	2	0.051	NAT	CBP	0.034
127	3	0.229	NAT	P300	0.128			127	2	0.071	NAT	CBP	0.065
128	3	0.102	NAT	P300	0.017			128	2	0.202	NAT	CBP	19.723
129	3	0.171	NAT	P300	0.006			129	2	0.09	NAT	CBP	1.839
130	3	0.193	PCA	P300	0.377			130	2	0.074	NAT	CBP	0.009
131	3	0.242	PCA	P300	0.184			131	2	0.111	NAT	CBP	5.174
132	3	0.164	PCA	P300	8.633			132	2	0.091	NAT	CBP	0.054
133	3	0.108	PCA	P300	0.856			133	2	0.114	NAT	CBP	3.612
134	3	0.153	PCA	P300	6.956			134	2	0.093	NAT	CBP	2.873
135	3	0.066	PCA	P300	0.207			135	2	0.078	NAT	CBP	3.749
136	3	0.199	PCA	P300	2.706			136	2	0.058	NAT	CBP	1.502
137	3	0.177	PCA	P300	0.926			137	2	0.051	PCA	CBP	0.468
138	3	0.149	PCA	P300	1.383			138	2	0.071	PCA	CBP	10.452
139	3	0.093	PCA	P300	0.275			139	2	0.096	PCA	CBP	0.003
140	3	0.206	PCA	P300	8.39			140	2	0.106	PCA	CBP	7.865
141	3	0.165	PCA	P300	0.009			141	2	0.067	PCA	CBP	7.831
142	3	0.128	PCA	P300	2.281			142	2	0.082	PCA	CBP	0.111
143	3	0.154	PCA	P300	7.115			143	2	0.146	PCA	CBP	21.924
144	3	0.223	PCA	P300	4.531			144	2	0.112	PCA	CBP	14.436
145	3	0.137	PCA	P300	0.003			145	2	0.158	PCA	CBP	5.879
146	3	0.068	PCA	P300	0.258			146	2	0.058	PCA	CBP	12.246
147	3	0.117	PCA	P300	6.684			147	2	0.129	PCA	CBP	15.15
148	3	0.114	PCA	P300	6.67			148	2	0.227	PCA	CBP	8.616
149	3	0.203	PCA	P300	1.796			149	2	0.157	PCA	CBP	0.241
150	3	0.174	PCA	P300	1.278			150	2	0.157	PCA	CBP	0.666
151	3	0.157	PCA	P300	4.692			151	2	0.156	PCA	CBP	15.405
152	3	0.089	PCA	P300	3.899			152	2	0.158	PCA	CBP	18.02
153	3	0.339	PCA	P300	2.921			153	2	0.237	PCA	CBP	13.886
154	3	0.113	PCA	P300	1.06			154	2	0.129	PCA	CBP	11.727
155	3	0.135	PCA	P300	3.329			155	2	0.248	PCA	CBP	15.592
156	3	0.163	PCA	P300	0.006			156	2	0.06	PCA	CBP	0.264
157	3	0.117	PCA	P300	0.079			157	2	0.116	PCA	CBP	15.215
158	3	0.118	PCA	P300	8.582			158	2	0.114	PCA	CBP	4.057
159	3	0.06	PCA	P300	0.113			159	2	0.081	PCA	CBP	12.498
160	3	0.35	PCA	P300	18.346			160	2	0.125	PCA	CBP	3.321
161	3	0.118	PCA	P300	7.472			161	2	0.137	PCA	CBP	3.907
162	3	0.076	PCA	P300	8.234			162	2	0.302	PCA	CBP	2.236
163	3	0.244	PCA	P300	2.386			163	2	0.105	PCA	CBP	20.539
164	3	0.123	PCA	P300	0.068			164	2	0.195	PCA	CBP	25.268
165	3	0.105	PCA	P300	2.355			165	2	0.141	PCA	CBP	10.296
166	3	0.127	PCA	P300	0.011			166	2	0.282	PCA	CBP	2.777
167	3	0.18	PCA	P300	4.681			167	2	0.19	PCA	CBP	20.465
168	3	0.121	PCA	P300	4.579			168	2	0.194	PCA	CBP	14.824
169	3	0.087	PCA	P300	5.919			169	2	0.12	PCA	CBP	2.896
170	3	0.068	PCA	P300	3.003			170	2	0.187	PCA	CBP	9.962
171	3	0.225	PCA	P300	0.513			171	2	0.087	PCA	CBP	17.159
172	3	0.079	PCA	P300	0.011			172	2	0.123	PCA	CBP	11.792
173	3	0.095	PCA	P300	4.165			173	2	0.144	PCA	CBP	0.431
174	3	0.126	PCA	P300	0.349			174	2	0.151	PCA	CBP	17.507
175	3	0.168	PCA	P300	0.028			175	2	0.191	PCA	CBP	0.017
176	3	0.254	PCA	P300	1.689			176	2	0.452	PCA	CBP	18.859
177	3	0.122	PCA	P300	4.261			177	2	0.176	PCA	CBP	10.662
178	3	0.138	PCA	P300	0.009			178	2	0.095	PCA	CBP	0.357
179	3	0.132	PCA	P300	4.582			179	2	0.132	PCA	CBP	2.556
180	3	0.116	PCA	P300	0.023			180	2	0.126	PCA	CBP	0.918
181	3	0.11	PCA	P300	1			181	2	0.255	PCA	CBP	5.148
182	3	0.092	PCA	P300	1.533			182	2	0.147	PCA	CBP	18.952
183	3	0.127	PCA	P300	7.574			183	2	0.152	PCA	CBP	0.099
184	3	0.132	PCA	P300	6.361			184	2	0.237	PCA	CBP	32.297
185	3	0.16	PCA	P300	0.006			185	2	0.222	PCA	CBP	11.784
186	3	0.128	PCA	P300	8.064			186	2	0.231	PCA	CBP	12.336
187	3	0.156	PCA	P300	0.805			187	2	0.18	PCA	CBP	14.532
188	3	0.134	PCA	P300	2.757			188	2	0.285	PCA	CBP	21.769
189	3	0.174	PCA	P300	0.955			189	2	0.229	PCA	CBP	4.919
190	3	0.17	PCA	P300	4.27			190	2	0.135	PCA	CBP	16.079
191	3	0.241	PCA	P300	4.199			191	2	0.122	PCA	CBP	0.346
192	3	0.101	PCA	P300	7.415			192	2	0.167	PCA	CBP	6.571
193	3	0.173	PCA	P300	5.165			193	2	0.168	PCA	CBP	2.006
194	3	0.2	PCA	P300	0.04			194	2	0.259	PCA	CBP	0.057
195	3	0.164	PCA	P300	11.628			195	2	0.164	PCA	CBP	19.584
196	3	0.138	PCA	P300	2.153			196	2	0.111	PCA	CBP	0.649
197	3	0.086	PCA	P300	5.409			197	2	0.341	PCA	CBP	0.023
198	3	0.144	PCA	P300	2.833			198	2	0.229	PCA	CBP	14.937
199	3	0.112	PCA	P300	5.097			199	2	0.117	PCA	CBP	6.622
200	3	0.125	PCA	P300	5.99			200	2	0.113	PCA	CBP	13.348
201	3	0.202	PCA	P300	1.153			201	2	0.116	PCA	CBP	15.901
202	3	0.155	PCA	P300	3.74			202	2	0.176	PCA	CBP	14.272
203	3	0.162	PCA	P300	0.003			203	2	0.234	PCA	CBP	3.666
204	3	0.127	PCA	P300	9.152			204	2	0.136	PCA	CBP	16.668
205	3	0.214	PCA	P300	0.164			205	2	0.092	PCA	CBP	4.08
206	3	0.2	PCA	P300	0.428			206	2	0.203	PCA	CBP	11.534
207	3	0.17	PCA	P300	6.31			207	2	0.117	PCA	CBP	10.373
208	3	0.13	PCA	P300	3.278			208	2	0.097	PCA	CBP	6.131
209	3	0.124	PCA	P300	11.625			209	2	0.139	PCA	CBP	2.097
210	3	0.173	PCA	P300	1.301			210	2	0.116	PCA	CBP	5.749
211	3	0.11	PCA	P300	11.611			211	2	0.151	PCA	CBP	10.347
212	3	0.106	PCA	P300	0.071			212	2	0.246	PCA	CBP	18.264
213	3	0.14	PCA	P300	3.125			213	2	0.164	PCA	CBP	16.64
214	3	0.118	PCA	P300	5.667			214	2	0.258	PCA	CBP	17.125
215	3	0.108	PCA	P300	0.187			215	2	0.105	PCA	CBP	12.832
216	3	0.121	PCA	P300	2.185			216	2	0.082	PCA	CBP	14.629
217	3	0.182	PCA	P300	5.74			217	2	0.081	PCA	CBP	0.017
218	3	0.151	PCA	P300	4.327			218	2	0.086	PCA	CBP	0.031
219	3	0.183	PCA	P300	1.159			219	2	0.106	PCA	CBP	16.241
220	3	0.122	PCA	P300	6.531			220	2	0.138	PCA	CBP	15.122
221	3	0.176	PCA	P300	0.142			221	2	0.083	PCA	CBP	0.893
222	3	0.111	PCA	P300	0.003			222	2	0.126	PCA	CBP	0.451
223	3	0.165	PCA	P300	6.545			223	2	0.107	PCA	CBP	11.832
224	3	0.153	PCA	P300	4.627			224	2	0.052	PCA	CBP	1.49
225	3	0.057	PCA	P300	0.196			225	2	0.125	PCA	CBP	6.979
226	3	0.083	PCA	P300	0.003			226	2	0.144	PCA	CBP	15.736
227	3	0.164	PCA	P300	0.003			227	2	0.273	PCA	CBP	13.334
228	3	0.15	PCA	P300	3.142			228	2	0.147	PCA	CBP	2.179
229	3	0.099	PCA	P300	1.184			229	2	0.346	PCA	CBP	20.003
230	3	0.179	PCA	P300	2.363			230	2	0.208	PCA	CBP	1.986
231	3	0.138	PCA	P300	2.173			231	2	0.099	PCA	CBP	0.003
232	3	0.203	PCA	P300	4.479			232	2	0.147	PCA	CBP	11.614
233	3	0.196	PCA	P300	12.555			233	2	0.206	PCA	CBP	1.204
234	3	0.142	PCA	P300	4.474			234	2	0.09	PCA	CBP	12.81
235	3	0.107	PCA	P300	10.226			235	2	0.141	PCA	CBP	15.581
236	3	0.077	PCA	P300	0.003			236	4	0.115	NAT	CBP	0.116
237	3	0.182	PCA	P300	3.02			237	4	0.132	PCA	CBP	0.014
238	3	0.154	PCA	P300	9.809			238	4	0.103	PCA	CBP	0.082
239	3	0.055	PCA	P300	0.666			239	4	0.087	PCA	CBP	8.177
240	4	0.141	NAT	P300	0.003			240	4	0.098	PCA	CBP	0.003
241	4	0.099	NAT	P300	0.011			241	4	0.149	PCA	CBP	8.642
242	4	0.073	NAT	P300	0.014			242	4	0.09	PCA	CBP	0.635
243	4	0.072	PCA	P300	0.003			243	4	0.101	PCA	CBP	0.003
244	4	0.112	PCA	P300	0.003			244	4	0.072	PCA	CBP	0.972
245	4	0.195	PCA	P300	0.017			245	4	0.111	PCA	CBP	0.793
246	4	0.154	PCA	P300	0.533			246	4	0.125	PCA	CBP	0.065
247	4	0.199	PCA	P300	0.221			247	4	0.101	PCA	CBP	11.94
248	4	0.151	PCA	P300	0.026			248	4	0.11	PCA	CBP	1.68
249	4	0.108	PCA	P300	0.006			249	4	0.094	PCA	CBP	4.117
250	4	0.232	PCA	P300	0.434			250	4	0.146	PCA	CBP	1.703
251	4	0.149	PCA	P300	0.363			251	4	0.104	PCA	CBP	1.369
252	4	0.175	PCA	P300	0.853			252	4	0.139	PCA	CBP	0.929
253	4	0.172	PCA	P300	0.368			253	4	0.103	PCA	CBP	1.641
254	4	0.158	PCA	P300	0.53			254	4	0.104	PCA	CBP	12.342
255	4	0.127	PCA	P300	0.009			255	4	0.102	PCA	CBP	11.699
256	4	0.097	PCA	P300	0.102			256	4	0.077	PCA	CBP	4.562
257	4	0.137	PCA	P300	0.003			257	4	0.097	PCA	CBP	2.833
258	4	0.159	PCA	P300	0.009			258	4	0.126	PCA	CBP	10.155
259	4	0.169	PCA	P300	2.352			259	4	0.111	PCA	CBP	8.645
260	4	0.156	PCA	P300	0.456			260	4	0.105	PCA	CBP	0.119
261	4	0.102	PCA	P300	0.068			261	4	0.083	PCA	CBP	4.749
262	4	0.121	PCA	P300	0.014			262	4	0.102	PCA	CBP	8.948
263	4	0.202	PCA	P300	0.011			263	4	0.126	PCA	CBP	9.234
264	4	0.171	PCA	P300	0.009			264	4	0.131	PCA	CBP	14.728
265	4	0.075	PCA	P300	0.003			265	4	0.128	PCA	CBP	9.724
266	4	0.138	PCA	P300	0.108			266	4	0.152	PCA	CBP	7.015
267	4	0.212	PCA	P300	0.023			267	4	0.131	PCA	CBP	0.303
268	4	0.162	PCA	P300	0.006			268	4	0.118	PCA	CBP	5.27
269	4	0.25	PCA	P300	0.266			269	4	0.106	PCA	CBP	0.057
270	4	0.11	PCA	P300	0.006			270	4	0.083	PCA	CBP	5.176
271	4	0.091	PCA	P300	0.034			271	4	0.096	PCA	CBP	0.493
272	4	0.08	PCA	P300	0.003			272	4	0.066	PCA	CBP	0.054
273	4	0.15	PCA	P300	0.011			273	4	0.106	PCA	CBP	0.864
274	4	0.113	PCA	P300	1.621			274	4	0.146	PCA	CBP	12.594
275	4	0.105	PCA	P300	0.003			275	4	0.092	PCA	CBP	13.178
276	4	0.171	PCA	P300	0.017			276	4	0.1	PCA	CBP	2.93
277	4	0.161	PCA	P300	0.017			277	4	0.125	PCA	CBP	0.003
278	4	0.228	PCA	P300	0.595			278	4	0.096	PCA	CBP	11.093
279	5	0.201	NAT	P300	0.014			279	4	0.134	PCA	CBP	3.828
280	5	0.408	NAT	P300	0.017			280	4	0.127	PCA	CBP	0.026
281	5	0.205	NAT	P300	0.142			281	4	0.123	PCA	CBP	0.003
282	5	0.19	NAT	P300	0.417			282	4	0.091	PCA	CBP	6.469
283	5	0.436	NAT	P300	0.014			283	4	0.108	PCA	CBP	9.444
284	5	0.227	PCA	P300	0.128			284	4	0.083	PCA	CBP	3.72
285	5	0.271	PCA	P300	4.256			285	4	0.102	PCA	CBP	3.732
286	5	0.122	PCA	P300	0.04			286	4	0.133	PCA	CBP	0.303
287	5	0.361	PCA	P300	0.159			287	4	0.072	PCA	CBP	4.276
288	5	0.271	PCA	P300	2.808			288	4	0.056	PCA	CBP	6.205
289	5	0.19	PCA	P300	0.006			289	4	0.083	PCA	CBP	0.043
290	5	0.226	PCA	P300	0.108			290	4	0.106	PCA	CBP	0.051
291	5	0.155	PCA	P300	14.093			291	4	0.091	PCA	CBP	1.091
292	5	0.128	PCA	P300	0.405			292	4	0.126	PCA	CBP	2.638
293	5	0.408	PCA	P300	0.224			293	4	0.069	PCA	CBP	0.266
294	5	0.174	PCA	P300	2.4			294	4	0.119	PCA	CBP	2.927
295	5	0.178	PCA	P300	4.448			295	4	0.107	PCA	CBP	7.282
296	5	0.118	PCA	P300	0.111			296	4	0.104	PCA	CBP	17.164
297	5	0.167	PCA	P300	0.221			297	4	0.068	PCA	CBP	6.622
298	5	0.276	PCA	P300	2.661			298	4	0.114	PCA	CBP	2.59
299	5	0.26	PCA	P300	3.42			299	4	0.119	PCA	CBP	19.644
300	5	0.225	PCA	P300	8.829			300	4	0.103	PCA	CBP	0.009
301	5	0.061	PCA	P300	0.414			301	4	0.155	PCA	CBP	0.955
302	5	0.246	PCA	P300	8.22			302	4	0.135	PCA	CBP	8.166
303	5	0.126	PCA	P300	1.091			303	4	0.117	PCA	CBP	0.842
304	5	0.231	PCA	P300	3.015			304	4	0.074	PCA	CBP	0.062
305	5	0.3	PCA	P300	4.658			305	4	0.073	PCA	CBP	0.006
306	5	0.174	PCA	P300	0.742			306	4	0.086	PCA	CBP	11.158
307	5	0.133	PCA	P300	0.326			307	4	0.112	PCA	CBP	1.745
308	5	0.115	PCA	P300	7.962			308	4	0.132	PCA	CBP	7.387
309	5	0.18	PCA	P300	5.145			309	4	0.083	PCA	CBP	12.838
310	5	0.205	PCA	P300	0.876			310	4	0.153	PCA	CBP	6.46
311	5	0.178	PCA	P300	6.508			311	4	0.121	PCA	CBP	13.997
312	5	0.168	PCA	P300	0.961			312	4	0.201	PCA	CBP	3.103
313	5	0.19	PCA	P300	6.956			313	4	0.107	PCA	CBP	11.345
314	5	0.296	PCA	P300	7.517			314	4	0.098	PCA	CBP	0.822
315	5	0.165	PCA	P300	9.568			315	4	0.103	PCA	CBP	0.139
316	5	0.137	PCA	P300	7.401			316	4	0.092	PCA	CBP	6.766
317	5	0.165	PCA	P300	0.431			317	4	0.118	PCA	CBP	0.167
318	5	0.081	PCA	P300	0.221			318	4	0.119	PCA	CBP	4.771
319	5	0.191	PCA	P300	0.147			319	4	0.156	PCA	CBP	1.023
320	5	0.192	PCA	P300	0.329			320	4	0.126	PCA	CBP	8.254
321	5	0.35	PCA	P300	4.27			321	4	0.173	PCA	CBP	1.796
322	5	0.145	PCA	P300	7.435			322	4	0.107	PCA	CBP	7.636
323	5	0.166	PCA	P300	14.855			323	4	0.113	PCA	CBP	0.374
324	5	0.136	PCA	P300	0.479			324	4	0.143	PCA	CBP	8.203
325	5	0.134	PCA	P300	5.687			325	4	0.152	PCA	CBP	6.063
326	5	0.145	PCA	P300	0.955			326	4	0.115	PCA	CBP	11.741
327	5	0.079	PCA	P300	0.258			327	4	0.068	PCA	CBP	7.65
328	5	0.172	PCA	P300	7.154			328	4	0.136	PCA	CBP	11.263
329	5	0.068	PCA	P300	0.142			329	4	0.16	PCA	CBP	2.21
330	5	0.241	PCA	P300	5.95			330	4	0.108	PCA	CBP	11.968
331	5	0.208	PCA	P300	0.198			331	4	0.123	PCA	CBP	12.084
332	5	0.123	PCA	P300	7.041			332	4	0.158	PCA	CBP	12.07
333	5	0.242	PCA	P300	0.184			333	4	0.127	PCA	CBP	8.259
334	5	0.235	PCA	P300	12.572			334	4	0.08	PCA	CBP	3.25
335	5	0.205	PCA	P300	5.123			335	4	0.118	PCA	CBP	0.125
336	5	0.436	PCA	P300	5.417			336	4	0.132	PCA	CBP	3.559
337	5	0.142	PCA	P300	0.672			337	4	0.135	PCA	CBP	0.847
338	5	0.189	PCA	P300	0.02			338	4	0.133	PCA	CBP	15.708
339	5	0.128	PCA	P300	0.201			339	4	0.105	PCA	CBP	12.736
340	5	0.139	PCA	P300	0.122			340	4	0.081	PCA	CBP	0.017
341	5	0.298	PCA	P300	3.244			341	4	0.128	PCA	CBP	11.566
342	5	0.124	PCA	P300	0.173			342	4	0.172	PCA	CBP	2.697
343	5	0.242	PCA	P300	0.51			343	4	0.126	PCA	CBP	10.333
344	5	0.282	PCA	P300	0.589			344	4	0.13	PCA	CBP	14.895
345	5	0.19	PCA	P300	0.201			345	4	0.095	PCA	CBP	10.294
346	5	0.077	PCA	P300	0.411			346	4	0.089	PCA	CBP	0.238
347	5	0.198	PCA	P300	0.941			347	4	0.156	PCA	CBP	7.783
348	5	0.201	PCA	P300	0.119			348	4	0.092	PCA	CBP	0.241
349	5	0.218	PCA	P300	0.544			349	4	0.127	PCA	CBP	13.461
350	5	0.214	PCA	P300	0.003			350	4	0.135	PCA	CBP	8.268
351	5	0.161	PCA	P300	6.134			351	4	0.086	PCA	CBP	0.23
352	5	0.229	PCA	P300	0.269			352	4	0.096	PCA	CBP	1.989
353	5	0.205	PCA	P300	2.641			353	4	0.123	PCA	CBP	0.921
354	5	0.316	PCA	P300	0.765			354	4	0.062	PCA	CBP	0.247
355	5	0.21	PCA	P300	2.332			355	5	0.28	NAT	CBP	0.051
356	5	0.262	PCA	P300	0.014			356	5	0.08	NAT	CBP	0.904
357	5	0.258	PCA	P300	2.128			357	5	0.069	PCA	CBP	3.287
358	5	0.103	PCA	P300	0.533			358	5	0.104	PCA	CBP	25.588
359	6	0.348	NAT	P300	0.55			359	5	0.083	PCA	CBP	20.961
360	6	0.189	NAT	P300	0.997			360	5	0.053	PCA	CBP	11.948
361	6	0.166	NAT	P300	3.292			361	5	0.155	PCA	CBP	37.074
362	6	0.298	NAT	P300	0.499			362	5	0.073	PCA	CBP	7.185
363	6	0.142	NAT	P300	0.02			363	5	0.201	PCA	CBP	28.373
364	6	0.155	NAT	P300	0.235			364	5	0.192	PCA	CBP	23.715
365	6	0.057	NAT	P300	8.452			365	5	0.089	PCA	CBP	19.74
366	6	0.074	NAT	P300	7.222			366	5	0.185	PCA	CBP	0.49
367	6	0.16	NAT	P300	0.252			367	5	0.106	PCA	CBP	19.071
368	6	0.143	NAT	P300	0.051			368	5	0.201	PCA	CBP	11.628
369	6	0.168	NAT	P300	1.119			369	5	0.099	PCA	CBP	17.734
370	6	0.152	NAT	P300	1.938			370	5	0.147	PCA	CBP	21.12
371	6	0.242	NAT	P300	0.28			371	5	0.116	PCA	CBP	4.1
372	6	0.143	NAT	P300	10.543			372	5	0.069	PCA	CBP	6.273
373	6	0.152	NAT	P300	4.242			373	5	0.129	PCA	CBP	3.111
374	6	0.197	NAT	P300	3.842			374	5	0.099	PCA	CBP	24.367
375	6	0.102	PCA	P300	4.448			375	5	0.16	PCA	CBP	18.819
376	6	0.145	PCA	P300	0.045			376	5	0.112	PCA	CBP	21.137
377	6	0.105	PCA	P300	1.459			377	5	0.137	PCA	CBP	24.571
378	6	0.091	PCA	P300	0.062			378	5	0.138	PCA	CBP	9.721
379	6	0.175	PCA	P300	13.883			379	5	0.166	PCA	CBP	28.345
380	6	0.099	PCA	P300	3.57			380	5	0.11	PCA	CBP	27.073
381	6	0.118	PCA	P300	6.712			381	5	0.075	PCA	CBP	3.162
382	6	0.179	PCA	P300	1.711			382	5	0.161	PCA	CBP	1.23
383	6	0.155	PCA	P300	0.357			383	5	0.158	PCA	CBP	7.347
384	6	0.168	PCA	P300	5.587			384	5	0.077	PCA	CBP	11.645
385	6	0.17	PCA	P300	4.083			385	5	0.138	PCA	CBP	32.02
386	6	0.114	PCA	P300	4.052			386	5	0.107	PCA	CBP	18.091
387	6	0.214	PCA	P300	21.281			387	5	0.129	PCA	CBP	20.712
388	6	0.238	PCA	P300	5.375			388	5	0.081	PCA	CBP	16.677
389	6	0.104	PCA	P300	0.003			389	5	0.099	PCA	CBP	4.25
390	6	0.157	PCA	P300	0.218			390	5	0.077	PCA	CBP	15.94
391	6	0.163	PCA	P300	7.231			391	5	0.109	PCA	CBP	0.017
392	6	0.15	PCA	P300	3.89			392	5	0.156	PCA	CBP	7.401
393	6	0.158	PCA	P300	0.468			393	5	0.133	PCA	CBP	24.472
394	6	0.128	PCA	P300	1.32			394	5	0.092	PCA	CBP	2.066
395	6	0.105	PCA	P300	7.313			395	5	0.101	PCA	CBP	13.674
396	6	0.171	PCA	P300	0.618			396	5	0.122	PCA	CBP	30.889
397	6	0.105	PCA	P300	2.525			397	5	0.091	PCA	CBP	15.694
398	6	0.237	PCA	P300	6.078			398	5	0.115	PCA	CBP	9.118
399	6	0.19	PCA	P300	5.151			399	5	0.133	PCA	CBP	29.319
400	6	0.075	PCA	P300	2.006			400	5	0.148	PCA	CBP	21.831
401	6	0.085	PCA	P300	4.842			401	5	0.167	PCA	CBP	14.005
402	6	0.146	PCA	P300	0.431			402	5	0.126	PCA	CBP	12.305
403	6	0.111	PCA	P300	0.244			403	5	0.182	PCA	CBP	26.631
404	6	0.119	PCA	P300	5.953			404	5	0.109	PCA	CBP	14.255
405	6	0.122	PCA	P300	0.592			405	5	0.1	PCA	CBP	17.269
406	6	0.102	PCA	P300	13.96			406	5	0.318	PCA	CBP	8.596
407	6	0.111	PCA	P300	0.204			407	5	0.189	PCA	CBP	27.832
408	6	0.091	PCA	P300	13.977			408	5	0.137	PCA	CBP	15.266
409	6	0.155	PCA	P300	0.009			409	5	0.067	PCA	CBP	1.496
410	6	0.123	PCA	P300	16.887			410	5	0.16	PCA	CBP	26.166
411	6	0.099	PCA	P300	1.941			411	5	0.104	PCA	CBP	11.237
412	6	0.107	PCA	P300	2.61			412	5	0.145	PCA	CBP	17.765
413	6	0.105	PCA	P300	3.097			413	5	0.2	PCA	CBP	31.289
414	6	0.072	PCA	P300	0.162			414	5	0.111	PCA	CBP	24.8
415	6	0.136	PCA	P300	6.899			415	5	0.103	PCA	CBP	16.377
416	6	0.052	PCA	P300	4.278			416	5	0.107	PCA	CBP	23.542
417	6	0.12	PCA	P300	0.145			417	5	0.071	PCA	CBP	16.235
418	6	0.098	PCA	P300	10.274			418	5	0.096	PCA	CBP	15.688
419	6	0.125	PCA	P300	1.167			419	5	0.115	PCA	CBP	13.314
420	6	0.094	PCA	P300	0.385			420	5	0.093	PCA	CBP	16.057
421	6	0.062	PCA	P300	0.683			421	5	0.111	PCA	CBP	0.028
422	6	0.247	PCA	P300	2.663			422	5	0.098	PCA	CBP	0.181
423	6	0.185	PCA	P300	8.126			423	5	0.104	PCA	CBP	1.51
424	6	0.086	PCA	P300	8.534			424	5	0.176	PCA	CBP	26.415
425	6	0.116	PCA	P300	11.812			425	5	0.094	PCA	CBP	0.006
426	6	0.132	PCA	P300	10.534			426	5	0.133	PCA	CBP	10.364
427	6	0.151	PCA	P300	14.49			427	5	0.233	PCA	CBP	9.716
428	6	0.124	PCA	P300	9.656			428	5	0.085	PCA	CBP	17.694
429	6	0.181	PCA	P300	0.38			429	5	0.13	PCA	CBP	0.028
430	6	0.113	PCA	P300	19.298			430	5	0.142	PCA	CBP	7.29
431	6	0.145	PCA	P300	0.357			431	5	0.114	PCA	CBP	10.444
432	6	0.08	PCA	P300	3.899			432	5	0.066	PCA	CBP	0.003
433	6	0.176	PCA	P300	0.068			433	5	0.12	PCA	CBP	21.774
434	6	0.124	PCA	P300	2.397			434	5	0.079	PCA	CBP	10.642
435	6	0.15	PCA	P300	3.632			435	5	0.064	PCA	CBP	2.213
436	6	0.07	PCA	P300	0.825			436	5	0.124	PCA	CBP	15.085
437	6	0.153	PCA	P300	10.608			437	5	0.069	PCA	CBP	8.704
438	6	0.067	PCA	P300	0.026			438	5	0.156	PCA	CBP	20.944
439	6	0.098	PCA	P300	9.469			439	5	0.127	PCA	CBP	13.016
440	6	0.176	PCA	P300	13.674			440	5	0.141	PCA	CBP	25.095
441	6	0.12	PCA	P300	5.732			441	5	0.067	PCA	CBP	15.045
442	6	0.118	PCA	P300	4.372			442	5	0.092	PCA	CBP	20.802
443	6	0.11	PCA	P300	0.303			443	5	0.084	PCA	CBP	20.148
444	6	0.151	PCA	P300	6.93			444	5	0.098	PCA	CBP	20.607
445	6	0.166	PCA	P300	0.011			445	5	0.112	PCA	CBP	17.728
446	6	0.175	PCA	P300	7.117			446	5	0.13	PCA	CBP	17.541
447	6	0.153	PCA	P300	4.409			447	5	0.067	PCA	CBP	5.395
448	6	0.072	PCA	P300	6.984			448	5	0.126	PCA	CBP	17.176
449	6	0.153	PCA	P300	13.96			449	5	0.064	PCA	CBP	14.473
450	6	0.101	PCA	P300	8.398			450	5	0.071	PCA	CBP	17.275
451	6	0.116	PCA	P300	13.405			451	5	0.108	PCA	CBP	26.767
452	6	0.165	PCA	P300	0.122			452	5	0.09	PCA	CBP	17.145
453	6	0.117	PCA	P300	8.755			453	5	0.076	PCA	CBP	16.212
454	7	0.077	NAT	P300	0.128			454	5	0.08	PCA	CBP	0.929
455	7	0.067	NAT	P300	2.992			455	5	0.079	PCA	CBP	0.079
456	7	0.168	NAT	P300	0.643			456	5	0.145	PCA	CBP	28.617
457	7	0.077	NAT	P300	3.502			457	5	0.092	PCA	CBP	15.337
458	7	0.072	NAT	P300	0.139			458	5	0.172	PCA	CBP	15.249
459	7	0.052	NAT	P300	0.014			459	5	0.084	PCA	CBP	21.08
460	7	0.082	NAT	P300	0.173			460	5	0.122	PCA	CBP	0.295
461	7	0.065	NAT	P300	0.04			461	5	0.12	PCA	CBP	24.052
462	7	0.068	NAT	P300	0.045			462	5	0.095	PCA	CBP	20.587
463	7	0.088	NAT	P300	0.003			463	5	0.134	PCA	CBP	1.476
464	7	0.174	NAT	P300	0.646			464	5	0.07	PCA	CBP	14.918
465	7	0.06	NAT	P300	0.315			465	5	0.134	PCA	CBP	31.716
466	7	0.062	NAT	P300	0.575			466	5	0.139	PCA	CBP	28.654
467	7	0.06	NAT	P300	0.13			467	5	0.114	PCA	CBP	2.119
468	7	0.082	NAT	P300	0.009			468	5	0.13	PCA	CBP	27.347
469	7	0.11	NAT	P300	0.003			469	5	0.053	PCA	CBP	11.515
470	7	0.085	PCA	P300	1.519			470	5	0.077	PCA	CBP	18.697
471	7	0.082	PCA	P300	1.428			471	5	0.066	PCA	CBP	3.638
472	7	0.081	PCA	P300	1.813			472	5	0.103	PCA	CBP	2.136
473	7	0.074	PCA	P300	5.777			473	5	0.077	PCA	CBP	9.398
474	7	0.15	PCA	P300	7.338			474	5	0.16	PCA	CBP	21.567
475	7	0.176	PCA	P300	3.868			475	5	0.072	PCA	CBP	5.179
476	7	0.189	PCA	P300	3.525			476	5	0.119	PCA	CBP	22.344
477	7	0.198	PCA	P300	0.011			477	5	0.088	PCA	CBP	18.034
478	7	0.08	PCA	P300	2			478	5	0.103	PCA	CBP	21.649
479	7	0.107	PCA	P300	1.522			479	5	0.133	PCA	CBP	0.017
480	7	0.18	PCA	P300	7.106			480	5	0.083	PCA	CBP	20.649
481	7	0.2	PCA	P300	9.072			481	5	0.06	PCA	CBP	4.307
482	7	0.111	PCA	P300	1.383			482	5	0.091	PCA	CBP	10.636
483	7	0.165	PCA	P300	11.906			483	5	0.083	PCA	CBP	12.254
484	7	0.101	PCA	P300	6.851			484	5	0.069	PCA	CBP	9.959
485	7	0.053	PCA	P300	4.171			485	5	0.077	PCA	CBP	13.014
486	7	0.152	PCA	P300	2.301			486	5	0.119	PCA	CBP	27.639
487	7	0.081	PCA	P300	4.097			487	5	0.147	PCA	CBP	22.434
488	7	0.13	PCA	P300	6.256			488	5	0.113	PCA	CBP	19.428
489	7	0.128	PCA	P300	5.984			489	5	0.173	PCA	CBP	28.923
490	7	0.072	PCA	P300	0.159			490	5	0.116	PCA	CBP	14.884
491	7	0.116	PCA	P300	2.796			491	5	0.082	PCA	CBP	12.189
492	7	0.136	PCA	P300	11.622			492	5	0.118	PCA	CBP	20.683
493	7	0.124	PCA	P300	5.545			493	5	0.076	PCA	CBP	14.966
494	7	0.121	PCA	P300	5.953			494	5	0.103	PCA	CBP	24.29
495	7	0.089	PCA	P300	0.108			495	5	0.146	PCA	CBP	0.096
496	7	0.153	PCA	P300	2.958			496	5	0.087	PCA	CBP	4.134
497	7	0.132	PCA	P300	0.343			497	5	0.076	PCA	CBP	11.767
498	7	0.122	PCA	P300	4.624			498	5	0.114	PCA	CBP	15.864
499	7	0.093	PCA	P300	4.78			499	5	0.11	PCA	CBP	17.383
500	7	0.167	PCA	P300	8.05			500	5	0.098	PCA	CBP	22.959
501	7	0.149	PCA	P300	1.539			501	5	0.095	PCA	CBP	13.41
502	7	0.134	PCA	P300	2.04			502	5	0.133	PCA	CBP	20.397
503	7	0.122	PCA	P300	9.358			503	5	0.061	PCA	CBP	1.935
504	7	0.139	PCA	P300	7.12			504	5	0.14	PCA	CBP	16.833
505	7	0.076	PCA	P300	6.783			505	5	0.082	PCA	CBP	12.886
506	7	0.114	PCA	P300	6.137			506	5	0.107	PCA	CBP	15.694
507	7	0.117	PCA	P300	4.967			507	5	0.092	PCA	CBP	17.037
508	7	0.114	PCA	P300	5.208			508	5	0.057	PCA	CBP	8.174
509	7	0.152	PCA	P300	4.434			509	5	0.076	PCA	CBP	16.975
510	7	0.144	PCA	P300	7.231			510	5	0.069	PCA	CBP	13.492
511	7	0.137	PCA	P300	2.315			511	5	0.132	PCA	CBP	14.215
512	7	0.098	PCA	P300	2.312			512	5	0.076	PCA	CBP	18.513
513	7	0.134	PCA	P300	14.886			513	5	0.085	PCA	CBP	0.147
514	7	0.097	PCA	P300	0.011			514	5	0.075	PCA	CBP	10.073
515	7	0.099	PCA	P300	10.444			515	3	0.129	NAT	CBP	0.315
516	7	0.116	PCA	P300	1.332			516	3	0.127	NAT	CBP	0.014
517	7	0.119	PCA	P300	1.091			517	3	0.134	NAT	CBP	0.006
518	7	0.126	PCA	P300	1.122			518	3	0.225	NAT	CBP	0.74
519	7	0.103	PCA	P300	1.403			519	3	0.166	NAT	CBP	0.011
520	7	0.087	PCA	P300	4.378			520	3	0.134	NAT	CBP	0.088
521	7	0.111	PCA	P300	13.144			521	3	0.119	NAT	CBP	0.088
522	7	0.12	PCA	P300	7.007			522	3	0.133	NAT	CBP	0.683
523	7	0.11	PCA	P300	0.317			523	3	0.132	NAT	CBP	0.213
524	7	0.091	PCA	P300	1.55			524	3	0.123	NAT	CBP	0.133
525	7	0.102	PCA	P300	5.383			525	3	0.162	NAT	CBP	0.051
526	7	0.18	PCA	P300	8.305			526	3	0.122	NAT	CBP	0.431
527	7	0.053	PCA	P300	2.204			527	3	0.074	NAT	CBP	0.564
528	7	0.066	PCA	P300	2.247			528	3	0.182	NAT	CBP	1.689
529	7	0.058	PCA	P300	4.117			529	3	0.065	NAT	CBP	0.504
530	7	0.124	PCA	P300	0.36			530	3	0.086	NAT	CBP	0.034
531	7	0.063	PCA	P300	0.215			531	3	0.171	NAT	CBP	0.312
532	7	0.202	PCA	P300	3.324			532	3	0.146	NAT	CBP	0.003
533	7	0.111	PCA	P300	5.565			533	3	0.137	NAT	CBP	0.009
534	7	0.093	PCA	P300	2.85			534	3	0.215	NAT	CBP	0.009
535	7	0.117	PCA	P300	1.813			535	3	0.109	NAT	CBP	0.077
536	7	0.122	PCA	P300	1.329			536	3	0.179	NAT	CBP	0.003
537	7	0.089	PCA	P300	2.59			537	3	0.142	NAT	CBP	0.969
538	7	0.088	PCA	P300	0.303			538	3	0.106	NAT	CBP	1.179
539	7	0.127	PCA	P300	0.176			539	3	0.127	NAT	CBP	0.15
540	7	0.08	PCA	P300	6.851			540	3	0.062	NAT	CBP	0.388
541	7	0.084	PCA	P300	7.738			541	3	0.204	NAT	CBP	0.266
542	7	0.121	PCA	P300	1.646			542	3	0.177	NAT	CBP	0.119
543	7	0.124	PCA	P300	4.468			543	3	0.091	NAT	CBP	0.02
544	7	0.135	PCA	P300	1.635			544	3	0.138	NAT	CBP	3.485
545	7	0.105	PCA	P300	4.984			545	3	0.145	NAT	CBP	1
546	7	0.109	PCA	P300	2.581			546	3	0.08	NAT	CBP	0.371
547	7	0.143	PCA	P300	1.745			547	3	0.083	NAT	CBP	3.139
548	7	0.105	PCA	P300	0.045			548	3	0.056	NAT	CBP	0.009
549	7	0.12	PCA	P300	3.015			549	3	0.1	PCA	CBP	0.009
550	7	0.132	PCA	P300	0.003			550	3	0.187	PCA	CBP	3.094
551	7	0.115	PCA	P300	2.046			551	3	0.229	PCA	CBP	9.696
552	7	0.089	PCA	P300	0.003			552	3	0.168	PCA	CBP	7.083
553	7	0.065	PCA	P300	1.451			553	3	0.161	PCA	CBP	15.195
554	7	0.107	PCA	P300	5.069			554	3	0.191	PCA	CBP	4.601
555	7	0.096	PCA	P300	6.542			555	3	0.179	PCA	CBP	18.125
556	7	0.099	PCA	P300	1.099			556	3	0.147	PCA	CBP	9.761
557	7	0.1	PCA	P300	0.031			557	3	0.125	PCA	CBP	0.4
558	7	0.098	PCA	P300	1.632			558	3	0.119	PCA	CBP	14.096
559	7	0.126	PCA	P300	0.045			559	3	0.16	PCA	CBP	2.304
560	7	0.08	PCA	P300	2.692			560	3	0.169	PCA	CBP	0.02
561	7	0.125	PCA	P300	0.142			561	3	0.167	PCA	CBP	11.257
562	7	0.092	PCA	P300	0.932			562	3	0.136	PCA	CBP	0.774
563	7	0.193	PCA	P300	4.375			563	3	0.098	PCA	CBP	12.642
564	7	0.066	PCA	P300	3.423			564	3	0.079	PCA	CBP	3.355
565	7	0.077	PCA	P300	0.003			565	3	0.105	PCA	CBP	17.428
566	7	0.103	PCA	P300	0.507			566	3	0.084	PCA	CBP	1.017
567	7	0.125	PCA	P300	2.777			567	3	0.174	PCA	CBP	10.053
568	7	0.059	PCA	P300	0.553			568	3	0.083	PCA	CBP	3.08
569	7	0.119	PCA	P300	0.102			569	3	0.111	PCA	CBP	16.473
570	7	0.124	PCA	P300	1.184			570	3	0.152	PCA	CBP	5.837
571	7	0.075	PCA	P300	2.655			571	3	0.137	PCA	CBP	3.539
572	7	0.098	PCA	P300	5.049			572	3	0.095	PCA	CBP	7.021
573	7	0.116	PCA	P300	9.126			573	3	0.179	PCA	CBP	0.156
574	7	0.142	PCA	P300	0.071			574	3	0.188	PCA	CBP	14.283
575	7	0.064	PCA	P300	6.131			575	3	0.129	PCA	CBP	9.755
576	7	0.089	PCA	P300	6.191			576	3	0.118	PCA	CBP	0.751
577	7	0.147	PCA	P300	0.51			577	3	0.106	PCA	CBP	15.751
578	7	0.209	PCA	P300	13.546			578	3	0.124	PCA	CBP	0.048
579	7	0.129	PCA	P300	3.661			579	3	0.104	PCA	CBP	13.563
580	7	0.144	PCA	P300	3.564			580	3	0.103	PCA	CBP	7.599
581	7	0.115	PCA	P300	0.238			581	3	0.237	PCA	CBP	9.381
582	7	0.098	PCA	P300	2.763			582	3	0.134	PCA	CBP	16.847
583	7	0.124	PCA	P300	0.13			583	3	0.162	PCA	CBP	0.884
584	7	0.07	PCA	P300	1.371			584	3	0.146	PCA	CBP	19.797
585	7	0.095	PCA	P300	11.339			585	3	0.19	PCA	CBP	14.716
586	7	0.098	PCA	P300	1.241			586	3	0.072	PCA	CBP	10.583
587	7	0.108	PCA	P300	1.15			587	3	0.191	PCA	CBP	17.459
588	7	0.152	PCA	P300	0.034			588	3	0.055	PCA	CBP	2.576
589	7	0.099	PCA	P300	0.252			589	3	0.147	PCA	CBP	14.966
590	7	0.138	PCA	P300	8.367			590	3	0.1	PCA	CBP	10.387
591	7	0.124	PCA	P300	0.009			591	3	0.109	PCA	CBP	17.91
592	7	0.103	PCA	P300	0.034			592	3	0.166	PCA	CBP	12.736
593	7	0.123	PCA	P300	3.783			593	3	0.073	PCA	CBP	6.664
594	7	0.104	PCA	P300	0.201			594	3	0.102	PCA	CBP	14.011
595	7	0.099	PCA	P300	1.502			595	3	0.131	PCA	CBP	22.667
596	7	0.066	PCA	P300	1.553			596	3	0.14	PCA	CBP	0.009
597	7	0.109	PCA	P300	2.61			597	3	0.124	PCA	CBP	18.162
598	7	0.144	PCA	P300	0.32			598	3	0.117	PCA	CBP	5.466
599	7	0.094	PCA	P300	2.615			599	3	0.172	PCA	CBP	4.516
600	7	0.077	PCA	P300	0.315			600	3	0.12	PCA	CBP	17.377
601	7	0.081	PCA	P300	0.082			601	3	0.131	PCA	CBP	17.533
602	7	0.063	PCA	P300	1.156			602	3	0.141	PCA	CBP	9.2
603	7	0.113	PCA	P300	4.97			603	3	0.129	PCA	CBP	7.018
604	7	0.1	PCA	P300	6.075			604	3	0.073	PCA	CBP	4.485
605	7	0.137	PCA	P300	0.623			605	3	0.144	PCA	CBP	16.133
606	7	0.096	PCA	P300	1.462			606	3	0.221	PCA	CBP	11.92
607	7	0.105	PCA	P300	0.003			607	3	0.168	PCA	CBP	0.278
608	7	0.09	PCA	P300	0.408			608	3	0.154	PCA	CBP	13.801
609	7	0.093	PCA	P300	0.009			609	3	0.184	PCA	CBP	3.995
610	7	0.086	PCA	P300	4.106			610	3	0.15	PCA	CBP	10.325
611	7	0.117	PCA	P300	0.303			611	3	0.112	PCA	CBP	12.968
612	7	0.06	PCA	P300	7.894			612	3	0.106	PCA	CBP	20.261
613	7	0.125	PCA	P300	5.443			613	3	0.143	PCA	CBP	15.974
614	7	0.054	PCA	P300	0.003			614	3	0.072	PCA	CBP	8.843
615	7	0.093	PCA	P300	5.202			615	3	0.176	PCA	CBP	15.328
616	7	0.104	PCA	P300	4.788			616	3	0.11	PCA	CBP	12.657
617	7	0.131	PCA	P300	2.638			617	3	0.114	PCA	CBP	21.327
618	7	0.112	PCA	P300	0.196			618	3	0.112	PCA	CBP	12.778
619	7	0.083	PCA	P300	1.105			619	3	0.124	PCA	CBP	14.476
620	7	0.067	PCA	P300	0.026			620	3	0.082	PCA	CBP	0.711
621	7	0.076	PCA	P300	0.592			621	3	0.084	PCA	CBP	6.327
622	7	0.089	PCA	P300	2.479			622	3	0.199	PCA	CBP	9.934
623	7	0.114	PCA	P300	0.031			623	3	0.2	PCA	CBP	1.694
624	7	0.124	PCA	P300	0.011			624	3	0.184	PCA	CBP	18.785
625	7	0.078	PCA	P300	0.051			625	3	0.131	PCA	CBP	21.066
626	7	0.098	PCA	P300	0.414			626	3	0.063	PCA	CBP	3.695
627	7	0.147	PCA	P300	0.031			627	3	0.186	PCA	CBP	22.548
628	7	0.083	PCA	P300	3.63			628	3	0.188	PCA	CBP	19.697
629	7	0.1	PCA	P300	0.009			629	3	0.105	PCA	CBP	11.387
630	7	0.109	PCA	P300	5.389			630	3	0.13	PCA	CBP	13.538
631	7	0.078	PCA	P300	0.218			631	3	0.137	PCA	CBP	2.006
632	7	0.079	PCA	P300	3.825			632	3	0.082	PCA	CBP	5.168
633	8	0.134	NAT	P300	0.17			633	3	0.11	PCA	CBP	4.431
634	8	0.054	NAT	P300	0.003			634	3	0.116	PCA	CBP	18.697
635	8	0.054	NAT	P300	0.003			635	3	0.125	PCA	CBP	5.131
636	8	0.074	NAT	P300	0.011			636	3	0.077	PCA	CBP	13.13
637	8	0.136	NAT	P300	0.156			637	3	0.124	PCA	CBP	18.692
638	8	0.115	NAT	P300	0.167			638	3	0.31	PCA	CBP	1
639	8	0.122	NAT	P300	0.003			639	3	0.203	PCA	CBP	6.582
640	8	0.142	NAT	P300	0.009			640	3	0.114	PCA	CBP	1.717
641	8	0.09	NAT	P300	0.36			641	3	0.062	PCA	CBP	7.285
642	8	0.109	PCA	P300	1.179			642	3	0.231	PCA	CBP	5.5
643	8	0.075	PCA	P300	0.422			643	3	0.129	PCA	CBP	15.836
644	8	0.057	PCA	P300	0.014			644	3	0.19	PCA	CBP	8.747
645	8	0.122	PCA	P300	0.176			645	3	0.144	PCA	CBP	11.909
646	8	0.11	PCA	P300	0.009			646	3	0.147	PCA	CBP	0.861
647	8	0.098	PCA	P300	0.054			647	3	0.181	PCA	CBP	1.836
648	8	0.084	PCA	P300	0.383			648	3	0.158	PCA	CBP	11.824
649	8	0.132	PCA	P300	4.386			649	3	0.112	PCA	CBP	16.099
650	8	0.098	PCA	P300	0.295			650	3	0.098	PCA	CBP	15.833
651	8	0.143	PCA	P300	0.017			651	3	0.097	PCA	CBP	17.779
652	8	0.059	PCA	P300	0.037			652	3	0.124	PCA	CBP	17.606
653	8	0.226	PCA	P300	0.368			653	3	0.1	PCA	CBP	0.04
654	8	0.094	PCA	P300	0.105			654	3	0.117	PCA	CBP	16.025
655	8	0.143	PCA	P300	12.328			655	3	0.123	PCA	CBP	8.965
656	8	0.093	PCA	P300	5.684			656	3	0.238	PCA	CBP	0.561
657	8	0.067	PCA	P300	0.017			657	3	0.191	PCA	CBP	19.091
658	8	0.126	PCA	P300	0.003			658	3	0.137	PCA	CBP	18.881
659	8	0.111	PCA	P300	1.023			659	3	0.166	PCA	CBP	6.395
660	8	0.24	PCA	P300	0.02			660	3	0.159	PCA	CBP	17.742
661	8	0.144	PCA	P300	0.071			661	3	0.123	PCA	CBP	9.228
662	8	0.143	PCA	P300	2.128			662	3	0.088	PCA	CBP	4.794
663	8	0.127	PCA	P300	5.276			663	3	0.168	PCA	CBP	8.999
664	8	0.108	PCA	P300	0.162			664	3	0.071	PCA	CBP	6.67
665	8	0.113	PCA	P300	0.218			665	3	0.12	PCA	CBP	21.46
666	8	0.124	PCA	P300	0.433			666	3	0.194	PCA	CBP	13.869
667	8	0.117	PCA	P300	0.009			667	3	0.139	PCA	CBP	19.216
668	8	0.173	PCA	P300	0.159			668	3	0.087	PCA	CBP	6.987
669	8	0.149	PCA	P300	0.986			669	3	0.107	PCA	CBP	11.132
670	8	0.141	PCA	P300	0.111			670	3	0.088	PCA	CBP	12.798
671	8	0.17	PCA	P300	10.577			671	3	0.055	PCA	CBP	0.167
672	8	0.111	PCA	P300	5.069			672	3	0.088	PCA	CBP	11.586
673	8	0.106	PCA	P300	0.496			673	3	0.15	PCA	CBP	0.822
674	8	0.133	PCA	P300	6.978			674	3	0.144	PCA	CBP	9.344
675	8	0.128	PCA	P300	0.017			675	3	0.082	PCA	CBP	8.483
676	8	0.109	PCA	P300	11.515			676	3	0.098	PCA	CBP	12.147
677	8	0.153	PCA	P300	0.102			677	3	0.053	PCA	CBP	2.661
678	8	0.174	PCA	P300	0.014			678	3	0.12	PCA	CBP	6.341
679	8	0.15	PCA	P300	1.74			679	3	0.055	PCA	CBP	5.038
680	8	0.074	PCA	P300	0.023			680	3	0.087	PCA	CBP	3.366
681	8	0.052	PCA	P300	0.459			681	6	0.223	NAT	CBP	0.085
682	8	0.179	PCA	P300	0.006			682	6	0.165	PCA	CBP	4.434
683	8	0.247	PCA	P300	0.521			683	6	0.176	PCA	CBP	6.565
684	8	0.122	PCA	P300	0.125			684	6	0.163	PCA	CBP	9.186
685	8	0.118	PCA	P300	0.085			685	6	0.051	PCA	CBP	0.397
686	8	0.12	PCA	P300	1.269			686	6	0.08	PCA	CBP	0.74
687	8	0.138	PCA	P300	0.009			687	6	0.137	PCA	CBP	19.236
688	8	0.137	PCA	P300	1.119			688	6	0.068	PCA	CBP	3.533
689	8	0.132	PCA	P300	5.389			689	6	0.103	PCA	CBP	3.366
690	8	0.079	PCA	P300	0.096			690	6	0.095	PCA	CBP	0.708
691	8	0.123	PCA	P300	0.065			691	6	0.063	PCA	CBP	8.067
692	8	0.188	PCA	P300	0.003			692	6	0.094	PCA	CBP	7.242
693	8	0.112	PCA	P300	0.006			693	6	0.334	PCA	CBP	20.352
694	8	0.144	PCA	P300	0.139			694	6	0.143	PCA	CBP	17.128
695	8	0.098	PCA	P300	0.006			695	6	0.073	PCA	CBP	0.108
696	8	0.091	PCA	P300	0.887			696	6	0.115	PCA	CBP	6.437
697	8	0.091	PCA	P300	0.091			697	6	0.223	PCA	CBP	1.743
698	8	0.175	PCA	P300	5.233			698	6	0.142	PCA	CBP	8.885
699	8	0.113	PCA	P300	2.944			699	6	0.065	PCA	CBP	8.041
700	8	0.061	PCA	P300	2.816			700	6	0.163	PCA	CBP	6.151
701	8	0.105	PCA	P300	0.221			701	6	0.2	PCA	CBP	6.095
702	8	0.103	PCA	P300	0.482			702	6	0.06	PCA	CBP	3.482
703	8	0.095	PCA	P300	6.248			703	6	0.055	PCA	CBP	7.075
704	8	0.054	PCA	P300	6.403			704	6	0.14	PCA	CBP	0.856
705	8	0.087	PCA	P300	2.026			705	6	0.079	PCA	CBP	1.119
706	8	0.154	PCA	P300	0.006			706	6	0.103	PCA	CBP	4.726
707	8	0.115	PCA	P300	0.003			707	6	0.071	PCA	CBP	3.564
708	8	0.093	PCA	P300	1.621			708	6	0.084	PCA	CBP	14.229
709	8	0.152	PCA	P300	0.057			709	6	0.124	PCA	CBP	4.202
710	8	0.166	PCA	P300	0.555			710	6	0.147	PCA	CBP	16.136
711	8	0.107	PCA	P300	0.861			711	6	0.116	PCA	CBP	1.83
712	8	0.132	PCA	P300	0.303			712	6	0.106	PCA	CBP	0.445
713	8	0.15	PCA	P300	0.204			713	6	0.145	PCA	CBP	18.768
714	8	0.198	PCA	P300	2.026			714	6	0.057	PCA	CBP	0.023
715	8	0.152	PCA	P300	2.935			715	6	0.054	PCA	CBP	5.528
716	8	0.136	PCA	P300	0.334			716	6	0.18	PCA	CBP	19.731
717	8	0.085	PCA	P300	0.213			717	6	0.174	PCA	CBP	13.277
718	8	0.094	PCA	P300	1.7			718	6	0.058	PCA	CBP	0.555
719	9	0.099	NAT	P300	7.194			719	6	0.176	PCA	CBP	11.322
720	9	0.094	NAT	P300	0.295			720	6	0.139	PCA	CBP	0.884
721	9	0.423	NAT	P300	0.023			721	6	0.063	PCA	CBP	3.689
722	9	0.211	NAT	P300	2.967			722	6	0.125	PCA	CBP	2.689
723	9	0.087	PCA	P300	0.119			723	6	0.053	PCA	CBP	0.026
724	9	0.089	PCA	P300	0.802			724	6	0.127	PCA	CBP	2.802
725	9	0.114	PCA	P300	0.023			725	6	0.074	PCA	CBP	2.581
726	9	0.118	PCA	P300	0.091			726	6	0.093	PCA	CBP	6.381
727	9	0.068	PCA	P300	0.479			727	6	0.116	PCA	CBP	8.191
728	9	0.197	PCA	P300	0.572			728	6	0.059	PCA	CBP	4.182
729	9	0.23	PCA	P300	0.181			729	6	0.101	PCA	CBP	5.145
730	9	0.106	PCA	P300	1.046			730	6	0.075	PCA	CBP	1.981
731	9	0.083	PCA	P300	0.037			731	6	0.231	PCA	CBP	16.346
732	9	0.051	PCA	P300	4.641			732	6	0.117	PCA	CBP	8.795
733	9	0.072	PCA	P300	2.306			733	6	0.101	PCA	CBP	3.151
734	9	0.053	PCA	P300	2.315			734	6	0.131	PCA	CBP	1.587
735	9	0.159	PCA	P300	3.261			735	6	0.09	PCA	CBP	13.172
736	9	0.136	PCA	P300	0.363			736	6	0.087	PCA	CBP	11.115
737	9	0.053	PCA	P300	2.777			737	6	0.108	PCA	CBP	0.927
738	9	0.064	PCA	P300	0.612			738	6	0.108	PCA	CBP	0.765
739	9	0.059	PCA	P300	0.037			739	6	0.08	PCA	CBP	4.613
740	9	0.07	PCA	P300	2.731			740	6	0.143	PCA	CBP	7.911
741	9	0.078	PCA	P300	1.261			741	6	0.138	PCA	CBP	0.354
742	9	0.09	PCA	P300	0.159			742	6	0.092	PCA	CBP	3.632
743	9	0.104	PCA	P300	0.003			743	6	0.084	PCA	CBP	4.828
744	9	0.057	PCA	P300	0.003			744	6	0.079	PCA	CBP	1.839
745	9	0.211	PCA	P300	1.879			745	6	0.114	PCA	CBP	10.886
746	9	0.068	PCA	P300	1.657			746	6	0.14	PCA	CBP	22.638
747	9	0.096	PCA	P300	0.091			747	6	0.089	PCA	CBP	4.791
748	9	0.128	PCA	P300	0.048			748	6	0.103	PCA	CBP	18.374
749	9	0.112	PCA	P300	0.113			749	6	0.15	PCA	CBP	16.989
750	9	0.136	PCA	P300	0.009			750	6	0.075	PCA	CBP	0.383
751	9	0.054	PCA	P300	0.252			751	6	0.17	PCA	CBP	27.971
752	9	0.102	PCA	P300	2.108			752	6	0.06	PCA	CBP	1.587
753	9	0.056	PCA	P300	3.4			753	6	0.08	PCA	CBP	5.95
754	9	0.111	PCA	P300	0.003			754	6	0.125	PCA	CBP	16.765
755	9	0.139	PCA	P300	0.105			755	6	0.072	PCA	CBP	3.652
756	9	0.098	PCA	P300	2.723			756	6	0.111	PCA	CBP	0.329
757	9	0.079	PCA	P300	5.993			757	6	0.091	PCA	CBP	0.111
758	9	0.089	PCA	P300	7.452			758	6	0.082	PCA	CBP	5.534
759	9	0.085	PCA	P300	1.55			759	6	0.072	PCA	CBP	8.477
760	9	0.106	PCA	P300	0.502			760	6	0.074	PCA	CBP	1.252
761	9	0.077	PCA	P300	6.049			761	6	0.138	PCA	CBP	6.814
762	9	0.054	PCA	P300	0.918			762	6	0.255	PCA	CBP	6.97
763	9	0.091	PCA	P300	1.964			763	6	0.106	PCA	CBP	18.666
764	9	0.056	PCA	P300	0.768			764	6	0.14	PCA	CBP	7.197
765	9	0.063	PCA	P300	3.068			765	6	0.059	PCA	CBP	9.619
766	9	0.107	PCA	P300	0.051			766	6	0.114	PCA	CBP	5.012
767	9	0.107	PCA	P300	1.833			767	6	0.199	PCA	CBP	2.499
768	9	0.081	PCA	P300	4.811			768	6	0.099	PCA	CBP	15.513
769	9	0.105	PCA	P300	0.374			769	6	0.069	PCA	CBP	1.652
770	9	0.079	PCA	P300	0.017			770	6	0.132	PCA	CBP	16.64
771	9	0.114	PCA	P300	3.36			771	6	0.18	PCA	CBP	27.852
772	9	0.105	PCA	P300	0.448			772	6	0.147	PCA	CBP	1.522
773	9	0.064	PCA	P300	5.97			773	6	0.07	PCA	CBP	0.502
774	9	0.121	PCA	P300	9.33			774	6	0.14	PCA	CBP	15.195
775	9	0.057	PCA	P300	0.062			775	6	0.14	PCA	CBP	1.505
776	9	0.074	PCA	P300	0.011			776	6	0.206	PCA	CBP	6.44
777	9	0.088	PCA	P300	9.616			777	6	0.074	PCA	CBP	5.715
778	9	0.102	PCA	P300	0.003			778	6	0.106	PCA	CBP	1.451
779	9	0.145	PCA	P300	7.993			779	6	0.146	PCA	CBP	18.196
780	9	0.097	PCA	P300	0.521			780	6	0.108	PCA	CBP	1.762
781	9	0.109	PCA	P300	0.062			781	6	0.061	PCA	CBP	0.561
782	9	0.065	PCA	P300	0.014			782	6	0.124	PCA	CBP	8.211
783	9	0.1	PCA	P300	9.089			783	6	0.09	PCA	CBP	4.499
784	9	0.065	PCA	P300	0.164			784	6	0.112	PCA	CBP	7.84
785	9	0.082	PCA	P300	0.096			785	6	0.175	PCA	CBP	0.04
786	9	0.06	PCA	P300	1.788			786	6	0.094	PCA	CBP	4.587
787	9	0.095	PCA	P300	10.149			787	6	0.081	PCA	CBP	0.859
788	9	0.081	PCA	P300	0.068			788	6	0.148	PCA	CBP	10.701
789	9	0.058	PCA	P300	0.051			789	6	0.073	PCA	CBP	2.244
790	9	0.095	PCA	P300	7.46			790	6	0.141	PCA	CBP	9.571
791	9	0.083	PCA	P300	0.306			791	6	0.156	PCA	CBP	17.179
792	9	0.076	PCA	P300	2.794			792	6	0.112	PCA	CBP	5.23
793	9	0.072	PCA	P300	0.02			793	6	0.082	PCA	CBP	1.961
794	9	0.093	PCA	P300	8.285			794	6	0.153	PCA	CBP	7.772
795	9	0.11	PCA	P300	0.706			795	6	0.271	PCA	CBP	20.479
796	9	0.054	PCA	P300	1.969			796	6	0.054	PCA	CBP	5.621
797	9	0.084	PCA	P300	1			797	6	0.086	PCA	CBP	3.06
798	9	0.08	PCA	P300	1.349			798	6	0.128	PCA	CBP	16.17
799	9	0.123	PCA	P300	3.562			799	6	0.122	PCA	CBP	7.472
800	9	0.082	PCA	P300	0.587			800	6	0.134	PCA	CBP	11.424
801	9	0.119	PCA	P300	0.003			801	6	0.168	PCA	CBP	7.562
802	9	0.065	PCA	P300	0.601			802	6	0.185	PCA	CBP	5.423
803	9	0.054	PCA	P300	0.017			803	6	0.065	PCA	CBP	8.313
804	9	0.085	PCA	P300	3.947			804	6	0.159	PCA	CBP	16.348
805	9	0.057	PCA	P300	2.083			805	6	0.058	PCA	CBP	5.14
806	9	0.101	PCA	P300	0.91			806	6	0.085	PCA	CBP	8.31
807	9	0.068	PCA	P300	0.995			807	6	0.163	PCA	CBP	3.851
808	9	0.079	PCA	P300	0.513			808	6	0.121	PCA	CBP	16.184
809	9	0.074	PCA	P300	0.003			809	6	0.083	PCA	CBP	11.413
810	9	0.055	PCA	P300	6.134			810	6	0.113	PCA	CBP	0.555
811	10	0.172	NAT	P300	0.099			811	6	0.133	PCA	CBP	2.102
812	10	0.059	NAT	P300	0.003			812	6	0.082	PCA	CBP	2.233
813	10	0.132	NAT	P300	0.108			813	6	0.064	PCA	CBP	7.486
814	10	0.185	PCA	P300	0.264			814	6	0.114	PCA	CBP	5.738
815	10	0.136	PCA	P300	1.995			815	6	0.206	PCA	CBP	23.704
816	10	0.196	PCA	P300	1.088			816	7	0.082	NAT	CBP	0.337
817	10	0.126	PCA	P300	1.014			817	7	0.147	NAT	CBP	0.011
818	10	0.079	PCA	P300	1.737			818	7	0.155	NAT	CBP	1.148
819	10	0.142	PCA	P300	6.361			819	7	0.094	NAT	CBP	0.915
820	10	0.169	PCA	P300	5.845			820	7	0.089	NAT	CBP	0.431
821	10	0.085	PCA	P300	0.504			821	7	0.157	NAT	CBP	0.068
822	10	0.096	PCA	P300	3.097			822	7	0.165	NAT	CBP	0.453
823	10	0.097	PCA	P300	3.111			823	7	0.276	NAT	CBP	0.009
824	10	0.101	PCA	P300	4.658			824	7	0.128	NAT	CBP	1.023
825	10	0.112	PCA	P300	2.238			825	7	0.22	NAT	CBP	0.383
826	10	0.411	PCA	P300	3.329			826	7	0.084	NAT	CBP	0.385
827	10	0.089	PCA	P300	7.14			827	7	0.137	NAT	CBP	0.142
828	10	0.121	PCA	P300	4.233			828	7	0.154	NAT	CBP	0.504
829	10	0.125	PCA	P300	0.266			829	7	0.097	NAT	CBP	0.329
830	10	0.2	PCA	P300	1.887			830	7	0.091	NAT	CBP	0.179
831	10	0.056	PCA	P300	0.264			831	7	0.153	NAT	CBP	0.683
832	10	0.105	PCA	P300	0.116			832	7	0.085	NAT	CBP	0.198
833	10	0.136	PCA	P300	0.663			833	7	0.206	NAT	CBP	0.02
834	10	0.207	PCA	P300	0.499			834	7	0.067	PCA	CBP	4.083
835	10	0.114	PCA	P300	6.038			835	7	0.098	PCA	CBP	0.093
836	10	0.111	PCA	P300	0.612			836	7	0.096	PCA	CBP	0.009
837	10	0.125	PCA	P300	6.542			837	7	0.081	PCA	CBP	0.003
838	10	0.151	PCA	P300	0.232			838	7	0.098	PCA	CBP	0.006
839	10	0.096	PCA	P300	9.568			839	7	0.091	PCA	CBP	2.088
840	10	0.198	PCA	P300	0.674			840	7	0.107	PCA	CBP	0.091
841	10	0.143	PCA	P300	4.477			841	7	0.062	PCA	CBP	0.779
842	10	0.06	PCA	P300	0.048			842	7	0.089	PCA	CBP	3.083
843	10	0.138	PCA	P300	1.462			843	7	0.077	PCA	CBP	4.29
844	10	0.397	PCA	P300	0.026			844	7	0.073	PCA	CBP	0.649
845	10	0.144	PCA	P300	2.519			845	7	0.133	PCA	CBP	2.692
846	10	0.106	PCA	P300	4.298			846	7	0.091	PCA	CBP	0.011
847	10	0.071	PCA	P300	0.258			847	7	0.111	PCA	CBP	1.609
848	10	0.148	PCA	P300	0.091			848	7	0.116	PCA	CBP	2.686
849	10	0.14	PCA	P300	4.882			849	7	0.079	PCA	CBP	0.031
850	10	0.053	PCA	P300	1.913			850	7	0.093	PCA	CBP	0.074
851	10	0.185	PCA	P300	0.218			851	7	0.101	PCA	CBP	1.493
852	10	0.224	PCA	P300	1.479			852	7	0.057	PCA	CBP	0.003
853	10	0.115	PCA	P300	4.814			853	7	0.094	PCA	CBP	1.309
854	10	0.089	PCA	P300	0.034			854	7	0.077	PCA	CBP	2.323
855	10	0.14	PCA	P300	0.003			855	7	0.091	PCA	CBP	2.114
856	10	0.144	PCA	P300	0.011			856	7	0.063	PCA	CBP	0.031
857	10	0.147	PCA	P300	0.255			857	7	0.137	PCA	CBP	0.068
858	10	0.081	PCA	P300	0.017			858	7	0.097	PCA	CBP	3.97
859	10	0.108	PCA	P300	0.068			859	7	0.065	PCA	CBP	0.031
860	10	0.195	PCA	P300	2.27			860	7	0.069	PCA	CBP	1.944
861	10	0.118	PCA	P300	0.383			861	7	0.078	PCA	CBP	0.006
862	10	0.082	PCA	P300	0.009			862	7	0.139	PCA	CBP	5.638
863	10	0.108	PCA	P300	0.289			863	7	0.121	PCA	CBP	0.227
864	10	0.126	PCA	P300	2.281			864	7	0.119	PCA	CBP	0.003
865	10	0.1	PCA	P300	0.017			865	7	0.081	PCA	CBP	0.391
866	10	0.156	PCA	P300	0.3			866	7	0.075	PCA	CBP	0.536
867	10	0.105	PCA	P300	0.02			867	7	0.082	PCA	CBP	0.485
868	10	0.241	PCA	P300	2.533			868	7	0.122	PCA	CBP	21.137
869	10	0.114	PCA	P300	0.079			869	7	0.104	PCA	CBP	0.388
870	10	0.108	PCA	P300	0.142			870	7	0.089	PCA	CBP	0.003
871	10	0.111	PCA	P300	4.04			871	7	0.105	PCA	CBP	1.318
872	10	0.097	PCA	P300	1.244			872	7	0.097	PCA	CBP	0.028
873	10	0.111	PCA	P300	0.601			873	7	0.105	PCA	CBP	0.003
874	10	0.133	PCA	P300	0.53			874	7	0.102	PCA	CBP	0.7
875	10	0.099	PCA	P300	0.164			875	7	0.06	PCA	CBP	0.762
876	10	0.202	PCA	P300	0.142			876	7	0.102	PCA	CBP	0.354
877	10	0.06	PCA	P300	0.269			877	7	0.068	PCA	CBP	0.227
								878	7	0.078	PCA	CBP	1.301
								879	7	0.07	PCA	CBP	4.984
								880	7	0.088	PCA	CBP	6.871
								881	7	0.123	PCA	CBP	3.913
								882	7	0.098	PCA	CBP	2.714
								883	7	0.11	PCA	CBP	0.519
								884	7	0.101	PCA	CBP	1.139
								885	7	0.077	PCA	CBP	0.003
								886	7	0.104	PCA	CBP	7.483
								887	7	0.082	PCA	CBP	1.944
								888	7	0.098	PCA	CBP	0.026
								889	7	0.123	PCA	CBP	5.466
								890	7	0.113	PCA	CBP	0.003
								891	7	0.18	PCA	CBP	3.593
								892	7	0.156	PCA	CBP	0.374
								893	7	0.057	PCA	CBP	0.02
								894	7	0.119	PCA	CBP	0.385
								895	7	0.073	PCA	CBP	1.652
								896	7	0.056	PCA	CBP	1.522
								897	7	0.093	PCA	CBP	2.697
								898	7	0.079	PCA	CBP	2.241
								899	7	0.124	PCA	CBP	0.473
								900	7	0.077	PCA	CBP	0.873
								901	7	0.081	PCA	CBP	0.006
								902	7	0.084	PCA	CBP	0.017
								903	7	0.076	PCA	CBP	5.732
								904	7	0.058	PCA	CBP	5.93
								905	7	0.111	PCA	CBP	1.592
								906	7	0.077	PCA	CBP	0.037
								907	7	0.101	PCA	CBP	2.476
								908	7	0.095	PCA	CBP	0.136
								909	7	0.078	PCA	CBP	0.487
								910	7	0.059	PCA	CBP	1.363
								911	7	0.073	PCA	CBP	0.017
								912	7	0.118	PCA	CBP	0.128
								913	7	0.118	PCA	CBP	0.133
								914	7	0.101	PCA	CBP	0.051
								915	7	0.064	PCA	CBP	0.252
								916	7	0.113	PCA	CBP	0.215
								917	7	0.158	PCA	CBP	1.258
								918	7	0.089	PCA	CBP	0.085
								919	7	0.061	PCA	CBP	0.009
								920	7	0.089	PCA	CBP	0.408
								921	7	0.058	PCA	CBP	0.196
								922	7	0.095	PCA	CBP	0.66
								923	7	0.111	PCA	CBP	2.125
								924	7	0.052	PCA	CBP	0.966
								925	7	0.111	PCA	CBP	0.062
								926	7	0.097	PCA	CBP	0.051
								927	7	0.11	PCA	CBP	0.193
								928	8	0.055	NAT	CBP	0.116
								929	8	0.198	NAT	CBP	0.003
								930	8	0.108	NAT	CBP	0.003
								931	8	0.114	NAT	CBP	2.301
								932	8	0.11	NAT	CBP	0.085
								933	8	0.119	NAT	CBP	0.164
								934	8	0.111	NAT	CBP	1.088
								935	8	0.122	NAT	CBP	0.221
								936	8	0.102	NAT	CBP	0.513
								937	8	0.108	NAT	CBP	0.003
								938	8	0.071	NAT	CBP	0.057
								939	8	0.122	NAT	CBP	2.091
								940	8	0.116	NAT	CBP	0.094
								941	8	0.196	NAT	CBP	1.802
								942	8	0.081	NAT	CBP	0.031
								943	8	0.127	NAT	CBP	0.037
								944	8	0.058	NAT	CBP	0.06
								945	8	0.102	NAT	CBP	0.054
								946	8	0.136	NAT	CBP	0.026
								947	8	0.124	NAT	CBP	0.017
								948	8	0.099	NAT	CBP	0.006
								949	8	0.064	NAT	CBP	0.096
								950	8	0.102	NAT	CBP	0.3
								951	8	0.146	NAT	CBP	0.034
								952	8	0.075	NAT	CBP	0.003
								953	8	0.157	NAT	CBP	0.011
								954	8	0.077	NAT	CBP	0.028
								955	8	0.11	NAT	CBP	0.417
								956	8	0.098	NAT	CBP	0.326
								957	8	0.109	NAT	CBP	10.353
								958	8	0.137	NAT	CBP	0.006
								959	8	0.125	NAT	CBP	0.043
								960	8	0.126	NAT	CBP	0.006
								961	8	0.061	NAT	CBP	0.283
								962	8	0.121	NAT	CBP	0.227
								963	8	0.09	NAT	CBP	0.173
								964	8	0.091	NAT	CBP	0.221
								965	8	0.089	NAT	CBP	0.02
								966	8	0.071	NAT	CBP	0.023
								967	8	0.106	NAT	CBP	0.179
								968	8	0.176	NAT	CBP	0.334
								969	8	0.092	NAT	CBP	0.173
								970	8	0.153	NAT	CBP	0.145
								971	8	0.136	NAT	CBP	1.558
								972	8	0.182	PCA	CBP	1.652
								973	8	0.096	PCA	CBP	0.632
								974	8	0.186	PCA	CBP	0.128
								975	8	0.1	PCA	CBP	11.982
								976	8	0.156	PCA	CBP	0.006
								977	8	0.068	PCA	CBP	0.014
								978	8	0.068	PCA	CBP	0.065
								979	8	0.136	PCA	CBP	0.292
								980	8	0.136	PCA	CBP	4.638
								981	8	0.111	PCA	CBP	17.881
								982	8	0.131	PCA	CBP	0.298
								983	8	0.069	PCA	CBP	0.108
								984	8	0.118	PCA	CBP	0.907
								985	8	0.116	PCA	CBP	3.746
								986	8	0.073	PCA	CBP	6.109
								987	8	0.134	PCA	CBP	18.544
								988	8	0.137	PCA	CBP	0.017
								989	8	0.133	PCA	CBP	0.706
								990	8	0.069	PCA	CBP	0.031
								991	8	0.056	PCA	CBP	4.369
								992	8	0.085	PCA	CBP	0.757
								993	8	0.091	PCA	CBP	0.085
								994	8	0.138	PCA	CBP	9.679
								995	8	0.122	PCA	CBP	21.434
								996	8	0.13	PCA	CBP	13.178
								997	8	0.159	PCA	CBP	7.075
								998	8	0.096	PCA	CBP	0.074
								999	8	0.089	PCA	CBP	0.864
								1000	8	0.078	PCA	CBP	15.555
								1001	8	0.155	PCA	CBP	2.958
								1002	8	0.083	PCA	CBP	9.693
								1003	8	0.112	PCA	CBP	11.268
								1004	8	0.162	PCA	CBP	15.045
								1005	8	0.121	PCA	CBP	0.252
								1006	8	0.102	PCA	CBP	20.95
								1007	8	0.084	PCA	CBP	17.734
								1008	8	0.182	PCA	CBP	0.204
								1009	8	0.092	PCA	CBP	1.153
								1010	8	0.162	PCA	CBP	18.779
								1011	8	0.108	PCA	CBP	0.38
								1012	8	0.085	PCA	CBP	2.105
								1013	8	0.111	PCA	CBP	16.289
								1014	8	0.091	PCA	CBP	1.485
								1015	8	0.078	PCA	CBP	10.787
								1016	8	0.133	PCA	CBP	1.476
								1017	8	0.085	PCA	CBP	0.87
								1018	8	0.083	PCA	CBP	3.111
								1019	8	0.055	PCA	CBP	0.213
								1020	8	0.119	PCA	CBP	15.011
								1021	8	0.092	PCA	CBP	13.481
								1022	8	0.105	PCA	CBP	0.173
								1023	8	0.1	PCA	CBP	0.621
								1024	8	0.116	PCA	CBP	2.236
								1025	8	0.119	PCA	CBP	7.086
								1026	8	0.111	PCA	CBP	10.415
								1027	8	0.085	PCA	CBP	2.394
								1028	8	0.137	PCA	CBP	0.558
								1029	8	0.071	PCA	CBP	15.966
								1030	8	0.138	PCA	CBP	21.522
								1031	8	0.067	PCA	CBP	0.023
								1032	8	0.102	PCA	CBP	15.479
								1033	8	0.116	PCA	CBP	1.462
								1034	8	0.119	PCA	CBP	11.94
								1035	8	0.108	PCA	CBP	1.845
								1036	8	0.094	PCA	CBP	6.568
								1037	8	0.086	PCA	CBP	1.148
								1038	8	0.119	PCA	CBP	3.865
								1039	8	0.128	PCA	CBP	0.088
								1040	8	0.107	PCA	CBP	0.045
								1041	8	0.09	PCA	CBP	0.028
								1042	8	0.143	PCA	CBP	2.057
								1043	8	0.138	PCA	CBP	0.045
								1044	8	0.13	PCA	CBP	1.454
								1045	8	0.063	PCA	CBP	5.633
								1046	8	0.1	PCA	CBP	3.678
								1047	8	0.14	PCA	CBP	1.59
								1048	8	0.075	PCA	CBP	0.003
								1049	8	0.106	PCA	CBP	8.5
								1050	8	0.084	PCA	CBP	14.663
								1051	8	0.138	PCA	CBP	3.08
								1052	8	0.116	PCA	CBP	10.653
								1053	8	0.106	PCA	CBP	22.709
								1054	8	0.063	PCA	CBP	14.926
								1055	8	0.119	PCA	CBP	0.014
								1056	8	0.118	PCA	CBP	6.732
								1057	8	0.064	PCA	CBP	1.672
								1058	8	0.118	PCA	CBP	15.215
								1059	8	0.136	PCA	CBP	14.648
								1060	8	0.121	PCA	CBP	8.336
								1061	8	0.13	PCA	CBP	6.792
								1062	8	0.124	PCA	CBP	0.062
								1063	8	0.055	PCA	CBP	2.168
								1064	8	0.053	PCA	CBP	1.085
								1065	8	0.067	PCA	CBP	0.048
								1066	8	0.059	PCA	CBP	0.164
								1067	8	0.071	PCA	CBP	11.934
								1068	8	0.107	PCA	CBP	17.244
								1069	8	0.103	PCA	CBP	5.151
								1070	8	0.168	PCA	CBP	24.319
								1071	8	0.117	PCA	CBP	0.043
								1072	8	0.084	PCA	CBP	16.844
								1073	8	0.153	PCA	CBP	2.757
								1074	8	0.062	PCA	CBP	0.031
								1075	8	0.08	PCA	CBP	6.571
								1076	8	0.095	PCA	CBP	3.457
								1077	8	0.075	PCA	CBP	13.028
								1078	8	0.116	PCA	CBP	5.012
								1079	8	0.14	PCA	CBP	0.057
								1080	8	0.118	PCA	CBP	11.727
								1081	8	0.084	PCA	CBP	15.77
								1082	8	0.062	PCA	CBP	3.938
								1083	8	0.158	PCA	CBP	9.954
								1084	8	0.213	PCA	CBP	11.413
								1085	8	0.134	PCA	CBP	0.323
								1086	8	0.169	PCA	CBP	17.842
								1087	8	0.123	PCA	CBP	13.787
								1088	8	0.083	PCA	CBP	0.38
								1089	8	0.126	PCA	CBP	0.122
								1090	8	0.085	PCA	CBP	15.782
								1091	8	0.114	PCA	CBP	0.06
								1092	8	0.126	PCA	CBP	0.21
								1093	8	0.085	PCA	CBP	0.088
								1094	8	0.111	PCA	CBP	3.372
								1095	8	0.147	PCA	CBP	11.676
								1096	8	0.136	PCA	CBP	0.04
								1097	8	0.132	PCA	CBP	11.962
								1098	8	0.101	PCA	CBP	12.549
								1099	8	0.113	PCA	CBP	0.938
								1100	8	0.096	PCA	CBP	5.548
								1101	8	0.117	PCA	CBP	12.467
								1102	8	0.174	PCA	CBP	13.121
								1103	8	0.099	PCA	CBP	0.02
								1104	8	0.116	PCA	CBP	1.825
								1105	8	0.139	PCA	CBP	5.729
								1106	8	0.159	PCA	CBP	19.193
								1107	8	0.138	PCA	CBP	16.541
								1108	8	0.121	PCA	CBP	0.38
								1109	8	0.095	PCA	CBP	9.137
								1110	8	0.121	PCA	CBP	1.255
								1111	8	0.085	PCA	CBP	19.043
								1112	8	0.067	PCA	CBP	2.513
								1113	8	0.059	PCA	CBP	0.003
								1114	8	0.134	PCA	CBP	0.643
								1115	8	0.104	PCA	CBP	2.408
								1116	8	0.132	PCA	CBP	1.241
								1117	8	0.145	PCA	CBP	14.464
								1118	8	0.178	PCA	CBP	7.058
								1119	8	0.117	PCA	CBP	1.641
								1120	8	0.184	PCA	CBP	15.663
								1121	8	0.107	PCA	CBP	1.765
								1122	8	0.065	PCA	CBP	0.439
								1123	8	0.089	PCA	CBP	0.266
								1124	8	0.125	PCA	CBP	7.71
								1125	8	0.104	PCA	CBP	6.641
								1126	8	0.099	PCA	CBP	0.054
								1127	8	0.14	PCA	CBP	9.217
								1128	8	0.167	PCA	CBP	1.663
								1129	8	0.102	PCA	CBP	6.525
								1130	8	0.137	PCA	CBP	28.146
								1131	8	0.123	PCA	CBP	8.778
								1132	8	0.112	PCA	CBP	3.59
								1133	8	0.066	PCA	CBP	0.856
								1134	8	0.093	PCA	CBP	0.643
								1135	8	0.092	PCA	CBP	8.217
								1136	8	0.106	PCA	CBP	7.914
								1137	8	0.117	PCA	CBP	19.148
								1138	8	0.066	PCA	CBP	1.031
								1139	8	0.154	PCA	CBP	1.938
								1140	8	0.163	PCA	CBP	10.9
								1141	8	0.102	PCA	CBP	11.566
								1142	8	0.139	PCA	CBP	5.738
								1143	8	0.169	PCA	CBP	24.71
								1144	8	0.067	PCA	CBP	0.666
								1145	8	0.12	PCA	CBP	6.735
								1146	8	0.058	PCA	CBP	4.298
								1147	8	0.11	PCA	CBP	19.474
								1148	8	0.169	PCA	CBP	1.422
								1149	8	0.124	PCA	CBP	4.12
								1150	8	0.094	PCA	CBP	0.918
								1151	8	0.151	PCA	CBP	2.695
								1152	8	0.069	PCA	CBP	0.048
								1153	8	0.093	PCA	CBP	3.581
								1154	8	0.158	PCA	CBP	4.012
								1155	8	0.086	PCA	CBP	0.014
								1156	8	0.122	PCA	CBP	0.332
								1157	8	0.16	PCA	CBP	0.751
								1158	8	0.094	PCA	CBP	4.57
								1159	8	0.15	PCA	CBP	0.649
								1160	8	0.061	PCA	CBP	0.725
								1161	8	0.123	PCA	CBP	22.4
								1162	8	0.096	PCA	CBP	3.02
								1163	8	0.108	PCA	CBP	1.434
								1164	8	0.098	PCA	CBP	12.325
								1165	8	0.135	PCA	CBP	9.636
								1166	8	0.095	PCA	CBP	17.751
								1167	8	0.091	PCA	CBP	2.332
								1168	8	0.128	PCA	CBP	9.724
								1169	8	0.113	PCA	CBP	7.44
								1170	8	0.099	PCA	CBP	1.451
								1171	8	0.087	PCA	CBP	0.003
								1172	8	0.066	PCA	CBP	4.057
								1173	8	0.074	PCA	CBP	15.813
								1174	8	0.129	PCA	CBP	0.725
								1175	8	0.156	PCA	CBP	10.707
								1176	8	0.119	PCA	CBP	11.787
								1177	8	0.141	PCA	CBP	0.045
								1178	8	0.092	PCA	CBP	0.125
								1179	8	0.178	PCA	CBP	15.878
								1180	8	0.089	PCA	CBP	1.751
								1181	8	0.104	PCA	CBP	0.535
								1182	9	0.092	NAT	CBP	0.354
								1183	9	0.094	NAT	CBP	0.096
								1184	9	0.07	NAT	CBP	0.034
								1185	9	0.092	NAT	CBP	0.011
								1186	9	0.216	NAT	CBP	0.575
								1187	9	0.121	NAT	CBP	0.606
								1188	9	0.07	PCA	CBP	0.306
								1189	9	0.07	PCA	CBP	0.04
								1190	9	0.063	PCA	CBP	0.085
								1191	9	0.056	PCA	CBP	0.014
								1192	9	0.065	PCA	CBP	0.023
								1193	9	0.052	PCA	CBP	0.003
								1194	9	0.155	PCA	CBP	0.003
								1195	9	0.132	PCA	CBP	0.003
								1196	9	0.079	PCA	CBP	0.011
								1197	9	0.06	PCA	CBP	0.051
								1198	9	0.072	PCA	CBP	0.014
								1199	9	0.054	PCA	CBP	0.011
								1200	9	0.093	PCA	CBP	0.122
								1201	9	0.061	PCA	CBP	0.023
								1202	9	0.085	PCA	CBP	0.028
								1203	9	0.114	PCA	CBP	0.006
								1204	9	0.086	PCA	CBP	0.023
								1205	9	0.095	PCA	CBP	0.017
								1206	9	0.12	PCA	CBP	0.009
								1207	9	0.075	PCA	CBP	0.014
								1208	9	0.075	PCA	CBP	0.017
								1209	9	0.189	PCA	CBP	1.142
								1210	9	0.107	PCA	CBP	0.179
								1211	9	0.069	PCA	CBP	0.164
								1212	9	0.15	PCA	CBP	0.014
								1213	9	0.088	PCA	CBP	0.414
								1214	9	0.061	PCA	CBP	0.054
								1215	9	0.071	PCA	CBP	0.003
								1216	9	0.106	PCA	CBP	0.045
								1217	9	0.089	PCA	CBP	0.297
								1218	9	0.053	PCA	CBP	0.286
								1219	9	0.1	PCA	CBP	0.003
								1220	9	0.054	PCA	CBP	0.003
								1221	9	0.117	PCA	CBP	0.394
								1222	9	0.143	PCA	CBP	0.045
								1223	9	0.059	PCA	CBP	0.34
								1224	9	0.069	PCA	CBP	0.017
								1225	9	0.076	PCA	CBP	0.054
								1226	9	0.114	PCA	CBP	0.238
								1227	9	0.106	PCA	CBP	0.164
								1228	9	0.061	PCA	CBP	0.011
								1229	9	0.091	PCA	CBP	0.068
								1230	9	0.105	PCA	CBP	3.873
								1231	9	0.055	PCA	CBP	0.303
								1232	9	0.102	PCA	CBP	0.006
								1233	9	0.051	PCA	CBP	0.244
								1234	9	0.1	PCA	CBP	0.108
								1235	9	0.074	PCA	CBP	0.003
								1236	9	0.068	PCA	CBP	0.139
								1237	9	0.066	PCA	CBP	0.861
								1238	9	0.062	PCA	CBP	0.652
								1239	9	0.104	PCA	CBP	0.045
								1240	9	0.084	PCA	CBP	0.383
								1241	9	0.066	PCA	CBP	0.045
								1242	9	0.105	PCA	CBP	0.006
								1243	9	0.069	PCA	CBP	0.028
								1244	9	0.055	PCA	CBP	0.034
								1245	9	0.166	PCA	CBP	0.139
								1246	9	0.051	PCA	CBP	0.278
								1247	9	0.125	PCA	CBP	0.156
								1248	10	0.115	NAT	CBP	0.017
								1249	10	0.12	NAT	CBP	0.006
								1250	10	0.12	NAT	CBP	0.003
								1251	10	0.118	NAT	CBP	0.003
								1252	10	0.255	PCA	CBP	23.321
								1253	10	0.225	PCA	CBP	4.791
								1254	10	0.139	PCA	CBP	17.164
								1255	10	0.102	PCA	CBP	0.051
								1256	10	0.127	PCA	CBP	10.829
								1257	10	0.075	PCA	CBP	0.009
								1258	10	0.113	PCA	CBP	4.451
								1259	10	0.073	PCA	CBP	0.521
								1260	10	0.205	PCA	CBP	20.61
								1261	10	0.172	PCA	CBP	0.15
								1262	10	0.089	PCA	CBP	0.014
								1263	10	0.12	PCA	CBP	9.044
								1264	10	0.245	PCA	CBP	3.196
								1265	10	0.109	PCA	CBP	12.501
								1266	10	0.177	PCA	CBP	17.856
								1267	10	0.128	PCA	CBP	11.54
								1268	10	0.137	PCA	CBP	10.492
								1269	10	0.088	PCA	CBP	4.278
								1270	10	0.193	PCA	CBP	4.295
								1271	10	0.37	PCA	CBP	0.655
								1272	10	0.131	PCA	CBP	1.329
								1273	10	0.235	PCA	CBP	21.499
								1274	10	0.126	PCA	CBP	15.884
								1275	10	0.154	PCA	CBP	3.97
								1276	10	0.306	PCA	CBP	17.683
								1277	10	0.246	PCA	CBP	35.519
								1278	10	0.177	PCA	CBP	14.014
								1279	10	0.232	PCA	CBP	10.968
								1280	10	0.166	PCA	CBP	17.054
								1281	10	0.2	PCA	CBP	9.177
								1282	10	0.215	PCA	CBP	2.434
								1283	10	0.101	PCA	CBP	10.704
								1284	10	0.224	PCA	CBP	16.286
								1285	10	0.131	PCA	CBP	13.475
								1286	10	0.184	PCA	CBP	0.02
								1287	10	0.156	PCA	CBP	14.68
								1288	10	0.292	PCA	CBP	19.309
								1289	10	0.135	PCA	CBP	17.059
								1290	10	0.143	PCA	CBP	8.766
								1291	10	0.118	PCA	CBP	12.951
								1292	10	0.061	PCA	CBP	8.52
								1293	10	0.135	PCA	CBP	11.025
								1294	10	0.082	PCA	CBP	0.266
								1295	10	0.098	PCA	CBP	0.929
								1296	10	0.098	PCA	CBP	0.003
								1297	10	0.182	PCA	CBP	9.327
								1298	10	0.11	PCA	CBP	8.205
								1299	10	0.123	PCA	CBP	6.083
								1300	10	0.074	PCA	CBP	0.241
								1301	10	0.213	PCA	CBP	0.099
								1302	10	0.131	PCA	CBP	16.309
								1303	10	0.099	PCA	CBP	9.902
								1304	10	0.102	PCA	CBP	0.643
								1305	10	0.081	PCA	CBP	2.958
								1306	10	0.177	PCA	CBP	2.298
								1307	10	0.148	PCA	CBP	8.809
								1308	10	0.139	PCA	CBP	0.037
								1309	10	0.22	PCA	CBP	13.917
								1310	10	0.142	PCA	CBP	17.694
								1311	10	0.12	PCA	CBP	0.091
								1312	10	0.119	PCA	CBP	9.866
								1313	10	0.083	PCA	CBP	1.182
								1314	10	0.179	PCA	CBP	7.797
								1315	10	0.119	PCA	CBP	4.981
								1316	10	0.141	PCA	CBP	0.009
								1317	10	0.134	PCA	CBP	2.822
								1318	10	0.331	PCA	CBP	0.524
								1319	10	0.117	PCA	CBP	3.386
								1320	10	0.061	PCA	CBP	0.145
								1321	10	0.147	PCA	CBP	13.376
								1322	10	0.177	PCA	CBP	10.515
								1323	10	0.094	PCA	CBP	12.144
								1324	10	0.127	PCA	CBP	1.847
								1325	10	0.091	PCA	CBP	0.451
								1326	10	0.159	PCA	CBP	19.335
								1327	10	0.138	PCA	CBP	16.586
								1328	10	0.21	PCA	CBP	15.957
								1329	10	0.056	PCA	CBP	0.076
								1330	10	0.16	PCA	CBP	15.481
								1331	10	0.111	PCA	CBP	12.113
								1332	10	0.107	PCA	CBP	11.18
								1333	10	0.117	PCA	CBP	0.006
								1334	10	0.175	PCA	CBP	10.684
								1335	10	0.146	PCA	CBP	7.032
								1336	10	0.093	PCA	CBP	0.014
								1337	10	0.127	PCA	CBP	18.363
								1338	10	0.177	PCA	CBP	10.432
								1339	10	0.138	PCA	CBP	1.312
								1340	10	0.175	PCA	CBP	11.781
								1341	10	0.15	PCA	CBP	19.629
								1342	10	0.094	PCA	CBP	0.235
								1343	10	0.196	PCA	CBP	4.395
								1344	10	0.07	PCA	CBP	3.298
								1345	10	0.251	PCA	CBP	13.014
								1346	10	0.108	PCA	CBP	0.009
								1347	10	0.061	PCA	CBP	0.011
								1348	10	0.181	PCA	CBP	6.908
								1349	10	0.1	PCA	CBP	10.039
								1350	10	0.162	PCA	CBP	0.006
								1351	10	0.154	PCA	CBP	7.446
								1352	10	0.212	PCA	CBP	7.741
								1353	10	0.121	PCA	CBP	14.07
								1354	10	0.208	PCA	CBP	21.474
								1355	10	0.151	PCA	CBP	24.642
								1356	10	0.096	PCA	CBP	1.028
								1357	10	0.154	PCA	CBP	4.029
								1358	10	0.18	PCA	CBP	0.978
								1359	10	0.112	PCA	CBP	3.955
								1360	10	0.097	PCA	CBP	0.003
								1361	10	0.124	PCA	CBP	10.41
								1362	10	0.081	PCA	CBP	2.125
								1363	10	0.278	PCA	CBP	9.738
								1364	10	0.132	PCA	CBP	0.014
								1365	10	0.118	PCA	CBP	0.031
								1366	10	0.127	PCA	CBP	0.006
								1367	10	0.187	PCA	CBP	13.243
								1368	10	0.279	PCA	CBP	0.793
								1369	10	0.235	PCA	CBP	0.003
								1370	10	0.158	PCA	CBP	12.311
								1371	10	0.141	PCA	CBP	15.708
								1372	10	0.114	PCA	CBP	12.892
								1373	10	0.142	PCA	CBP	20.216
								1374	10	0.114	PCA	CBP	10.342
								1375	10	0.199	PCA	CBP	3.36
								1376	10	0.159	PCA	CBP	5.568
								1377	10	0.196	PCA	CBP	26.954
								1378	10	0.077	PCA	CBP	5.919
								1379	10	0.187	PCA	CBP	5.678
								1380	10	0.176	PCA	CBP	26.452
								1381	10	0.105	PCA	CBP	0.247
								1382	10	0.069	PCA	CBP	1.459

## Sheet: ED Fig. 1F
TMA	Group	Patient	Tissue	CBP	P300
TMA1	Benign	Benign1	1	6.66667	19.8333
TMA1	Benign	Benign2	1	0.42075	2
TMA1	Benign	Benign3	1	1.25417	4.66667
TMA1	Benign	Benign4	1	5	12
TMA1	Benign	Benign5	1	2.75	8
TMA1	Benign	Benign6	1	3.25	7.5
TMA1	Benign	Benign7	1	3.16667	7.16667
TMA1	Benign	Benign8	1	3.33333	8
TMA1	Benign	Benign9	1	3.46843	7
TMA1	Benign	Benign10	1	5	11.8
TMA1	Benign	Benign11	1	4.5	13.75
TMA1	Benign	Benign12	1	2.75	9
TMA1	Benign	Benign13	1	4.25	8.25
TMA1	Benign	Benign14	1	1.6	4.5
TMA1	Benign	Benign15	1	3.5	9.5
TMA1	Benign	Benign15	2	2	5
TMA1	Benign	Benign15	3	5	12
TMA1	Benign	Benign16	1	7.28982	24.75
TMA1	Benign	Benign17	1	1.54225	6.2
TMA1	Benign	Benign18	1	1.38443	6.6
TMA1	Benign	Benign18	2	1.5	6
TMA1	Benign	Benign18	3	1.50866	5
TMA1	Benign	Benign19	1	0.7815	4
TMA1	Benign	Benign19	2	2.09167	7
TMA1	Benign	Benign20	1	2.27554	8.75
TMA1	Benign	Benign21	1	3.5	10.1667
TMA1	Benign	Benign22	1	1.61767	6.4
TMA1	Benign	Benign22	2	0.635	5.6
TMA1	Benign	Benign23	1	0.517912	2.75
TMA1	Benign	Benign24	1	0.94085	9.5
TMA1	Benign	Benign25	1	2.66667	11.3333
TMA2	Benign	Benign1	1	2.67767	9.10475
TMA2	Benign	Benign2	1	3.14583	10.8525
TMA2	Benign	Benign3	1	1.761	5.076
TMA2	Benign	Benign4	1	2.82975	11.922
TMA1	Pca	Pca1	1	5	8.5
TMA1	Pca	Pca2	1	3	12.3333
TMA1	Pca	Pca3	1	4.66667	10.6667
TMA1	Pca	Pca4	1	5.16667	18.1667
TMA1	Pca	Pca5	1	3.49768	12.1667
TMA1	Pca	Pca6	1	4	10.1667
TMA1	Pca	Pca7	1	5	12.3333
TMA1	Pca	Pca8	1	5.66667	9.83333
TMA1	Pca	Pca9	1	4.83333	11.5
TMA1	Pca	Pca10	1	3.6	16.6
TMA1	Pca	Pca11	1	10.3333	18
TMA1	Pca	Pca12	1	7.33333	14.1667
TMA1	Pca	Pca13	1	0.62235	6
TMA1	Pca	Pca14	1	7.5	12.3333
TMA1	Pca	Pca15	1	1.93218	6.8
TMA1	Pca	Pca16	1	1.46855	9.48943
TMA1	Pca	Pca17	1	3.33333	5
TMA1	Pca	Pca18	1	2.83333	7.33333
TMA1	Pca	Pca19	1	3.16667	11.5
TMA1	Pca	Pca20	1	3.16667	7.66667
TMA1	Pca	Pca20	2	6.33333	13.1667
TMA1	Pca	Pca21	1	1.59107	13
TMA1	Pca	Pca22	1	4.25	14.75
TMA1	Pca	Pca23	1	2.95546	7
TMA2	Pca	Pca1	1	2.80783	7.414
TMA2	Pca	Pca2	1	1.708	9.19033
TMA2	Pca	Pca3	1	5.92275	9.74625
TMA2	Pca	Pca5	1	3.98033	12.59
