# Supplementary material for: Targeting histone H2B acetylated enhanceosomes via p300/CBP degradation in prostate cancer
Source: Nat Genet. 2025 Oct 3;57(10):2468–81. doi: 10.1038/s41588-025-02336-6 (PMC12513837; doi:10.1038/s41588-025-02336-6)
Supplement: Supplementary file 11 — Statistical source data for Extended Data Fig. 2. [file 41588_2025_2336_MOESM11_ESM.xlsx]

## Sheet: ED Fig. 2E
H2BK5ac SE score				H2BK20ac SE score				AR SE score
AR only	AR/p300 shared			AR only	AR/p300 shared			AR only	AR/p300 shared
15200.9	33698.3			12953	25120.3			6887	23248.8
14907.2	29506.8			11589.5	23796.6			6818.3	19644.9
14172.8	24666.6			11549.4	22139.4			6772.6	19107.8
13585.4	23835			11549.4	21785.7			6658.2	18457.7
13511.9	23785.1			11509.3	21411.8			6475.1	17242.3
12997.9	23519			11389	17349.8			6315	16790
12704.1	23219.6			10867.6	16410			5971.7	15263.7
11308.9	22487.7			10827.5	16389.8			5720.1	14924.5
11162	22454.5			10707.2	16329.2			5445.5	13793.8
10941.7	22155.1			10185.9	16197.8			5445.5	12352.3
10721.4	20891			9664.6	16076.6			5399.7	12324
10280.8	20109.2			9464.1	15530.9			5399.7	12295.7
10133.9	19011.4			9303.7	15015.6			5376.9	11829.3
10060.5	18911.6			9263.6	14742.7			5308.2	11631.5
9693.3	18362.8			9183.4	14510.3			5216.7	11334.7
9326.2	18213.1			9143.3	14500.2			5216.7	11052
9105.9	17664.2			8862.5	14227.4			5148.1	11009.6
8812.1	17647.5			8662	14075.8			5056.5	10924.8
8591.8	17364.8			8621.9	14075.8			4965	10444.3
8518.4	17015.5			8581.8	13782.8			4942.1	10387.8
8518.4	16832.5			8341.2	13691.9			4896.4	10373.6
8445	16666.2			8261	13419			4873.5	10303
8445	16483.2			8100.6	13196.7			4736.2	10260.6
8224.7	16316.9			8100.6	12762.2			4736.2	10105.1
8224.7	16167.2			7900.1	12671.3			4736.2	9836.6
8151.2	15967.6			7739.7	12539.9			4713.3	9836.6
8077.8	15851.2			7699.6	12509.6			4690.5	9553.9
8077.8	15851.2			7619.4	12368.1			4690.5	9087.5
8004.3	15784.6			7539.2	12277.2			4667.6	8988.6
7930.9	15751.4			7338.7	12145.8			4644.7	8932.1
7784	15302.3			7338.7	11964			4621.8	8889.7
7710.6	14969.6			7098.1	11923.5			4621.8	8762.5
7490.3	14720.1			7058	11721.4			4621.8	8691.8
7270	14553.8			6977.8	11660.8			4576.1	8380.9
7123.1	14503.9			6897.5	11559.8			4530.3	8338.5
7049.7	14354.2			6817.3	11509.2			4530.3	8324.3
7049.7	14271.1			6817.3	11438.5			4393	8310.2
7049.7	14138			6817.3	11418.3			4393	8211.3
6976.3	13971.7			6737.1	11398.1			4393	8126.5
6902.8	13755.4			6616.8	11347.6			4301.5	8126.5
6902.8	13522.6			6536.6	11246.5			4301.5	7956.9
6829.4	13456			6536.6	11226.3			4301.5	7773.2
6829.4	13422.8			6456.4	11155.6			4278.6	7702.5
6829.4	13273.1			6416.3	11095			4232.8	7589.4
6756	13256.4			6416.3	11044.4			4210	7575.3
6682.5	13239.8			6416.3	11034.3			4210	7476.4
6682.5	13206.5			6376.2	10973.7			4141.3	7448.1
6609.1	12990.3			6336.1	10741.3			4095.6	7292.6
6462.2	12840.6			6296	10519			4095.6	7179.6
6241.9	12840.6			6215.8	10438.1			4072.7	7179.6
6241.9	12774.1			6175.7	10296.7			4026.9	7151.3
6241.9	12541.2			6175.7	10165.3			4004	7123
6168.5	12474.7			6135.6	10155.2			3958.3	7094.8
6095.1	12225.2			6095.5	10124.9			3912.5	7066.5
5874.8	12208.6			6055.4	10084.5			3912.5	7052.4
5801.3	12142			6055.4	9932.9			3889.6	7024.1
5801.3	12042.2			5975.2	9680.3			3866.8	6995.8
5727.9	12042.2			5935.1	9670.2			3843.9	6967.6
5654.4	11875.9			5895	9650			3843.9	6953.4
5654.4	11809.4			5895	9619.7			3821	6911
5654.4	11609.8			5895	9538.8			3798.1	6896.9
5360.7	11609.8			5895	9518.6			3775.2	6868.6
5360.7	11559.9			5854.9	9468.1			3775.2	6840.4
5360.7	11327			5854.9	9468.1			3752.4	6826.2
5287.3	11310.4			5774.7	9437.8			3752.4	6826.2
5287.3	10944.5			5774.7	9377.2			3729.5	6741.4
5287.3	10944.5			5734.6	9266			3729.5	6670.8
5287.3	10844.7			5734.6	9134.6			3729.5	6656.7
5213.8	10828			5694.5	9104.3			3729.5	6600.1
5213.8	10761.5			5654.4	8912.3			3729.5	6529.5
5140.4	10528.6			5654.4	8892.1			3729.5	6501.2
5140.4	10495.4			5654.4	8861.8			3706.6	6472.9
5140.4	10445.5			5654.4	8841.6			3706.6	6458.8
5067	10395.6			5654.4	8781			3683.7	6430.5
5067	10362.3			5654.4	8770.9			3660.8	6289.2
4993.5	10329			5614.3	8750.7			3660.8	6289.2
4993.5	10329			5614.3	8750.7			3638	6275.1
4846.7	10279.2			5574.2	8710.2			3615.1	6260.9
4846.7	10196			5574.2	8609.2			3592.2	6246.8
4846.7	10029.7			5574.2	8609.2			3569.3	6176.1
4773.2	10029.7			5574.2	8599.1			3569.3	6162
4773.2	10013			5534.1	8578.9			3569.3	6077.2
4773.2	9746.9			5534.1	8558.7			3523.6	6048.9
4773.2	9713.6			5494	8538.5			3523.6	6048.9
4773.2	9697			5494	8487.9			3500.7	6020.7
4773.2	9480.8			5494	8447.5			3477.8	5992.4
4773.2	9430.9			5453.9	8386.9			3477.8	5978.3
4773.2	9397.6			5413.8	8376.8			3477.8	5836.9
4699.8	9281.2			5413.8	8376.8			3477.8	5822.8
4699.8	9247.9			5333.6	8366.7			3477.8	5808.7
4699.8	9214.6			5293.5	8336.4			3477.8	5681.5
4626.4	9198			5253.4	8306.1			3454.9	5667.3
4626.4	9198			5173.2	8245.4			3454.9	5667.3
4626.4	9164.7			5133.1	8245.4			3432	5653.2
4626.4	9114.8			5133.1	8245.4			3432	5610.8
4626.4	9031.7			5133.1	8154.5			3432	5610.8
4626.4	8931.9			5133.1	8124.2			3409.2	5568.4
4552.9	8882			5133.1	8063.5			3409.2	5554.3
4552.9	8882			5093	8053.4			3409.2	5554.3
4479.5	8882			5052.9	8033.2			3409.2	5554.3
4479.5	8748.9			5012.8	7932.2			3386.3	5526

## Sheet: ED Fig. 2G
gene_name	source	Measurement	Value		gene_name	source	Measurement	Value
B3GALT6	OnlyAR	DMSO_Avg	6.669		MRPL37	SharedARP300	DMSO_Avg	6.948
HES3	OnlyAR	DMSO_Avg	2.3895		PRKACB	SharedARP300	DMSO_Avg	5.016
SPSB1	OnlyAR	DMSO_Avg	4.259		DVL1	SharedARP300	DMSO_Avg	6.6815
UROD	OnlyAR	DMSO_Avg	4.477		FAAP20	SharedARP300	DMSO_Avg	5.7195
FOXD2	OnlyAR	DMSO_Avg	0.935		PEX10	SharedARP300	DMSO_Avg	5.703
LRRC8D	OnlyAR	DMSO_Avg	4.1865		ERRFI1	SharedARP300	DMSO_Avg	6.47
HLX	OnlyAR	DMSO_Avg	0.748		PARS2	SharedARP300	DMSO_Avg	4.796
C1QTNF12	OnlyAR	DMSO_Avg	2.6525		UBE2Q1	SharedARP300	DMSO_Avg	6.916
CHD5	OnlyAR	DMSO_Avg	2.917		IRF2BP2	SharedARP300	DMSO_Avg	7.001
CPLANE2	OnlyAR	DMSO_Avg	3.3085		PRKCE	SharedARP300	DMSO_Avg	3.9415
AHDC1	OnlyAR	DMSO_Avg	2.415		ANTXR1	SharedARP300	DMSO_Avg	3.8715
PTP4A2	OnlyAR	DMSO_Avg	6.6		MXD1	SharedARP300	DMSO_Avg	3.746
TRAPPC3	OnlyAR	DMSO_Avg	6.3885		SCLY	SharedARP300	DMSO_Avg	4.1715
PIAS3	OnlyAR	DMSO_Avg	4.1055		NPPC	SharedARP300	DMSO_Avg	1.6795
CREG1	OnlyAR	DMSO_Avg	4.088		HES6	SharedARP300	DMSO_Avg	2.5875
MPC2	OnlyAR	DMSO_Avg	7.202		STT3B	SharedARP300	DMSO_Avg	6.833
GPR161	OnlyAR	DMSO_Avg	2.279		FAIM	SharedARP300	DMSO_Avg	5.0515
FOSL2	OnlyAR	DMSO_Avg	4.2375		FAM43A	SharedARP300	DMSO_Avg	5.2845
GPATCH11	OnlyAR	DMSO_Avg	4.301		RASSF1	SharedARP300	DMSO_Avg	6.7725
EPC2	OnlyAR	DMSO_Avg	6.5535		CD47	SharedARP300	DMSO_Avg	4.2475
E2F6	OnlyAR	DMSO_Avg	5.3855		STAG1	SharedARP300	DMSO_Avg	5.8425
CGREF1	OnlyAR	DMSO_Avg	4.471		CEP70	SharedARP300	DMSO_Avg	4.2065
RTN4	OnlyAR	DMSO_Avg	5.2785		PIK3CB	SharedARP300	DMSO_Avg	3.8515
CYP26B1	OnlyAR	DMSO_Avg	0.908		BCL6	SharedARP300	DMSO_Avg	5.1085
NEURL3	OnlyAR	DMSO_Avg	1.726		LSG1	SharedARP300	DMSO_Avg	6.768
VILL	OnlyAR	DMSO_Avg	3.879		MFAP3L	SharedARP300	DMSO_Avg	1.2285
ZNF639	OnlyAR	DMSO_Avg	5.7705		YTHDC2	SharedARP300	DMSO_Avg	5.2745
MFN1	OnlyAR	DMSO_Avg	4.321		KIF20A	SharedARP300	DMSO_Avg	8.6905
ACTL6A	OnlyAR	DMSO_Avg	6.7645		BRD9	SharedARP300	DMSO_Avg	5.2945
POLR2H	OnlyAR	DMSO_Avg	6.6985		DTWD2	SharedARP300	DMSO_Avg	3.293
DCAF1	OnlyAR	DMSO_Avg	6.108		UIMC1	SharedARP300	DMSO_Avg	6.1655
GNB4	OnlyAR	DMSO_Avg	2.7125		PRICKLE4	SharedARP300	DMSO_Avg	3.437
UVSSA	OnlyAR	DMSO_Avg	2.5995		NEDD9	SharedARP300	DMSO_Avg	6.793
BLOC1S4	OnlyAR	DMSO_Avg	5.0405		UQCC2	SharedARP300	DMSO_Avg	8.2925
SLC25A4	OnlyAR	DMSO_Avg	4.748		LEMD2	SharedARP300	DMSO_Avg	7.5915
SH3RF1	OnlyAR	DMSO_Avg	8.3385		OARD1	SharedARP300	DMSO_Avg	4.6995
CENPU	OnlyAR	DMSO_Avg	7.664		TFEB	SharedARP300	DMSO_Avg	3.2815
TRIO	OnlyAR	DMSO_Avg	5.5245		FRS3	SharedARP300	DMSO_Avg	3.501
KCNN2	OnlyAR	DMSO_Avg	5.0115		TMEM30A	SharedARP300	DMSO_Avg	5.9065
PPARGC1B	OnlyAR	DMSO_Avg	4.5625		CD164	SharedARP300	DMSO_Avg	7.3405
HMGXB3	OnlyAR	DMSO_Avg	6.5205		WASF1	SharedARP300	DMSO_Avg	5.951
BTNL9	OnlyAR	DMSO_Avg	5.2505		TMEM242	SharedARP300	DMSO_Avg	3.2595
DEPDC1B	OnlyAR	DMSO_Avg	6.5675		CBX3	SharedARP300	DMSO_Avg	7.9055
ARRDC3	OnlyAR	DMSO_Avg	6.9095		SNX10	SharedARP300	DMSO_Avg	2.943
PCDH1	OnlyAR	DMSO_Avg	5.784		MRPL32	SharedARP300	DMSO_Avg	7.5525
MGAT1	OnlyAR	DMSO_Avg	5.5485		IGFBP3	SharedARP300	DMSO_Avg	8.249
CDKAL1	OnlyAR	DMSO_Avg	6.217		GIGYF1	SharedARP300	DMSO_Avg	5.732
BTN3A1	OnlyAR	DMSO_Avg	1.789		PTK2B	SharedARP300	DMSO_Avg	5.5895
ABT1	OnlyAR	DMSO_Avg	6.4545		ZBTB10	SharedARP300	DMSO_Avg	6.809
PACSIN1	OnlyAR	DMSO_Avg	4.938		CEBPD	SharedARP300	DMSO_Avg	4.48
UBR2	OnlyAR	DMSO_Avg	5.2265		ST3GAL1	SharedARP300	DMSO_Avg	2.7475
EFHC1	OnlyAR	DMSO_Avg	1.3		NTMT1	SharedARP300	DMSO_Avg	5.3375
FOXO3	OnlyAR	DMSO_Avg	5.871		OLFM1	SharedARP300	DMSO_Avg	5.7835
H2BC11	OnlyAR	DMSO_Avg	10.145		NFIL3	SharedARP300	DMSO_Avg	4.1175
SMIM29	OnlyAR	DMSO_Avg	6.672		KLF4	SharedARP300	DMSO_Avg	5.4575
FYN	OnlyAR	DMSO_Avg	2.504		CTNNAL1	SharedARP300	DMSO_Avg	7.323
SGK1	OnlyAR	DMSO_Avg	3.39		PIP5KL1	SharedARP300	DMSO_Avg	2.843
ARL4A	OnlyAR	DMSO_Avg	4.875		PTEN	SharedARP300	DMSO_Avg	5.6165
ZKSCAN5	OnlyAR	DMSO_Avg	5.196		DNAJC1	SharedARP300	DMSO_Avg	4.9305
PRKRIP1	OnlyAR	DMSO_Avg	5.7265		ARHGAP22	SharedARP300	DMSO_Avg	1.658
TBXAS1	OnlyAR	DMSO_Avg	2.86		RTN3	SharedARP300	DMSO_Avg	7.4355
EPHB6	OnlyAR	DMSO_Avg	3.8265		SPINDOC	SharedARP300	DMSO_Avg	7.707
ATP6V0E2	OnlyAR	DMSO_Avg	6.639		MARK2	SharedARP300	DMSO_Avg	8.39
OSBPL3	OnlyAR	DMSO_Avg	4.6705		NAA40	SharedARP300	DMSO_Avg	5.943
CNOT4	OnlyAR	DMSO_Avg	4.2675		GPR137	SharedARP300	DMSO_Avg	5.9895
XRCC2	OnlyAR	DMSO_Avg	6.002		ZFPL1	SharedARP300	DMSO_Avg	6.1895
HTRA4	OnlyAR	DMSO_Avg	2.241		VPS51	SharedARP300	DMSO_Avg	7.2875
DEPTOR	OnlyAR	DMSO_Avg	4.0015		TM7SF2	SharedARP300	DMSO_Avg	7.8195
NIPAL2	OnlyAR	DMSO_Avg	3.692		MRPL49	SharedARP300	DMSO_Avg	8.5
ANKRD46	OnlyAR	DMSO_Avg	5.23		POLA2	SharedARP300	DMSO_Avg	7.1325
YWHAZ	OnlyAR	DMSO_Avg	6.851		DPF2	SharedARP300	DMSO_Avg	7.3165
KLF10	OnlyAR	DMSO_Avg	7.134		FRMD8	SharedARP300	DMSO_Avg	5.423
KCNQ3	OnlyAR	DMSO_Avg	3.9945		FAM89B	SharedARP300	DMSO_Avg	5.0335
PLEC	OnlyAR	DMSO_Avg	4.7305		PCNX3	SharedARP300	DMSO_Avg	6.993
SMIM27	OnlyAR	DMSO_Avg	4.5285		KAT5	SharedARP300	DMSO_Avg	6.8935
NUDT2	OnlyAR	DMSO_Avg	4.817		CCND1	SharedARP300	DMSO_Avg	9.08
UGCG	OnlyAR	DMSO_Avg	7.5825		EMSY	SharedARP300	DMSO_Avg	4.529
EXOSC2	OnlyAR	DMSO_Avg	7.8715		AQP11	SharedARP300	DMSO_Avg	3.892
BARHL1	OnlyAR	DMSO_Avg	1.9325		PRPF19	SharedARP300	DMSO_Avg	8.075
LCN12	OnlyAR	DMSO_Avg	3.469		CDCA5	SharedARP300	DMSO_Avg	8.009
PAXX	OnlyAR	DMSO_Avg	6.728		TMEM262	SharedARP300	DMSO_Avg	3.9665
TUBB4B	OnlyAR	DMSO_Avg	9.36		ZNHIT2	SharedARP300	DMSO_Avg	7.583
RIGI	OnlyAR	DMSO_Avg	3.1715		FAU	SharedARP300	DMSO_Avg	8.521
NDUFB6	OnlyAR	DMSO_Avg	6.561		SYVN1	SharedARP300	DMSO_Avg	6.648
MYORG	OnlyAR	DMSO_Avg	2.45		MAP3K11	SharedARP300	DMSO_Avg	6.883
SPMIP6	OnlyAR	DMSO_Avg	1.2605		KMT5B	SharedARP300	DMSO_Avg	6.6355
CNTFR	OnlyAR	DMSO_Avg	2.402		LTO1	SharedARP300	DMSO_Avg	5.5965
DCTN3	OnlyAR	DMSO_Avg	6.42		DHCR7	SharedARP300	DMSO_Avg	6.4825
RALGDS	OnlyAR	DMSO_Avg	6.221		PAK1	SharedARP300	DMSO_Avg	5.357
SURF6	OnlyAR	DMSO_Avg	6.552		KCTD21	SharedARP300	DMSO_Avg	4.29
MED22	OnlyAR	DMSO_Avg	6.002		SMCO4	SharedARP300	DMSO_Avg	6.9315
SURF1	OnlyAR	DMSO_Avg	6.829		GPR182	SharedARP300	DMSO_Avg	3.118
VAV2	OnlyAR	DMSO_Avg	5.928		TMTC2	SharedARP300	DMSO_Avg	5.1965
SEC16A	OnlyAR	DMSO_Avg	6.4745		ZBTB39	SharedARP300	DMSO_Avg	6.4725
NOTCH1	OnlyAR	DMSO_Avg	3.24		NCOR2	SharedARP300	DMSO_Avg	5.966
FBXW5	OnlyAR	DMSO_Avg	6.936		TSC22D1	SharedARP300	DMSO_Avg	6.549
ABCA2	OnlyAR	DMSO_Avg	5.0835		MYCBP2	SharedARP300	DMSO_Avg	5.434
NPDC1	OnlyAR	DMSO_Avg	7.5445		IRS2	SharedARP300	DMSO_Avg	5.395
ENTPD2	OnlyAR	DMSO_Avg	3.0955		MIPOL1	SharedARP300	DMSO_Avg	3.6325
SAPCD2	OnlyAR	DMSO_Avg	7.583		TEP1	SharedARP300	DMSO_Avg	2.7235
FZD8	OnlyAR	DMSO_Avg	5.995		ZFP36L1	SharedARP300	DMSO_Avg	1.9305
FAM53B	OnlyAR	DMSO_Avg	4.8665		AFG2B	SharedARP300	DMSO_Avg	5.9125
TSPAN4	OnlyAR	DMSO_Avg	4.787		GATM	SharedARP300	DMSO_Avg	1.9455
NUCB2	OnlyAR	DMSO_Avg	4.207		TLE3	SharedARP300	DMSO_Avg	7.823
NCR3LG1	OnlyAR	DMSO_Avg	3.0475		MAN2C1	SharedARP300	DMSO_Avg	6.038
FEN1	OnlyAR	DMSO_Avg	7.373		HDDC3	SharedARP300	DMSO_Avg	4.901
SF3B2	OnlyAR	DMSO_Avg	7.6365		SCNN1G	SharedARP300	DMSO_Avg	2.5275
RBM4	OnlyAR	DMSO_Avg	7.617		C1QTNF8	SharedARP300	DMSO_Avg	2.266
NDUFS8	OnlyAR	DMSO_Avg	8.363		TMEM102	SharedARP300	DMSO_Avg	2.464
YAP1	OnlyAR	DMSO_Avg	2.414		SENP3	SharedARP300	DMSO_Avg	5.992
SIK2	OnlyAR	DMSO_Avg	5.3105		KSR1	SharedARP300	DMSO_Avg	0.9755
CHID1	OnlyAR	DMSO_Avg	5.6135		TRAF4	SharedARP300	DMSO_Avg	7.477
CDKN1C	OnlyAR	DMSO_Avg	0.9085		KAT7	SharedARP300	DMSO_Avg	5.6415
APIP	OnlyAR	DMSO_Avg	4.663		GAA	SharedARP300	DMSO_Avg	3.384
SLC29A2	OnlyAR	DMSO_Avg	6.541		NEURL4	SharedARP300	DMSO_Avg	4.5015
POLD4	OnlyAR	DMSO_Avg	3.2505		TLCD1	SharedARP300	DMSO_Avg	7.404
CLCF1	OnlyAR	DMSO_Avg	2.5195		COPRS	SharedARP300	DMSO_Avg	7.381
TMEM134	OnlyAR	DMSO_Avg	4.587		SNF8	SharedARP300	DMSO_Avg	5.9755
CDK2AP2	OnlyAR	DMSO_Avg	7.2185		TBC1D16	SharedARP300	DMSO_Avg	5.622
NUDT8	OnlyAR	DMSO_Avg	5.1325		ACTG1	SharedARP300	DMSO_Avg	9.1455
UNC93B1	OnlyAR	DMSO_Avg	3.9795		FAAP100	SharedARP300	DMSO_Avg	4.892
CHKA	OnlyAR	DMSO_Avg	5.7665		GIPR	SharedARP300	DMSO_Avg	2.3735
ALKBH8	OnlyAR	DMSO_Avg	3.8075		QPCTL	SharedARP300	DMSO_Avg	4.803
PPP2R1B	OnlyAR	DMSO_Avg	5.369		LSM7	SharedARP300	DMSO_Avg	7.7455
SNX19	OnlyAR	DMSO_Avg	5.062		SERTAD1	SharedARP300	DMSO_Avg	3.7455
ATF7IP	OnlyAR	DMSO_Avg	5.865		EML2	SharedARP300	DMSO_Avg	4.092
DIP2B	OnlyAR	DMSO_Avg	6.4535		PNKP	SharedARP300	DMSO_Avg	6.2305
HOXC4	OnlyAR	DMSO_Avg	1.7305		CHGB	SharedARP300	DMSO_Avg	4.566
KMT2D	OnlyAR	DMSO_Avg	4.8745		PLCB1	SharedARP300	DMSO_Avg	2.98
RHEBL1	OnlyAR	DMSO_Avg	2.016		KIZ	SharedARP300	DMSO_Avg	3.7925
R3HDM2	OnlyAR	DMSO_Avg	5.981		AAR2	SharedARP300	DMSO_Avg	6.2415
MBNL2	OnlyAR	DMSO_Avg	1.859		ACTR5	SharedARP300	DMSO_Avg	4.951
TOGARAM1	OnlyAR	DMSO_Avg	4.203		ARFGEF2	SharedARP300	DMSO_Avg	5.9025
ZNF839	OnlyAR	DMSO_Avg	4.11		CEBPB	SharedARP300	DMSO_Avg	5.3825
TLN2	OnlyAR	DMSO_Avg	4.047		TRMT6	SharedARP300	DMSO_Avg	5.603
C15orf39	OnlyAR	DMSO_Avg	5.928		MAFB	SharedARP300	DMSO_Avg	5.6725
CEMIP	OnlyAR	DMSO_Avg	3.4795		ZNF217	SharedARP300	DMSO_Avg	7.525
BLM	OnlyAR	DMSO_Avg	5.366		YTHDF1	SharedARP300	DMSO_Avg	5.707
IGF1R	OnlyAR	DMSO_Avg	7.2915		PTK6	SharedARP300	DMSO_Avg	3.8435
RORA	OnlyAR	DMSO_Avg	1.936		RUNX1	SharedARP300	DMSO_Avg	3.733
CLPX	OnlyAR	DMSO_Avg	6.1335		DSCAM	SharedARP300	DMSO_Avg	2.435
ADAMTS17	OnlyAR	DMSO_Avg	1.308
ZNF263	OnlyAR	DMSO_Avg	5.458
CTNS	OnlyAR	DMSO_Avg	4.5405
EFCAB5	OnlyAR	DMSO_Avg	1.594
RAB11FIP4	OnlyAR	DMSO_Avg	5.959
AATF	OnlyAR	DMSO_Avg	6.1845
NXPH3	OnlyAR	DMSO_Avg	2.813
SPATA20	OnlyAR	DMSO_Avg	6.677
SMIM5	OnlyAR	DMSO_Avg	1.7085
ENGASE	OnlyAR	DMSO_Avg	5.037
CRK	OnlyAR	DMSO_Avg	7.0955
PITPNA	OnlyAR	DMSO_Avg	6.11
SLC43A2	OnlyAR	DMSO_Avg	3.8165
RILP	OnlyAR	DMSO_Avg	2.641
SSH2	OnlyAR	DMSO_Avg	6.1945
CCT6B	OnlyAR	DMSO_Avg	3.829
GJD3	OnlyAR	DMSO_Avg	2.496
TOP2A	OnlyAR	DMSO_Avg	8.969
KANSL1	OnlyAR	DMSO_Avg	6.8765
SCRN2	OnlyAR	DMSO_Avg	3.7565
RBFOX3	OnlyAR	DMSO_Avg	2.1205
TEPSIN	OnlyAR	DMSO_Avg	3.6445
POP4	OnlyAR	DMSO_Avg	4.964
PLEKHG2	OnlyAR	DMSO_Avg	1.952
BAX	OnlyAR	DMSO_Avg	5.5075
FTL	OnlyAR	DMSO_Avg	7.011
RUVBL2	OnlyAR	DMSO_Avg	7.876
IRF2BP1	OnlyAR	DMSO_Avg	7.443
GYS1	OnlyAR	DMSO_Avg	6.029
PCIF1	OnlyAR	DMSO_Avg	6.367
RAE1	OnlyAR	DMSO_Avg	6.801
SLCO4A1	OnlyAR	DMSO_Avg	6.098
ZNF335	OnlyAR	DMSO_Avg	5.864
ELMO2	OnlyAR	DMSO_Avg	6.1125
BMP7	OnlyAR	DMSO_Avg	5.3475
SIM2	OnlyAR	DMSO_Avg	7.531
PEX26	OnlyAR	DMSO_Avg	4.768
ZNRF3	OnlyAR	DMSO_Avg	3.575
TEF	OnlyAR	DMSO_Avg	4.5465
