# Supplementary material for: Targeting histone H2B acetylated enhanceosomes via p300/CBP degradation in prostate cancer
Source: Nat Genet. 2025 Oct 3;57(10):2468–81. doi: 10.1038/s41588-025-02336-6 (PMC12513837; doi:10.1038/s41588-025-02336-6)
Supplement: Supplementary file 12 — Statistical source data for Extended Data Fig. 3. [file 41588_2025_2336_MOESM12_ESM.xlsx]

## Sheet: ED Fig. 3H
	Abundance Ratio (log2): (22Rv1 100nM CBPD-409 4h) / (22Rv1 DMSO)	Abundance Ratio P-Value (-log2)
Myc	-6.64	56.4728
CREBBP	-2.35	56.4728
EP300	-1.82	56.4728
NKX3-1	-1.44	56.4728
CITED2	-1.32	26.7526
KLK3	-1.25	10.4923
MACROD2	-1.22	13.9122
NXN	-1.16	24.0985
KHDRBS3	-1.1	7.68221
SLC25A18	-1	12.7142
PIK3C2B	-0.94	16.0079
GDA	-0.83	10.6779
ECHDC3	-0.82	12.161
FBLN2	-0.79	4.5414
ZNF503	-0.79	56.4728
ITGA6	-0.77	18.6464
SOX9	-0.77	13.1543
CCND1	-0.75	56.4728
TMPRSS2	-0.72	9.70003
TMEM45B	-0.71	8.35357
BRSK2	-0.66	10.4654
APOBEC3F	-0.62	8.89686
TBX3	-0.61	24.0991
MT1E	-0.61	14.2328
TMC6	-0.61	3.05494
UGT2B17	-0.61	4.79159
SFXN2	-0.6	12.5532
BCOR	-0.59	45.5082
SLC25A10	-0.59	15.4147
FAM111A	-0.59	13.2431
ARG2	-0.58	10.7509
CDC42EP4	-0.57	6.69083
SLC6A11	-0.55	4.69186
CBX4	-0.54	22.893
HERC5	-0.54	6.97042
VASN	-0.53	4.96236
SPON2	-0.52	5.44871
ITM2A	-0.51	6.13806
SLC44A4	-0.51	5.65706
GPR158	-0.51	5.30283
VLDLR	-0.51	13.2451
ZNF614	-0.5	4.83828
ZNF740	-0.5	8.3175
EFNB2	-0.49	5.18384
PXDN	-0.49	4.43832
ZDHHC21	-0.49	7.90888
HOXA10	-0.48	4.84032
	-0.48	4.91277
SINHCAF	-0.47	21.3394
ERG	-0.47	4.57625
ARID5B	-0.46	14.018
HOXB13	-0.46	5.64468
ELL2	-0.46	7.47045
SYTL5	-0.45	4.24753
HMGCS2	-0.44	4.3009
GSN	-0.44	15.8225
C18orf21	-0.43	5.75029
MME	-0.43	9.33642
F5	-0.43	12.0233
LZTS2	-0.42	3.83086
NRCAM	-0.42	4.76303
STEAP2	-0.42	11.923
HBA1; HBA2	-0.42	22.6004
OTULINL	-0.41	6.42472
NQO1	-0.41	6.29137
UQCC2	-0.41	5.85172
TXNIP	-0.41	13.394
PPFIBP2	-0.4	6.67573
ALG9	-0.4	13.4367
NAALAD2	-0.4	5.37703
AKT3	-0.39	2.59709
TFAP2A	-0.39	12.6748
GSTA1	-0.38	7.68654
SULT1A1	-0.38	2.52033
ARHGAP6	-0.38	5.60699
IHH	-0.38	4.36862
CNBP	-0.38	12.1217
SH3YL1	-0.37	2.82076
ZNF217	-0.37	10.8627
ZBTB7B	-0.37	6.64087
LENG9	-0.36	5.41286
RHOF	-0.36	19.2809
SI	-0.36	5.34825
STARD10	-0.36	5.89631
UTRN	-0.36	20.0858
NEK6	-0.36	5.2016
SVIL	-0.36	6.38847
UCHL1	-0.36	5.7759
JAK1	-0.36	2.93556
PDP2	-0.36	5.37445
COA4	-0.36	6.94205
GRB7	-0.36	5.19214
CLDN4	-0.35	3.71409
EHF	-0.35	3.61018
C6orf132	-0.35	10.8659
TWNK	-0.35	10.3935
TMEM120A	-0.35	4.95309
ZBTB20	-0.35	3.22311
TMCC1	-0.35	4.94296
CORO2A	-0.35	9.39244
SMURF2	-0.35	5.04244
LRCH1	-0.35	4.85098
KRT5	-0.35	7.62612
SCMH1	-0.34	2.8581
NSA2	-0.34	13.3198
GGCX	-0.34	5.7509
PCDH1	-0.34	4.69253
IGF1R	-0.34	6.24423
LRRC8A	-0.34	18.2505
ZNF420	-0.34	3.44761
FOXA1	-0.33	11.6913
TFCP2	-0.33	3.73818
MRPL2	-0.33	10.7295
DUSP11	-0.33	4.80266
IRF2	-0.33	7.82947
PRADC1	-0.33	5.28015
TRIM47	-0.33	4.2588
ITGA3	-0.33	4.39618
GSE1	-0.32	5.90359
CWH43	-0.32	3.56607
USP40	-0.32	6.70981
SLC27A1	-0.32	5.98785
DPM1	-0.32	8.49287
TC2N	-0.32	5.24196
AADAT	-0.32	3.18164
CDC7	-0.32	4.0018
MINPP1	-0.32	7.32653
JMJD7	-0.32	4.1388
ID4	-0.32	3.04085
MTO1	-0.31	6.33041
ARHGEF37	-0.31	3.09245
SLC19A1	-0.31	7.21601
BCR	-0.31	9.54959
ARHGAP29	-0.31	3.89149
NDUFB7	-0.31	9.51343
ACOT11	-0.31	3.40091
ANXA1	-0.31	4.31476
POLG2	-0.31	3.38255
KRT9	-0.31	15.0426
RHPN2	-0.3	7.01616
SLC25A4	-0.3	9.12107
DPY19L4	-0.3	3.05095
SREBF1	-0.3	5.24478
PDCD11	-0.3	21.0832
GUF1	-0.3	5.94107
FADS1	-0.3	8.06526
RPF2	-0.3	8.42158
FOXO3	-0.3	3.71904
CA12	-0.3	3.56478
AKAP2	-0.3	2.51067
METTL8	-0.3	5.28554
KIF7	-0.3	3.1469
LAMB1	-0.3	9.50979
LCP1	-0.3	6.62733
GOLM1	-0.3	8.70489
CPEB4	-0.3	5.46941
PIGN	-0.3	7.02551
FAM161A	-0.3	2.21412
SDF2	-0.3	2.35127
TRPM8	-0.3	0.934419
UTP23	-0.3	5.86145
HSP90AA4P	-0.3	2.00314
FBP1	-0.29	3.64919
NR2F2	-0.29	3.21896
GRB10	-0.29	2.66056
TOP2A	-0.29	19.4615
LBR	-0.29	8.47451
NLRX1	-0.29	6.01422
EHD3	-0.29	2.14072
PSMB3	-0.29	8.10962
SLC25A25	-0.28	5.73647
CPEB3	-0.28	5.22398
MRPL13	-0.28	7.76377
SLC16A1	-0.28	8.76505
DHCR24	-0.28	7.58908
PDK1	-0.28	6.2755
ACSL3	-0.28	12.7474
FYTTD1	-0.28	7.90831
TBCK	-0.28	3.4638
RPL31	-0.28	14.3696
NAALADL2	-0.28	3.50463
EPB41L5	-0.28	6.49511
ZFP64	-0.28	4.30252
ME3	-0.27	6.04743
TFB1M	-0.27	6.00829
KLF16	-0.27	7.21243
WDSUB1	-0.27	2.27601
SQLE	-0.27	5.63397
ABCD1	-0.27	3.42564
ATP7B	-0.27	2.38064
PHKA1	-0.27	7.65997
MGAT1	-0.27	7.33099
PNPLA2	-0.27	3.30345
DIPK2A	-0.27	5.73959
FKBP1A	-0.27	3.8712
AZI2	-0.27	1.93803
PTPRS	-0.27	1.77987
ZNF649	-0.27	2.8647
BOK	-0.27	2.20767
SLC43A2	-0.27	3.416
SERAC1	-0.27	1.50257
STK35	-0.27	5.44084
AKR1C3	-0.27	5.88833
P3H3	-0.27	7.39766
ZNF385B	-0.26	2.48562
AMD1	-0.26	4.00659
RBM15	-0.26	9.54368
APTX	-0.26	5.85471
SAMM50	-0.26	11.5438
DEGS1	-0.26	5.37432
GTF2H4	-0.26	5.10363
PEX16	-0.26	5.82814
AAAS	-0.26	7.87091
GNPAT	-0.26	7.06083
POLG	-0.26	7.29919
ZNF445	-0.26	3.22098
SENP3	-0.26	4.50485
SLC25A5	-0.25	7.61901
FCF1	-0.25	2.37389
TMEM223	-0.25	3.82231
RPL35A	-0.25	10.0293
MTFMT	-0.25	5.37855
RIGI	-0.25	3.08376
USP39	-0.25	9.30302
PDS5B	-0.25	10.8335
RUNDC1	-0.25	3.09122
ACSM3	-0.25	5.44024
BAX	-0.25	2.11926
ASAP3	-0.25	2.73502
B3GALT6	-0.25	2.81088
AASS	-0.25	6.21638
MAP7D3	-0.25	5.05848
DDX54	-0.25	10.5788
DHRS7	-0.25	6.82377
PRR11	-0.25	2.03063
SRSF3	-0.25	6.74022
VIPR1	-0.25	1.54
ZNF146	-0.25	5.02328
LNX1	-0.24	2.08492
SRBD1	-0.24	6.3318
LONP2	-0.24	5.93604
MYO6	-0.24	10.1609
ENG	-0.24	1.4082
RECQL5	-0.24	4.26757
LIG3	-0.24	10.6453
PAK4	-0.24	9.57606
PHF8	-0.24	6.01028
MCRIP1	-0.24	2.29685
SGMS1	-0.24	3.05565
RPL24	-0.24	10.3416
NOL6	-0.24	8.70846
OPA3	-0.24	2.0456
FNDC3B	-0.24	4.71307
ELMOD2	-0.24	8.4868
ZFYVE21	-0.24	3.46309
RDH11	-0.24	7.0953
SKP2	-0.24	2.71009
RPL8	-0.24	10.16
NIPSNAP2	-0.24	6.09665
	-0.23	2.1612
USP43	-0.23	2.33183
GNL1	-0.23	9.33249
EYA3	-0.23	3.83301
FBXW11	-0.23	5.68654
BAZ2B	-0.23	4.2968
DDX21	-0.23	12.9078
EFR3A	-0.23	4.90802
DHRS7B	-0.23	8.01328
MARK3	-0.23	4.39956
DLGAP4	-0.23	3.79687
RFT1	-0.23	2.64714
NAT14	-0.23	2.67144
GDPD1	-0.23	5.26569
ACP3	-0.23	5.37993
RBM15B	-0.23	5.76225
FDXR	-0.23	6.64308
MRPL32	-0.23	4.60366
CTSF	-0.23	3.72703
NIPBL	-0.23	9.31195
PTP4A2	-0.23	5.6618
NECTIN2	-0.23	4.83146
MOSPD2	-0.23	6.10674
MTFR1L	-0.23	4.45647
ECE1	-0.23	5.043
FOXP1	-0.23	2.97434
BMX	-0.23	0.661097
RASSF3	-0.22	2.88824
SCGN	-0.22	4.24868
SDHAF3	-0.22	1.29813
TOP2B	-0.22	12.0926
NBEAL1	-0.22	4.53297
MMACHC	-0.22	5.42832
DSC2	-0.22	3.80824
LPIN2	-0.22	4.23893
PHKB	-0.22	5.69078
TMSB10	-0.22	8.61781
VRK2	-0.22	5.4531
TMEM11	-0.22	2.76552
NLRP2	-0.22	3.02222
ATG4A	-0.22	2.00434
MRPL22	-0.22	5.44021
PIGU	-0.22	4.17198
PAG1	-0.22	1.97575
NMT2	-0.22	3.43311
OCIAD2	-0.22	4.7385
NUS1	-0.22	3.5182
SLC4A10	-0.22	2.2137
SELENOO	-0.22	5.6272
PRPF8	-0.22	12.0467
SENP7	-0.22	2.45646
PRNP	-0.22	2.61137
CAPRIN2	-0.22	1.67944
ADGRG6	-0.22	1.80162
CYP2U1	-0.22	4.41152
CUL9	-0.22	1.32181
ISOC2	-0.22	5.28109
FAM241A	-0.22	2.11718
OGDHL	-0.22	4.58344
EI24	-0.22	2.7837
MIF	-0.22	4.81822
GDAP1	-0.22	4.42564
EPPK1	-0.21	8.84573
NOL12	-0.21	3.81307
DHRS13	-0.21	4.52859
ESRP2	-0.21	6.77888
RPS24	-0.21	5.67495
SLC25A15	-0.21	4.67379
TCF25	-0.21	4.82778
TAF6L	-0.21	4.26496
SLC25A6	-0.21	11.7671
MYO1D	-0.21	10.8878
SRPRA	-0.21	11.3056
MED14	-0.21	4.90633
ABHD11	-0.21	5.84785
IGFBP3	-0.21	3.90649
PPAN	-0.21	8.17303
MBOAT2	-0.21	1.15166
SMCHD1	-0.21	11.4114
MYO1C	-0.21	11.0517
NSD2	-0.21	8.00169
ATG4B	-0.21	5.17565
RPS15A	-0.21	8.42405
CDC23	-0.21	5.18493
PPTC7	-0.21	2.69357
SUPV3L1	-0.21	8.22328
EMC9	-0.21	2.37711
ACYP2	-0.21	2.29022
MT-ND1	-0.21	2.5403
SFXN1	-0.21	8.36694
CXADR	-0.21	6.59098
SCARB2	-0.21	5.45717
GLIPR2	-0.21	2.25723
BRD1	-0.21	4.75437
SLC7A1	-0.21	4.15948
TAP1	-0.21	3.61842
ABHD17B	-0.21	2.10774
MACROH2A1	-0.21	8.07106
GALNT7	-0.21	4.43998
WFS1	-0.21	5.1356
MRPS35	-0.21	7.5978
ZNF512	-0.21	8.45658
MACROH2A2	-0.21	5.1605
PPP2R3A	-0.21	1.67908
NDUFA8	-0.21	4.68827
MRPL15	-0.21	7.85248
POLR1D	-0.21	5.16411
SLC9A7	-0.21	1.616
SLC44A2	-0.21	5.72834
PDK3	-0.21	4.87294
SLC35E1	-0.21	2.40742
ZFPL1	-0.21	4.78806
VKORC1	-0.21	2.65931
KAT6A	-0.21	4.92002
COMTD1	-0.21	5.27291
SERF2	-0.21	2.81233
HMGCR	-0.2	4.44884
ZDHHC3	-0.2	1.11812
IFI30	-0.2	3.62945
SLC25A22	-0.2	6.78252
KCNN2	-0.2	2.17821
DERL1	-0.2	2.44008
DHX33	-0.2	5.32641
RBM34	-0.2	7.64114
SEC24A	-0.2	6.30944
RERE	-0.2	3.25012
FABP5	-0.2	7.52212
RPL7L1	-0.2	7.99979
TMX2	-0.2	4.6054
MIPEP	-0.2	7.48688
GNB2	-0.2	7.55386
WDR36	-0.2	7.05012
RPS14	-0.2	7.38758
RNF213	-0.2	6.32734
CROT	-0.2	4.6924
ORC4	-0.2	5.45627
SURF4	-0.2	2.56055
SCYL2	-0.2	4.7376
CSNK2B	-0.2	5.56391
GHITM	-0.2	4.92717
C2CD3	-0.2	1.03856
RPL15	-0.2	5.54516
LARS2	-0.2	8.01623
NT5DC2	-0.2	7.3955
ENOX2	-0.2	2.04418
MYRIP	-0.2	1.53748
KMT5B	-0.2	3.59071
WDR20	-0.2	1.30657
THBS1	-0.2	2.33981
PWWP3A	-0.2	2.76786
RPS29	-0.2	2.02811
LEF1	-0.2	1.45014
MEGF8	-0.2	1.03941
FSTL1	-0.19	1.74038
ZBTB10	-0.19	6.98897
IRF2BPL	-0.19	4.72787
MYADM	-0.19	1.67286
ARMC2	-0.19	2.40123
MBOAT7	-0.19	4.51401
PECR	-0.19	1.96607
RPL18A	-0.19	7.03504
SH3RF1	-0.19	1.60966
ZNF718	-0.19	1.95589
TAB3	-0.19	2.35921
FBXL20	-0.19	2.46025
ATP13A1	-0.19	6.7077
DHRS1	-0.19	4.24492
RPUSD3	-0.19	3.27088
TRAF4	-0.19	5.0699
RGS3	-0.19	3.24044
SYT7	-0.19	2.79569
MRPL16	-0.19	4.38328
ABCC4	-0.19	4.45443
GTPBP4	-0.19	8.01154
	-0.19	4.44531
METTL17	-0.19	4.7762
GPAT4	-0.19	2.25563
HNRNPL	-0.19	9.95459
SRXN1	-0.19	0.685583
CGNL1	-0.19	1.96313
KBTBD6	-0.19	4.23493
PLXNB3	-0.19	0.998704
HNRNPUL1	-0.19	6.66634
HADHB	-0.19	9.59959
TEX10	-0.19	6.20197
MCM3AP	-0.19	3.73041
MTERF4	-0.19	3.88685
NOC4L	-0.19	6.37489
MRPS25	-0.19	6.88379
MRPS30	-0.19	5.15762
TTC7B	-0.19	2.55646
PLA2G15	-0.19	2.02413
PEX10	-0.19	1.93355
NARS2	-0.19	4.17392
ENDOG	-0.19	4.52319
DENND11	-0.19	2.66356
SELENOF	-0.19	4.22241
KAZN	-0.19	0.711815
MTA3	-0.19	4.16102
ADAT3	-0.19	1.8257
CPOX	-0.19	7.02177
FUNDC2	-0.19	3.12566
CERS6	-0.19	2.39868
SZT2	-0.19	1.67429
DPYSL4	-0.19	4.07681
USP6NL	-0.19	1.40092
ZNF185	-0.19	1.96692
PALM	-0.19	2.45702
TPM1	-0.19	3.63434
STAT6	-0.19	2.58886
RHOB	-0.18	1.45812
SARG	-0.18	4.43306
ABCF1	-0.18	6.33794
TNRC18	-0.18	4.00868
LAMC1	-0.18	5.43579
EXPH5	-0.18	2.65789
FASTKD2	-0.18	4.51917
	-0.18	1.72875
PIK3CB	-0.18	5.36282
RTEL1	-0.18	3.18852
SEC24C	-0.18	6.23083
RPS11	-0.18	8.69865
UTP18	-0.18	6.24819
ABHD12	-0.18	4.11852
WWP1	-0.18	1.86133
SLC38A10	-0.18	3.16918
CD9	-0.18	3.29618
TMT1B	-0.18	5.59451
AMMECR1	-0.18	2.04007
MID1IP1	-0.18	1.76116
SLFN5	-0.18	1.82999
REXO5	-0.18	3.5305
PTBP3	-0.18	6.16593
GLYATL1	-0.18	2.36177
HACD3	-0.18	3.78572
NKRF	-0.18	8.24488
KDM3A	-0.18	3.3709
MAZ	-0.18	3.18114
ILKAP	-0.18	6.48379
SMARCA1	-0.18	5.12372
YES1	-0.18	3.66898
AKAP10	-0.18	2.60607
HDHD5	-0.18	3.93245
SLC35B2	-0.18	6.19423
CCNL2	-0.18	3.19137
ZMYM2	-0.18	6.11917
SETX	-0.18	5.04228
EPB41L4B	-0.18	2.52897
MRPS24	-0.18	3.10278
RBBP4	-0.18	5.71602
YTHDC1	-0.18	4.42451
EPHB3	-0.18	4.06318
CEMIP2	-0.18	4.38757
RAB39A	-0.18	3.84893
SMAD2	-0.18	3.64507
POMGNT1	-0.18	3.24673
TMEM230	-0.18	3.0261
FAM8A1	-0.18	2.62705
NUDT6	-0.18	1.34688
CEP57	-0.18	1.76103
ADARB1	-0.18	1.90533
ACSL4	-0.18	3.88314
F2	-0.18	2.50107
RPL37	-0.17	3.83757
GRHL2	-0.17	4.99085
USP3	-0.17	3.17432
ERAL1	-0.17	5.5322
SLC25A11	-0.17	4.33873
CSNK1E	-0.17	5.63566
TRUB2	-0.17	4.62677
RABEPK	-0.17	3.38677
PHLDA2	-0.17	5.04169
RAVER1	-0.17	3.58959
STX3	-0.17	3.83168
ANK3	-0.17	5.75045
MAP7D1	-0.17	2.93522
STAP2	-0.17	3.23324
CNNM3	-0.17	3.9864
EPHA2	-0.17	5.44229
AMZ2	-0.17	2.86507
JUP	-0.17	5.54369
MRPS15	-0.17	6.12628
RAI1	-0.17	3.7034
SAP30	-0.17	2.81485
NDUFA9	-0.17	5.73429
RTN4	-0.17	2.76663
SFXN3	-0.17	5.98697
CISD3	-0.17	3.03672
KIF20B	-0.17	1.72297
AGK	-0.17	5.72943
TMEM33	-0.17	3.58495
SAMD1	-0.17	3.64069
GPAA1	-0.17	3.39724
PPIL2	-0.17	3.85014
SAPCD2	-0.17	1.73055
IDH3G	-0.17	3.67148
AURKB	-0.17	3.8604
POLR2A	-0.17	8.41135
PRPF40A	-0.17	5.95465
IRS2	-0.17	4.89826
NFXL1	-0.17	5.11704
FARP2	-0.17	2.85026
GTPBP2	-0.17	1.6706
XPR1	-0.17	1.53479
BDH1	-0.17	2.415
SQSTM1	-0.17	3.27562
XYLB	-0.17	2.40941
AP4B1	-0.17	1.12866
MRPS16	-0.17	4.33299
ALKBH2	-0.17	3.24289
FBL	-0.17	5.68526
KAT6B	-0.17	2.28478
BRD3	-0.17	3.26144
CADM1	-0.17	2.8228
ING1	-0.17	1.79363
TPRN	-0.17	1.58038
CCDC92	-0.17	1.77496
HBB	-0.17	3.77429
TSEN2	-0.16	1.64273
HSD11B2	-0.16	7.26748
ANKRD27	-0.16	2.90638
RSAD1	-0.16	2.84742
MRPS5	-0.16	3.95751
RBL1	-0.16	2.67148
NAA50	-0.16	4.81097
ARAF	-0.16	3.20793
CD320	-0.16	2.86695
NVL	-0.16	5.12685
RPL28	-0.16	5.32444
TBL2	-0.16	5.03343
SLC25A1	-0.16	4.86723
RUSF1	-0.16	2.63455
INTS6	-0.16	5.40865
STT3A	-0.16	5.10699
RPL18	-0.16	5.46762
LRRC8E	-0.16	1.73396
GORASP2	-0.16	3.33591
EFCAB14	-0.16	1.05101
KIDINS220	-0.16	3.42476
CYTH3	-0.16	1.68923
ERF	-0.16	2.8577
TMEM192	-0.16	2.53354
SEC23IP	-0.16	5.63321
HNRNPA3	-0.16	3.1816
TSFM	-0.16	5.74692
NSUN5	-0.16	5.43556
ATP2B4	-0.16	1.56593
BRWD1	-0.16	2.56323
SEC11C	-0.16	2.6175
MBP	-0.16	1.72987
TMEM214	-0.16	5.50168
EWSR1	-0.16	4.63788
OCLN	-0.16	2.62672
U2AF1	-0.16	4.61152
DNAJC16	-0.16	4.01098
OPA1	-0.16	5.20316
ZNF800	-0.16	5.52748
PIGK	-0.16	4.57299
MRPL37	-0.16	5.3115
NFIC	-0.16	2.8987
UBAC2	-0.16	1.06667
KIAA2013	-0.16	3.4137
MYO1B	-0.16	5.1939
DGKE	-0.16	1.71233
KIF22	-0.16	4.30704
TMEM165	-0.16	2.51848
SLC25A40	-0.16	3.04886
MALSU1	-0.16	1.26437
ASPH	-0.16	4.18902
MTCH1	-0.16	3.34864
GXYLT1	-0.16	3.20771
CD276	-0.16	1.0025
MED25	-0.16	1.88331
PXK	-0.16	2.2902
HNRNPA0	-0.16	5.37064
NISCH	-0.16	2.73226
SNTA1	-0.16	1.04958
NFU1	-0.16	3.23129
STRN4	-0.16	2.76736
BRPF3	-0.16	1.53435
UBTD2	-0.16	1.49175
RABL3	-0.16	3.45856
TUBGCP4	-0.16	2.30524
NDUFA12	-0.16	4.51762
ZNF143	-0.16	2.60828
ZC3H3	-0.16	2.20729
ANK2	-0.16	2.51119
GUCY1A1	-0.15	1.10556
ATXN3	-0.15	0.649725
MALT1	-0.15	3.34103
MOCS3	-0.15	1.65956
TRAPPC10	-0.15	2.65918
PDS5A	-0.15	6.97206
MROH1	-0.15	3.45821
TRIP13	-0.15	4.63855
DDX28	-0.15	3.61976
PLXNB1	-0.15	0.54075
RALGAPB	-0.15	3.89119
PRKCD	-0.15	5.05534
PIK3C2A	-0.15	3.94548
VPS16	-0.15	3.35625
USP53	-0.15	1.9394
THOC2	-0.15	5.35854
DHX38	-0.15	5.04124
DDX23	-0.15	4.96278
USP9Y	-0.15	1.11107
MTG1	-0.15	2.95569
MRPS12	-0.15	2.13802
TBPL1	-0.15	4.02583
RBBP8NL	-0.15	1.11281
PFKP	-0.15	3.88872
GTPBP10	-0.15	4.97522
NEPRO	-0.15	3.21279
PIGQ	-0.15	1.08329
R3HDM1	-0.15	1.41495
SECISBP2L	-0.15	2.02416
MMAA	-0.15	3.54872
PARP12	-0.15	2.47458
NCBP1	-0.15	4.77338
STAU2	-0.15	4.17903
SMPD4	-0.15	4.23266
MEN1	-0.15	2.22899
PTCD1	-0.15	4.30163
PNPLA4	-0.15	2.6946
UBE3C	-0.15	4.1438
ABCD3	-0.15	4.74896
ACTR8	-0.15	3.35467
CYFIP2	-0.15	1.89385
PARP9	-0.15	2.51566
HSDL1	-0.15	3.3681
RBM14	-0.15	4.66035
DHX36	-0.15	5.08778
TSR1	-0.15	4.64696
ERCC2	-0.15	3.54031
MAPK9	-0.15	3.51784
BRIX1	-0.15	4.07224
SPINT1	-0.15	2.66015
SLC33A1	-0.15	2.49753
GRK6	-0.15	2.62909
DHX8	-0.15	4.43874
TCEA3	-0.15	2.50867
NRDE2	-0.15	3.12315
TTK	-0.15	2.34215
PNPLA8	-0.15	2.5124
DOCK8	-0.15	3.28905
DGKA	-0.15	1.93946
DNAJC10	-0.15	5.17634
CDS2	-0.15	2.43754
PTGES3	-0.15	5.19834
BCKDHB	-0.15	2.98029
RAF1	-0.15	1.93971
GTF3C2	-0.15	3.82395
MTCH2	-0.15	2.86189
GFER	-0.15	2.77723
SLC30A5	-0.15	2.36188
SNX13	-0.15	0.934761
BBS2	-0.15	1.54086
ACAD10	-0.15	3.1189
COPRS	-0.15	1.12128
AGR2	-0.15	2.99039
LMF2	-0.15	3.2652
DAXX	-0.15	4.18657
ARHGAP32	-0.15	1.61817
SEC11A	-0.15	2.26268
SCAMP2	-0.15	1.5608
CBLL1	-0.15	0.911251
SMARCA2	-0.15	4.88986
HDGFL3	-0.15	2.76378
PIP4P1	-0.15	1.71586
PAX9	-0.15	1.5031
CDK19	-0.15	2.39315
NIPSNAP1	-0.15	3.25435
GUSB	-0.15	3.11358
SEC61B	-0.15	1.43577
PLEKHH1	-0.15	0.664206
TBXAS1	-0.15	0.468295
PLG	-0.15	1.6827
INA	-0.14	1.2669
SHROOM3	-0.14	2.39268
USP54	-0.14	4.46059
GSTCD	-0.14	3.26392
DOCK4	-0.14	1.38885
PLK1	-0.14	2.73476
TMEM94	-0.14	1.08014
TFAP4	-0.14	3.30641
PIAS2	-0.14	2.35519
RPL34	-0.14	4.23125
PARL	-0.14	1.53744
NUP155	-0.14	4.89967
HERC3	-0.14	1.4417
SNRNP200	-0.14	5.9389
SMARCD2	-0.14	2.81341
SMTN	-0.14	0.874032
PKP4	-0.14	1.71814
ALG2	-0.14	1.74509
ATP9A	-0.14	3.47678
PGRMC2	-0.14	1.34122
FAM117B	-0.14	2.2936
MARK2	-0.14	4.15813
DOT1L	-0.14	2.07479
SLC25A12	-0.14	4.57497
RRP8	-0.14	2.73833
FOCAD	-0.14	4.01442
MRPL9	-0.14	3.79703
CHD7	-0.14	2.7642
NOS1AP	-0.14	2.0728
RPL7A	-0.14	5.74418
WDR3	-0.14	4.17704
FOXRED1	-0.14	4.6846
PTDSS1	-0.14	2.36498
NUBPL	-0.14	1.6968
DDX18	-0.14	4.29334
PHIP	-0.14	4.55035
TUBG1	-0.14	4.58197
GLYR1	-0.14	4.52639
DDX31	-0.14	3.9936
CNPY3	-0.14	3.50291
MTIF2	-0.14	2.7925
ZNRD2	-0.14	2.02945
ENTPD4	-0.14	1.09379
KIAA1217	-0.14	2.21417
PSMB7	-0.14	4.16536
ZMYND11	-0.14	2.87864
CPSF2	-0.14	3.54213
STXBP1	-0.14	4.20996
PLOD1	-0.14	4.28962
NDUFA13	-0.14	2.65762
AGPAT5	-0.14	4.09352
CHDH	-0.14	3.72092
CNOT6L	-0.14	4.40359
CGREF1	-0.14	1.77489
CHPF	-0.14	2.24475
CDC25B	-0.14	1.21362
COA1	-0.14	1.32311
DDX56	-0.14	3.83758
EMC10	-0.14	2.87715
RNF114	-0.14	2.84368
CYP51A1	-0.14	4.39575
CHCHD5	-0.14	2.85612
FUS	-0.14	5.37563
RHOA	-0.14	4.44837
SLC25A32	-0.14	1.05583
PDIA6	-0.14	4.51738
RNF34	-0.14	1.21224
MLLT3	-0.14	2.26211
MRPL55	-0.14	2.71656
DTL	-0.14	4.51603
KRT1	-0.14	5.90093
CEND1	-0.13	0.945183
MSH3	-0.13	1.10627
DISP2	-0.13	0.542088
IRF2BP2	-0.13	3.13803
SLC30A9	-0.13	2.60915
EEFSEC	-0.13	2.90227
HLTF	-0.13	5.35855
AR	-0.13	3.26252
PALS2	-0.13	3.1147
TUT7	-0.13	1.46939
EPRS1	-0.13	5.73025
MRPL27	-0.13	2.544
TAB2	-0.13	0.508147
TBRG4	-0.13	3.73631
RIPOR1	-0.13	1.95479
NOA1	-0.13	3.25586
B3GAT3	-0.13	2.94379
TDRP	-0.13	1.00773
SHPRH	-0.13	3.17036
MAPK12	-0.13	2.40176
ATP1A1	-0.13	5.45614
CDC42BPB	-0.13	3.41673
HELLS	-0.13	5.69448
MSN	-0.13	2.6792
RRP7A	-0.13	2.75867
UTP4	-0.13	3.30729
BLTP2	-0.13	2.09242
ABHD16A	-0.13	2.89544
WDR59	-0.13	1.27649
RPL14	-0.13	3.98305
ZDHHC13	-0.13	2.55088
HSD17B7	-0.13	2.75537
ITPR3	-0.13	4.05165
FIBP	-0.13	3.58086
MT-ND5	-0.13	0.784911
VWA8	-0.13	5.35442
SDAD1	-0.13	3.94982
ERH	-0.13	2.46882
MRPL14	-0.13	3.00929
MRPL51	-0.13	2.65801
ALDH18A1	-0.13	5.23074
CRAT	-0.13	3.98014
PRKACB	-0.13	2.65094
YARS2	-0.13	3.28992
	-0.13	3.69725
ACSF3	-0.13	2.45068
URB2	-0.13	3.42633
ECD	-0.13	2.52619
ANKRD52	-0.13	2.65087
HNRNPU	-0.13	5.19748
GNL3	-0.13	4.2567
MTHFD1L	-0.13	4.45194
NDUFA10	-0.13	3.95437
ALDH1B1	-0.13	3.27603
WDR74	-0.13	3.38178
MPV17L2	-0.13	2.37222
PBRM1	-0.13	5.42107
THEM4	-0.13	2.55633
TECR	-0.13	2.97062
DVL1	-0.13	1.17889
SLC39A7	-0.13	1.90623
POLRMT	-0.13	3.96368
SUN2	-0.13	3.93976
KIF20A	-0.13	2.57112
CEP44	-0.13	1.15929
IVD	-0.13	3.5896
DENND1A	-0.13	1.85109
NUMA1	-0.13	5.63912
RABL6	-0.13	2.47724
ZNF512B	-0.13	4.15703
SNRPA1	-0.13	2.73989
ATP7A	-0.13	1.46134
NEK1	-0.13	1.1452
UFSP2	-0.13	2.81867
GGT1	-0.13	1.41711
UTP25	-0.13	3.6708
HOMER2	-0.13	2.19763
SPOUT1	-0.13	2.12046
AMFR	-0.13	1.46358
MEPCE	-0.13	4.15129
TM9SF3	-0.13	3.10669
SSBP1	-0.13	2.86373
TENT4B	-0.13	2.7463
ERGIC1	-0.13	2.02403
MTMR14	-0.13	1.5147
VPS37C	-0.13	1.99865
PTPRJ	-0.13	2.51017
RPS5	-0.13	4.22661
DCAF5	-0.13	1.71305
TAMM41	-0.13	3.34166
FASTKD1	-0.13	2.35392
APIP	-0.13	2.12574
CDYL	-0.13	2.87279
ZNF592	-0.13	3.03056
TMEM131	-0.13	2.05525
TMCC3	-0.13	1.12302
MELK	-0.13	2.49487
COX6C	-0.13	2.80237
ADGRE5	-0.13	1.2117
MMP24OS	-0.13	1.51681
ABT1	-0.13	1.14663
WDR76	-0.13	1.96293
BLTP1	-0.13	1.23057
A2M	-0.13	3.47806
XRCC3	-0.12	0.824299
CMIP	-0.12	1.46703
USP32	-0.12	1.14508
OVOL2	-0.12	1.05067
KDM6A	-0.12	2.0289
ELF2	-0.12	2.46368
DDR1	-0.12	2.97334
SLC7A2	-0.12	1.42843
COPG2	-0.12	3.78424
TTC21B	-0.12	1.97465
CLEC16A	-0.12	2.13504
ARHGAP35	-0.12	3.96148
ESRP1	-0.12	3.62011
AMPD3	-0.12	0.426702
METTL21A	-0.12	1.00059
IQSEC1	-0.12	2.20146
RRAS	-0.12	1.02956
SLC27A2	-0.12	3.59116
RPS6KA1	-0.12	3.46771
RPS7	-0.12	4.67253
DHCR7	-0.12	2.28203
FPGS	-0.12	1.73776
SND1	-0.12	4.97471
DDX5	-0.12	4.80636
ARHGEF16	-0.12	3.36612
RPS8	-0.12	3.51598
CMAS	-0.12	3.30726
PRPF6	-0.12	4.26556
RPL32	-0.12	3.61685
MRPL47	-0.12	3.61364
APP	-0.12	1.93024
ARAP1	-0.12	2.73173
CHD4	-0.12	5.0191
NUP88	-0.12	3.45904
NR2C2	-0.12	2.11833
SIN3A	-0.12	3.39391
ALG1	-0.12	3.20092
ATP9B	-0.12	0.686316
REEP6	-0.12	0.640072
NOP2	-0.12	3.91494
SF3B1	-0.12	4.71835
MFN2	-0.12	3.252
CTR9	-0.12	3.18562
NPTN	-0.12	2.35527
TEFM	-0.12	2.23311
ITPK1	-0.12	1.99618
STARD3NL	-0.12	1.03601
FAM210B	-0.12	0.989276
NCOA2	-0.12	2.19885
DDX51	-0.12	3.67306
STAT5B	-0.12	3.37717
DNAJC11	-0.12	3.51813
GPR89B	-0.12	2.34347
VPS33A	-0.12	3.1475
ABCB10	-0.12	2.96847
CHPF2	-0.12	1.81811
TST	-0.12	1.70637
NOL9	-0.12	3.76843
KAT7	-0.12	3.26986
CCS	-0.12	1.9772
PRUNE2	-0.12	2.51001
PITRM1	-0.12	3.67191
ATP1B1	-0.12	4.03905
CHUK	-0.12	3.36898
TM9SF1	-0.12	2.42082
UGT8	-0.12	2.43373
HMGN4	-0.12	1.63382
INPP5A	-0.12	1.75397
CDH1	-0.12	3.67682
LSM14A	-0.12	3.53604
H6PD	-0.12	1.76858
ITGB5	-0.12	3.53432
TMT1A	-0.12	3.14629
FARP1	-0.12	3.37065
ZFC3H1	-0.12	2.36998
HSPG2	-0.12	1.16198
TMTC3	-0.12	3.01283
PLAAT3	-0.12	1.28981
IFIH1	-0.12	1.24797
ULK1	-0.12	0.646524
CLCC1	-0.12	3.30944
ADD3	-0.12	2.41356
BEND3	-0.12	2.6522
NOP14	-0.12	3.3933
HELZ2	-0.12	1.5836
SMPD3	-0.12	2.03318
P4HTM	-0.12	2.51875
ERGIC3	-0.12	2.66371
COA5	-0.12	1.71098
RPL19	-0.12	3.46904
FAR1	-0.12	1.37125
H1-2	-0.12	3.45063
PIP5K1C	-0.12	0.702652
ALB	-0.12	3.75284
STK19	-0.12	0.486283
PHACTR2	-0.11	0.98724
SYTL2	-0.11	1.61269
CNN3	-0.11	2.93423
PHF23	-0.11	2.24068
WDR83	-0.11	0.851934
PLA2G7	-0.11	0.809429
RPL21	-0.11	3.13649
BCL9L	-0.11	1.52567
LTN1	-0.11	2.38596
MAP2K6	-0.11	1.93153
ZNF444	-0.11	1.48459
DDX46	-0.11	4.25826
PTK2B	-0.11	3.21575
RBM47	-0.11	1.78946
PPP2R5B	-0.11	0.7745
MINK1	-0.11	1.98577
SKIC2	-0.11	2.29163
WDR81	-0.11	1.15529
POLR1C	-0.11	1.51224
MADD	-0.11	1.73588
SEC24D	-0.11	2.4236
SLC25A19	-0.11	1.5712
CLPB	-0.11	3.19862
SLC27A4	-0.11	2.86861
SPG21	-0.11	1.5501
RPF1	-0.11	2.45402
SYMPK	-0.11	3.19373
LYN	-0.11	2.79362
RBM28	-0.11	4.38287
RPL7	-0.11	4.06829
POP1	-0.11	3.04691
TRAPPC8	-0.11	3.32739
GSK3B	-0.11	2.32745
PRORP	-0.11	2.82246
FHIP2A	-0.11	2.11195
RNGTT	-0.11	2.50904
INO80	-0.11	2.21404
	-0.11	1.1525
DDX52	-0.11	2.19376
RPL13	-0.11	3.96887
TMEM68	-0.11	1.17589
ISG20L2	-0.11	2.33724
RAD50	-0.11	2.80234
ABCC1	-0.11	2.89928
MYO5C	-0.11	2.3562
MRPL3	-0.11	3.00394
MLYCD	-0.11	1.47939
FTSJ3	-0.11	3.2961
UBE2F	-0.11	1.52243
PHF5A	-0.11	1.61195
USP34	-0.11	2.26644
MRPL45	-0.11	2.38593
PARP1	-0.11	4.02938
MTREX	-0.11	4.10464
GFM1	-0.11	3.65595
HSPA4L	-0.11	4.52645
AFG3L2	-0.11	3.43253
GYS1	-0.11	2.93299
MYO19	-0.11	2.77077
ADAM9	-0.11	2.38978
TMEM43	-0.11	3.16392
MRPL19	-0.11	3.19419
PRKD2	-0.11	1.51233
HADHA	-0.11	4.08369
TRMT10C	-0.11	3.25479
TTC27	-0.11	1.69985
PI4K2B	-0.11	2.53753
TARS2	-0.11	3.18079
AKAP8L	-0.11	2.69778
ETFDH	-0.11	3.24193
MRPL28	-0.11	3.25717
NPRL2	-0.11	1.55316
NDUFB1	-0.11	1.54831
PDIA5	-0.11	2.37012
SBF2	-0.11	1.62178
TXNDC16	-0.11	1.88248
AGO1	-0.11	1.27008
PIAS1	-0.11	0.990518
OMA1	-0.11	2.05543
ZNF48	-0.11	1.06054
PFDN4	-0.11	3.33877
CHTF18	-0.11	2.93206
STX2	-0.11	0.978086
MAP1S	-0.11	2.70733
MRPS7	-0.11	3.29553
RARS2	-0.11	2.77624
MGST3	-0.11	1.65819
MMGT1	-0.11	1.90364
CAPN2	-0.11	1.65416
CARS2	-0.11	2.09278
DVL3	-0.11	0.961315
TMEM126A	-0.11	1.65584
EEF1AKMT1	-0.11	1.5938
PCCA	-0.11	1.71631
MRPL38	-0.11	3.09141
TXNRD2	-0.11	3.27087
DAZAP1	-0.11	2.24687
LENG8	-0.11	2.0636
TASOR	-0.11	2.85643
POLR2C	-0.11	2.00516
HMGN2	-0.11	3.08024
ACSF2	-0.11	2.13428
GLS2	-0.11	1.5544
H1-3	-0.11	4.15869
FAM3C	-0.11	3.16465
MAN2A2	-0.11	0.906133
CBR4	-0.11	1.71472
ATP1A3	-0.11	2.33473
USP30	-0.11	0.965889
PHYH	-0.11	1.09951
SS18	-0.11	1.93486
TIMM8B	-0.11	2.83743
SRGAP3	-0.1	0.852577
AHCYL1	-0.1	2.0613
OSBPL2	-0.1	1.74469
PPP1R3D	-0.1	0.764253
CASD1	-0.1	0.132302
ADIRF	-0.1	1.70725
RCL1	-0.1	2.37075
AMPD2	-0.1	2.26485
ADAP1	-0.1	0.29246
ATXN7	-0.1	0.782065
ZC3H7A	-0.1	2.63221
KHNYN	-0.1	0.854984
ZC3HAV1	-0.1	3.68693
AP2M1	-0.1	2.55229
ECT2	-0.1	2.90067
SPIRE1	-0.1	0.78388
SLC25A21	-0.1	0.953748
COQ8A	-0.1	2.77243
RTKN	-0.1	1.97171
TNFRSF10B	-0.1	1.91167
MMS19	-0.1	2.76201
MIDEAS	-0.1	1.91431
XRN1	-0.1	2.85364
VPS13A	-0.1	2.26165
HSD17B12	-0.1	2.72362
CD46	-0.1	2.51188
LARS1	-0.1	3.59699
DDX17	-0.1	4.01078
PDXDC1	-0.1	2.84961
CHSY1	-0.1	0.991337
RXRA	-0.1	0.813173
DROSHA	-0.1	1.87461
CASZ1	-0.1	1.80361
WDR46	-0.1	2.62032
EPM2AIP1	-0.1	2.56746
DDX55	-0.1	1.8661
DDX49	-0.1	2.2892
LZTR1	-0.1	0.995696
MYH10	-0.1	3.63855
ITPR1	-0.1	1.92281
STAG2	-0.1	2.7083
DCAF1	-0.1	2.48838
TRIM56	-0.1	1.45996
OTUD6B	-0.1	1.21788
MRPL24	-0.1	2.56472
ARPC5L	-0.1	1.62075
TAF8	-0.1	1.0243
FARSB	-0.1	2.7207
PELP1	-0.1	2.54145
BAZ2A	-0.1	2.94203
SLC12A7	-0.1	1.85013
CABIN1	-0.1	1.69503
OSBPL5	-0.1	1.56038
SCFD2	-0.1	1.86645
DOCK6	-0.1	1.31921
MED16	-0.1	1.81258
SIRT3	-0.1	1.49204
MARCHF6	-0.1	0.362781
ERCC3	-0.1	2.83954
NPC1	-0.1	1.82849
SLC2A1	-0.1	1.84586
RMC1	-0.1	2.16923
NCOR2	-0.1	2.81962
DDX41	-0.1	2.57547
CDK2	-0.1	2.7592
CRELD2	-0.1	2.6793
ILRUN	-0.1	0.793022
SOAT1	-0.1	1.28499
MPV17	-0.1	0.764807
CTNNB1	-0.1	2.82067
BAZ1A	-0.1	3.95009
DDX47	-0.1	2.77501
INPP5F	-0.1	1.88245
DLG3	-0.1	0.703737
OXA1L	-0.1	2.75536
IWS1	-0.1	2.42763
MLLT10	-0.1	0.90099
PKMYT1	-0.1	2.51822
LONP1	-0.1	4.01856
BMS1	-0.1	2.63686
MRE11	-0.1	1.34037
DDX10	-0.1	2.81505
PI4KB	-0.1	1.868
TOLLIP	-0.1	0.908618
WWC1	-0.1	1.47969
HMOX1	-0.1	0.941148
NCKAP1	-0.1	3.23351
GRSF1	-0.1	2.73463
ADAM15	-0.1	2.71019
THEM6	-0.1	1.43516
MTHFD2	-0.1	1.93633
PTPMT1	-0.1	1.80674
DLST	-0.1	2.80439
ZNF280C	-0.1	1.79905
PKP2	-0.1	2.55995
PYCR2	-0.1	2.63293
ITM2B	-0.1	1.54843
SDR39U1	-0.1	1.28498
FAAH2	-0.1	0.688597
ARID1A	-0.1	2.24363
BCL2L13	-0.1	1.97848
UBE2G2	-0.1	1.83811
RPL5	-0.1	3.55258
SLC25A46	-0.1	1.83765
ZNF770	-0.1	0.902819
INTS9	-0.1	2.02166
NDC1	-0.1	2.12664
TANK	-0.1	1.51083
SORL1	-0.1	1.4955
RYBP	-0.1	0.752069
ARFRP1	-0.1	1.40264
CLDN3	-0.1	0.980557
HINT1	-0.1	1.93397
UTP3	-0.1	1.83759
EPHA1	-0.1	0.785678
PCNX3	-0.1	0.772551
TRAPPC13	-0.1	1.38775
LMBRD2	-0.1	0.86432
TFAM	-0.1	2.6737
TET2	-0.1	2.2075
AFTPH	-0.1	2.42226
HMGN3	-0.1	1.13955
CHID1	-0.1	1.92035
SP3	-0.1	1.33835
GDPGP1	-0.1	0.315942
RIMS2	-0.1	1.29567
ACTL6B	-0.09	0.688151
DNMBP	-0.09	2.67612
MAP4K4	-0.09	1.23844
CSNK1A1	-0.09	1.89345
PPIP5K2	-0.09	2.56419
TMEM245	-0.09	0.817137
SYNJ2	-0.09	1.14837
SIPA1	-0.09	1.03552
DNM2	-0.09	3.21926
TRIM36	-0.09	2.60666
G6PD	-0.09	2.00587
DDX6	-0.09	2.3592
RPL23	-0.09	3.46169
USP36	-0.09	2.39017
ELMO3	-0.09	2.38359
CMBL	-0.09	2.02098
MYO1E	-0.09	2.57129
ORC5	-0.09	1.86129
MTMR12	-0.09	1.12343
ERAP2	-0.09	0.630698
RPUSD4	-0.09	1.2112
ABL1	-0.09	2.14589
MED17	-0.09	1.90892
PRKD1	-0.09	1.15248
MTPAP	-0.09	2.60776
AP3S1	-0.09	2.06529
GTF2H3	-0.09	1.95486
VPS45	-0.09	2.07414
NOC3L	-0.09	2.61036
RPL13A	-0.09	2.93694
LGALSL	-0.09	1.29854
TSEN54	-0.09	1.3419
MLST8	-0.09	0.908996
EXTL2	-0.09	0.809598
HK2	-0.09	3.41673
GNL2	-0.09	2.31044
MAP3K4	-0.09	1.74421
ZNF131	-0.09	0.927511
ALG11	-0.09	1.25404
SMARCA4	-0.09	3.08799
FAM83H	-0.09	1.52153
DSEL	-0.09	0.740653
NEK4	-0.09	0.641909
KANK2	-0.09	1.16934
NUP93	-0.09	2.88534
EIF3L	-0.09	2.31207
PTBP1	-0.09	2.80749
SH2D4A	-0.09	2.4735
PALS1	-0.09	2.12314
VDAC3	-0.09	3.10459
FASTKD5	-0.09	1.68925
AP1G2	-0.09	1.33532
LTBR	-0.09	1.70148
NUFIP2	-0.09	3.51177
SCML2	-0.09	2.38557
MPHOSPH8	-0.09	2.3077
WRNIP1	-0.09	2.64987
AGPAT3	-0.09	1.33567
MED13L	-0.09	0.841928
ATP2A2	-0.09	3.36583
SPEN	-0.09	2.72293
GBE1	-0.09	2.31805
BAG5	-0.09	1.57233
NDUFB10	-0.09	2.58532
TRMT61B	-0.09	1.58684
POLR2B	-0.09	2.25501
PRPF3	-0.09	2.46073
ARHGAP5	-0.09	2.45739
RPS6KA4	-0.09	1.61657
PDF	-0.09	1.20915
SKI	-0.09	1.38796
PATJ	-0.09	2.28509
PI4KA	-0.09	2.38876
SLC25A13	-0.09	2.40404
MTA1	-0.09	2.48612
THADA	-0.09	1.70099
BAZ1B	-0.09	3.33714
VAV2	-0.09	2.07634
LRCH4	-0.09	1.57004
COX6B1	-0.09	2.22032
AGAP1	-0.09	0.666829
MTX3	-0.09	2.37825
SMN1; SMN2	-0.09	1.97486
DPF2	-0.09	1.07839
MRPS23	-0.09	2.21707
TMEM209	-0.09	2.05692
ALG5	-0.09	1.57649
CD81	-0.09	1.58932
PLCB3	-0.09	3.03375
DAAM1	-0.09	2.33274
DIP2A	-0.09	2.23619
CRNKL1	-0.09	2.3132
ZNF609	-0.09	1.65188
RFC3	-0.09	2.45058
SURF6	-0.09	1.62951
MTX2	-0.09	1.74424
CDC16	-0.09	1.56428
LPL	-0.09	0.746477
MAK16	-0.09	1.64316
BPHL	-0.09	2.32761
PLXNB2	-0.09	3.16651
HNRNPLL	-0.09	1.92635
LAS1L	-0.09	2.41859
XAB2	-0.09	2.41968
PTK7	-0.09	0.661524
NCAPG2	-0.09	2.4337
MRPS34	-0.09	2.4777
MYD88	-0.09	1.1218
POLR2I	-0.09	1.51774
ZRSR2	-0.09	0.516438
DHX9	-0.09	3.45066
TIMMDC1	-0.09	1.51535
KDM1B	-0.09	1.2544
SUZ12	-0.09	1.24338
TIMM13	-0.09	2.21787
LDB1	-0.09	1.2028
TCEAL1	-0.09	1.35815
HARS2	-0.09	1.72067
RAB33B	-0.09	1.52355
NCOA6	-0.09	1.1478
CYP4X1	-0.09	0.387427
TXN	-0.09	3.22778
ADNP	-0.09	2.26558
FAF2	-0.09	2.32172
PINX1	-0.09	2.39242
TFE3	-0.09	1.35906
MGME1	-0.09	2.46333
POFUT1	-0.09	1.9133
RPL37A	-0.09	2.03758
UIMC1	-0.09	1.60164
EIF2AK3	-0.09	0.42593
MGRN1	-0.09	0.734291
FECH	-0.09	2.56877
PTPN13	-0.09	1.18277
MAP4K3	-0.09	1.55298
WNK2	-0.09	1.66487
ZNF616	-0.09	0.340253
CIAO2B	-0.09	0.786206
PLCB1	-0.09	0.791742
H1-4	-0.09	2.15938
LARP1B	-0.09	0.650696
POLR1D	-0.09	0.666988
MSH2	-0.08	1.81137
RPS4Y1	-0.08	1.37816
DENND4A	-0.08	1.03618
SIM2	-0.08	0.17868
HP1BP3	-0.08	2.49755
TARBP1	-0.08	1.48016
CYTH1	-0.08	0.664152
RPL27A	-0.08	1.82447
STEAP3	-0.08	0.54308
PIKFYVE	-0.08	1.37612
LRRC40	-0.08	2.33526
RAPGEF6	-0.08	1.71443
PNKP	-0.08	2.03881
CDYL2	-0.08	1.43446
CMTM6	-0.08	0.336146
UNC45A	-0.08	2.1065
MSTO1	-0.08	1.55843
PIGW	-0.08	0.625088
ACACA	-0.08	3.01165
ARHGEF1	-0.08	2.03202
RPS16	-0.08	2.04637
SPG7	-0.08	2.01993
YRDC	-0.08	1.40131
BMI1	-0.08	1.47356
EIF3D	-0.08	2.84927
RASEF	-0.08	0.980722
KPNA1	-0.08	1.75341
PNO1	-0.08	1.50672
BUB1B	-0.08	2.23553
AP3B1	-0.08	2.27009
PHF12	-0.08	0.95121
MRPS18B	-0.08	1.18319
DENND4B	-0.08	0.172733
KIF21A	-0.08	2.68652
KIFC1	-0.08	2.10112
TRPM4	-0.08	2.17014
PIGO	-0.08	1.19135
CDR2L	-0.08	0.667271
HECTD1	-0.08	2.75857
DDX24	-0.08	2.26905
ARID2	-0.08	2.29331
NOC2L	-0.08	2.16007
TRAF2	-0.08	1.51933
ARMH3	-0.08	1.36351
RIOK3	-0.08	1.06216
EEF1A2	-0.08	2.08842
NFAT5	-0.08	1.75692
TYW1	-0.08	1.73481
UBP1	-0.08	1.40558
TNKS	-0.08	1.00071
NUMBL	-0.08	1.00244
MAPKAPK5	-0.08	0.700396
EXOSC10	-0.08	2.91863
KDM2A	-0.08	2.05063
AIDA	-0.08	1.5519
PNPLA6	-0.08	1.37671
ANGEL2	-0.08	1.33015
AQR	-0.08	1.98204
ATR	-0.08	1.31383
ALKBH5	-0.08	1.52452
TAP2	-0.08	0.558
FAM120A	-0.08	1.95942
ATAD3A	-0.08	2.15021
ATP11C	-0.08	1.94052
HERC4	-0.08	1.78192
PHF2	-0.08	1.28994
PPM1H	-0.08	1.43434
AKAP17A	-0.08	1.83627
KRR1	-0.08	2.07304
ZC3HAV1L	-0.08	0.628298
ADAR	-0.08	2.7889
XRCC6	-0.08	2.93891
TUBB3	-0.08	1.33941
DDX27	-0.08	2.09234
PIGS	-0.08	1.93047
SNTB2	-0.08	1.42395
CDCP1	-0.08	1.44941
KIAA1522	-0.08	1.01728
TIMM29	-0.08	1.05053
CTSH	-0.08	0.542712
HSD17B4	-0.08	2.69077
ACAA1	-0.08	2.00676
BCAM	-0.08	2.14781
LRATD2	-0.08	0.766383
EPHB4	-0.08	1.29878
ATP6AP2	-0.08	1.02152
QKI	-0.08	1.00504
VCPIP1	-0.08	2.03737
STXBP3	-0.08	2.31602
PRPF40B	-0.08	0.781985
ABRAXAS1	-0.08	0.570051
ABHD6	-0.08	0.706609
EHMT1	-0.08	2.24283
NDUFV2	-0.08	1.87307
ATP5MG	-0.08	2.02121
MRPS18A	-0.08	1.67384
MIGA1	-0.08	0.964377
FOXRED2	-0.08	0.947639
FAHD2A	-0.08	1.4219
GLUD1	-0.08	1.97195
WIZ	-0.08	1.91816
TDRKH	-0.08	1.44812
GPT2	-0.08	2.05112
SLC9A1	-0.08	1.78087
UPF3A	-0.08	0.518728
ATAT1	-0.08	1.42233
MCCC1	-0.08	2.29141
HSCB	-0.08	1.34578
ARL5B	-0.08	1.50178
FRK	-0.08	0.651454
SEC62	-0.08	1.39008
RAB30	-0.08	0.390858
STOM	-0.08	1.41027
NEMP1	-0.08	0.999352
C15orf39	-0.08	0.604576
COA7	-0.08	1.3818
IMMP2L	-0.08	0.621302
CRTC3	-0.08	0.24697
SCO1	-0.08	1.00025
MRPL30	-0.08	0.558188
APLP2	-0.08	1.66683
M6PR	-0.08	2.15912
RIDA	-0.08	0.656558
MLPH	-0.08	1.77431
ZNF525	-0.08	0.374086
CDK7	-0.08	0.747797
NOL7	-0.08	1.3847
CUTA	-0.08	1.32886
NDUFB3	-0.08	0.509685
ACAD8	-0.08	1.05619
EXT2	-0.08	1.58903
EPC2	-0.08	0.629687
NUDT19	-0.08	0.611042
DMAP1	-0.08	1.50938
COLEC12	-0.08	1.12055
NES	-0.08	1.09593
PARD3	-0.07	1.55922
ANXA3	-0.07	0.482114
DEPTOR	-0.07	0.434186
TBC1D1	-0.07	0.334787
IQCB1	-0.07	0.909235
RREB1	-0.07	1.3459
RAB27B	-0.07	0.57371
ECPAS	-0.07	2.25518
SLC12A2	-0.07	1.91621
CARMIL1	-0.07	1.83156
BARD1	-0.07	0.421178
OGT	-0.07	1.73123
USP10	-0.07	1.90985
USP16	-0.07	1.21233
INPP4B	-0.07	0.484728
TIMM10B	-0.07	0.284395
PMS1	-0.07	1.70678
HELZ	-0.07	1.29372
PAXBP1	-0.07	1.62969
KIF1C	-0.07	1.72437
NEMF	-0.07	1.95446
IGF2BP3	-0.07	1.78611
PISD	-0.07	0.900234
KDM1A	-0.07	1.7537
PTK2	-0.07	1.78287
RBM12B	-0.07	1.70278
INPPL1	-0.07	1.56389
WDR37	-0.07	0.907109
CRYM	-0.07	0.133077
BIRC6	-0.07	1.75739
DOCK7	-0.07	1.80364
DHX29	-0.07	2.39942
RPS2	-0.07	2.41259
COG3	-0.07	1.65458
DRG2	-0.07	1.68428
ACAD11	-0.07	0.902979
SBNO1	-0.07	1.89446
SPIN1	-0.07	0.878499
FHIP1B	-0.07	0.462586
HAUS5	-0.07	0.520403
MTUS1	-0.07	0.872328
SOS1	-0.07	1.16583
GLS	-0.07	1.75686
UTP6	-0.07	1.88545
AIMP2	-0.07	2.00556
MAGT1	-0.07	1.25784
MICAL1	-0.07	1.48466
POLR1A	-0.07	2.24815
CUL4A	-0.07	1.95641
RO60	-0.07	1.84853
LCLAT1	-0.07	1.1166
RPS6KA5	-0.07	0.963388
DCAKD	-0.07	1.21663
BDP1	-0.07	0.540511
AHCTF1	-0.07	2.3377
NUP133	-0.07	2.37373
FMR1	-0.07	1.60238
PLEKHA5	-0.07	1.7321
GFM2	-0.07	1.85709
BBX	-0.07	1.60082
HIRA	-0.07	0.940653
NSUN6	-0.07	0.894507
PARS2	-0.07	0.917881
GAR1	-0.07	1.38076
CDK2AP1	-0.07	0.900867
FLCN	-0.07	0.56528
SMG5	-0.07	1.00088
SPTBN2	-0.07	1.6283
TOP1	-0.07	2.39286
TOPBP1	-0.07	1.47423
CAMSAP3	-0.07	1.2472
GULP1	-0.07	1.19638
PATL1	-0.07	1.33408
STAT2	-0.07	1.19322
CAP2	-0.07	0.929132
TRABD	-0.07	1.34221
NXF2; NXF2B	-0.07	1.37178
NOP53	-0.07	1.09565
CPT1A	-0.07	1.4538
SLC25A3	-0.07	1.93619
WDR75	-0.07	1.96871
ESYT2	-0.07	1.87445
SLC4A2	-0.07	1.67547
CLPTM1L	-0.07	1.12769
TUBE1	-0.07	1.16412
LRPPRC	-0.07	2.44365
EPB41	-0.07	1.62478
FAM91A1	-0.07	1.77601
ORC2	-0.07	1.83753
DHX37	-0.07	1.97027
KIF23	-0.07	1.75832
PIGT	-0.07	1.90224
NDUFAF7	-0.07	1.67017
COPZ1	-0.07	0.946685
TRAP1	-0.07	2.43065
DHX15	-0.07	2.377
CEBPZ	-0.07	2.06853
VDAC2	-0.07	2.45268
ANAPC1	-0.07	1.65936
EIF2B3	-0.07	1.60963
CCNH	-0.07	1.19554
SUCO	-0.07	1.10157
IDH2	-0.07	1.99232
PLCB4	-0.07	1.99934
NOP58	-0.07	1.71725
ILVBL	-0.07	1.95816
PAXIP1	-0.07	1.08292
ECI2	-0.07	1.69874
PGAM5	-0.07	1.88797
L1RE1	-0.07	1.53148
EMG1	-0.07	1.82749
NHERF2	-0.07	1.54981
DGLUCY	-0.07	0.522538
RAD54B	-0.07	0.933241
MYBBP1A	-0.07	2.40121
VDAC1	-0.07	2.47091
PHB2	-0.07	2.52508
TTLL12	-0.07	1.99301
TAF2	-0.07	1.25612
GTF3C5	-0.07	1.93248
TIMM50	-0.07	1.18195
ENOSF1	-0.07	0.471453
TRPS1	-0.07	1.37459
KDM2B	-0.07	0.899213
L3MBTL3	-0.07	1.12354
TRMT61A	-0.07	0.615948
AP4M1	-0.07	0.850922
USP8	-0.07	1.42887
TOR1A	-0.07	1.08439
TRMU	-0.07	0.592029
CTSZ	-0.07	0.981258
CMC2	-0.07	1.37719
RPL6	-0.07	2.26754
P4HA1	-0.07	2.13143
COG5	-0.07	1.76872
ERCC6	-0.07	1.12125
BSPRY	-0.07	0.851047
TPD52L1	-0.07	1.09325
NEIL2	-0.07	0.935401
ESYT1	-0.07	2.40936
BOP1	-0.07	1.67125
RAC1	-0.07	1.80259
PIGX	-0.07	0.518378
APEX1	-0.07	1.9776
CYC1	-0.07	1.98136
HMGA1	-0.07	0.745695
RINT1	-0.07	0.960446
MCM4	-0.07	2.57057
TACC1	-0.07	1.51164
ZC3H14	-0.07	1.98476
SRI	-0.07	1.57233
AAGAB	-0.07	1.19824
AGPAT1	-0.07	1.25023
CUL7	-0.07	1.33988
EMC2	-0.07	1.23012
SP2	-0.07	0.868963
NDUFS6	-0.07	1.30908
COIL	-0.07	1.86202
GALNT1	-0.07	1.47191
PTRH1	-0.07	1.22925
DNTTIP1	-0.07	0.89046
ZMAT5	-0.07	0.535662
GNA11	-0.07	1.65314
FAM177A1	-0.07	0.883096
COMMD3	-0.07	1.11439
CNNM2	-0.07	0.34255
IMPA2	-0.07	0.849187
CYB5R1	-0.07	1.79521
ZNF316	-0.07	1.11479
MOB4	-0.07	0.768289
CEP68	-0.07	0.616473
C1orf174	-0.07	0.916005
MRTFA	-0.07	0.491489
TTC13	-0.07	0.861723
EOGT	-0.07	0.574179
ZNF250	-0.07	0.283873
PLPBP	-0.07	1.28481
PKD2	-0.07	0.515598
ITGA5	-0.07	0.575987
CD302	-0.07	0.528489
ITIH2	-0.07	0.945482
FRMD4A	-0.06	0.199195
MLLT11	-0.06	0.082485
GNA13	-0.06	1.12971
DNM1	-0.06	1.03332
ATP5MK	-0.06	0.191846
MIS18BP1	-0.06	0.82645
BACH1	-0.06	0.141365
KIF1B	-0.06	1.1742
HEATR5A	-0.06	0.754782
FBXO30	-0.06	0.530193
ITPRIP	-0.06	0.701212
MON2	-0.06	1.4387
TBK1	-0.06	1.50539
RASA1	-0.06	1.1065
CCDC85C	-0.06	0.803903
PIK3R1	-0.06	0.723603
RBM12	-0.06	1.64898
RPS4X	-0.06	2.03346
PCID2	-0.06	1.55869
CSNK1G3	-0.06	1.1095
AP2A1	-0.06	2.07823
DIS3	-0.06	2.1992
SIPA1L1	-0.06	1.30761
MAEA	-0.06	1.15863
MNT	-0.06	0.720731
SNUPN	-0.06	1.07137
NDST1	-0.06	0.364367
DNM1L	-0.06	2.13325
DMXL1	-0.06	1.19087
WDR43	-0.06	1.53892
ZNF462	-0.06	1.06506
EPN2	-0.06	0.993877
PEX11B	-0.06	0.758558
RPS3	-0.06	2.04596
ABCB7	-0.06	1.5789
PRPF38B	-0.06	1.08098
FBXO38	-0.06	0.956275
SCCPDH	-0.06	1.00123
INPP4A	-0.06	0.77173
GMPS	-0.06	2.07719
BTAF1	-0.06	2.04937
SEC24B	-0.06	1.64737
METTL13	-0.06	1.31176
TRAPPC11	-0.06	1.56151
THOC6	-0.06	0.668511
DHX35	-0.06	0.974639
INTS5	-0.06	0.965617
ZFR	-0.06	1.68873
IFT172	-0.06	0.722606
RPL11	-0.06	1.52875
ACOX3	-0.06	0.45006
MTF2	-0.06	1.0181
CLASP2	-0.06	1.40023
MYT1	-0.06	0.410201
YIPF3	-0.06	1.17177
COPA	-0.06	2.03206
HCFC1	-0.06	1.78687
UBE4B	-0.06	1.62336
BAG2	-0.06	1.39718
LCMT2	-0.06	0.691543
ZNF350	-0.06	0.047792
ARID3A	-0.06	0.310532
AFG2A	-0.06	1.53718
RPL10	-0.06	1.41352
SSX2IP	-0.06	0.967325
NBAS	-0.06	1.51158
RPS13	-0.06	1.52847
SELENOH	-0.06	0.713381
KIF18B	-0.06	1.02166
SON	-0.06	2.10119
CAT	-0.06	2.01925
AKAP1	-0.06	1.43314
FLOT1	-0.06	1.639
PGM1	-0.06	1.53992
EXOC3	-0.06	1.55959
HTATIP2	-0.06	0.929732
ARMT1	-0.06	1.22992
SLC29A1	-0.06	1.34769
ELP6	-0.06	0.788073
UPF1	-0.06	1.36962
MOGS	-0.06	1.58124
OSBPL9	-0.06	1.37403
SNU13	-0.06	1.26076
MACROD1	-0.06	1.1029
NTPCR	-0.06	1.09133
PCYOX1L	-0.06	0.77426
TOMM40L	-0.06	0.837504
NCOR1	-0.06	1.78745
RPN1	-0.06	1.9515
ATAD3B	-0.06	1.33838
MMUT	-0.06	1.41221
ADAM10	-0.06	1.19365
IPO8	-0.06	1.23464
NOP9	-0.06	1.66128
ATPAF2	-0.06	1.17925
FAM234B	-0.06	0.669188
MGST1	-0.06	1.15695
FER	-0.06	0.54848
WASHC5	-0.06	1.41512
CDKN2AIP	-0.06	1.26086
EPCAM	-0.06	1.52048
VPS18	-0.06	1.3374
ATP13A3	-0.06	1.20531
RETSAT	-0.06	0.968468
AMACR	-0.06	0.722244
EBNA1BP2	-0.06	1.51782
TDP1	-0.06	1.31395
RCC1L	-0.06	1.36182
CCDC127	-0.06	0.347226
PFDN1	-0.06	1.21365
TMEM259	-0.06	0.756468
P4HB	-0.06	1.83326
GALNT3	-0.06	0.715892
BCL9	-0.06	0.648139
MTARC1	-0.06	1.20931
CLCN3	-0.06	0.753627
TRNAU1AP	-0.06	0.641549
ALDH4A1	-0.06	1.42824
KPNA6	-0.06	1.40814
PPFIA3	-0.06	1.04574
ACADSB	-0.06	1.31175
BSG	-0.06	1.48148
SOD1	-0.06	1.51805
ACTR5	-0.06	1.20488
SLC44A1	-0.06	1.35586
ANKRD40	-0.06	0.367593
SNAP91	-0.06	0.91235
ING5	-0.06	0.818646
SRRM2	-0.06	2.16663
MARS2	-0.06	1.63847
SPRYD7	-0.06	1.11754
MRPL40	-0.06	1.44148
PRAF2	-0.06	0.786392
AKT1S1	-0.06	0.309707
KHDRBS1	-0.06	1.70522
IQSEC2	-0.06	1.44308
NAGLU	-0.06	0.889525
SEC61A1	-0.06	1.1279
TPRG1L	-0.06	0.71854
SP1	-0.06	1.0472
TMUB1	-0.06	0.982455
LAMTOR5	-0.06	0.3853
SF1	-0.06	1.46389
NFS1	-0.06	1.25537
RNASET2	-0.06	1.09467
EMC8	-0.06	1.00797
CD55	-0.06	1.05615
ECH1	-0.06	2.1029
TMOD2	-0.06	1.23791
HSPA5	-0.06	1.8237
FKBP9	-0.06	0.848722
TP53I11	-0.06	0.376588
PRKCSH	-0.06	2.01118
UQCRB	-0.06	1.41908
JPH1	-0.06	1.05032
ZNF280D	-0.06	0.519614
CNOT2	-0.06	1.58425
MORF4L1	-0.06	1.52131
RC3H2	-0.06	0.602718
DNAJC6	-0.06	0.673186
RBBP9	-0.06	1.20897
CASP3	-0.06	1.29326
MXRA7	-0.06	0.383149
ATP6V1G1	-0.06	0.73529
STX6	-0.06	0.846747
TESK2	-0.06	0.201333
LRRC45	-0.06	0.400898
INO80D	-0.06	0.427362
CCDC167	-0.06	0.459083
ATP8A2	-0.06	0.275567
SHROOM1	-0.06	0.978208
NCOA1	-0.06	0.286637
FBLL1	-0.06	0.818148
PARP14	-0.06	1.2208
ALS2	-0.06	0.545306
PHC1	-0.06	0.396886
H2AC20	-0.06	1.5602
RAB3C	-0.06	0.326845
PLEK2	-0.05	0.499247
RALGAPA2	-0.05	0.432842
MPP1	-0.05	1.01142
TMSB4X	-0.05	1.19509
ATP8A1	-0.05	0.59202
TANC1	-0.05	0.934241
PDCD4	-0.05	1.03603
TTF2	-0.05	1.16464
GMPR	-0.05	0.580543
TBC1D30	-0.05	0.571445
SENP1	-0.05	1.00416
XPO1	-0.05	1.50827
PARP2	-0.05	0.324149
DNAAF5	-0.05	1.15617
DOCK1	-0.05	1.30103
RNF123	-0.05	0.59771
CAB39L	-0.05	0.240994
DICER1	-0.05	1.19054
LPCAT3	-0.05	0.633733
MRPL41	-0.05	1.03989
MON1A	-0.05	0.66755
OSGEPL1	-0.05	0.995261
EXOC4	-0.05	1.4043
GAK	-0.05	1.22174
SCAP	-0.05	0.519183
CHD3	-0.05	1.28245
RNH1	-0.05	1.23777
RPL9; RPL9P7; RPL9P8; RPL9P9	-0.05	1.20417
TCAF1	-0.05	1.44605
ANO10	-0.05	0.266104
PHF21A	-0.05	0.301537
SUN1	-0.05	1.38629
ZBTB11	-0.05	0.520169
GLDC	-0.05	0.594799
NAA15	-0.05	1.55102
RPL27	-0.05	1.5168
TEX2	-0.05	0.966427
TRAPPC2L	-0.05	0.24825
PLEC	-0.05	1.54335
UBR5	-0.05	1.5635
RECQL	-0.05	1.80419
OLA1	-0.05	1.34934
OGA	-0.05	1.06525
TBC1D15	-0.05	1.26638
CSK	-0.05	1.2286
RNF31	-0.05	0.795738
EDEM3	-0.05	1.2424
NFRKB	-0.05	0.829271
UQCRH	-0.05	0.865711
FASN	-0.05	1.47205
PYGB	-0.05	1.15623
QARS1	-0.05	1.50254
XPO7	-0.05	1.54442
XRN2	-0.05	1.4915
SEC23A	-0.05	1.29414
IREB2	-0.05	1.21399
ESRRA	-0.05	0.472775
YOD1	-0.05	0.501562
SFXN4	-0.05	0.682503
MYO18A	-0.05	1.79931
PKP3	-0.05	1.28577
STK39	-0.05	0.58732
MLLT1	-0.05	1.1175
ZDHHC5	-0.05	0.569017
LRRC20	-0.05	0.628896
PRR36	-0.05	0.285711
NSF	-0.05	1.08371
SELENBP1	-0.05	1.1834
POLA1	-0.05	1.24279
LSG1	-0.05	1.25598
RALY	-0.05	1.20869
RDH14	-0.05	0.552031
LPCAT1	-0.05	0.33071
FERMT1	-0.05	0.306573
TAOK2	-0.05	0.926859
UBE2G1	-0.05	0.883095
CNOT8	-0.05	0.237788
NAT10	-0.05	1.65802
NARS1	-0.05	1.53241
UBA3	-0.05	1.22491
ZMPSTE24	-0.05	1.21422
PES1	-0.05	1.32823
TPD52	-0.05	0.716934
PKN1	-0.05	0.960981
XPO4	-0.05	0.850263
ANAPC5	-0.05	1.34428
GNAQ	-0.05	0.554086
SYNJ1	-0.05	0.920273
TMEM201	-0.05	0.639108
VARS1	-0.05	1.63395
ATP2B1	-0.05	1.2687
POGZ	-0.05	1.13019
CYFIP1	-0.05	1.41409
SET	-0.05	1.32132
PUM3	-0.05	1.78939
ITSN1	-0.05	0.885137
PPP1R21	-0.05	0.728426
THOC7	-0.05	0.799308
SHANK2	-0.05	0.291534
PDSS2	-0.05	0.566042
TMEM168	-0.05	0.725897
SCFD1	-0.05	1.09212
ACAT1	-0.05	1.61252
DKC1	-0.05	1.28022
ARVCF	-0.05	1.07893
SLTM	-0.05	1.39929
CLGN	-0.05	1.33306
NIFK	-0.05	1.29477
HACL1	-0.05	1.31117
NUMB	-0.05	0.917654
IPO11	-0.05	0.937752
PRDX4	-0.05	1.27814
RPS15	-0.05	1.19865
RCOR1	-0.05	0.656305
TDRD3	-0.05	0.818891
C2CD2L	-0.05	0.624661
SMARCAL1	-0.05	0.82158
CAAP1	-0.05	1.0061
[truncated: 4,443 more rows]
