# Supplementary material for: Targeting histone H2B acetylated enhanceosomes via p300/CBP degradation in prostate cancer
Source: Nat Genet. 2025 Oct 3;57(10):2468–81. doi: 10.1038/s41588-025-02336-6 (PMC12513837; doi:10.1038/s41588-025-02336-6)
Supplement: Supplementary file 13 — Statistical source data for Extended Data Fig. 4. [file 41588_2025_2336_MOESM13_ESM.xlsx]

## Sheet: ED Fig. 4D
id	Proteins	Positions within proteins	Leading proteins	Positions	Protein	Position	Protein names	Gene names	Fasta headers	Number of Acetyl (K)	Potential contaminant	Localization prob	Score diff	PEP	Score	Delta score	Score for localization	Mass error [ppm]	Localization prob 12H-1	Score diff 12H-1	PEP 12H-1	Score 12H-1	Localization prob 12H-2	Score diff 12H-2	PEP 12H-2	Score 12H-2	Localization prob 12H-3	Score diff 12H-3	PEP 12H-3	Score 12H-3	Localization prob 1H-1	Score diff 1H-1	PEP 1H-1	Score 1H-1	Localization prob 1H-2	Score diff 1H-2	PEP 1H-2	Score 1H-2	Localization prob 1H-3	Score diff 1H-3	PEP 1H-3	Score 1H-3	Localization prob 24H-1	Score diff 24H-1	PEP 24H-1	Score 24H-1	Localization prob 24H-2	Score diff 24H-2	PEP 24H-2
0	C9J2Z4;C9JC03;A0A024R571;Q9H4M9;Q9NZN3	157;307;307;293;293	C9J2Z4	157	C9J2Z4	157	EH domain-containing protein 1;EH domain-containing protein 3	EHD1;EHD3	tr|C9J2Z4|C9J2Z4_HUMAN EH domain-containing protein 1 (Fragment) OS=Homo sapiens OX=9606 GN=EHD1 PE=1 SV=1;tr|C9JC03|C9JC03_HUMAN EH domain-containing protein 1 (Fragment) OS=Homo sapiens OX=9606 GN=EHD1 PE=1 SV=1;tr|A0A024R571|A0A024R571_HUMAN EH domain-c	2		1	68.2235	6.6502e-15	113.99	100.39	68.224	-0.41569	NaN	NaN	NaN	NaN	1	81.5478	0.0153599	81.548	1	69.8117	0.0332423	69.812	1	78.3345	0.0188876	78.334	1	56.2581	0.0713266	56.258	1	113.986	6.6502e-15	113.99	1	69.8117	0.0332423	69.812	0	0	NaN
1	C9J2Z4;C9JC03;A0A024R571;Q9H4M9;Q9NZN3	163;313;313;299;299	C9J2Z4	163	C9J2Z4	163	EH domain-containing protein 1;EH domain-containing protein 3	EHD1;EHD3	tr|C9J2Z4|C9J2Z4_HUMAN EH domain-containing protein 1 (Fragment) OS=Homo sapiens OX=9606 GN=EHD1 PE=1 SV=1;tr|C9JC03|C9JC03_HUMAN EH domain-containing protein 1 (Fragment) OS=Homo sapiens OX=9606 GN=EHD1 PE=1 SV=1;tr|A0A024R571|A0A024R571_HUMAN EH domain-c	2		1	68.2235	6.6502e-15	113.99	100.39	68.224	-0.41569	1	73.533	0.0268442	80.684	1	81.5478	0.0153599	81.548	1	69.8117	0.0332423	69.812	1	78.3345	0.0188876	78.334	1	56.2581	0.0713266	56.258	1	113.986	6.6502e-15	113.99	1	69.8117	0.0332423	69.812	0	0	NaN
2	A0A7I2V3N1;A0A7I2V574;A0A075B6H4;Q9H8E8	291;291;291;292	A0A7I2V3N1	291	A0A7I2V3N1	291	Cysteine-rich protein 2-binding protein	CSRP2BP	tr|A0A7I2V3N1|A0A7I2V3N1_HUMAN Cysteine-rich protein 2-binding protein OS=Homo sapiens OX=9606 GN=KAT14 PE=1 SV=1;tr|A0A7I2V574|A0A7I2V574_HUMAN Cysteine-rich protein 2-binding protein OS=Homo sapiens OX=9606 GN=KAT14 PE=1 SV=1;tr|A0A075B6H4|A0A075B6H4_HUM	1		1	57.8361	0.0446738	60.255	41.161	57.836	0.88752	NaN	NaN	NaN	NaN	NaN	NaN	NaN	NaN	0	0	NaN	NaN	1	60.2551	0.0446738	60.255	0	0	NaN	NaN	NaN	NaN	NaN	NaN	0	0	NaN	NaN	NaN	NaN	NaN
3	H0YN73;H0YN88;A0A075B716;H3BNC9;P08708;A0A0J9YYC4	18;19;19;468;19;278	H0YN73	18	H0YN73	18	40S ribosomal protein S17	RPS17	tr|H0YN73|H0YN73_HUMAN 40S ribosomal protein S17 (Fragment) OS=Homo sapiens OX=9606 GN=RPS17 PE=1 SV=1;tr|H0YN88|H0YN88_HUMAN 40S ribosomal protein S17 OS=Homo sapiens OX=9606 GN=RPS17 PE=1 SV=1;tr|A0A075B716|A0A075B716_HUMAN 40S ribosomal protein S17 OS=H	1		1	78.9342	0.00188798	96.311	77.531	78.934	0.049202	0	0	NaN	NaN	0	0	NaN	NaN	0	0	NaN	NaN	0	0	NaN	NaN	0	0	NaN	NaN	0	0	NaN	NaN	0	0	NaN	NaN	0	0	NaN
4	Q92804;A0A075B7D9	265;174	Q92804	265	Q92804	265	TATA-binding protein-associated factor 2N	TAF15	sp|Q92804|RBP56_HUMAN TATA-binding protein-associated factor 2N OS=Homo sapiens OX=9606 GN=TAF15 PE=1 SV=1;tr|A0A075B7D9|A0A075B7D9_HUMAN TATA-binding protein-associated factor 2N OS=Homo sapiens OX=9606 GN=TAF15 PE=1 SV=1	1		0.875224	8.45989	2.83362e-07	78.78	68.534	75.239	0.38948	0.824441	6.71742	3.80852e-05	64.2	0.814876	6.43688	0.000715217	52.045	0.847739	7.45794	0.000715217	52.045	NaN	NaN	NaN	NaN	0.788829	5.72348	2.83362e-07	78.78	0.819995	6.58552	7.95868e-05	58.073	NaN	NaN	NaN	NaN	0	0	NaN
5	Q92804;A0A075B7D9	268;177	Q92804	268	Q92804	268	TATA-binding protein-associated factor 2N	TAF15	sp|Q92804|RBP56_HUMAN TATA-binding protein-associated factor 2N OS=Homo sapiens OX=9606 GN=TAF15 PE=1 SV=1;tr|A0A075B7D9|A0A075B7D9_HUMAN TATA-binding protein-associated factor 2N OS=Homo sapiens OX=9606 GN=TAF15 PE=1 SV=1	1		0.999999	62.4416	2.27342e-05	70.942	56.901	70.942	0.54617	0.999999	62.4416	2.27342e-05	70.942	0.999744	38.8201	0.00369575	47.752	0	0	NaN	NaN	0.99996	44.9445	0.000308344	60.034	0	0	NaN	NaN	0	0	NaN	NaN	0	0	NaN	NaN	0	0	NaN
6	Q92804;A0A075B7D9	277;186	Q92804	277	Q92804	277	TATA-binding protein-associated factor 2N	TAF15	sp|Q92804|RBP56_HUMAN TATA-binding protein-associated factor 2N OS=Homo sapiens OX=9606 GN=TAF15 PE=1 SV=1;tr|A0A075B7D9|A0A075B7D9_HUMAN TATA-binding protein-associated factor 2N OS=Homo sapiens OX=9606 GN=TAF15 PE=1 SV=1	1		0.617076	2.07362	0.00158915	47.754	38.174	45.237	-1.1504	0	0	NaN	NaN	0	0	NaN	NaN	0	0	NaN	NaN	0	0	NaN	NaN	0	0	NaN	NaN	0	0	NaN	NaN	0	0	NaN	NaN	0	0	NaN
7	Q92804;A0A075B7D9	281;190	Q92804	281	Q92804	281	TATA-binding protein-associated factor 2N	TAF15	sp|Q92804|RBP56_HUMAN TATA-binding protein-associated factor 2N OS=Homo sapiens OX=9606 GN=TAF15 PE=1 SV=1;tr|A0A075B7D9|A0A075B7D9_HUMAN TATA-binding protein-associated factor 2N OS=Homo sapiens OX=9606 GN=TAF15 PE=1 SV=1	1		0.998692	28.8338	5.23017e-10	90.654	80.696	63.857	-0.17988	0.998335	27.7796	7.0677e-05	68.129	0.992538	21.2411	1.01842e-09	82.859	0.998369	27.8741	3.48404e-05	66.059	0.993811	22.06	1.81266e-07	90.654	0.996064	24.033	2.50451e-05	69.737	0.998668	28.7506	1.00896e-09	82.975	0.994325	22.4358	5.78119e-05	68.567	0.991145	20.4907	0.0003537
8	H0YBG3;A0A0B4J1R1;A0A494C1T8;H0YBT0;A0A087WUS5;P01106	162;148;48;162;163;148	H0YBG3	162	H0YBG3	162	Myc proto-oncogene protein	MYC	tr|H0YBG3|H0YBG3_HUMAN Myc proto-oncogene protein (Fragment) OS=Homo sapiens OX=9606 GN=MYC PE=1 SV=2;tr|A0A0B4J1R1|A0A0B4J1R1_HUMAN Myc proto-oncogene protein OS=Homo sapiens OX=9606 GN=MYC PE=1 SV=1;tr|A0A494C1T8|A0A494C1T8_HUMAN Myc proto-oncogene prote	1		1	91.8546	0.000730926	91.855	65.916	91.855	1.4487	NaN	NaN	NaN	NaN	NaN	NaN	NaN	NaN	NaN	NaN	NaN	NaN	0	0	NaN	NaN	0	0	NaN	NaN	0	0	NaN	NaN	NaN	NaN	NaN	NaN	NaN	NaN	NaN
9	A0A087WV29;Q9H0A0	273;426	A0A087WV29	273	A0A087WV29	273	N-acetyltransferase 10	NAT10	tr|A0A087WV29|A0A087WV29_HUMAN RNA cytidine acetyltransferase OS=Homo sapiens OX=9606 GN=NAT10 PE=1 SV=1;sp|Q9H0A0|NAT10_HUMAN RNA cytidine acetyltransferase OS=Homo sapiens OX=9606 GN=NAT10 PE=1 SV=2	1		1	132.758	6.29128e-07	151.97	113.42	132.76	-0.1758	1	118.264	0.000102295	118.26	1	118.264	0.000102295	118.26	1	104.167	0.000442569	104.17	1	124.23	4.87133e-05	124.23	1	118.264	0.000102295	118.26	1	151.974	6.29128e-07	151.97	1	104.167	0.000442569	104.17	1	90.6291	0.00159383
10	A0A087WVQ9;P68104;A0A7I2V659;Q5VTE0;A0A7I2V5N4;A0A7I2V3H3;A0A087WV01;A0A2U3TZH3;Q05639;A0A2R8Y488	143;146;143;146;146;146;146;146;146;146	A0A087WVQ9;A0A2U3TZH3	143;146	A0A087WVQ9	143	Elongation factor 1-alpha 1;Putative elongation factor 1-alpha-like 3;Elongation factor 1-alpha;Elongation factor 1-alpha 2	EEF1A1;EEF1A1P5;EEF1A2	tr|A0A087WVQ9|A0A087WVQ9_HUMAN Elongation factor 1-alpha OS=Homo sapiens OX=9606 GN=EEF1A1 PE=1 SV=2;sp|P68104|EF1A1_HUMAN Elongation factor 1-alpha 1 OS=Homo sapiens OX=9606 GN=EEF1A1 PE=1 SV=1;tr|A0A7I2V659|A0A7I2V659_HUMAN Elongation factor 1-alpha OS=H			1	57.7082	0.000361636	57.708	49.108	57.708	-0.47946	NaN	NaN	NaN	NaN	NaN	NaN	NaN	NaN	1	57.7082	0.000361636	57.708	0	0	NaN	NaN	NaN	NaN	NaN	NaN	0	0	NaN	NaN	0	0	NaN	NaN	0	0	NaN
11	A0A087WVQ9;P68104;A0A7I2V659;Q5VTE0	436;439;436;439	A0A087WVQ9	436	A0A087WVQ9	436	Elongation factor 1-alpha 1;Putative elongation factor 1-alpha-like 3	EEF1A1;EEF1A1P5	tr|A0A087WVQ9|A0A087WVQ9_HUMAN Elongation factor 1-alpha OS=Homo sapiens OX=9606 GN=EEF1A1 PE=1 SV=2;sp|P68104|EF1A1_HUMAN Elongation factor 1-alpha 1 OS=Homo sapiens OX=9606 GN=EEF1A1 PE=1 SV=1;tr|A0A7I2V659|A0A7I2V659_HUMAN Elongation factor 1-alpha OS=H	1		0.999156	30.7325	1.6412e-05	110.98	69.437	110.98	-0.28164	0.997573	26.1382	0.000168	101.89	0.991983	20.9251	1.6412e-05	96.745	0.991544	20.6915	0.000524451	92.247	0	0	NaN	NaN	0	0	NaN	NaN	0.999156	30.7325	5.78054e-05	110.98	0.845276	7.37441	0.0465062	53.967	0.893861	9.25395	0.00274148
12	A0A7I2V641;A0A087WW66;Q99460;A0A7I2V2K8;A0A7P0MW50;A0A7I2YQY1;A0A7I2V262;A0A7I2V5C8;A0A7I2V523;A0A7I2YQI9;A0A7I2V4X0;A0A7I2V479;A0A7I2V491;A0A7I2V4A5	174;310;310;310;310;310;310;310;310;310;310;310;310;310	A0A7I2V641	174	A0A7I2V641	174	26S proteasome non-ATPase regulatory subunit 1	PSMD1	tr|A0A7I2V641|A0A7I2V641_HUMAN 26S proteasome non-ATPase regulatory subunit 1 OS=Homo sapiens OX=9606 GN=PSMD1 PE=1 SV=1;tr|A0A087WW66|A0A087WW66_HUMAN 26S proteasome non-ATPase regulatory subunit 1 OS=Homo sapiens OX=9606 GN=PSMD1 PE=1 SV=2;sp|Q99460|PSMD	1		1	94.1217	2.53516e-12	122.39	101	94.122	-1.4228	NaN	NaN	NaN	NaN	NaN	NaN	NaN	NaN	NaN	NaN	NaN	NaN	1	122.392	2.53516e-12	122.39	1	101.388	1.4847e-08	101.39	NaN	NaN	NaN	NaN	0	0	NaN	NaN	NaN	NaN	NaN
13	E5RGR5;A0A087WWE7;Q8N0T1	21;21;21	E5RGR5	21	E5RGR5	21	Uncharacterized protein C8orf59	C8orf59	tr|E5RGR5|E5RGR5_HUMAN Ribosomal biogenesis factor (Fragment) OS=Homo sapiens OX=9606 GN=RBIS PE=1 SV=1;tr|A0A087WWE7|A0A087WWE7_HUMAN Ribosomal biogenesis factor OS=Homo sapiens OX=9606 GN=RBIS PE=1 SV=1;sp|Q8N0T1|RBIS_HUMAN Ribosomal biogenesis factor OS	1		1	162.358	1.28124e-30	202.2	165.76	162.36	0.80642	NaN	NaN	NaN	NaN	NaN	NaN	NaN	NaN	NaN	NaN	NaN	NaN	1	93.0578	0.000926969	93.058	1	75.294	0.00742129	75.294	1	182.461	5.43595e-18	182.46	NaN	NaN	NaN	NaN	NaN	NaN	NaN
14	Q13148;A0A087WX29;A0A087WYY0;A0A087X260;G3V162;B1AKP7;K7EN94;A0A0A0N0M3;K7EJM5;A0A087WXQ5;A0A087WV68;A0A087WXV3	145;145;145;145;145;145;186;145;145;61;59;25	Q13148	145	Q13148	145	TAR DNA-binding protein 43	TARDBP;TDP43	sp|Q13148|TADBP_HUMAN TAR DNA-binding protein 43 OS=Homo sapiens OX=9606 GN=TARDBP PE=1 SV=1;tr|A0A087WX29|A0A087WX29_HUMAN TAR DNA-binding protein 43 (Fragment) OS=Homo sapiens OX=9606 GN=TARDBP PE=1 SV=1;tr|A0A087WYY0|A0A087WYY0_HUMAN TAR DNA-binding pro	1		1	72.1522	0.00282501	72.152	54.921	72.152	-0.083929	0	0	NaN	NaN	NaN	NaN	NaN	NaN	0	0	NaN	NaN	NaN	NaN	NaN	NaN	0	0	NaN	NaN	0	0	NaN	NaN	0	0	NaN	NaN	NaN	NaN	NaN
15	B2ZWG9;A0A0D9SER6;B2ZWG8;A0A087WXA8;Q2M218	36;146;160;146;160	B2ZWG9	36	B2ZWG9	36	Zinc finger protein 630	ZNF630	tr|B2ZWG9|B2ZWG9_HUMAN Zinc finger protein 630 (Fragment) OS=Homo sapiens OX=9606 GN=ZNF630 PE=4 SV=1;tr|A0A0D9SER6|A0A0D9SER6_HUMAN Zinc finger protein 630 (Fragment) OS=Homo sapiens OX=9606 GN=ZNF630 PE=4 SV=1;tr|B2ZWG8|B2ZWG8_HUMAN Zinc finger protein 6	1		1	62.2	0.00479223	77.923	43.67	62.2	-0.15239	0	0	NaN	NaN	1	62.2	0.0327714	62.2	1	61.9623	0.0334926	61.962	1	66.073	0.0210181	66.073	1	72.4847	0.00827658	72.485	1	72.4847	0.00827658	72.485	1	62.2	0.0327714	62.2	0	0	NaN
16	A0A087WYB4;Q9UJZ1	99;145	A0A087WYB4	99	A0A087WYB4	99	Stomatin-like protein 2, mitochondrial	STOML2	tr|A0A087WYB4|A0A087WYB4_HUMAN Stomatin-like protein 2, mitochondrial OS=Homo sapiens OX=9606 GN=STOML2 PE=1 SV=1;sp|Q9UJZ1|STML2_HUMAN Stomatin-like protein 2, mitochondrial OS=Homo sapiens OX=9606 GN=STOML2 PE=1 SV=1	1		1	64.2645	0.0460841	64.265	27.869	64.265	0.38474	NaN	NaN	NaN	NaN	1	64.2645	0.0460841	64.265	NaN	NaN	NaN	NaN	NaN	NaN	NaN	NaN	NaN	NaN	NaN	NaN	NaN	NaN	NaN	NaN	NaN	NaN	NaN	NaN	NaN	NaN	NaN
17	A0A087WYL7;G3V4A5;O75586	227;227;227	A0A087WYL7	227	A0A087WYL7	227	Mediator of RNA polymerase II transcription subunit 6	MED6	tr|A0A087WYL7|A0A087WYL7_HUMAN Mediator of RNA polymerase II transcription subunit 6 OS=Homo sapiens OX=9606 GN=MED6 PE=1 SV=1;tr|G3V4A5|G3V4A5_HUMAN Mediator of RNA polymerase II transcription subunit 6 OS=Homo sapiens OX=9606 GN=MED6 PE=1 SV=1;sp|O75586|	3		1	46.3622	0.00146941	46.362	29.869	46.362	1.1812	NaN	NaN	NaN	NaN	NaN	NaN	NaN	NaN	NaN	NaN	NaN	NaN	NaN	NaN	NaN	NaN	NaN	NaN	NaN	NaN	NaN	NaN	NaN	NaN	NaN	NaN	NaN	NaN	NaN	NaN	NaN
18	A0A087WYL7;G3V4A5;O75586	236;236;236	A0A087WYL7	236	A0A087WYL7	236	Mediator of RNA polymerase II transcription subunit 6	MED6	tr|A0A087WYL7|A0A087WYL7_HUMAN Mediator of RNA polymerase II transcription subunit 6 OS=Homo sapiens OX=9606 GN=MED6 PE=1 SV=1;tr|G3V4A5|G3V4A5_HUMAN Mediator of RNA polymerase II transcription subunit 6 OS=Homo sapiens OX=9606 GN=MED6 PE=1 SV=1;sp|O75586|	2;3		1	68.9439	5.21318e-06	95.401	70.547	68.944	-0.28961	NaN	NaN	NaN	NaN	NaN	NaN	NaN	NaN	NaN	NaN	NaN	NaN	1	61.6409	0.000293725	61.641	1	86.3126	9.66983e-05	86.313	0	0	NaN	NaN	NaN	NaN	NaN	NaN	NaN	NaN	NaN
19	A0A087WYL7;G3V4A5;O75586	241;241;241	A0A087WYL7	241	A0A087WYL7	241	Mediator of RNA polymerase II transcription subunit 6	MED6	tr|A0A087WYL7|A0A087WYL7_HUMAN Mediator of RNA polymerase II transcription subunit 6 OS=Homo sapiens OX=9606 GN=MED6 PE=1 SV=1;tr|G3V4A5|G3V4A5_HUMAN Mediator of RNA polymerase II transcription subunit 6 OS=Homo sapiens OX=9606 GN=MED6 PE=1 SV=1;sp|O75586|	2;3		1	68.9439	5.21318e-06	95.401	70.547	68.944	-0.28961	NaN	NaN	NaN	NaN	NaN	NaN	NaN	NaN	NaN	NaN	NaN	NaN	1	61.6409	0.000293725	61.641	1	86.3126	9.66983e-05	86.313	0	0	NaN	NaN	NaN	NaN	NaN	NaN	NaN	NaN	NaN
20	C9J9T8;A0A0G2JMH0;A0A0G2JNW1;A0A087WYQ2;A0A0G2JN18;A0A140T9M2;A0A0G2JP41;A0A0G2JM93;A0A140T8X9;A0A140T960;A0A0G2JKA5;A0A140T9Y3;A0A0G2JN90;F8VVU2;A0A0G2JPA5;A0A0G2JM37;A0A0G2JML4;A0A0G2JMA0;E9PLW3;A0A0G2JQ19;Q5SRN2	293;286;300;299;299;302;302;302;301;301;301;301;300;300;300;300;286;286;286;300;302	C9J9T8	293	C9J9T8	293	Uncharacterized protein C6orf10	C6orf10	tr|C9J9T8|C9J9T8_HUMAN Testis-expressed basic protein 1 OS=Homo sapiens OX=9606 GN=TSBP1 PE=1 SV=2;tr|A0A0G2JMH0|A0A0G2JMH0_HUMAN Testis-expressed basic protein 1 OS=Homo sapiens OX=9606 GN=TSBP1 PE=1 SV=1;tr|A0A0G2JNW1|A0A0G2JNW1_HUMAN Testis-expressed ba	1		1	54.5493	0.0427791	54.549	19.742	54.549	-0.2327	1	54.5493	0.0427791	54.549	0	0	NaN	NaN	0	0	NaN	NaN	0	0	NaN	NaN	0	0	NaN	NaN	0	0	NaN	NaN	0	0	NaN	NaN	0	0	NaN
21	A0A087WYR3;O43399	119;119	A0A087WYR3	119	A0A087WYR3	119	Tumor protein D54	TPD52L2	tr|A0A087WYR3|A0A087WYR3_HUMAN Tumor protein D54 OS=Homo sapiens OX=9606 GN=TPD52L2 PE=1 SV=1;sp|O43399|TPD54_HUMAN Tumor protein D54 OS=Homo sapiens OX=9606 GN=TPD52L2 PE=1 SV=2	1		1	85.2884	0.000193975	85.288	66.332	85.288	-0.18747	NaN	NaN	NaN	NaN	NaN	NaN	NaN	NaN	NaN	NaN	NaN	NaN	NaN	NaN	NaN	NaN	NaN	NaN	NaN	NaN	NaN	NaN	NaN	NaN	NaN	NaN	NaN	NaN	NaN	NaN	NaN
22	A0A087WZE9;Q15651	42;42	A0A087WZE9	42	A0A087WZE9	42	High mobility group nucleosome-binding domain-containing protein 3	HMGN3	tr|A0A087WZE9|A0A087WZE9_HUMAN High mobility group nucleosome-binding domain-containing protein 3 OS=Homo sapiens OX=9606 GN=HMGN3 PE=1 SV=1;sp|Q15651|HMGN3_HUMAN High mobility group nucleosome-binding domain-containing protein 3 OS=Homo sapiens OX=9606 GN	1		0.997841	26.6487	0.0113287	61.344	37.089	61.344	-0.16793	NaN	NaN	NaN	NaN	0	0	NaN	NaN	0	0	NaN	NaN	NaN	NaN	NaN	NaN	NaN	NaN	NaN	NaN	NaN	NaN	NaN	NaN	0	0	NaN	NaN	NaN	NaN	NaN
23	C9J929;B5MBX1;A0A7P0TAP8;A0A0C4DFT8;A0A087X085;G3XAA4;Q9NQC1;A0A7P0Z4H4	38;38;38;38;38;38;38;38	C9J929	38	C9J929	38	Protein Jade-2	JADE2	tr|C9J929|C9J929_HUMAN E3 ubiquitin-protein ligase Jade-2 (Fragment) OS=Homo sapiens OX=9606 GN=JADE2 PE=1 SV=2;tr|B5MBX1|B5MBX1_HUMAN E3 ubiquitin-protein ligase Jade-2 OS=Homo sapiens OX=9606 GN=JADE2 PE=1 SV=1;tr|A0A7P0TAP8|A0A7P0TAP8_HUMAN E3 ubiquitin	1		0.999998	56.7768	0.00123062	80.763	56.42	80.763	0.73204	0	0	NaN	NaN	0	0	NaN	NaN	0	0	NaN	NaN	0.999988	49.1177	0.00289943	73.499	0.999998	56.7768	0.00123062	80.763	0.999889	39.5395	0.0190051	57.348	NaN	NaN	NaN	NaN	0	0	NaN
24	A0A087X0X3;P52272	698;698	A0A087X0X3	698	A0A087X0X3	698	Heterogeneous nuclear ribonucleoprotein M	HNRNPM	tr|A0A087X0X3|A0A087X0X3_HUMAN Heterogeneous nuclear ribonucleoprotein M OS=Homo sapiens OX=9606 GN=HNRNPM PE=1 SV=1;sp|P52272|HNRPM_HUMAN Heterogeneous nuclear ribonucleoprotein M OS=Homo sapiens OX=9606 GN=HNRNPM PE=1 SV=3	1		1	138.713	1.68379e-12	141.08	116.18	138.71	0.47877	0	0	NaN	NaN	1	90.6531	9.58048e-05	90.653	1	97.2141	7.767e-06	97.214	1	119.764	1.31693e-07	119.76	0	0	NaN	NaN	1	77.6404	0.00099398	77.64	1	88.1865	0.000140941	88.187	1	85.2884	0.000193975
25	F8W8P5;C9IYE1;A0A087X1P3;Q86UW7	72;178;178;178	F8W8P5	72	F8W8P5	72	Calcium-dependent secretion activator 2	CADPS2	tr|F8W8P5|F8W8P5_HUMAN Calcium-dependent secretion activator 2 OS=Homo sapiens OX=9606 GN=CADPS2 PE=1 SV=2;tr|C9IYE1|C9IYE1_HUMAN Calcium-dependent secretion activator 2 OS=Homo sapiens OX=9606 GN=CADPS2 PE=1 SV=1;tr|A0A087X1P3|A0A087X1P3_HUMAN Calcium-dep	3		1	47.1869	0.0163063	54.982	14.63	47.187	2.5082	NaN	NaN	NaN	NaN	0	0	NaN	NaN	NaN	NaN	NaN	NaN	0	0	NaN	NaN	NaN	NaN	NaN	NaN	1	45.368	0.0476817	45.368	0	0	NaN	NaN	0	0	NaN
26	F8W8P5;C9IYE1;A0A087X1P3;Q86UW7	73;179;179;179	F8W8P5	73	F8W8P5	73	Calcium-dependent secretion activator 2	CADPS2	tr|F8W8P5|F8W8P5_HUMAN Calcium-dependent secretion activator 2 OS=Homo sapiens OX=9606 GN=CADPS2 PE=1 SV=2;tr|C9IYE1|C9IYE1_HUMAN Calcium-dependent secretion activator 2 OS=Homo sapiens OX=9606 GN=CADPS2 PE=1 SV=1;tr|A0A087X1P3|A0A087X1P3_HUMAN Calcium-dep	3		1	47.1869	0.0163063	54.982	14.63	47.187	2.5082	NaN	NaN	NaN	NaN	0	0	NaN	NaN	NaN	NaN	NaN	NaN	0	0	NaN	NaN	NaN	NaN	NaN	NaN	1	45.368	0.0476817	45.368	0	0	NaN	NaN	0	0	NaN
27	F8W8P5;C9IYE1;A0A087X1P3;Q86UW7	77;183;183;183	F8W8P5	77	F8W8P5	77	Calcium-dependent secretion activator 2	CADPS2	tr|F8W8P5|F8W8P5_HUMAN Calcium-dependent secretion activator 2 OS=Homo sapiens OX=9606 GN=CADPS2 PE=1 SV=2;tr|C9IYE1|C9IYE1_HUMAN Calcium-dependent secretion activator 2 OS=Homo sapiens OX=9606 GN=CADPS2 PE=1 SV=1;tr|A0A087X1P3|A0A087X1P3_HUMAN Calcium-dep	3		1	47.1869	0.0163063	54.982	14.63	47.187	2.5082	NaN	NaN	NaN	NaN	0	0	NaN	NaN	NaN	NaN	NaN	NaN	0	0	NaN	NaN	NaN	NaN	NaN	NaN	1	45.368	0.0476817	45.368	0	0	NaN	NaN	0	0	NaN
28	H0YM70;A0A087X1Z3;Q9UL46;H0YLG1;H0YLD2	3;3;3;3;3	H0YM70	3	H0YM70	3	Proteasome activator complex subunit 2	PSME2	tr|H0YM70|H0YM70_HUMAN Proteasome activator complex subunit 2 OS=Homo sapiens OX=9606 GN=PSME2 PE=1 SV=1;tr|A0A087X1Z3|A0A087X1Z3_HUMAN Proteasome activator complex subunit 2 OS=Homo sapiens OX=9606 GN=PSME2 PE=1 SV=1;sp|Q9UL46|PSME2_HUMAN Proteasome activ			1	52.2992	0.0300059	62.714	24.344	52.299	-0.070086	1	46.6634	0.0529133	46.663	1	44.4201	0.0576915	44.42	0	0	NaN	NaN	1	52.2992	0.0409095	52.299	1	46.6634	0.0529133	46.663	1	55.4411	0.0357934	55.441	1	42.4745	0.0618356	42.474	0	0	NaN
29	H0YJS8;H0YJC0;A0A087X2I1;P62333	166;206;220;206	H0YJS8	166	H0YJS8	166	26S protease regulatory subunit 10B	PSMC6	tr|H0YJS8|H0YJS8_HUMAN 26S proteasome regulatory subunit 10B (Fragment) OS=Homo sapiens OX=9606 GN=PSMC6 PE=1 SV=2;tr|H0YJC0|H0YJC0_HUMAN 26S proteasome regulatory subunit 10B (Fragment) OS=Homo sapiens OX=9606 GN=PSMC6 PE=1 SV=1;tr|A0A087X2I1|A0A087X2I1_H	1		1	89.0128	2.89759e-07	111.12	94.491	89.013	0.34106	1	82.5431	8.52211e-05	82.543	1	79.6329	0.00027587	79.633	1	93.0108	1.82784e-05	93.011	1	83.6173	7.83515e-05	83.617	1	92.8564	1.92656e-05	92.856	1	93.0108	1.82784e-05	93.011	1	72.0892	0.000770221	72.089	1	101.595	1.71873e-06
30	A0A096LNW1;P46100;A0A096LNL9	938;967;899	A0A096LNW1	938	A0A096LNW1	938	Transcriptional regulator ATRX	ATRX	tr|A0A096LNW1|A0A096LNW1_HUMAN DNA helicase (Fragment) OS=Homo sapiens OX=9606 GN=ATRX PE=1 SV=1;sp|P46100|ATRX_HUMAN Transcriptional regulator ATRX OS=Homo sapiens OX=9606 GN=ATRX PE=1 SV=5;tr|A0A096LNL9|A0A096LNL9_HUMAN DNA helicase (Fragment) OS=Homo sa	1		0.976424	16.1716	0.00545509	52.008	39.894	52.008	0.12531	NaN	NaN	NaN	NaN	NaN	NaN	NaN	NaN	NaN	NaN	NaN	NaN	0	0	NaN	NaN	0	0	NaN	NaN	0.976424	16.1716	0.00545509	52.008	NaN	NaN	NaN	NaN	NaN	NaN	NaN
31	A0A096LPI6;A0A096LNH5;H7C1F6;H7C2G3;P0DPI2;A0A0B4J2D5	214;117;108;119;203;203	A0A096LPI6	214	A0A096LPI6	214		C21orf33	tr|A0A096LPI6|A0A096LPI6_HUMAN Utp12 domain-containing protein (Fragment) OS=Homo sapiens OX=9606 PE=4 SV=2;tr|A0A096LNH5|A0A096LNH5_HUMAN Glutamine amidotransferase-like class 1 domain-containing protein 3B, mitochondrial OS=Homo sapiens OX=9606 GN=GATD3B	1		1	54.5213	4.05023e-05	55.985	42.53	54.521	-0.51265	0	0	NaN	NaN	0	0	NaN	NaN	NaN	NaN	NaN	NaN	NaN	NaN	NaN	NaN	NaN	NaN	NaN	NaN	NaN	NaN	NaN	NaN	0	0	NaN	NaN	0	0	NaN
32	A0A0A0MQR4;I3L2J0;A0A7P0T9K5;Q96RK0	689;1598;1598;689	A0A0A0MQR4	689	A0A0A0MQR4	689	Protein capicua homolog	CIC	tr|A0A0A0MQR4|A0A0A0MQR4_HUMAN Protein capicua homolog OS=Homo sapiens OX=9606 GN=CIC PE=1 SV=1;tr|I3L2J0|I3L2J0_HUMAN Protein capicua homolog OS=Homo sapiens OX=9606 GN=CIC PE=1 SV=1;tr|A0A7P0T9K5|A0A7P0T9K5_HUMAN Protein capicua homolog OS=Homo sapiens O	1		1	162.452	3.56621e-74	177.43	165.37	162.45	0.2052	1	51.5387	5.70071e-05	51.539	0	0	NaN	NaN	0	0	NaN	NaN	1	135.347	3.00463e-50	136.75	1	115.764	3.56621e-74	177.43	1	124.5	2.28113e-50	139.19	NaN	NaN	NaN	NaN	0	0	NaN
33	A0A0A0MR02;P45880;Q5JSD2;Q5JSD1;A2A3S1	74;74;74;74;89	A0A0A0MR02	74	A0A0A0MR02	74	Voltage-dependent anion-selective channel protein 2	VDAC2	tr|A0A0A0MR02|A0A0A0MR02_HUMAN Outer mitochondrial membrane protein porin 2 (Fragment) OS=Homo sapiens OX=9606 GN=VDAC2 PE=1 SV=1;sp|P45880|VDAC2_HUMAN Voltage-dependent anion-selective channel protein 2 OS=Homo sapiens OX=9606 GN=VDAC2 PE=1 SV=2;tr|Q5JSD2	1		1	171.924	2.49758e-23	183.33	163.68	171.92	-0.3498	1	129.838	6.60328e-07	129.84	1	134.13	7.27695e-10	134.13	1	155.002	6.51089e-14	155	1	122.511	1.82359e-06	122.51	1	131.433	4.07122e-07	131.43	1	183.335	2.49758e-23	183.33	1	165.631	1.92238e-17	165.63	1	126.194	1.23885e-06
34	H7C0V9;A0A0A0MRG2;E9PG40;P05067	341;328;382;438	H7C0V9	341	H7C0V9	341	Amyloid beta A4 protein;N-APP;Soluble APP-alpha;Soluble APP-beta;C99;Beta-amyloid protein 42;Beta-amyloid protein 40;C83;P3(42);P3(40);C80;Gamma-secretase C-terminal fragment 59;Gamma-secretase C-terminal fragment 57;Gamma-secretase C-terminal fragment 50;C31	APP	tr|H7C0V9|H7C0V9_HUMAN Amyloid-beta A4 protein (Fragment) OS=Homo sapiens OX=9606 GN=APP PE=1 SV=1;tr|A0A0A0MRG2|A0A0A0MRG2_HUMAN Amyloid-beta A4 protein OS=Homo sapiens OX=9606 GN=APP PE=1 SV=1;tr|E9PG40|E9PG40_HUMAN Amyloid-beta A4 protein OS=Homo sapien	1		1	102.978	8.60339e-20	128.74	107.54	102.98	-0.98291	1	52.7196	0.00070464	52.72	1	62.6838	4.24287e-05	62.684	1	93.4997	2.71928e-11	93.5	1	70.4531	1.45455e-06	70.453	NaN	NaN	NaN	NaN	1	128.743	8.60339e-20	128.74	0	0	NaN	NaN	NaN	NaN	NaN
35	A0A0A0MRM8;A0A1Y0BRN3;A0A590UJ40;E7EW20;Q9UM54;A0A590UK22;A0A590UKB0;A0A590UJ75;A0A0D9SGC1;A0A590UK86;A0A590UK71;A0A5F9ZI03;A0A590UJY4	334;334;334;334;334;334;334;334;337;334;307;334;337	A0A0A0MRM8	334	A0A0A0MRM8	334	Unconventional myosin-VI	MYO6	tr|A0A0A0MRM8|A0A0A0MRM8_HUMAN Unconventional myosin-6 OS=Homo sapiens OX=9606 GN=MYO6 PE=1 SV=1;tr|A0A1Y0BRN3|A0A1Y0BRN3_HUMAN Unconventional myosin-6 OS=Homo sapiens OX=9606 GN=MYO6 PE=1 SV=1;tr|A0A590UJ40|A0A590UJ40_HUMAN Unconventional myosin-6 OS=Homo	1		0.703004	3.74207	0.0175539	44.294	25.219	44.294	-0.79258	0	0	NaN	NaN	0	0	NaN	NaN	0	0	NaN	NaN	0	0	NaN	NaN	NaN	NaN	NaN	NaN	0	0	NaN	NaN	NaN	NaN	NaN	NaN	0.703004	3.74207	0.0175539
36	A0A0A0MRM9;Q14978;S4R3C2	75;76;57	A0A0A0MRM9	75	A0A0A0MRM9	75	Nucleolar and coiled-body phosphoprotein 1	NOLC1	tr|A0A0A0MRM9|A0A0A0MRM9_HUMAN Nucleolar and coiled-body phosphoprotein 1 (Fragment) OS=Homo sapiens OX=9606 GN=NOLC1 PE=1 SV=1;sp|Q14978|NOLC1_HUMAN Nucleolar and coiled-body phosphoprotein 1 OS=Homo sapiens OX=9606 GN=NOLC1 PE=1 SV=2;tr|S4R3C2|S4R3C2_HUM	1		1	143.01	1.03491e-06	155.75	74.457	143.01	-0.091168	NaN	NaN	NaN	NaN	NaN	NaN	NaN	NaN	NaN	NaN	NaN	NaN	1	118.743	0.0013279	118.74	0	0	NaN	NaN	1	155.754	1.76733e-05	155.75	NaN	NaN	NaN	NaN	NaN	NaN	NaN
37	A0A0A0MRM9;Q14978	455;446	A0A0A0MRM9	455	A0A0A0MRM9	455	Nucleolar and coiled-body phosphoprotein 1	NOLC1	tr|A0A0A0MRM9|A0A0A0MRM9_HUMAN Nucleolar and coiled-body phosphoprotein 1 (Fragment) OS=Homo sapiens OX=9606 GN=NOLC1 PE=1 SV=1;sp|Q14978|NOLC1_HUMAN Nucleolar and coiled-body phosphoprotein 1 OS=Homo sapiens OX=9606 GN=NOLC1 PE=1 SV=2	1		1	101.327	0.0336296	101.33	54.664	101.33	0.091461	NaN	NaN	NaN	NaN	NaN	NaN	NaN	NaN	NaN	NaN	NaN	NaN	0	0	NaN	NaN	NaN	NaN	NaN	NaN	NaN	NaN	NaN	NaN	NaN	NaN	NaN	NaN	NaN	NaN	NaN
38	A0A0A0MRM9;Q14978	514;505	A0A0A0MRM9	514	A0A0A0MRM9	514	Nucleolar and coiled-body phosphoprotein 1	NOLC1	tr|A0A0A0MRM9|A0A0A0MRM9_HUMAN Nucleolar and coiled-body phosphoprotein 1 (Fragment) OS=Homo sapiens OX=9606 GN=NOLC1 PE=1 SV=1;sp|Q14978|NOLC1_HUMAN Nucleolar and coiled-body phosphoprotein 1 OS=Homo sapiens OX=9606 GN=NOLC1 PE=1 SV=2	1		1	62.4075	0.00286124	62.408	33.321	62.408	0.085173	0	0	NaN	NaN	1	48.7409	0.0269629	48.741	1	47.559	0.0781896	47.559	0	0	NaN	NaN	0	0	NaN	NaN	1	53.2374	0.0414715	53.237	0	0	NaN	NaN	0	0	NaN
39	K7EN65;K7EMA9;K7EPZ6;A0A0A0MS90;Q9UIS9	72;211;267;391;422	K7EN65	72	K7EN65	72	Methyl-CpG-binding domain protein 1	MBD1	tr|K7EN65|K7EN65_HUMAN Methyl-CpG-binding domain protein 1 (Fragment) OS=Homo sapiens OX=9606 GN=MBD1 PE=1 SV=1;tr|K7EMA9|K7EMA9_HUMAN Methyl-CpG-binding domain protein 1 (Fragment) OS=Homo sapiens OX=9606 GN=MBD1 PE=1 SV=1;tr|K7EPZ6|K7EPZ6_HUMAN Methyl-Cp	1		1	60.345	9.26738e-05	88.101	67.994	60.345	0.12506	1	55.196	0.00532545	55.196	1	56.5691	0.003684	56.569	1	61.212	0.00245268	61.212	1	63.1805	0.00203377	63.181	1	58.2684	0.00307905	58.268	1	85.5355	0.000115269	85.536	1	59.1845	0.00288411	59.185	1	88.1008	9.26738e-05
40	A0A0U1RQK7;A0A0A0MSA7;O43432;E7EX73;E9PGM1;E7EUU4;A0A7I2Y1C3;Q04637;C9JF13	1133;980;944;787;864;911;928;950;891	A0A0U1RQK7;E7EX73	1133;787	E7EX73	787	Eukaryotic translation initiation factor 4 gamma 3;Eukaryotic translation initiation factor 4 gamma 1	EIF4G3;EIF4G1	tr|A0A0U1RQK7|A0A0U1RQK7_HUMAN Eukaryotic translation initiation factor 4 gamma 3 OS=Homo sapiens OX=9606 GN=EIF4G3 PE=1 SV=2;tr|A0A0A0MSA7|A0A0A0MSA7_HUMAN Eukaryotic translation initiation factor 4 gamma 3 OS=Homo sapiens OX=9606 GN=EIF4G3 PE=1 SV=1;sp|O	1		0.995374	23.3277	0.0142074	92.062	70.556	92.062	-0.84543	NaN	NaN	NaN	NaN	NaN	NaN	NaN	NaN	NaN	NaN	NaN	NaN	NaN	NaN	NaN	NaN	0	0	NaN	NaN	NaN	NaN	NaN	NaN	NaN	NaN	NaN	NaN	NaN	NaN	NaN
41	A0A1W2PQC2;A0A1W2PRT2;A0A1W2PQV5;A0A1W2PNM1;A0A0A0MSE2;A0A0D9SFP2;E9PF18;Q16836	125;139;179;132;179;183;238;179	A0A1W2PQC2	125	A0A1W2PQC2	125	Hydroxyacyl-coenzyme A dehydrogenase, mitochondrial	HADH	tr|A0A1W2PQC2|A0A1W2PQC2_HUMAN Hydroxyacyl-coenzyme A dehydrogenase, mitochondrial (Fragment) OS=Homo sapiens OX=9606 GN=HADH PE=1 SV=1;tr|A0A1W2PRT2|A0A1W2PRT2_HUMAN Hydroxyacyl-coenzyme A dehydrogenase, mitochondrial (Fragment) OS=Homo sapiens OX=9606 GN	1		1	53.3271	0.000792631	53.327	40.664	53.327	0.82731	NaN	NaN	NaN	NaN	NaN	NaN	NaN	NaN	NaN	NaN	NaN	NaN	0	0	NaN	NaN	NaN	NaN	NaN	NaN	0	0	NaN	NaN	NaN	NaN	NaN	NaN	NaN	NaN	NaN
42	H0YBZ0;A0A0A0MSI7;A0A0A0MSH5;J3KPA4;P15692	299;327;327;327;147	H0YBZ0	299	H0YBZ0	299	Vascular endothelial growth factor A	VEGFA	tr|H0YBZ0|H0YBZ0_HUMAN Vascular endothelial growth factor A (Fragment) OS=Homo sapiens OX=9606 GN=VEGFA PE=1 SV=1;tr|A0A0A0MSI7|A0A0A0MSI7_HUMAN Vascular endothelial growth factor A OS=Homo sapiens OX=9606 GN=VEGFA PE=1 SV=1;tr|A0A0A0MSH5|A0A0A0MSH5_HUMAN	3		1	96.2529	0.00777055	96.253	30.94	96.253	0.014439	NaN	NaN	NaN	NaN	NaN	NaN	NaN	NaN	NaN	NaN	NaN	NaN	NaN	NaN	NaN	NaN	NaN	NaN	NaN	NaN	NaN	NaN	NaN	NaN	NaN	NaN	NaN	NaN	NaN	NaN	NaN
43	H0YBZ0;A0A0A0MSI7;A0A0A0MSH5;J3KPA4;P15692	301;329;329;329;149	H0YBZ0	301	H0YBZ0	301	Vascular endothelial growth factor A	VEGFA	tr|H0YBZ0|H0YBZ0_HUMAN Vascular endothelial growth factor A (Fragment) OS=Homo sapiens OX=9606 GN=VEGFA PE=1 SV=1;tr|A0A0A0MSI7|A0A0A0MSI7_HUMAN Vascular endothelial growth factor A OS=Homo sapiens OX=9606 GN=VEGFA PE=1 SV=1;tr|A0A0A0MSH5|A0A0A0MSH5_HUMAN	3		1	96.2529	0.00777055	96.253	30.94	96.253	0.014439	NaN	NaN	NaN	NaN	NaN	NaN	NaN	NaN	NaN	NaN	NaN	NaN	NaN	NaN	NaN	NaN	NaN	NaN	NaN	NaN	NaN	NaN	NaN	NaN	NaN	NaN	NaN	NaN	NaN	NaN	NaN
44	H0YBZ0;A0A0A0MSI7;A0A0A0MSH5;J3KPA4;P15692	304;332;332;332;152	H0YBZ0	304	H0YBZ0	304	Vascular endothelial growth factor A	VEGFA	tr|H0YBZ0|H0YBZ0_HUMAN Vascular endothelial growth factor A (Fragment) OS=Homo sapiens OX=9606 GN=VEGFA PE=1 SV=1;tr|A0A0A0MSI7|A0A0A0MSI7_HUMAN Vascular endothelial growth factor A OS=Homo sapiens OX=9606 GN=VEGFA PE=1 SV=1;tr|A0A0A0MSH5|A0A0A0MSH5_HUMAN	3		1	96.2529	0.00777055	96.253	30.94	96.253	0.014439	NaN	NaN	NaN	NaN	NaN	NaN	NaN	NaN	NaN	NaN	NaN	NaN	NaN	NaN	NaN	NaN	NaN	NaN	NaN	NaN	NaN	NaN	NaN	NaN	NaN	NaN	NaN	NaN	NaN	NaN	NaN
45	Q86XP3;A0A0A0MSJ0;J3KRE3	145;26;33	Q86XP3	145	Q86XP3	145	ATP-dependent RNA helicase DDX42	DDX42	sp|Q86XP3|DDX42_HUMAN ATP-dependent RNA helicase DDX42 OS=Homo sapiens OX=9606 GN=DDX42 PE=1 SV=1;tr|A0A0A0MSJ0|A0A0A0MSJ0_HUMAN RNA helicase OS=Homo sapiens OX=9606 GN=DDX42 PE=1 SV=1;tr|J3KRE3|J3KRE3_HUMAN ATP-dependent RNA helicase DDX42 (Fragment) OS=H	1		1	90.7179	3.52125e-10	92.474	84.083	90.718	1.0428	NaN	NaN	NaN	NaN	NaN	NaN	NaN	NaN	NaN	NaN	NaN	NaN	0	0	NaN	NaN	0	0	NaN	NaN	0	0	NaN	NaN	NaN	NaN	NaN	NaN	NaN	NaN	NaN
46	A0A0A0MSU2;A0A1C7CYX1;Q6PJG2	1004;1004;1004	A0A0A0MSU2	1004	A0A0A0MSU2	1004	ELM2 and SANT domain-containing protein 1	ELMSAN1	tr|A0A0A0MSU2|A0A0A0MSU2_HUMAN Mitotic deacetylase-associated SANT domain protein (Fragment) OS=Homo sapiens OX=9606 GN=MIDEAS PE=1 SV=6;tr|A0A1C7CYX1|A0A1C7CYX1_HUMAN Mitotic deacetylase-associated SANT domain protein OS=Homo sapiens OX=9606 GN=MIDEAS PE=	1		1	149.472	4.41154e-28	149.47	126.46	149.47	0.37673	NaN	NaN	NaN	NaN	NaN	NaN	NaN	NaN	NaN	NaN	NaN	NaN	1	122.44	2.32407e-18	122.44	0	0	NaN	NaN	NaN	NaN	NaN	NaN	NaN	NaN	NaN	NaN	NaN	NaN	NaN
47	A0A0A0MTI5;B8ZWD1;P07108	111;65;55	A0A0A0MTI5	111	A0A0A0MTI5	111	Acyl-CoA-binding protein	DBI	tr|A0A0A0MTI5|A0A0A0MTI5_HUMAN Acyl-CoA-binding protein OS=Homo sapiens OX=9606 GN=DBI PE=1 SV=1;tr|B8ZWD1|B8ZWD1_HUMAN Acyl-CoA-binding protein OS=Homo sapiens OX=9606 GN=DBI PE=1 SV=1;sp|P07108|ACBP_HUMAN Acyl-CoA-binding protein OS=Homo sapiens OX=9606	1		1	129.382	3.10764e-14	144.77	111.51	129.38	-0.094838	1	126.313	1.86991e-06	126.31	1	129.382	1.17486e-05	129.38	1	133.134	1.70973e-10	133.13	1	138.08	9.09583e-11	138.08	1	119.68	1.94765e-05	119.68	1	105.524	1.14328e-10	105.52	1	138.08	3.9849e-07	138.08	1	144.77	3.16053e-06
48	A0A0A0MTI5;B8ZWD1;P07108	75;29;19	A0A0A0MTI5	75	A0A0A0MTI5	75	Acyl-CoA-binding protein	DBI	tr|A0A0A0MTI5|A0A0A0MTI5_HUMAN Acyl-CoA-binding protein OS=Homo sapiens OX=9606 GN=DBI PE=1 SV=1;tr|B8ZWD1|B8ZWD1_HUMAN Acyl-CoA-binding protein OS=Homo sapiens OX=9606 GN=DBI PE=1 SV=1;sp|P07108|ACBP_HUMAN Acyl-CoA-binding protein OS=Homo sapiens OX=9606	1		1	44.1959	0.00661485	44.196	28.43	44.196	-0.50337	NaN	NaN	NaN	NaN	NaN	NaN	NaN	NaN	NaN	NaN	NaN	NaN	NaN	NaN	NaN	NaN	NaN	NaN	NaN	NaN	NaN	NaN	NaN	NaN	NaN	NaN	NaN	NaN	NaN	NaN	NaN
49	Q8WZ42;A0A0A0MTS7	10624;10941	Q8WZ42	10624	Q8WZ42	10624	Titin	TTN	sp|Q8WZ42|TITIN_HUMAN Titin OS=Homo sapiens OX=9606 GN=TTN PE=1 SV=4;tr|A0A0A0MTS7|A0A0A0MTS7_HUMAN Titin OS=Homo sapiens OX=9606 GN=TTN PE=1 SV=1	1		0.5	0	0.018826	43.282	6.611	43.282	2.8386	NaN	NaN	NaN	NaN	NaN	NaN	NaN	NaN	NaN	NaN	NaN	NaN	NaN	NaN	NaN	NaN	NaN	NaN	NaN	NaN	NaN	NaN	NaN	NaN	NaN	NaN	NaN	NaN	NaN	NaN	NaN
50	Q8WZ42;A0A0A0MTS7	10628;10945	Q8WZ42	10628	Q8WZ42	10628	Titin	TTN	sp|Q8WZ42|TITIN_HUMAN Titin OS=Homo sapiens OX=9606 GN=TTN PE=1 SV=4;tr|A0A0A0MTS7|A0A0A0MTS7_HUMAN Titin OS=Homo sapiens OX=9606 GN=TTN PE=1 SV=1	1		0.5	0	0.018826	43.282	6.611	43.282	2.8386	NaN	NaN	NaN	NaN	NaN	NaN	NaN	NaN	NaN	NaN	NaN	NaN	NaN	NaN	NaN	NaN	NaN	NaN	NaN	NaN	NaN	NaN	NaN	NaN	NaN	NaN	NaN	NaN	NaN	NaN	NaN
51	F5GYV5;H7BZV4;A0A0C4DG62;F8WCT1;F5H7X4;Q66PJ3	162;152;151;162;282;354	F5GYV5	162	F5GYV5	162	ADP-ribosylation factor-like protein 6-interacting protein 4	ARL6IP4	tr|F5GYV5|F5GYV5_HUMAN ADP-ribosylation factor-like protein 6-interacting protein 4 (Fragment) OS=Homo sapiens OX=9606 GN=ARL6IP4 PE=1 SV=1;tr|H7BZV4|H7BZV4_HUMAN ADP-ribosylation factor-like protein 6-interacting protein 4 (Fragment) OS=Homo sapiens OX=96	1		1	74.9199	0.0385899	74.92	41.657	74.92	0.60105	0	0	NaN	NaN	0	0	NaN	NaN	0	0	NaN	NaN	0	0	NaN	NaN	1	59.3497	0.0434097	59.35	1	74.9199	0.0385899	74.92	NaN	NaN	NaN	NaN	NaN	NaN	NaN
52	Q7L014;A0A0C4DG89	776;776	Q7L014	776	Q7L014	776	Probable ATP-dependent RNA helicase DDX46	DDX46	sp|Q7L014|DDX46_HUMAN Probable ATP-dependent RNA helicase DDX46 OS=Homo sapiens OX=9606 GN=DDX46 PE=1 SV=2;tr|A0A0C4DG89|A0A0C4DG89_HUMAN RNA helicase OS=Homo sapiens OX=9606 GN=DDX46 PE=1 SV=1	1		1	108.977	6.34232e-27	133.16	121.1	108.98	-0.026543	0	0	NaN	NaN	0	0	NaN	NaN	0	0	NaN	NaN	1	72.607	1.11942e-11	88.755	1	82.645	2.50848e-05	82.645	1	94.3095	6.64349e-08	94.309	0	0	NaN	NaN	0	0	NaN
53	Q7L014;A0A0C4DG89	779;779	Q7L014	779	Q7L014	779	Probable ATP-dependent RNA helicase DDX46	DDX46	sp|Q7L014|DDX46_HUMAN Probable ATP-dependent RNA helicase DDX46 OS=Homo sapiens OX=9606 GN=DDX46 PE=1 SV=2;tr|A0A0C4DG89|A0A0C4DG89_HUMAN RNA helicase OS=Homo sapiens OX=9606 GN=DDX46 PE=1 SV=1	1		0.5	0	1.11942e-11	88.755	79.754	76.186	0.24782	0	0	NaN	NaN	0	0	NaN	NaN	0	0	NaN	NaN	0.5	0	1.11942e-11	88.755	0.5	0	2.50848e-05	63.225	0.5	0	6.64349e-08	77.847	0	0	NaN	NaN	0	0	NaN
54	Q14839;A0A0C4DGG9;A0A2R8Y521;A0A2R8Y212;F5GWX5;A0A2R8YFD8;A0A2U3TZM0;A0A2R8YFK9;A0A2R8Y5J0;A0A2R8Y425;A0A2R8Y5Z7;A0A2R8YER1;A0A2R8Y8C1;A0A2R8Y445;A0A2R8Y685;A0A2R8Y8B3;F5H6N4	304;301;297;304;297;297;304;304;297;280;297;297;293;297;297;297;304	Q14839	304	Q14839	304	Chromodomain-helicase-DNA-binding protein 4	CHD4	sp|Q14839|CHD4_HUMAN Chromodomain-helicase-DNA-binding protein 4 OS=Homo sapiens OX=9606 GN=CHD4 PE=1 SV=2;tr|A0A0C4DGG9|A0A0C4DGG9_HUMAN DNA helicase OS=Homo sapiens OX=9606 GN=CHD4 PE=1 SV=1;tr|A0A2R8Y521|A0A2R8Y521_HUMAN DNA helicase OS=Homo sapiens OX=	1		1	181.488	1.88603e-08	181.49	109.54	181.49	0.23197	NaN	NaN	NaN	NaN	NaN	NaN	NaN	NaN	NaN	NaN	NaN	NaN	0	0	NaN	NaN	1	122.128	0.0328102	122.13	1	116.904	0.0516724	116.9	NaN	NaN	NaN	NaN	NaN	NaN	NaN
55	A0A0D9SEM4;Q08170	255;285	A0A0D9SEM4	255	A0A0D9SEM4	255	Serine/arginine-rich splicing factor 4	SRSF4	tr|A0A0D9SEM4|A0A0D9SEM4_HUMAN Serine/arginine-rich-splicing factor 4 (Fragment) OS=Homo sapiens OX=9606 GN=SRSF4 PE=1 SV=1;sp|Q08170|SRSF4_HUMAN Serine/arginine-rich splicing factor 4 OS=Homo sapiens OX=9606 GN=SRSF4 PE=1 SV=2	1		1	66.6213	0.00721669	78.934	47.174	66.621	-0.49513	0	0	NaN	NaN	NaN	NaN	NaN	NaN	NaN	NaN	NaN	NaN	NaN	NaN	NaN	NaN	0	0	NaN	NaN	0	0	NaN	NaN	NaN	NaN	NaN	NaN	NaN	NaN	NaN
56	Q8N6H7;G5E9L0;A0A0D9SF70;E9PIY6;E9PQP3;H0YDN9	298;270;162;312;162;29	Q8N6H7	298	Q8N6H7	298	ADP-ribosylation factor GTPase-activating protein 2	ARFGAP2	sp|Q8N6H7|ARFG2_HUMAN ADP-ribosylation factor GTPase-activating protein 2 OS=Homo sapiens OX=9606 GN=ARFGAP2 PE=1 SV=1;tr|G5E9L0|G5E9L0_HUMAN ADP-ribosylation factor GTPase-activating protein 2 OS=Homo sapiens OX=9606 GN=ARFGAP2 PE=1 SV=2;tr|A0A0D9SF70|A0A	1		0.5	0	0.0407501	81.119	15.867	81.119	0.17693	NaN	NaN	NaN	NaN	NaN	NaN	NaN	NaN	NaN	NaN	NaN	NaN	NaN	NaN	NaN	NaN	NaN	NaN	NaN	NaN	NaN	NaN	NaN	NaN	NaN	NaN	NaN	NaN	NaN	NaN	NaN
57	Q8N6H7;G5E9L0;A0A0D9SF70;E9PIY6;E9PQP3;H0YDN9	299;271;163;313;163;30	Q8N6H7	299	Q8N6H7	299	ADP-ribosylation factor GTPase-activating protein 2	ARFGAP2	sp|Q8N6H7|ARFG2_HUMAN ADP-ribosylation factor GTPase-activating protein 2 OS=Homo sapiens OX=9606 GN=ARFGAP2 PE=1 SV=1;tr|G5E9L0|G5E9L0_HUMAN ADP-ribosylation factor GTPase-activating protein 2 OS=Homo sapiens OX=9606 GN=ARFGAP2 PE=1 SV=2;tr|A0A0D9SF70|A0A	1		0.5	0	0.0407501	81.119	15.867	81.119	0.17693	NaN	NaN	NaN	NaN	NaN	NaN	NaN	NaN	NaN	NaN	NaN	NaN	NaN	NaN	NaN	NaN	NaN	NaN	NaN	NaN	NaN	NaN	NaN	NaN	NaN	NaN	NaN	NaN	NaN	NaN	NaN
58	A0A0D9SFR5;H3BQ06;H3BV07;A0A2R8Y518;Q9ULP9	312;312;312;312;312	A0A0D9SFR5	312	A0A0D9SFR5	312	TBC1 domain family member 24	TBC1D24	tr|A0A0D9SFR5|A0A0D9SFR5_HUMAN TBC1 domain family member 24 OS=Homo sapiens OX=9606 GN=TBC1D24 PE=4 SV=1;tr|H3BQ06|H3BQ06_HUMAN Rab-GAP TBC domain-containing protein OS=Homo sapiens OX=9606 PE=4 SV=1;tr|H3BV07|H3BV07_HUMAN TBC1 domain family member 24 (Fra	3		1	61.8154	0.00129339	70.977	20.693	61.815	-0.53657	NaN	NaN	NaN	NaN	NaN	NaN	NaN	NaN	NaN	NaN	NaN	NaN	NaN	NaN	NaN	NaN	NaN	NaN	NaN	NaN	NaN	NaN	NaN	NaN	NaN	NaN	NaN	NaN	NaN	NaN	NaN
59	A0A0D9SFR5;H3BQ06;H3BV07;A0A2R8Y518;Q9ULP9	314;314;314;314;314	A0A0D9SFR5	314	A0A0D9SFR5	314	TBC1 domain family member 24	TBC1D24	tr|A0A0D9SFR5|A0A0D9SFR5_HUMAN TBC1 domain family member 24 OS=Homo sapiens OX=9606 GN=TBC1D24 PE=4 SV=1;tr|H3BQ06|H3BQ06_HUMAN Rab-GAP TBC domain-containing protein OS=Homo sapiens OX=9606 PE=4 SV=1;tr|H3BV07|H3BV07_HUMAN TBC1 domain family member 24 (Fra	3		1	61.8154	0.00129339	70.977	20.693	61.815	-0.53657	NaN	NaN	NaN	NaN	NaN	NaN	NaN	NaN	NaN	NaN	NaN	NaN	NaN	NaN	NaN	NaN	NaN	NaN	NaN	NaN	NaN	NaN	NaN	NaN	NaN	NaN	NaN	NaN	NaN	NaN	NaN
60	A0A0D9SFR5;H3BQ06;H3BV07;A0A2R8Y518;Q9ULP9	319;319;319;319;319	A0A0D9SFR5	319	A0A0D9SFR5	319	TBC1 domain family member 24	TBC1D24	tr|A0A0D9SFR5|A0A0D9SFR5_HUMAN TBC1 domain family member 24 OS=Homo sapiens OX=9606 GN=TBC1D24 PE=4 SV=1;tr|H3BQ06|H3BQ06_HUMAN Rab-GAP TBC domain-containing protein OS=Homo sapiens OX=9606 PE=4 SV=1;tr|H3BV07|H3BV07_HUMAN TBC1 domain family member 24 (Fra	3		1	61.8154	0.00129339	70.977	20.693	61.815	-0.53657	NaN	NaN	NaN	NaN	NaN	NaN	NaN	NaN	NaN	NaN	NaN	NaN	NaN	NaN	NaN	NaN	NaN	NaN	NaN	NaN	NaN	NaN	NaN	NaN	NaN	NaN	NaN	NaN	NaN	NaN	NaN
61	A0A0G2JIW1;P0DMV9;P0DMV8;V9GZ37;P11142;E9PKE3;E9PNE6;A8K7Q2;P54652;E9PS65;E9PM13;P17066;Q53FA3;P34931	508;507;507;342;507;488;361;271;510;98;59;509;509;509	A0A0G2JIW1;P11142;P17066;Q53FA3	508;507;509;509	P11142	507	Heat shock 70 kDa protein 1B;Heat shock 70 kDa protein 1A;Heat shock cognate 71 kDa protein;Heat shock-related 70 kDa protein 2;Heat shock 70 kDa protein 6;Heat shock 70 kDa protein 1-like	HSPA1B;HSPA1A;HSPA8;HSPA2;HSPA6;HSPA1L	tr|A0A0G2JIW1|A0A0G2JIW1_HUMAN Heat shock 70 kDa protein 1B OS=Homo sapiens OX=9606 GN=HSPA1B PE=1 SV=1;sp|P0DMV9|HS71B_HUMAN Heat shock 70 kDa protein 1B OS=Homo sapiens OX=9606 GN=HSPA1B PE=1 SV=1;sp|P0DMV8|HS71A_HUMAN Heat shock 70 kDa protein 1A OS=Hom	1		1	152.63	1.72496e-10	182.39	131.42	152.63	-0.048992	1	70.2558	0.0498665	70.256	NaN	NaN	NaN	NaN	NaN	NaN	NaN	NaN	1	150.054	0.000147097	150.05	1	88.9479	0.0151118	88.948	1	167.242	1.03228e-06	167.24	1	90.7088	0.0137237	90.709	0	0	NaN
62	A0A0J9YYL3;A0A0J9YXJ8;A0A0J9YVP6;A0A0J9YXX5;Q9UHX1	400;417;429;446;454	A0A0J9YYL3	400	A0A0J9YYL3	400	Poly(U)-binding-splicing factor PUF60	PUF60	tr|A0A0J9YYL3|A0A0J9YYL3_HUMAN 60 kDa poly(U)-binding-splicing factor (Fragment) OS=Homo sapiens OX=9606 GN=PUF60 PE=1 SV=1;tr|A0A0J9YXJ8|A0A0J9YXJ8_HUMAN 60 kDa poly(U)-binding-splicing factor (Fragment) OS=Homo sapiens OX=9606 GN=PUF60 PE=1 SV=1;tr|A0A0J	1		1	92.1869	0.0125585	92.187	58.931	92.187	1.664	NaN	NaN	NaN	NaN	NaN	NaN	NaN	NaN	NaN	NaN	NaN	NaN	0	0	NaN	NaN	0	0	NaN	NaN	0	0	NaN	NaN	NaN	NaN	NaN	NaN	NaN	NaN	NaN
63	A0A0M3HER2;Q7Z7K6	60;63	A0A0M3HER2	60	A0A0M3HER2	60	Centromere protein V	CENPV	tr|A0A0M3HER2|A0A0M3HER2_HUMAN Centromere protein V OS=Homo sapiens OX=9606 GN=CENPV PE=1 SV=1;sp|Q7Z7K6|CENPV_HUMAN Centromere protein V OS=Homo sapiens OX=9606 GN=CENPV PE=1 SV=1	1		1	68.2123	8.35894e-05	94.688	76.323	87.498	-0.078508	0.999964	44.4671	0.0111155	53.001	0.99998	46.9217	0.000670094	73.927	0.999968	44.9878	0.00860535	54.524	0.997524	26.0521	0.0360772	42.317	0.999978	46.593	0.000725558	72.705	1	68.2123	0.000199353	87.498	NaN	NaN	NaN	NaN	0.999967	44.7721	0.00286489
64	P43243;A8MXP9;A0A0R4J2E8;D6REM6;D6R991;A0A1B0GX04;D6R8Z5;D6REK4;D6RCM3;D6RBS2;D6R9F3;D6RB45	3;3;3;3;3;3;3;3;3;3;3;3	P43243	3	P43243	3	Matrin-3	MATR3	sp|P43243|MATR3_HUMAN Matrin-3 OS=Homo sapiens OX=9606 GN=MATR3 PE=1 SV=2;tr|A8MXP9|A8MXP9_HUMAN Matrin-3 OS=Homo sapiens OX=9606 GN=MATR3 PE=1 SV=1;tr|A0A0R4J2E8|A0A0R4J2E8_HUMAN Matrin-3 OS=Homo sapiens OX=9606 GN=MATR3 PE=1 SV=1;tr|D6REM6|D6REM6_HUMAN M	1		1	98.0402	0.000230269	98.04	62.097	98.04	0.57991	0	0	NaN	NaN	NaN	NaN	NaN	NaN	NaN	NaN	NaN	NaN	0	0	NaN	NaN	0	0	NaN	NaN	0	0	NaN	NaN	NaN	NaN	NaN	NaN	NaN	NaN	NaN
65	A0A0U1RQC9;P04637;A0A087X1Q1	281;320;161	A0A0U1RQC9	281	A0A0U1RQC9	281	Cellular tumor antigen p53	TP53	tr|A0A0U1RQC9|A0A0U1RQC9_HUMAN Cellular tumor antigen p53 OS=Homo sapiens OX=9606 GN=TP53 PE=1 SV=1;sp|P04637|P53_HUMAN Cellular tumor antigen p53 OS=Homo sapiens OX=9606 GN=TP53 PE=1 SV=4;tr|A0A087X1Q1|A0A087X1Q1_HUMAN Cellular tumor antigen p53 OS=Homo s	1		0.865999	8.10408	0.000321269	77.633	63.031	49.482	0.98475	0	0	NaN	NaN	NaN	NaN	NaN	NaN	NaN	NaN	NaN	NaN	0.865999	8.10408	0.0243411	49.482	0	0	NaN	NaN	0.83168	6.9382	0.00145962	65.565	NaN	NaN	NaN	NaN	NaN	NaN	NaN
66	A0A0U1RR32;A0A0U1RRH7;Q99878;Q96KK5;Q16777;Q6FI13;P20671;P0C0S8;Q93077;Q7L7L0;P04908;A0A3B3IS11;Q96QV6;Q8IUE6	6;6;6;6;6;6;6;6;6;6;6;6;6;6	A0A0U1RR32;Q96QV6	6;6	A0A0U1RR32	6	Histone H2A type 1-J;Histone H2A type 1-H;Histone H2A type 2-C;Histone H2A type 2-A;Histone H2A type 1-D;Histone H2A type 1;Histone H2A type 1-C;Histone H2A type 3;Histone H2A type 1-B/E;Histone H2A type 1-A;Histone H2A type 2-B	HIST1H2AJ;HIST1H2AH;HIST2H2AC;HIST2H2AA3;HIST1H2AD;HIST1H2AG;HIST1H2AC;HIST3H2A;HIST1H2AB;HIST1H2AA;HIST2H2AB	tr|A0A0U1RR32|A0A0U1RR32_HUMAN Histone H2A OS=Homo sapiens OX=9606 GN=hCG_2039566 PE=3 SV=1;tr|A0A0U1RRH7|A0A0U1RRH7_HUMAN Histone H2A OS=Homo sapiens OX=9606 PE=3 SV=1;sp|Q99878|H2A1J_HUMAN Histone H2A type 1-J OS=Homo sapiens OX=9606 GN=H2AC14 PE=1 SV=3;	2		1	129.683	0.000935491	139.68	52.813	129.68	1.3319	NaN	NaN	NaN	NaN	0	0	NaN	NaN	0	0	NaN	NaN	NaN	NaN	NaN	NaN	0	0	NaN	NaN	1	139.313	0.00104658	139.31	1	87.3226	0.0166582	87.323	0	0	NaN
67	A0A0U1RR32;A0A0U1RRH7;Q99878;Q96KK5;Q16777;Q6FI13;P20671;P0C0S8;Q93077;Q7L7L0;P04908;A0A3B3IS11;Q96QV6;Q8IUE6	10;10;10;10;10;10;10;10;10;10;10;10;10;10	A0A0U1RR32;Q96QV6	10;10	A0A0U1RR32	10	Histone H2A type 1-J;Histone H2A type 1-H;Histone H2A type 2-C;Histone H2A type 2-A;Histone H2A type 1-D;Histone H2A type 1;Histone H2A type 1-C;Histone H2A type 3;Histone H2A type 1-B/E;Histone H2A type 1-A;Histone H2A type 2-B	HIST1H2AJ;HIST1H2AH;HIST2H2AC;HIST2H2AA3;HIST1H2AD;HIST1H2AG;HIST1H2AC;HIST3H2A;HIST1H2AB;HIST1H2AA;HIST2H2AB	tr|A0A0U1RR32|A0A0U1RR32_HUMAN Histone H2A OS=Homo sapiens OX=9606 GN=hCG_2039566 PE=3 SV=1;tr|A0A0U1RRH7|A0A0U1RRH7_HUMAN Histone H2A OS=Homo sapiens OX=9606 PE=3 SV=1;sp|Q99878|H2A1J_HUMAN Histone H2A type 1-J OS=Homo sapiens OX=9606 GN=H2AC14 PE=1 SV=3;	2		1	129.683	0.000935491	139.68	52.813	129.68	1.3319	NaN	NaN	NaN	NaN	0	0	NaN	NaN	0	0	NaN	NaN	NaN	NaN	NaN	NaN	0	0	NaN	NaN	1	139.313	0.00104658	139.31	1	87.3226	0.0166582	87.323	0	0	NaN
68	A0A1B0GTU1;A0A494C0C4;O75152	765;765;764	A0A1B0GTU1	765	A0A1B0GTU1	765	Zinc finger CCCH domain-containing protein 11A	ZC3H11A	sp|A0A1B0GTU1|ZC11B_HUMAN Zinc finger CCCH domain-containing protein 11B OS=Homo sapiens OX=9606 GN=ZC3H11B PE=4 SV=1;tr|A0A494C0C4|A0A494C0C4_HUMAN Zinc finger CCCH domain-containing protein 11B OS=Homo sapiens OX=9606 GN=ZC3H11B PE=1 SV=1;sp|O75152|ZC11A	1		1	41.136	0.00185666	47.392	30.707	41.136	2.0031	0	0	NaN	NaN	0	0	NaN	NaN	0	0	NaN	NaN	1	47.3921	0.00185666	47.392	NaN	NaN	NaN	NaN	1	46.3527	0.00204906	46.353	NaN	NaN	NaN	NaN	NaN	NaN	NaN
69	A0A1B0GWH3	33	A0A1B0GWH3	33	A0A1B0GWH3	33			tr|A0A1B0GWH3|A0A1B0GWH3_HUMAN Pyroglutamyl-peptidase 1-like protein (Fragment) OS=Homo sapiens OX=9606 GN=PGPEP1L PE=3 SV=1	1		1	47.559	0.0212841	48.741	16.679	47.559	-3.6565	1	48.7409	0.024923	48.741	NaN	NaN	NaN	NaN	NaN	NaN	NaN	NaN	0	0	NaN	NaN	NaN	NaN	NaN	NaN	NaN	NaN	NaN	NaN	0	0	NaN	NaN	NaN	NaN	NaN
70	A0A1W2PP35;Q00839;Q5RI18;A0A1W2PPS1;A0A1X7SBS1;A0A1W2PPL4;A0A1W2PPH7;A0A1W2PQ74;A0A1W2PQL0;A0A1W2PP34;A0A1W2PRZ7;A0A1W2PQD4	538;635;412;616;554;357;359;359;339;359;296;161	A0A1W2PP35	538	A0A1W2PP35	538	Heterogeneous nuclear ribonucleoprotein U	HNRNPU	tr|A0A1W2PP35|A0A1W2PP35_HUMAN Heterogeneous nuclear ribonucleoprotein U (Fragment) OS=Homo sapiens OX=9606 GN=HNRNPU PE=1 SV=1;sp|Q00839|HNRPU_HUMAN Heterogeneous nuclear ribonucleoprotein U OS=Homo sapiens OX=9606 GN=HNRNPU PE=1 SV=6;tr|Q5RI18|Q5RI18_HUM	1		1	83.9983	0.00225388	86.624	69.992	83.998	-0.58765	0	0	NaN	NaN	1	72.9281	0.0143585	72.928	1	64.2973	0.047835	64.297	1	66.4345	0.0360755	66.435	1	71.3491	0.016236	71.349	1	72.6431	0.0146974	72.643	0	0	NaN	NaN	1	86.6243	0.00225388
71	A0A1W2PP35;Q00839;Q5RI18;A0A1W2PPS1;A0A1X7SBS1;A0A1W2PPL4;A0A1W2PPH7;A0A1W2PQ74;A0A1W2PQL0;A0A1W2PP34;A0A1W2PRZ7	255;352;129;333;271;76;76;76;56;76;13	A0A1W2PP35	255	A0A1W2PP35	255	Heterogeneous nuclear ribonucleoprotein U	HNRNPU	tr|A0A1W2PP35|A0A1W2PP35_HUMAN Heterogeneous nuclear ribonucleoprotein U (Fragment) OS=Homo sapiens OX=9606 GN=HNRNPU PE=1 SV=1;sp|Q00839|HNRPU_HUMAN Heterogeneous nuclear ribonucleoprotein U OS=Homo sapiens OX=9606 GN=HNRNPU PE=1 SV=6;tr|Q5RI18|Q5RI18_HUM	1		1	116.233	2.12022e-30	194.12	168.41	116.23	-0.11602	1	81.5653	4.93702e-18	162.93	1	47.9148	2.46127e-08	133.16	1	66.0227	1.02161e-24	184.98	1	77.1237	1.7572e-23	177.42	1	80.5221	3.05707e-18	166.6	1	101.719	5.30088e-23	180.97	1	103.342	7.38753e-24	182.07	1	47.1889	2.12022e-30
72	A0A1W2PP35;Q00839;Q5RI18;A0A1X7SBS1;A0A1W2PPL4;A0A1W2PPH7	717;814;591;733;536;538	A0A1W2PP35	717	A0A1W2PP35	717	Heterogeneous nuclear ribonucleoprotein U	HNRNPU	tr|A0A1W2PP35|A0A1W2PP35_HUMAN Heterogeneous nuclear ribonucleoprotein U (Fragment) OS=Homo sapiens OX=9606 GN=HNRNPU PE=1 SV=1;sp|Q00839|HNRPU_HUMAN Heterogeneous nuclear ribonucleoprotein U OS=Homo sapiens OX=9606 GN=HNRNPU PE=1 SV=6;tr|Q5RI18|Q5RI18_HUM	1		1	63.2912	1.04573e-11	75.529	73.322	63.291	0.16082	NaN	NaN	NaN	NaN	1	51.2197	0.000100415	51.22	1	45.9572	0.000194455	45.957	1	42.7379	0.00113072	42.738	NaN	NaN	NaN	NaN	1	53.7047	5.60098e-05	53.705	1	45.2691	0.000206751	45.269	1	45.3316	0.000205634
73	A0A1W2PP35;Q00839;Q5RI18;A0A1W2PPS1;A0A1X7SBS1;A0A1W2PPL4;A0A1W2PPH7;A0A1W2PQ74;A0A1W2PQL0;A0A1W2PP34;A0A1W2PRZ7;A0A1W2PQD4	419;516;293;497;435;238;240;240;220;240;177;42	A0A1W2PP35	419	A0A1W2PP35	419	Heterogeneous nuclear ribonucleoprotein U	HNRNPU	tr|A0A1W2PP35|A0A1W2PP35_HUMAN Heterogeneous nuclear ribonucleoprotein U (Fragment) OS=Homo sapiens OX=9606 GN=HNRNPU PE=1 SV=1;sp|Q00839|HNRPU_HUMAN Heterogeneous nuclear ribonucleoprotein U OS=Homo sapiens OX=9606 GN=HNRNPU PE=1 SV=6;tr|Q5RI18|Q5RI18_HUM	1		1	40.9413	0.0362405	40.941	34.665	40.941	-0.30311	NaN	NaN	NaN	NaN	NaN	NaN	NaN	NaN	NaN	NaN	NaN	NaN	NaN	NaN	NaN	NaN	NaN	NaN	NaN	NaN	NaN	NaN	NaN	NaN	NaN	NaN	NaN	NaN	NaN	NaN	NaN
74	B7Z4S1;A0A1W2PRL9;A0A1W2PPZ5;P23193	81;244;265;265	B7Z4S1	81	B7Z4S1	81	Transcription elongation factor A protein 1	TCEA1	tr|B7Z4S1|B7Z4S1_HUMAN Transcription elongation factor A protein 1 OS=Homo sapiens OX=9606 GN=TCEA1 PE=1 SV=1;tr|A0A1W2PRL9|A0A1W2PRL9_HUMAN Transcription elongation factor A protein 1 OS=Homo sapiens OX=9606 GN=TCEA1 PE=1 SV=1;tr|A0A1W2PPZ5|A0A1W2PPZ5_HUM	1		1	77.6404	0.00099398	77.64	62.961	77.64	1.0922	0	0	NaN	NaN	NaN	NaN	NaN	NaN	NaN	NaN	NaN	NaN	0	0	NaN	NaN	0	0	NaN	NaN	NaN	NaN	NaN	NaN	1	54.7758	0.00489315	54.776	NaN	NaN	NaN
75	A0A1W2PQM2;F5H5D3;Q9BQE3;P68363;Q71U36;P0DPH8;P0DPH7;Q6PEY2	196;396;326;326;326;326;326;326	A0A1W2PQM2;F5H5D3;P68363;Q71U36	196;396;326;326	P68363	326	Tubulin alpha-1C chain;Tubulin alpha-1B chain;Tubulin alpha-1A chain;Tubulin alpha-3E chain	TUBA1C;TUBA1B;TUBA1A;TUBA3E	tr|A0A1W2PQM2|A0A1W2PQM2_HUMAN Tubulin alpha-1C chain OS=Homo sapiens OX=9606 GN=TUBA1C PE=1 SV=1;tr|F5H5D3|F5H5D3_HUMAN Tubulin alpha chain OS=Homo sapiens OX=9606 GN=TUBA1C PE=1 SV=1;sp|Q9BQE3|TBA1C_HUMAN Tubulin alpha-1C chain OS=Homo sapiens OX=9606 GN	1		1	50.0878	0.00330353	63.181	38.327	50.088	0.57979	1	50.0878	0.0217054	50.088	1	63.1805	0.00330353	63.181	1	50.0878	0.0105005	50.088	0	0	NaN	NaN	0	0	NaN	NaN	NaN	NaN	NaN	NaN	NaN	NaN	NaN	NaN	0	0	NaN
76	A0A1W2PQM2;F5H5D3;Q9BQE3;P68363;P68366;Q71U36	181;381;311;311;311;311	A0A1W2PQM2;F5H5D3;P68363;P68366;Q71U36	181;381;311;311;311	P68363	311	Tubulin alpha-1C chain;Tubulin alpha-1B chain;Tubulin alpha-4A chain;Tubulin alpha-1A chain	TUBA1C;TUBA1B;TUBA4A;TUBA1A	tr|A0A1W2PQM2|A0A1W2PQM2_HUMAN Tubulin alpha-1C chain OS=Homo sapiens OX=9606 GN=TUBA1C PE=1 SV=1;tr|F5H5D3|F5H5D3_HUMAN Tubulin alpha chain OS=Homo sapiens OX=9606 GN=TUBA1C PE=1 SV=1;sp|Q9BQE3|TBA1C_HUMAN Tubulin alpha-1C chain OS=Homo sapiens OX=9606 GN	1		1	101.393	1.27523e-07	138.08	120.64	101.39	-1.0483	NaN	NaN	NaN	NaN	NaN	NaN	NaN	NaN	NaN	NaN	NaN	NaN	1	111.855	2.53611e-05	111.86	1	89.266	0.000256941	89.266	1	138.08	1.27523e-07	138.08	NaN	NaN	NaN	NaN	NaN	NaN	NaN
77	A0A494C113;A0A494C0S2;A0A1W2PS85;R4GMW8;P28715	64;64;289;518;64	A0A494C113	64	A0A494C113	64	DNA repair protein complementing XP-G cells	BIVM-ERCC5;ERCC5	tr|A0A494C113|A0A494C113_HUMAN DNA repair protein-complementing XP-G cells OS=Homo sapiens OX=9606 GN=ERCC5 PE=1 SV=1;tr|A0A494C0S2|A0A494C0S2_HUMAN DNA repair protein-complementing XP-G cells OS=Homo sapiens OX=9606 GN=ERCC5 PE=1 SV=1;tr|A0A1W2PS85|A0A1W2	1		1	70.9125	0.0314236	70.912	19.947	70.912	-3.1006	NaN	NaN	NaN	NaN	NaN	NaN	NaN	NaN	NaN	NaN	NaN	NaN	1	62.7172	0.0534984	62.717	NaN	NaN	NaN	NaN	NaN	NaN	NaN	NaN	NaN	NaN	NaN	NaN	NaN	NaN	NaN
78	A0A2R8Y4F5;H0YFD6;P40939;A0A2R8YG21;A0A2R8Y688	60;60;60;60;60	A0A2R8Y4F5	60	A0A2R8Y4F5	60	Trifunctional enzyme subunit alpha, mitochondrial;Long-chain enoyl-CoA hydratase;Long chain 3-hydroxyacyl-CoA dehydrogenase	HADHA	tr|A0A2R8Y4F5|A0A2R8Y4F5_HUMAN Enoyl-CoA hydratase OS=Homo sapiens OX=9606 GN=HADHA PE=1 SV=1;tr|H0YFD6|H0YFD6_HUMAN Enoyl-CoA hydratase OS=Homo sapiens OX=9606 GN=HADHA PE=1 SV=2;sp|P40939|ECHA_HUMAN Trifunctional enzyme subunit alpha, mitochondrial OS=Ho	1		1	108.372	7.16453e-05	113.22	71.825	108.37	0.15395	1	80.9793	0.00198038	80.979	1	86.3126	0.00123576	86.313	1	83.3966	0.00150138	83.397	1	98.3535	0.000340547	98.353	1	113.224	7.16453e-05	113.22	1	80.9793	0.00198038	80.979	1	74.6109	0.00361517	74.611	1	89.4035	0.000954205
79	J3KT85;A0A2R8YD78;J3QR61;A0A2R8Y765;J3QKS7;A0A2R8Y7U4;A0A2U3TZQ7;A0A2R8Y7I9;A0A2R8Y4T4;A0A2R8YES3;A0A2R8Y855;B4DGM3;Q969G3	76;76;128;76;130;76;111;111;76;76;146;128;146	J3KT85	76	J3KT85	76	SWI/SNF-related matrix-associated actin-dependent regulator of chromatin subfamily E member 1	SMARCE1	tr|J3KT85|J3KT85_HUMAN SWI/SNF-related matrix-associated actin-dependent regulator of chromatin subfamily E member 1 (Fragment) OS=Homo sapiens OX=9606 GN=SMARCE1 PE=1 SV=2;tr|A0A2R8YD78|A0A2R8YD78_HUMAN SWI/SNF-related matrix-associated actin-dependent re	1		1	42.0682	0.0114634	42.068	26.913	42.068	0.24699	NaN	NaN	NaN	NaN	NaN	NaN	NaN	NaN	NaN	NaN	NaN	NaN	0	0	NaN	NaN	NaN	NaN	NaN	NaN	NaN	NaN	NaN	NaN	NaN	NaN	NaN	NaN	NaN	NaN	NaN
80	A0A2R8Y4Z8;Q9Y3X0	326;326	A0A2R8Y4Z8	326	A0A2R8Y4Z8	326	Coiled-coil domain-containing protein 9	CCDC9	tr|A0A2R8Y4Z8|A0A2R8Y4Z8_HUMAN Coiled-coil domain-containing protein 9 OS=Homo sapiens OX=9606 GN=CCDC9 PE=1 SV=1;sp|Q9Y3X0|CCDC9_HUMAN Coiled-coil domain-containing protein 9 OS=Homo sapiens OX=9606 GN=CCDC9 PE=1 SV=1	1		1	45.3954	0.00106043	45.395	26.515	45.395	-2.475	NaN	NaN	NaN	NaN	NaN	NaN	NaN	NaN	NaN	NaN	NaN	NaN	NaN	NaN	NaN	NaN	NaN	NaN	NaN	NaN	NaN	NaN	NaN	NaN	NaN	NaN	NaN	NaN	1	45.3954	0.00106043
81	A0A2R8Y7M3;A0A2R8Y5S7;P35241;P15311;E9PNP4	3;3;3;3;3	A0A2R8Y7M3;P15311	3;3	P15311	3	Radixin;Ezrin	RDX;EZR	tr|A0A2R8Y7M3|A0A2R8Y7M3_HUMAN Radixin OS=Homo sapiens OX=9606 GN=RDX PE=1 SV=1;tr|A0A2R8Y5S7|A0A2R8Y5S7_HUMAN Radixin OS=Homo sapiens OX=9606 GN=RDX PE=1 SV=1;sp|P35241|RADI_HUMAN Radixin OS=Homo sapiens OX=9606 GN=RDX PE=1 SV=1;sp|P15311|EZRI_HUMAN Ezrin	1		1	81.3812	0.0222115	81.381	18.664	81.381	-0.27106	NaN	NaN	NaN	NaN	NaN	NaN	NaN	NaN	NaN	NaN	NaN	NaN	NaN	NaN	NaN	NaN	NaN	NaN	NaN	NaN	NaN	NaN	NaN	NaN	NaN	NaN	NaN	NaN	NaN	NaN	NaN
82	Q14204;A0A7P0T9C4;A0A7P0TA13;A0A2R8Y5T0;A0A2R8Y706;A0A7P0T9R4;A0A7P0TAW9;A0A7P0T7V5;A0A7P0T916;A0A7P0T8N2;A0A7P0TBJ7;A0A2R8Y6H2;A0A7P0TAF3;A0A7P0TB75;A0A7P0T9K2;A0A7P0T9F1;A0A7P0T8W5;A0A2R8YFZ7;A0A7P0TAM4;A0A7P0T825;A0A7P0TB64;A0A7P0TAV5;A0A7P0T990;A0A7P0T942;A0A2R8YGC7;A0A7P0T9S3;A0A7P0T934;A0A7P0T9Y3;A0A7P0TBC9	692;692;692;692;692;692;692;692;692;692;692;692;692;692;692;692;692;692;692;692;692;692;692;692;692;692;692;692;692	Q14204	692	Q14204	692	Cytoplasmic dynein 1 heavy chain 1	DYNC1H1	sp|Q14204|DYHC1_HUMAN Cytoplasmic dynein 1 heavy chain 1 OS=Homo sapiens OX=9606 GN=DYNC1H1 PE=1 SV=5;tr|A0A7P0T9C4|A0A7P0T9C4_HUMAN Cytoplasmic dynein 1 heavy chain 1 OS=Homo sapiens OX=9606 GN=DYNC1H1 PE=4 SV=1;tr|A0A7P0TA13|A0A7P0TA13_HUMAN Cytoplasmic	1		1	46.3002	0.0122244	46.3	36.243	46.3	3.0787	NaN	NaN	NaN	NaN	NaN	NaN	NaN	NaN	NaN	NaN	NaN	NaN	NaN	NaN	NaN	NaN	NaN	NaN	NaN	NaN	NaN	NaN	NaN	NaN	NaN	NaN	NaN	NaN	1	46.3002	0.0122244
83	Q14204;A0A7P0T9C4;A0A7P0TA13;A0A2R8Y5T0;A0A2R8Y706;A0A7P0T9R4;A0A7P0TAW9;A0A7P0T7V5	4283;4283;4283;4283;4234;4283;4283;4283	Q14204	4283	Q14204	4283	Cytoplasmic dynein 1 heavy chain 1	DYNC1H1	sp|Q14204|DYHC1_HUMAN Cytoplasmic dynein 1 heavy chain 1 OS=Homo sapiens OX=9606 GN=DYNC1H1 PE=1 SV=5;tr|A0A7P0T9C4|A0A7P0T9C4_HUMAN Cytoplasmic dynein 1 heavy chain 1 OS=Homo sapiens OX=9606 GN=DYNC1H1 PE=4 SV=1;tr|A0A7P0TA13|A0A7P0TA13_HUMAN Cytoplasmic	1		1	63.2832	0.000318427	107.15	86.85	63.283	0.081653	1	107.154	0.000318427	107.15	1	71.3491	0.016236	71.349	1	71.3491	0.016236	71.349	1	63.1842	0.0539596	63.184	0	0	NaN	NaN	1	63.2832	0.0534144	63.283	0	0	NaN	NaN	1	71.3491	0.016236
84	A0A2R8YGJ1	44	A0A2R8YGJ1	44	A0A2R8YGJ1	44			tr|A0A2R8YGJ1|A0A2R8YGJ1_HUMAN ATP-dependent RNA helicase DDX3X (Fragment) OS=Homo sapiens OX=9606 GN=DDX3X PE=1 SV=1	1		1	48.4235	0.0180863	48.423	14.217	48.423	3.1241	NaN	NaN	NaN	NaN	NaN	NaN	NaN	NaN	NaN	NaN	NaN	NaN	1	42.1905	0.0347325	42.19	0	0	NaN	NaN	0	0	NaN	NaN	NaN	NaN	NaN	NaN	0	0	NaN
85	P06744;A0A2U3TZU2;K7EQ48;A0A2R8Y6C7;A0A0J9YYH3;A0A0J9YXP8;K7EP41;K7ENA0;A0A0J9YXM3	142;181;105;142;157;142;142;102;120	P06744	142	P06744	142	Glucose-6-phosphate isomerase	GPI	sp|P06744|G6PI_HUMAN Glucose-6-phosphate isomerase OS=Homo sapiens OX=9606 GN=GPI PE=1 SV=4;tr|A0A2U3TZU2|A0A2U3TZU2_HUMAN Glucose-6-phosphate isomerase OS=Homo sapiens OX=9606 GN=GPI PE=1 SV=1;tr|K7EQ48|K7EQ48_HUMAN Glucose-6-phosphate isomerase (Fragment	1		1	70.9084	0.0200718	76.228	46.755	70.908	-0.6539	0	0	NaN	NaN	0	0	NaN	NaN	0	0	NaN	NaN	0	0	NaN	NaN	0	0	NaN	NaN	0	0	NaN	NaN	0	0	NaN	NaN	1	76.2278	0.0626163
86	C9J7T7;A0A384DVL6;C9JE98;C9J0Q5;Q9Y618	1507;1524;1949;1949;1959	C9J7T7	1507	C9J7T7	1507	Nuclear receptor corepressor 2	NCOR2	tr|C9J7T7|C9J7T7_HUMAN Nuclear receptor corepressor 2 OS=Homo sapiens OX=9606 GN=NCOR2 PE=1 SV=3;tr|A0A384DVL6|A0A384DVL6_HUMAN Nuclear receptor corepressor 2 OS=Homo sapiens OX=9606 GN=NCOR2 PE=1 SV=1;tr|C9JE98|C9JE98_HUMAN Nuclear receptor corepressor 2	1		1	109.419	3.51037e-09	109.42	85.128	109.42	1.1451	0	0	NaN	NaN	NaN	NaN	NaN	NaN	0	0	NaN	NaN	1	62.3026	9.79788e-05	87.498	1	84.8919	0.000120938	84.892	1	70.1001	0.000160373	82.069	NaN	NaN	NaN	NaN	0	0	NaN
87	C9J7T7;A0A384DVL6;C9JE98;C9J0Q5;Q9Y618;C9JQE8	499;516;941;941;959;959	C9J7T7	499	C9J7T7	499	Nuclear receptor corepressor 2	NCOR2	tr|C9J7T7|C9J7T7_HUMAN Nuclear receptor corepressor 2 OS=Homo sapiens OX=9606 GN=NCOR2 PE=1 SV=3;tr|A0A384DVL6|A0A384DVL6_HUMAN Nuclear receptor corepressor 2 OS=Homo sapiens OX=9606 GN=NCOR2 PE=1 SV=1;tr|C9JE98|C9JE98_HUMAN Nuclear receptor corepressor 2	1		1	56.043	0.0195593	56.043	45.213	56.043	0.6041	NaN	NaN	NaN	NaN	NaN	NaN	NaN	NaN	NaN	NaN	NaN	NaN	NaN	NaN	NaN	NaN	NaN	NaN	NaN	NaN	NaN	NaN	NaN	NaN	NaN	NaN	NaN	NaN	NaN	NaN	NaN
88	C9J7T7;A0A384DVL6;C9JE98;C9J0Q5;Q9Y618	1083;1100;1525;1525;1535	C9J7T7	1083	C9J7T7	1083	Nuclear receptor corepressor 2	NCOR2	tr|C9J7T7|C9J7T7_HUMAN Nuclear receptor corepressor 2 OS=Homo sapiens OX=9606 GN=NCOR2 PE=1 SV=3;tr|A0A384DVL6|A0A384DVL6_HUMAN Nuclear receptor corepressor 2 OS=Homo sapiens OX=9606 GN=NCOR2 PE=1 SV=1;tr|C9JE98|C9JE98_HUMAN Nuclear receptor corepressor 2	1		1	100.477	7.58369e-05	112.75	75.557	100.48	0.11454	0	0	NaN	NaN	0	0	NaN	NaN	0	0	NaN	NaN	1	88.6806	0.00102005	88.681	1	98.9426	0.00032716	98.943	1	112.748	7.58369e-05	112.75	NaN	NaN	NaN	NaN	NaN	NaN	NaN
89	C9J7T7;A0A384DVL6;C9JE98;C9J0Q5;Q9Y618	1574;1591;2016;2016;2026	C9J7T7	1574	C9J7T7	1574	Nuclear receptor corepressor 2	NCOR2	tr|C9J7T7|C9J7T7_HUMAN Nuclear receptor corepressor 2 OS=Homo sapiens OX=9606 GN=NCOR2 PE=1 SV=3;tr|A0A384DVL6|A0A384DVL6_HUMAN Nuclear receptor corepressor 2 OS=Homo sapiens OX=9606 GN=NCOR2 PE=1 SV=1;tr|C9JE98|C9JE98_HUMAN Nuclear receptor corepressor 2	1		1	60.4896	7.90725e-15	151.07	121.38	60.49	-1.7851	0	0	NaN	NaN	0	0	NaN	NaN	1	46.9641	0.015166	46.964	1	92.0629	5.77748e-05	92.063	1	106.525	1.05872e-05	106.52	1	125.279	9.3198e-08	125.28	NaN	NaN	NaN	NaN	NaN	NaN	NaN
90	A0A3B3IS46;A0A3B3IRX3;Q71F56;F8VRB8;H0YHC1	127;731;731;721;541	A0A3B3IS46	127	A0A3B3IS46	127	Mediator of RNA polymerase II transcription subunit 13-like	MED13L	tr|A0A3B3IS46|A0A3B3IS46_HUMAN Mediator of RNA polymerase II transcription subunit 13 (Fragment) OS=Homo sapiens OX=9606 GN=MED13L PE=1 SV=1;tr|A0A3B3IRX3|A0A3B3IRX3_HUMAN Mediator of RNA polymerase II transcription subunit 13 OS=Homo sapiens OX=9606 GN=ME	2		1	80.2387	0.00310759	80.239	60.452	80.239	-0.74344	NaN	NaN	NaN	NaN	NaN	NaN	NaN	NaN	NaN	NaN	NaN	NaN	NaN	NaN	NaN	NaN	NaN	NaN	NaN	NaN	NaN	NaN	NaN	NaN	NaN	NaN	NaN	NaN	NaN	NaN	NaN
91	A0A3B3IS46;A0A3B3IRX3;Q71F56;F8VRB8;H0YHC1	128;732;732;722;542	A0A3B3IS46	128	A0A3B3IS46	128	Mediator of RNA polymerase II transcription subunit 13-like	MED13L	tr|A0A3B3IS46|A0A3B3IS46_HUMAN Mediator of RNA polymerase II transcription subunit 13 (Fragment) OS=Homo sapiens OX=9606 GN=MED13L PE=1 SV=1;tr|A0A3B3IRX3|A0A3B3IRX3_HUMAN Mediator of RNA polymerase II transcription subunit 13 OS=Homo sapiens OX=9606 GN=ME	2		1	80.2387	0.00310759	80.239	60.452	80.239	-0.74344	NaN	NaN	NaN	NaN	NaN	NaN	NaN	NaN	NaN	NaN	NaN	NaN	NaN	NaN	NaN	NaN	NaN	NaN	NaN	NaN	NaN	NaN	NaN	NaN	NaN	NaN	NaN	NaN	NaN	NaN	NaN
92	H0Y8Y7;A0A3B3IS06;E7ETY2;Q13428;A0A6I8PRA0	746;669;746;746;509	H0Y8Y7	746	H0Y8Y7	746	Treacle protein	TCOF1	tr|H0Y8Y7|H0Y8Y7_HUMAN Treacle protein OS=Homo sapiens OX=9606 GN=TCOF1 PE=1 SV=2;tr|A0A3B3IS06|A0A3B3IS06_HUMAN Treacle protein (Fragment) OS=Homo sapiens OX=9606 GN=TCOF1 PE=1 SV=1;tr|E7ETY2|E7ETY2_HUMAN Treacle protein OS=Homo sapiens OX=9606 GN=TCOF1 P	1		1	59.9429	3.20505e-12	91.729	68.282	59.943	-0.098974	NaN	NaN	NaN	NaN	NaN	NaN	NaN	NaN	NaN	NaN	NaN	NaN	1	91.7286	3.20505e-12	91.729	1	66.871	6.69349e-06	66.871	1	51.2336	0.00055761	51.234	0	0	NaN	NaN	1	43.5231	0.00214156
93	H0Y8Y7;A0A3B3IS06;E7ETY2;Q13428;A0A2R8Y857	155;155;155;155;155	H0Y8Y7	155	H0Y8Y7	155	Treacle protein	TCOF1	tr|H0Y8Y7|H0Y8Y7_HUMAN Treacle protein OS=Homo sapiens OX=9606 GN=TCOF1 PE=1 SV=2;tr|A0A3B3IS06|A0A3B3IS06_HUMAN Treacle protein (Fragment) OS=Homo sapiens OX=9606 GN=TCOF1 PE=1 SV=1;tr|E7ETY2|E7ETY2_HUMAN Treacle protein OS=Homo sapiens OX=9606 GN=TCOF1 P	1		1	199.677	1.40102e-39	212.82	131.52	199.68	0.20557	1	175.153	1.87552e-17	175.15	1	198.625	1.79261e-30	198.62	1	175.153	1.87552e-17	175.15	1	188.276	3.46274e-23	188.28	1	155.002	1.08171e-09	155	1	170.521	1.67477e-13	170.52	1	66.2625	8.2958e-13	162.38	1	183.335	3.8432e-18
94	A0A3B3ITI3;A0A3B3IS53;A0A3F2YNX6;Q92794	575;1014;1016;1014	A0A3B3ITI3	575	A0A3B3ITI3	575	Histone acetyltransferase KAT6A	KAT6A	tr|A0A3B3ITI3|A0A3B3ITI3_HUMAN Histone acetyltransferase (Fragment) OS=Homo sapiens OX=9606 GN=KAT6A PE=1 SV=1;tr|A0A3B3IS53|A0A3B3IS53_HUMAN Histone acetyltransferase (Fragment) OS=Homo sapiens OX=9606 GN=KAT6A PE=1 SV=1;tr|A0A3F2YNX6|A0A3F2YNX6_HUMAN His	1		0.99738	25.8051	0.0186013	114.54	61.856	114.54	0.27609	NaN	NaN	NaN	NaN	NaN	NaN	NaN	NaN	NaN	NaN	NaN	NaN	NaN	NaN	NaN	NaN	NaN	NaN	NaN	NaN	NaN	NaN	NaN	NaN	NaN	NaN	NaN	NaN	NaN	NaN	NaN
95	A0A3B3IU93;A0A3B3IT19;A0A3B3ITI0;A0A3B3ISI1;Q8WYB5;A0A3B3IUA4;A0A3B3ISW3;A0A3B3ISD5;A0A3B3ISF5;A0A3B3IT63;A0A3B3IS73	861;689;861;1044;1044;481;689;698;752;752;752	A0A3B3IU93	861	A0A3B3IU93	861	Histone acetyltransferase KAT6B	KAT6B	tr|A0A3B3IU93|A0A3B3IU93_HUMAN Histone acetyltransferase (Fragment) OS=Homo sapiens OX=9606 GN=KAT6B PE=1 SV=1;tr|A0A3B3IT19|A0A3B3IT19_HUMAN Histone acetyltransferase (Fragment) OS=Homo sapiens OX=9606 GN=KAT6B PE=1 SV=1;tr|A0A3B3ITI0|A0A3B3ITI0_HUMAN His	1;2		1	54.8051	0.000224861	58.37	42.233	54.805	-0.13673	NaN	NaN	NaN	NaN	0	0	NaN	NaN	0	0	NaN	NaN	NaN	NaN	NaN	NaN	NaN	NaN	NaN	NaN	NaN	NaN	NaN	NaN	NaN	NaN	NaN	NaN	0	0	NaN
96	A0A3B3IU93;A0A3B3IT19;A0A3B3ITI0;A0A3B3ISI1;Q8WYB5;A0A3B3IUA4;A0A3B3ISW3;A0A3B3ISD5;A0A3B3ISF5;A0A3B3IT63;A0A3B3IS73	859;687;859;1042;1042;479;687;696;750;750;750	A0A3B3IU93	859	A0A3B3IU93	859	Histone acetyltransferase KAT6B	KAT6B	tr|A0A3B3IU93|A0A3B3IU93_HUMAN Histone acetyltransferase (Fragment) OS=Homo sapiens OX=9606 GN=KAT6B PE=1 SV=1;tr|A0A3B3IT19|A0A3B3IT19_HUMAN Histone acetyltransferase (Fragment) OS=Homo sapiens OX=9606 GN=KAT6B PE=1 SV=1;tr|A0A3B3ITI0|A0A3B3ITI0_HUMAN His	1;2		1	54.8051	0.000224861	57.679	39.315	54.805	-0.13673	NaN	NaN	NaN	NaN	0	0	NaN	NaN	0	0	NaN	NaN	NaN	NaN	NaN	NaN	NaN	NaN	NaN	NaN	NaN	NaN	NaN	NaN	NaN	NaN	NaN	NaN	0	0	NaN
97	A0A3B3ITF0;Q96C86	49;142	A0A3B3ITF0	49	A0A3B3ITF0	49	m7GpppX diphosphatase	DCPS	tr|A0A3B3ITF0|A0A3B3ITF0_HUMAN DCS-1 OS=Homo sapiens OX=9606 GN=DCPS PE=1 SV=1;sp|Q96C86|DCPS_HUMAN m7GpppX diphosphatase OS=Homo sapiens OX=9606 GN=DCPS PE=1 SV=2	1		1	136.89	0.00596326	136.89	44.571	136.89	0.010137	NaN	NaN	NaN	NaN	NaN	NaN	NaN	NaN	NaN	NaN	NaN	NaN	NaN	NaN	NaN	NaN	NaN	NaN	NaN	NaN	NaN	NaN	NaN	NaN	NaN	NaN	NaN	NaN	NaN	NaN	NaN
98	A0A3B3ITZ9;Q9Y2W1	221;221	A0A3B3ITZ9	221	A0A3B3ITZ9	221	Thyroid hormone receptor-associated protein 3	THRAP3	tr|A0A3B3ITZ9|A0A3B3ITZ9_HUMAN Thyroid hormone receptor-associated protein 3 OS=Homo sapiens OX=9606 GN=THRAP3 PE=1 SV=1;sp|Q9Y2W1|TR150_HUMAN Thyroid hormone receptor-associated protein 3 OS=Homo sapiens OX=9606 GN=THRAP3 PE=1 SV=2	1		1	48.1404	4.81238e-06	71.607	57.349	48.14	-0.51149	1	49.1205	0.00869291	49.12	0	0	NaN	NaN	0	0	NaN	NaN	1	58.4867	0.000551541	58.487	1	71.6068	4.81238e-06	71.607	1	62.0418	0.000378155	62.042	0	0	NaN	NaN	0	0	NaN
99	A0A3B3ITZ9;Q9Y2W1	558;558	A0A3B3ITZ9	558	A0A3B3ITZ9	558	Thyroid hormone receptor-associated protein 3	THRAP3	tr|A0A3B3ITZ9|A0A3B3ITZ9_HUMAN Thyroid hormone receptor-associated protein 3 OS=Homo sapiens OX=9606 GN=THRAP3 PE=1 SV=1;sp|Q9Y2W1|TR150_HUMAN Thyroid hormone receptor-associated protein 3 OS=Homo sapiens OX=9606 GN=THRAP3 PE=1 SV=2	1		1	76.5225	0.00205517	76.522	61.843	76.522	0.1387	0	0	NaN	NaN	0	0	NaN	NaN	0	0	NaN	NaN	0	0	NaN	NaN	0	0	NaN	NaN	0	0	NaN	NaN	0	0	NaN	NaN	0	0	NaN
100	A0A3B3ITZ9;Q9Y2W1	470;470	A0A3B3ITZ9	470	A0A3B3ITZ9	470	Thyroid hormone receptor-associated protein 3	THRAP3	tr|A0A3B3ITZ9|A0A3B3ITZ9_HUMAN Thyroid hormone receptor-associated protein 3 OS=Homo sapiens OX=9606 GN=THRAP3 PE=1 SV=1;sp|Q9Y2W1|TR150_HUMAN Thyroid hormone receptor-associated protein 3 OS=Homo sapiens OX=9606 GN=THRAP3 PE=1 SV=2	1		1	72.6522	0.000908544	74.944	50.153	72.652	-1.6176	NaN	NaN	NaN	NaN	0	0	NaN	NaN	0	0	NaN	NaN	1	69.9792	0.000908544	69.979	0	0	NaN	NaN	1	74.9442	0.00239315	74.944	NaN	NaN	NaN	NaN	NaN	NaN	NaN
101	A0A3B3ITZ9;Q9Y2W1	401;401	A0A3B3ITZ9	401	A0A3B3ITZ9	401	Thyroid hormone receptor-associated protein 3	THRAP3	tr|A0A3B3ITZ9|A0A3B3ITZ9_HUMAN Thyroid hormone receptor-associated protein 3 OS=Homo sapiens OX=9606 GN=THRAP3 PE=1 SV=1;sp|Q9Y2W1|TR150_HUMAN Thyroid hormone receptor-associated protein 3 OS=Homo sapiens OX=9606 GN=THRAP3 PE=1 SV=2	1		1	182.126	3.45238e-09	182.13	90.499	182.13	0.026026	1	165.111	1.63809e-05	165.11	1	166.169	1.40625e-05	166.17	1	136.113	0.00451288	136.11	1	170.321	4.96554e-06	170.32	1	182.126	3.45238e-09	182.13	1	166.169	1.40625e-05	166.17	1	136.113	0.00451288	136.11	1	101.327	0.0336296
102	A0A3Q5ADB5;Q9ULL5	402;1223	A0A3Q5ADB5	402	A0A3Q5ADB5	402	Proline-rich protein 12	PRR12	tr|A0A3Q5ADB5|A0A3Q5ADB5_HUMAN Proline-rich protein 12 OS=Homo sapiens OX=9606 GN=PRR12 PE=1 SV=1;sp|Q9ULL5|PRR12_HUMAN Proline-rich protein 12 OS=Homo sapiens OX=9606 GN=PRR12 PE=1 SV=3	1		1	91.6263	2.98252e-05	91.626	9.9918	91.626	-0.089588	0	0	NaN	NaN	0	0	NaN	NaN	0	0	NaN	NaN	1	46.5921	0.00289152	50.966	0.999901	40.0477	0.00346909	49.463	1	44.6158	2.98252e-05	85.845	0	0	NaN	NaN	1	75.8543	0.0778528
103	A0A3Q5ADB5;Q9ULL5	247;1068	A0A3Q5ADB5	247	A0A3Q5ADB5	247	Proline-rich protein 12	PRR12	tr|A0A3Q5ADB5|A0A3Q5ADB5_HUMAN Proline-rich protein 12 OS=Homo sapiens OX=9606 GN=PRR12 PE=1 SV=1;sp|Q9ULL5|PRR12_HUMAN Proline-rich protein 12 OS=Homo sapiens OX=9606 GN=PRR12 PE=1 SV=3	1		1	122.511	6.64219e-07	122.51	122.51	122.51	-0.45592	NaN	NaN	NaN	NaN	NaN	NaN	NaN	NaN	0	0	NaN	NaN	1	122.511	6.64219e-07	122.51	1	101.929	9.69575e-05	101.93	1	114.862	2.09537e-05	114.86	0	0	NaN	NaN	NaN	NaN	NaN
104	F2Z2W6;F2Z2Y5;H7BXJ5;A0A494C035;P05114;A6NEL0	35;35;35;35;35;51	F2Z2W6	35	F2Z2W6	35	Non-histone chromosomal protein HMG-14	HMGN1	tr|F2Z2W6|F2Z2W6_HUMAN Non-histone chromosomal protein HMG-14 OS=Homo sapiens OX=9606 GN=HMGN1 PE=1 SV=1;tr|F2Z2Y5|F2Z2Y5_HUMAN Non-histone chromosomal protein HMG-14 OS=Homo sapiens OX=9606 GN=HMGN1 PE=1 SV=1;tr|H7BXJ5|H7BXJ5_HUMAN Non-histone chromosomal	1		0.999779	36.5854	0.00192496	66.285	41.107	64.675	0.45827	NaN	NaN	NaN	NaN	0.999611	34.1898	0.00504387	57.328	0.999429	32.4433	0.00192496	66.285	0.998523	28.3149	0.00459698	57.328	0	0	NaN	NaN	NaN	NaN	NaN	NaN	0.99936	32.0094	0.0063848	55.841	0.999779	36.5854	0.00328717
105	F2Z2W6;F2Z2Y5;H7BXJ5;A0A494C035;P05114;A6NEL0	14;14;14;14;14;30	F2Z2W6	14	F2Z2W6	14	Non-histone chromosomal protein HMG-14	HMGN1	tr|F2Z2W6|F2Z2W6_HUMAN Non-histone chromosomal protein HMG-14 OS=Homo sapiens OX=9606 GN=HMGN1 PE=1 SV=1;tr|F2Z2Y5|F2Z2Y5_HUMAN Non-histone chromosomal protein HMG-14 OS=Homo sapiens OX=9606 GN=HMGN1 PE=1 SV=1;tr|H7BXJ5|H7BXJ5_HUMAN Non-histone chromosomal	1		1	121.076	7.45528e-11	145.55	113.03	121.08	-0.31826	0	0	NaN	NaN	0	0	NaN	NaN	1	72.0057	0.00428394	72.006	1	109.599	0.000103564	109.6	1	90.6531	0.00084037	90.653	1	99.5223	0.00031399	99.522	1	101.954	0.000258734	101.95	1	70.9771	0.00454797
106	A0A494C0D1;P53597	66;66	A0A494C0D1	66	A0A494C0D1	66	Succinyl-CoA ligase [ADP/GDP-forming] subunit alpha, mitochondrial	SUCLG1	tr|A0A494C0D1|A0A494C0D1_HUMAN Succinate--CoA ligase [ADP/GDP-forming] subunit alpha, mitochondrial OS=Homo sapiens OX=9606 GN=SUCLG1 PE=1 SV=1;sp|P53597|SUCA_HUMAN Succinate--CoA ligase [ADP/GDP-forming] subunit alpha, mitochondrial OS=Homo sapiens OX=960	1		1	98.7028	3.21327e-19	100.64	87.183	98.703	-0.47805	NaN	NaN	NaN	NaN	0	0	NaN	NaN	1	49.902	0.000479883	49.902	0	0	NaN	NaN	NaN	NaN	NaN	NaN	1	74.0624	5.2478e-09	74.062	0	0	NaN	NaN	1	69.1525	4.00809e-07
107	A0A494C1K3;P78347;A0A494C0Q7	611;450;58	A0A494C1K3	611	A0A494C1K3	611	General transcription factor II-I	GTF2I	tr|A0A494C1K3|A0A494C1K3_HUMAN General transcription factor II-I OS=Homo sapiens OX=9606 GN=GTF2I PE=1 SV=1;sp|P78347|GTF2I_HUMAN General transcription factor II-I OS=Homo sapiens OX=9606 GN=GTF2I PE=1 SV=2;tr|A0A494C0Q7|A0A494C0Q7_HUMAN General transcript	1		1	155.115	6.35514e-14	155.11	88.68	155.11	-1.3682	NaN	NaN	NaN	NaN	1	103.312	0.000227886	103.31	1	85.9581	0.00126805	85.958	1	141.879	2.84696e-10	141.88	1	107.055	0.000142826	107.06	1	124.669	1.48099e-06	124.67	1	81.0165	0.00197082	81.017	1	74.9442	0.00352961
108	A0A590UJ56;A0A590UJR3;A0A590UJ21;A0A590UJ50;Q13616;A0A0C4DGX4	263;263;263;246;263;239	A0A590UJ56	263	A0A590UJ56	263	Cullin-1	CUL1	tr|A0A590UJ56|A0A590UJ56_HUMAN Cullin-1 OS=Homo sapiens OX=9606 GN=CUL1 PE=1 SV=1;tr|A0A590UJR3|A0A590UJR3_HUMAN Cullin-1 OS=Homo sapiens OX=9606 GN=CUL1 PE=1 SV=1;tr|A0A590UJ21|A0A590UJ21_HUMAN Cullin-1 OS=Homo sapiens OX=9606 GN=CUL1 PE=1 SV=1;tr|A0A590U	1		1	74.3762	0.00364894	87.476	33.725	74.376	-0.34543	1	65.3052	0.0730123	65.305	1	65.3052	0.0730123	65.305	1	65.3052	0.0730123	65.305	1	65.3052	0.0730123	65.305	1	76.8267	0.0167863	76.827	1	66.2702	0.0638454	66.27	1	68.0161	0.0205224	68.016	1	76.0998	0.0182786
109	A0A590UJK7;Q9GZT9	121;408	A0A590UJK7	121	A0A590UJK7	121	Egl nine homolog 1	EGLN1	tr|A0A590UJK7|A0A590UJK7_HUMAN Fe2OG dioxygenase domain-containing protein OS=Homo sapiens OX=9606 PE=4 SV=1;sp|Q9GZT9|EGLN1_HUMAN Egl nine homolog 1 OS=Homo sapiens OX=9606 GN=EGLN1 PE=1 SV=1	1		1	72.23	0.0450935	72.23	32.132	72.23	-0.77729	NaN	NaN	NaN	NaN	NaN	NaN	NaN	NaN	NaN	NaN	NaN	NaN	0	0	NaN	NaN	0	0	NaN	NaN	0	0	NaN	NaN	NaN	NaN	NaN	NaN	NaN	NaN	NaN
110	A0A590UJS4;Q6KC79	1000;1000	A0A590UJS4	1000	A0A590UJS4	1000	Nipped-B-like protein	NIPBL	tr|A0A590UJS4|A0A590UJS4_HUMAN Nipped-B protein OS=Homo sapiens OX=9606 GN=NIPBL PE=1 SV=1;sp|Q6KC79|NIPBL_HUMAN Nipped-B-like protein OS=Homo sapiens OX=9606 GN=NIPBL PE=1 SV=2	1		1	70.9189	0.022775	70.919	41.446	70.919	-0.25323	0	0	NaN	NaN	0	0	NaN	NaN	0	0	NaN	NaN	0	0	NaN	NaN	1	69.1049	0.0290028	69.105	1	70.9189	0.022775	70.919	0	0	NaN	NaN	NaN	NaN	NaN
111	A0A5F9ZH11;P55201	894;896	A0A5F9ZH11	894	A0A5F9ZH11	894	Peregrin	BRPF1	tr|A0A5F9ZH11|A0A5F9ZH11_HUMAN Peregrin (Fragment) OS=Homo sapiens OX=9606 GN=BRPF1 PE=1 SV=1;sp|P55201|BRPF1_HUMAN Peregrin OS=Homo sapiens OX=9606 GN=BRPF1 PE=1 SV=2	1		1	116.726	0.00629488	130.27	85.824	116.73	0.2377	0	0	NaN	NaN	1	130.272	0.0263639	130.27	0	0	NaN	NaN	1	85.7306	0.0304693	85.731	1	95.5016	0.0172205	95.502	1	119.274	0.0319881	119.27	1	76.0641	0.0618494	76.064	0	0	NaN
112	A0A669KB62;A0A669KB05;C9JZR2;O60716	598;598;622;622	A0A669KB62	598	A0A669KB62	598	Catenin delta-1	CTNND1	tr|A0A669KB62|A0A669KB62_HUMAN Catenin delta-1 OS=Homo sapiens OX=9606 GN=CTNND1 PE=1 SV=1;tr|A0A669KB05|A0A669KB05_HUMAN Catenin delta-1 OS=Homo sapiens OX=9606 GN=CTNND1 PE=1 SV=1;tr|C9JZR2|C9JZR2_HUMAN Catenin delta-1 OS=Homo sapiens OX=9606 GN=CTNND1 P	1		1	52.0611	0.000227124	54.235	46.146	52.061	0.43159	0	0	NaN	NaN	0	0	NaN	NaN	0	0	NaN	NaN	0	0	NaN	NaN	1	54.2346	0.000227124	54.235	1	53.7472	0.000267772	53.747	0	0	NaN	NaN	NaN	NaN	NaN
113	Q09472;A0A669KB12;A0A0U1RR87	636;636;115	Q09472	636	Q09472	636	Histone acetyltransferase p300	EP300	sp|Q09472|EP300_HUMAN Histone acetyltransferase p300 OS=Homo sapiens OX=9606 GN=EP300 PE=1 SV=2;tr|A0A669KB12|A0A669KB12_HUMAN Histone acetyltransferase OS=Homo sapiens OX=9606 GN=EP300 PE=1 SV=1;tr|A0A0U1RR87|A0A0U1RR87_HUMAN Histone acetyltransferase p30	1		1	42.3169	0.00197082	81.017	49.831	42.317	-1.3903	NaN	NaN	NaN	NaN	NaN	NaN	NaN	NaN	NaN	NaN	NaN	NaN	NaN	NaN	NaN	NaN	NaN	NaN	NaN	NaN	0	0	NaN	NaN	NaN	NaN	NaN	NaN	NaN	NaN	NaN
114	Q09472;A0A669KB12	1542;1516	Q09472	1542	Q09472	1542	Histone acetyltransferase p300	EP300	sp|Q09472|EP300_HUMAN Histone acetyltransferase p300 OS=Homo sapiens OX=9606 GN=EP300 PE=1 SV=2;tr|A0A669KB12|A0A669KB12_HUMAN Histone acetyltransferase OS=Homo sapiens OX=9606 GN=EP300 PE=1 SV=1	1;2;3;4		1	103.947	1.34904e-36	155.87	132.19	103.95	0.12247	NaN	NaN	NaN	NaN	0	0	NaN	NaN	NaN	NaN	NaN	NaN	1	68.8805	6.35194e-17	96.718	1	78.9753	1.03893e-25	120.75	1	96.5498	2.38989e-28	134.29	NaN	NaN	NaN	NaN	NaN	NaN	NaN
115	Q09472;A0A669KB12	1546;1520	Q09472	1546	Q09472	1546	Histone acetyltransferase p300	EP300	sp|Q09472|EP300_HUMAN Histone acetyltransferase p300 OS=Homo sapiens OX=9606 GN=EP300 PE=1 SV=2;tr|A0A669KB12|A0A669KB12_HUMAN Histone acetyltransferase OS=Homo sapiens OX=9606 GN=EP300 PE=1 SV=1	2;3;4		1	103.947	1.34904e-36	155.87	132.19	103.95	0.12247	NaN	NaN	NaN	NaN	0	0	NaN	NaN	NaN	NaN	NaN	NaN	1	68.8805	6.35194e-17	96.718	1	78.9753	1.03893e-25	120.75	1	96.5498	2.38989e-28	134.29	NaN	NaN	NaN	NaN	NaN	NaN	NaN
116	Q09472;A0A669KB12	1549;1523	Q09472	1549	Q09472	1549	Histone acetyltransferase p300	EP300	sp|Q09472|EP300_HUMAN Histone acetyltransferase p300 OS=Homo sapiens OX=9606 GN=EP300 PE=1 SV=2;tr|A0A669KB12|A0A669KB12_HUMAN Histone acetyltransferase OS=Homo sapiens OX=9606 GN=EP300 PE=1 SV=1	3;4		1	103.947	9.62197e-31	136.56	102.16	103.95	0.12247	NaN	NaN	NaN	NaN	0	0	NaN	NaN	NaN	NaN	NaN	NaN	1	68.8805	2.57486e-11	80.752	1	78.9753	5.08764e-22	107.33	1	96.5498	1.67803e-17	97.457	NaN	NaN	NaN	NaN	NaN	NaN	NaN
117	Q09472;A0A669KB12	1550;1524	Q09472	1550	Q09472	1550	Histone acetyltransferase p300	EP300	sp|Q09472|EP300_HUMAN Histone acetyltransferase p300 OS=Homo sapiens OX=9606 GN=EP300 PE=1 SV=2;tr|A0A669KB12|A0A669KB12_HUMAN Histone acetyltransferase OS=Homo sapiens OX=9606 GN=EP300 PE=1 SV=1	3;4;5		1	77.6404	7.90988e-30	130.25	117.94	77.64	0.44832	NaN	NaN	NaN	NaN	0	0	NaN	NaN	NaN	NaN	NaN	NaN	1	68.8805	2.57486e-11	80.752	1	48.0038	5.08764e-22	107.33	1	96.5498	1.67803e-17	97.457	NaN	NaN	NaN	NaN	NaN	NaN	NaN
118	Q09472;A0A669KB12	1551;1525	Q09472	1551	Q09472	1551	Histone acetyltransferase p300	EP300	sp|Q09472|EP300_HUMAN Histone acetyltransferase p300 OS=Homo sapiens OX=9606 GN=EP300 PE=1 SV=2;tr|A0A669KB12|A0A669KB12_HUMAN Histone acetyltransferase OS=Homo sapiens OX=9606 GN=EP300 PE=1 SV=1	5		1	77.6404	1.44096e-05	112.13	66.964	77.64	0.44832	NaN	NaN	NaN	NaN	0	0	NaN	NaN	NaN	NaN	NaN	NaN	0	0	NaN	NaN	1	48.0038	0.0410676	48.004	NaN	NaN	NaN	NaN	NaN	NaN	NaN	NaN	NaN	NaN	NaN
119	Q09472;A0A669KB12;Q92793	1674;1648;1711	Q09472;Q92793	1674;1711	Q09472	1674	Histone acetyltransferase p300;CREB-binding protein	EP300;CREBBP	sp|Q09472|EP300_HUMAN Histone acetyltransferase p300 OS=Homo sapiens OX=9606 GN=EP300 PE=1 SV=2;tr|A0A669KB12|A0A669KB12_HUMAN Histone acetyltransferase OS=Homo sapiens OX=9606 GN=EP300 PE=1 SV=1;sp|Q92793|CBP_HUMAN CREB-binding protein OS=Homo sapiens OX=	1		1	132.081	4.09275e-10	132.08	126.05	132.08	-0.13756	NaN	NaN	NaN	NaN	0	0	NaN	NaN	NaN	NaN	NaN	NaN	1	98.6936	5.8891e-07	100.45	1	107.976	1.24212e-09	123.38	1	105.46	5.18427e-07	105.46	0	0	NaN	NaN	0	0	NaN
120	Q09472;A0A669KB12;Q92793	1800;1774;1837	Q09472;Q92793	1800;1837	Q09472	1800	Histone acetyltransferase p300;CREB-binding protein	EP300;CREBBP	sp|Q09472|EP300_HUMAN Histone acetyltransferase p300 OS=Homo sapiens OX=9606 GN=EP300 PE=1 SV=2;tr|A0A669KB12|A0A669KB12_HUMAN Histone acetyltransferase OS=Homo sapiens OX=9606 GN=EP300 PE=1 SV=1;sp|Q92793|CBP_HUMAN CREB-binding protein OS=Homo sapiens OX=	1		1	59.6726	0.000618762	63.062	52.685	59.673	-0.83386	NaN	NaN	NaN	NaN	NaN	NaN	NaN	NaN	NaN	NaN	NaN	NaN	NaN	NaN	NaN	NaN	1	43.4077	0.00912932	43.408	NaN	NaN	NaN	NaN	NaN	NaN	NaN	NaN	NaN	NaN	NaN
121	Q09472;A0A669KB12	1554;1528	Q09472	1554	Q09472	1554	Histone acetyltransferase p300	EP300	sp|Q09472|EP300_HUMAN Histone acetyltransferase p300 OS=Homo sapiens OX=9606 GN=EP300 PE=1 SV=2;tr|A0A669KB12|A0A669KB12_HUMAN Histone acetyltransferase OS=Homo sapiens OX=9606 GN=EP300 PE=1 SV=1	4;5		1	186.29	2.139e-38	191.26	152.95	186.29	0.90335	1	80.6319	5.27114e-05	81.431	0	0	NaN	NaN	1	75.3164	8.5532e-05	75.316	1	191.256	2.8531e-38	191.26	1	154.357	9.93525e-31	174.47	1	153.38	7.1983e-31	176.43	NaN	NaN	NaN	NaN	NaN	NaN	NaN
122	Q09472;A0A669KB12	1555;1529	Q09472	1555	Q09472	1555	Histone acetyltransferase p300	EP300	sp|Q09472|EP300_HUMAN Histone acetyltransferase p300 OS=Homo sapiens OX=9606 GN=EP300 PE=1 SV=2;tr|A0A669KB12|A0A669KB12_HUMAN Histone acetyltransferase OS=Homo sapiens OX=9606 GN=EP300 PE=1 SV=1	3;4;5		1	186.29	2.18315e-55	205.28	174.28	186.29	0.90335	1	80.6319	5.27114e-05	81.431	0.988036	19.1616	0.000336132	73.156	1	75.3164	8.5532e-05	77.305	1	191.256	2.8531e-38	191.26	1	154.357	9.93525e-31	174.47	1	153.38	7.1983e-31	176.43	0.961173	13.9349	0.0012707	63.037	0.99448	22.556	0.000848709
123	Q09472;A0A669KB12	1558;1532	Q09472	1558	Q09472	1558	Histone acetyltransferase p300	EP300	sp|Q09472|EP300_HUMAN Histone acetyltransferase p300 OS=Homo sapiens OX=9606 GN=EP300 PE=1 SV=2;tr|A0A669KB12|A0A669KB12_HUMAN Histone acetyltransferase OS=Homo sapiens OX=9606 GN=EP300 PE=1 SV=1	3;4;5		1	186.29	2.18315e-55	205.28	174.28	186.29	0.90335	1	80.6319	5.27114e-05	81.431	0.998982	29.5752	0.000336132	73.156	1	75.3164	8.5532e-05	77.305	1	191.256	2.8531e-38	191.26	1	154.357	9.93525e-31	174.47	1	153.38	7.1983e-31	176.43	0.999658	34.4863	0.0012707	63.037	0.999893	39.6755	0.000848709
124	Q09472;A0A669KB12	1560;1534	Q09472	1560	Q09472	1560	Histone acetyltransferase p300	EP300	sp|Q09472|EP300_HUMAN Histone acetyltransferase p300 OS=Homo sapiens OX=9606 GN=EP300 PE=1 SV=2;tr|A0A669KB12|A0A669KB12_HUMAN Histone acetyltransferase OS=Homo sapiens OX=9606 GN=EP300 PE=1 SV=1	3;4		1	186.29	2.18315e-55	205.28	174.28	186.29	0.90335	1	80.6319	5.27114e-05	81.431	0.999982	47.2904	0.000336132	73.156	1	75.3164	8.5532e-05	77.305	1	191.256	2.8531e-38	191.26	1	154.357	9.93525e-31	174.47	1	153.38	7.1983e-31	176.43	0.999958	43.5916	0.0012707	63.037	0.999996	54.2908	0.000848709
125	Q09472;A0A669KB12	1583;1557	Q09472	1583	Q09472	1583	Histone acetyltransferase p300	EP300	sp|Q09472|EP300_HUMAN Histone acetyltransferase p300 OS=Homo sapiens OX=9606 GN=EP300 PE=1 SV=2;tr|A0A669KB12|A0A669KB12_HUMAN Histone acetyltransferase OS=Homo sapiens OX=9606 GN=EP300 PE=1 SV=1	1		0.999826	40.6105	0.0015025	67.364	55.742	67.364	0.46794	NaN	NaN	NaN	NaN	NaN	NaN	NaN	NaN	NaN	NaN	NaN	NaN	0	0	NaN	NaN	NaN	NaN	NaN	NaN	NaN	NaN	NaN	NaN	NaN	NaN	NaN	NaN	NaN	NaN	NaN
126	Q09472;A0A669KB12	1590;1564	Q09472	1590	Q09472	1590	Histone acetyltransferase p300	EP300	sp|Q09472|EP300_HUMAN Histone acetyltransferase p300 OS=Homo sapiens OX=9606 GN=EP300 PE=1 SV=2;tr|A0A669KB12|A0A669KB12_HUMAN Histone acetyltransferase OS=Homo sapiens OX=9606 GN=EP300 PE=1 SV=1	1		1	71.3491	0.00829385	81.296	47.5	71.349	0.19409	NaN	NaN	NaN	NaN	NaN	NaN	NaN	NaN	NaN	NaN	NaN	NaN	1	50.6068	0.0760789	50.607	NaN	NaN	NaN	NaN	NaN	NaN	NaN	NaN	NaN	NaN	NaN	NaN	NaN	NaN	NaN
127	Q09472;A0A669KB12	1180;1154	Q09472	1180	Q09472	1180	Histone acetyltransferase p300	EP300	sp|Q09472|EP300_HUMAN Histone acetyltransferase p300 OS=Homo sapiens OX=9606 GN=EP300 PE=1 SV=2;tr|A0A669KB12|A0A669KB12_HUMAN Histone acetyltransferase OS=Homo sapiens OX=9606 GN=EP300 PE=1 SV=1	1		1	113.026	1.08516e-36	163.91	152.29	163.91	-0.0069098	NaN	NaN	NaN	NaN	NaN	NaN	NaN	NaN	NaN	NaN	NaN	NaN	1	91.3365	1.44681e-23	138.04	1	113.026	1.08516e-36	163.91	1	81.7052	8.75214e-20	128.41	NaN	NaN	NaN	NaN	NaN	NaN	NaN
128	Q09472;A0A669KB12;Q92793	350;350;366	Q09472;Q92793	350;366	Q09472	350	Histone acetyltransferase p300;CREB-binding protein	EP300;CREBBP	sp|Q09472|EP300_HUMAN Histone acetyltransferase p300 OS=Homo sapiens OX=9606 GN=EP300 PE=1 SV=2;tr|A0A669KB12|A0A669KB12_HUMAN Histone acetyltransferase OS=Homo sapiens OX=9606 GN=EP300 PE=1 SV=1;sp|Q92793|CBP_HUMAN CREB-binding protein OS=Homo sapiens OX=	1		1	53.3283	0.00141548	53.328	44.969	53.328	0.31831	NaN	NaN	NaN	NaN	NaN	NaN	NaN	NaN	NaN	NaN	NaN	NaN	NaN	NaN	NaN	NaN	NaN	NaN	NaN	NaN	NaN	NaN	NaN	NaN	NaN	NaN	NaN	NaN	NaN	NaN	NaN
129	Q09472;A0A669KB12	1340;1314	Q09472	1340	Q09472	1340	Histone acetyltransferase p300	EP300	sp|Q09472|EP300_HUMAN Histone acetyltransferase p300 OS=Homo sapiens OX=9606 GN=EP300 PE=1 SV=2;tr|A0A669KB12|A0A669KB12_HUMAN Histone acetyltransferase OS=Homo sapiens OX=9606 GN=EP300 PE=1 SV=1	1		0.999998	57.4716	0.000112307	122.52	57.264	90.149	-0.328	0	0	NaN	NaN	NaN	NaN	NaN	NaN	NaN	NaN	NaN	NaN	NaN	NaN	NaN	NaN	NaN	NaN	NaN	NaN	0	0	NaN	NaN	NaN	NaN	NaN	NaN	NaN	NaN	NaN
130	Q09472;A0A669KB12	1006;980	Q09472	1006	Q09472	1006	Histone acetyltransferase p300	EP300	sp|Q09472|EP300_HUMAN Histone acetyltransferase p300 OS=Homo sapiens OX=9606 GN=EP300 PE=1 SV=2;tr|A0A669KB12|A0A669KB12_HUMAN Histone acetyltransferase OS=Homo sapiens OX=9606 GN=EP300 PE=1 SV=1	1		1	84.6583	0.000665311	84.658	72.082	84.658	-0.41116	NaN	NaN	NaN	NaN	NaN	NaN	NaN	NaN	NaN	NaN	NaN	NaN	NaN	NaN	NaN	NaN	NaN	NaN	NaN	NaN	NaN	NaN	NaN	NaN	NaN	NaN	NaN	NaN	NaN	NaN	NaN
131	D6RA31;H6UYS7;E7EPV7;G4Y816;A0A669KB41;A0A669KBH5;Q16143;P37840	21;21;21;21;21;21;21;21	D6RA31	21	D6RA31	21	Alpha-synuclein;Beta-synuclein	SNCA;SNCB	tr|D6RA31|D6RA31_HUMAN Alpha-synuclein (Fragment) OS=Homo sapiens OX=9606 GN=SNCA PE=1 SV=8;tr|H6UYS7|H6UYS7_HUMAN Alpha-synuclein OS=Homo sapiens OX=9606 GN=SNCA PE=1 SV=1;tr|E7EPV7|E7EPV7_HUMAN Alpha-synuclein OS=Homo sapiens OX=9606 GN=SNCA PE=1 SV=1;tr	1		1	56.5476	0.0273284	56.548	30.527	56.548	1.4226	NaN	NaN	NaN	NaN	NaN	NaN	NaN	NaN	NaN	NaN	NaN	NaN	NaN	NaN	NaN	NaN	NaN	NaN	NaN	NaN	NaN	NaN	NaN	NaN	NaN	NaN	NaN	NaN	NaN	NaN	NaN
132	A0A6I8PRU9;A0A6I8PTV8;A0A6I8PIP7;A0A6I8PLB3;A0A6I8PLB8;A0A6I8PRS0;B4DER1;A0A6I8PIT3;A0A6I8PIV1;Q9P2J5	139;139;139;85;139;85;112;139;139;139	A0A6I8PRU9	139	A0A6I8PRU9	139	Leucine--tRNA ligase, cytoplasmic	LARS	tr|A0A6I8PRU9|A0A6I8PRU9_HUMAN Leucyl-tRNA synthetase OS=Homo sapiens OX=9606 GN=LARS1 PE=1 SV=1;tr|A0A6I8PTV8|A0A6I8PTV8_HUMAN Leucyl-tRNA synthetase OS=Homo sapiens OX=9606 GN=LARS1 PE=1 SV=1;tr|A0A6I8PIP7|A0A6I8PIP7_HUMAN Leucyl-tRNA synthetase OS=Homo	4		0.907174	9.88102	0.00678918	74.611	21.491	69.451	-0.026016	NaN	NaN	NaN	NaN	NaN	NaN	NaN	NaN	NaN	NaN	NaN	NaN	NaN	NaN	NaN	NaN	NaN	NaN	NaN	NaN	NaN	NaN	NaN	NaN	NaN	NaN	NaN	NaN	NaN	NaN	NaN
133	A0A6I8PRU9;A0A6I8PTV8;A0A6I8PIP7;A0A6I8PLB3;A0A6I8PLB8;A0A6I8PRS0;B4DER1;A0A6I8PIT3;A0A6I8PIV1;Q9P2J5	143;143;143;89;143;89;116;143;143;143	A0A6I8PRU9	143	A0A6I8PRU9	143	Leucine--tRNA ligase, cytoplasmic	LARS	tr|A0A6I8PRU9|A0A6I8PRU9_HUMAN Leucyl-tRNA synthetase OS=Homo sapiens OX=9606 GN=LARS1 PE=1 SV=1;tr|A0A6I8PTV8|A0A6I8PTV8_HUMAN Leucyl-tRNA synthetase OS=Homo sapiens OX=9606 GN=LARS1 PE=1 SV=1;tr|A0A6I8PIP7|A0A6I8PIP7_HUMAN Leucyl-tRNA synthetase OS=Homo	3;4		0.999025	30.7103	0.000255004	77.062	31.061	77.062	0.26302	NaN	NaN	NaN	NaN	NaN	NaN	NaN	NaN	NaN	NaN	NaN	NaN	NaN	NaN	NaN	NaN	NaN	NaN	NaN	NaN	NaN	NaN	NaN	NaN	NaN	NaN	NaN	NaN	NaN	NaN	NaN
134	A0A6I8PRU9;A0A6I8PTV8;A0A6I8PIP7;A0A6I8PLB3;A0A6I8PLB8;A0A6I8PRS0;B4DER1;A0A6I8PIT3;A0A6I8PIV1;Q9P2J5	144;144;144;90;144;90;117;144;144;144	A0A6I8PRU9	144	A0A6I8PRU9	144	Leucine--tRNA ligase, cytoplasmic	LARS	tr|A0A6I8PRU9|A0A6I8PRU9_HUMAN Leucyl-tRNA synthetase OS=Homo sapiens OX=9606 GN=LARS1 PE=1 SV=1;tr|A0A6I8PTV8|A0A6I8PTV8_HUMAN Leucyl-tRNA synthetase OS=Homo sapiens OX=9606 GN=LARS1 PE=1 SV=1;tr|A0A6I8PIP7|A0A6I8PIP7_HUMAN Leucyl-tRNA synthetase OS=Homo	3;4		0.999986	51.5888	0.000255004	77.062	31.061	77.062	0.26302	NaN	NaN	NaN	NaN	NaN	NaN	NaN	NaN	NaN	NaN	NaN	NaN	NaN	NaN	NaN	NaN	NaN	NaN	NaN	NaN	NaN	NaN	NaN	NaN	NaN	NaN	NaN	NaN	NaN	NaN	NaN
135	A0A6I8PRU9;A0A6I8PTV8;A0A6I8PIP7;A0A6I8PLB3;A0A6I8PLB8;A0A6I8PRS0;B4DER1;A0A6I8PIT3;A0A6I8PIV1;Q9P2J5	146;146;146;92;146;92;119;146;146;146	A0A6I8PRU9	146	A0A6I8PRU9	146	Leucine--tRNA ligase, cytoplasmic	LARS	tr|A0A6I8PRU9|A0A6I8PRU9_HUMAN Leucyl-tRNA synthetase OS=Homo sapiens OX=9606 GN=LARS1 PE=1 SV=1;tr|A0A6I8PTV8|A0A6I8PTV8_HUMAN Leucyl-tRNA synthetase OS=Homo sapiens OX=9606 GN=LARS1 PE=1 SV=1;tr|A0A6I8PIP7|A0A6I8PIP7_HUMAN Leucyl-tRNA synthetase OS=Homo	3;4		0.999999	62.8275	0.000255004	77.062	31.061	77.062	0.26302	NaN	NaN	NaN	NaN	NaN	NaN	NaN	NaN	NaN	NaN	NaN	NaN	NaN	NaN	NaN	NaN	NaN	NaN	NaN	NaN	NaN	NaN	NaN	NaN	NaN	NaN	NaN	NaN	NaN	NaN	NaN
136	A0A7I2V2G2;D6RCD7;P38646;A0A7I2YQB2;A0A7I2V3F7;H0Y8K0	231;300;300;198;300;300	A0A7I2V2G2	231	A0A7I2V2G2	231	Stress-70 protein, mitochondrial	HSPA9	tr|A0A7I2V2G2|A0A7I2V2G2_HUMAN 75 kDa glucose-regulated protein OS=Homo sapiens OX=9606 GN=HSPA9 PE=1 SV=1;tr|D6RCD7|D6RCD7_HUMAN 75 kDa glucose-regulated protein OS=Homo sapiens OX=9606 GN=HSPA9 PE=1 SV=2;sp|P38646|GRP75_HUMAN Stress-70 protein, mitochond	1		1	154.15	1.74886e-23	160.18	110.88	154.15	1.2134	1	120.77	4.56185e-08	120.77	1	105.46	2.80416e-06	105.46	1	149.959	1.32232e-17	149.96	1	137.895	2.61424e-12	137.89	1	155.969	5.07967e-18	155.97	1	160.183	1.74886e-23	160.18	1	89.8046	0.000111333	89.805	1	114.862	5.50843e-07
137	A0A7I2V2G2;D6RCD7;P38646;A0A7I2YQB2;A0A7I2V2S7;A0A7I2V3F7;H0Y8K0	219;288;288;186;288;288;288	A0A7I2V2G2	219	A0A7I2V2G2	219	Stress-70 protein, mitochondrial	HSPA9	tr|A0A7I2V2G2|A0A7I2V2G2_HUMAN 75 kDa glucose-regulated protein OS=Homo sapiens OX=9606 GN=HSPA9 PE=1 SV=1;tr|D6RCD7|D6RCD7_HUMAN 75 kDa glucose-regulated protein OS=Homo sapiens OX=9606 GN=HSPA9 PE=1 SV=2;sp|P38646|GRP75_HUMAN Stress-70 protein, mitochond	1		1	92.4704	0.00117855	124.98	49.771	92.47	-0.089004	NaN	NaN	NaN	NaN	NaN	NaN	NaN	NaN	NaN	NaN	NaN	NaN	NaN	NaN	NaN	NaN	0	0	NaN	NaN	NaN	NaN	NaN	NaN	NaN	NaN	NaN	NaN	0	0	NaN
138	A0A7I2V2G2;D6RCD7;P38646;A0A7I2YQB2;A0A7I2V2S7;A0A7I2V3F7	543;612;612;510;581;536	A0A7I2V2G2	543	A0A7I2V2G2	543	Stress-70 protein, mitochondrial	HSPA9	tr|A0A7I2V2G2|A0A7I2V2G2_HUMAN 75 kDa glucose-regulated protein OS=Homo sapiens OX=9606 GN=HSPA9 PE=1 SV=1;tr|D6RCD7|D6RCD7_HUMAN 75 kDa glucose-regulated protein OS=Homo sapiens OX=9606 GN=HSPA9 PE=1 SV=2;sp|P38646|GRP75_HUMAN Stress-70 protein, mitochond	1		1	95.7414	0.000802144	95.741	16.971	95.741	-0.1469	0	0	NaN	NaN	0	0	NaN	NaN	NaN	NaN	NaN	NaN	0	0	NaN	NaN	NaN	NaN	NaN	NaN	0.933241	11.5805	0.000871353	45.413	NaN	NaN	NaN	NaN	NaN	NaN	NaN
139	A0A7I2V2G2;D6RCD7;P38646;A0A7I2YQB2;A0A7I2V2S7;A0A7I2V3F7;H0Y8S0	498;567;567;465;536;491;89	A0A7I2V2G2	498	A0A7I2V2G2	498	Stress-70 protein, mitochondrial	HSPA9	tr|A0A7I2V2G2|A0A7I2V2G2_HUMAN 75 kDa glucose-regulated protein OS=Homo sapiens OX=9606 GN=HSPA9 PE=1 SV=1;tr|D6RCD7|D6RCD7_HUMAN 75 kDa glucose-regulated protein OS=Homo sapiens OX=9606 GN=HSPA9 PE=1 SV=2;sp|P38646|GRP75_HUMAN Stress-70 protein, mitochond	1		1	111.652	0.000441839	111.65	76.844	111.65	0.19418	NaN	NaN	NaN	NaN	NaN	NaN	NaN	NaN	NaN	NaN	NaN	NaN	NaN	NaN	NaN	NaN	NaN	NaN	NaN	NaN	NaN	NaN	NaN	NaN	NaN	NaN	NaN	NaN	NaN	NaN	NaN
140	A0A7I2V2G2;D6RCD7;P38646;A0A7I2YQB2;A0A7I2V2S7;A0A7I2V3F7;H0Y8K0;A0A3B3ITI4	66;135;135;33;135;135;135;135	A0A7I2V2G2	66	A0A7I2V2G2	66	Stress-70 protein, mitochondrial	HSPA9	tr|A0A7I2V2G2|A0A7I2V2G2_HUMAN 75 kDa glucose-regulated protein OS=Homo sapiens OX=9606 GN=HSPA9 PE=1 SV=1;tr|D6RCD7|D6RCD7_HUMAN 75 kDa glucose-regulated protein OS=Homo sapiens OX=9606 GN=HSPA9 PE=1 SV=2;sp|P38646|GRP75_HUMAN Stress-70 protein, mitochond	1		1	77.6625	4.38124e-08	145.28	99.907	77.662	2.0389	1	90.9056	0.000270836	105.86	1	69.2755	0.000523991	96.847	1	77.1917	0.00223428	90.05	1	67.704	0.010225	77.379	1	77.1917	0.000168209	92.856	1	73.8853	1.66427e-06	131.83	1	76.9431	0.00160041	93.058	1	77.1917	0.00322397
141	A0A7I2V2G2;D6RCD7;P38646;A0A7I2YQB2;A0A7I2V2S7;A0A7I2V3F7;H0Y8K0;A0A3B3ITI4	69;138;138;36;138;138;138;138	A0A7I2V2G2	69	A0A7I2V2G2	69	Stress-70 protein, mitochondrial	HSPA9	tr|A0A7I2V2G2|A0A7I2V2G2_HUMAN 75 kDa glucose-regulated protein OS=Homo sapiens OX=9606 GN=HSPA9 PE=1 SV=1;tr|D6RCD7|D6RCD7_HUMAN 75 kDa glucose-regulated protein OS=Homo sapiens OX=9606 GN=HSPA9 PE=1 SV=2;sp|P38646|GRP75_HUMAN Stress-70 protein, mitochond	1		0.999824	37.5516	5.85266e-05	89.866	80.682	89.311	0.45039	0.967066	14.6781	0.025695	65.943	0.970543	15.1782	0.0293423	65.231	0.973723	15.6886	0.00479327	73.208	0.976629	16.2104	0.000746116	81.317	0.999824	37.5516	6.43032e-05	89.311	0.999096	30.4359	8.53981e-05	87.287	0	0	NaN	NaN	0.992966	21.4972	0.00591531
142	F8VZJ2;F8W0W4;A0A7I2V2K5;H0YHX9;A0A7I2V473;Q13765;E9PAV3;F8VNW4	63;142;138;162;222;142;2005;138	F8VZJ2	63	F8VZJ2	63	Nascent polypeptide-associated complex subunit alpha;Nascent polypeptide-associated complex subunit alpha, muscle-specific form	NACA	tr|F8VZJ2|F8VZJ2_HUMAN Nascent polypeptide-associated complex subunit alpha OS=Homo sapiens OX=9606 GN=NACA PE=1 SV=1;tr|F8W0W4|F8W0W4_HUMAN Nascent polypeptide-associated complex subunit alpha (Fragment) OS=Homo sapiens OX=9606 GN=NACA PE=1 SV=1;tr|A0A7I2	1		1	160.685	1.0586e-44	186.13	163.01	160.69	0.79955	1	146.296	1.87787e-22	158.11	1	86.0048	7.64597e-29	160.69	1	110.044	1.0586e-44	186.13	1	71.5186	1.05477e-21	150.69	1	107.977	3.26259e-16	138.42	1	115.867	2.35981e-11	115.87	1	77.4679	9.27656e-22	151.78	1	110.123	4.11699e-37
143	A0A7I2V599;A0A7I2V2X6;P10809;A0A7I2YQK6;A0A7I2V5M1;A0A7I2V5K3;A0A7I2YQ71;A0A7I2V369;E7ESH4;E7EXB4;C9JL25;C9JCQ4	87;87;87;87;87;87;87;87;87;87;129;87	A0A7I2V599	87	A0A7I2V599	87	60 kDa heat shock protein, mitochondrial	HSPD1	tr|A0A7I2V599|A0A7I2V599_HUMAN 60 kDa chaperonin OS=Homo sapiens OX=9606 GN=HSPD1 PE=1 SV=1;tr|A0A7I2V2X6|A0A7I2V2X6_HUMAN 60 kDa chaperonin OS=Homo sapiens OX=9606 GN=HSPD1 PE=1 SV=1;sp|P10809|CH60_HUMAN 60 kDa heat shock protein, mitochondrial OS=Homo sa	1		0.999278	31.4115	0.00341005	109.71	58.368	90.657	-0.84898	0.989489	19.7377	0.0193594	90.657	0.987817	19.0894	0.0523722	78.334	0.990751	20.2985	0.00722126	103.56	0.989489	19.7377	0.023765	90.657	0.985739	18.3962	0.00596312	109.71	0.987999	19.1555	0.023765	90.657	0.988007	19.1584	0.0281351	78.334	0.952336	13.006	0.0493388
144	A0A7I2V599;A0A7I2V2X6;P10809;A0A7I2YQK6	359;327;359;268	A0A7I2V599	359	A0A7I2V599	359	60 kDa heat shock protein, mitochondrial	HSPD1	tr|A0A7I2V599|A0A7I2V599_HUMAN 60 kDa chaperonin OS=Homo sapiens OX=9606 GN=HSPD1 PE=1 SV=1;tr|A0A7I2V2X6|A0A7I2V2X6_HUMAN 60 kDa chaperonin OS=Homo sapiens OX=9606 GN=HSPD1 PE=1 SV=1;sp|P10809|CH60_HUMAN 60 kDa heat shock protein, mitochondrial OS=Homo sa	1		0.999999	60.8828	6.99884e-07	84.41	74.071	84.41	-0.29131	0.999767	36.3303	0.00158286	52.453	0	0	NaN	NaN	0.999952	43.2072	2.57804e-05	74.296	NaN	NaN	NaN	NaN	NaN	NaN	NaN	NaN	0.999975	46.0425	0.000273238	62.165	NaN	NaN	NaN	NaN	0.999544	33.4093	0.00349911
145	A0A7I2V4N1;A0A7I2V3P1;A0A7I2V4I6;A0A7I2V323;P22626;A0A7I2V4S4;A0A7I2V3P7;A0A087WUI2;A0A024RA28	161;161;173;161;173;161;161;173;121	A0A7I2V4N1	161	A0A7I2V4N1	161	Heterogeneous nuclear ribonucleoproteins A2/B1	HNRNPA2B1;HNRPA2B1	tr|A0A7I2V4N1|A0A7I2V4N1_HUMAN Heterogeneous nuclear ribonucleoproteins A2/B1 OS=Homo sapiens OX=9606 GN=HNRNPA2B1 PE=1 SV=1;tr|A0A7I2V3P1|A0A7I2V3P1_HUMAN Heterogeneous nuclear ribonucleoproteins A2/B1 OS=Homo sapiens OX=9606 GN=HNRNPA2B1 PE=1 SV=1;tr|A0A	1		1	68.2567	8.78083e-05	68.257	58.336	68.257	-0.13704	0	0	NaN	NaN	0	0	NaN	NaN	1	42.6471	0.00916738	42.647	0	0	NaN	NaN	1	49.5594	0.00244823	49.559	0	0	NaN	NaN	0	0	NaN	NaN	0	0	NaN
146	A0A7I2V4N1;A0A7I2V3P1;A0A7I2V4I6;A0A7I2V323;P22626;A0A7I2V4S4;A0A7I2V3P7;A0A087WUI2;A0A7I2V4N0;A0A7I2YQN4	34;34;46;34;46;34;34;46;34;34	A0A7I2V4N1	34	A0A7I2V4N1	34	Heterogeneous nuclear ribonucleoproteins A2/B1	HNRNPA2B1	tr|A0A7I2V4N1|A0A7I2V4N1_HUMAN Heterogeneous nuclear ribonucleoproteins A2/B1 OS=Homo sapiens OX=9606 GN=HNRNPA2B1 PE=1 SV=1;tr|A0A7I2V3P1|A0A7I2V3P1_HUMAN Heterogeneous nuclear ribonucleoproteins A2/B1 OS=Homo sapiens OX=9606 GN=HNRNPA2B1 PE=1 SV=1;tr|A0A			1	47.3196	0.00274181	47.32	33.448	47.32	-0.81233	NaN	NaN	NaN	NaN	0	0	NaN	NaN	NaN	NaN	NaN	NaN	NaN	NaN	NaN	NaN	NaN	NaN	NaN	NaN	NaN	NaN	NaN	NaN	0	0	NaN	NaN	0	0	NaN
147	A0A7I2V3E1;P09874	621;621	A0A7I2V3E1	621	A0A7I2V3E1	621	Poly [ADP-ribose] polymerase 1	PARP1	tr|A0A7I2V3E1|A0A7I2V3E1_HUMAN Poly [ADP-ribose] polymerase OS=Homo sapiens OX=9606 GN=PARP1 PE=1 SV=1;sp|P09874|PARP1_HUMAN Poly [ADP-ribose] polymerase 1 OS=Homo sapiens OX=9606 GN=PARP1 PE=1 SV=4	1		1	58.3699	0.0246045	58.37	40.934	58.37	-1.1276	NaN	NaN	NaN	NaN	NaN	NaN	NaN	NaN	NaN	NaN	NaN	NaN	NaN	NaN	NaN	NaN	NaN	NaN	NaN	NaN	1	58.3699	0.0246045	58.37	NaN	NaN	NaN	NaN	NaN	NaN	NaN
148	P09651;A0A7I2V3W0;A0A7I2V3R8;F8W6I7;A0A7I2V2L6;F8VZ49;F8VTQ5;A0A7I2YQX9;A0A2R8Y4L2;H0YH80	166;166;166;166;166;185;117;121;121;37	P09651	166	P09651	166	Heterogeneous nuclear ribonucleoprotein A1;Heterogeneous nuclear ribonucleoprotein A1, N-terminally processed	HNRNPA1	sp|P09651|ROA1_HUMAN Heterogeneous nuclear ribonucleoprotein A1 OS=Homo sapiens OX=9606 GN=HNRNPA1 PE=1 SV=5;tr|A0A7I2V3W0|A0A7I2V3W0_HUMAN Helix-destabilizing protein OS=Homo sapiens OX=9606 GN=HNRNPA1 PE=1 SV=1;tr|A0A7I2V3R8|A0A7I2V3R8_HUMAN Helix-destab	1		1	65.716	4.35604e-10	106.38	96.686	65.716	0.021288	0	0	NaN	NaN	NaN	NaN	NaN	NaN	0	0	NaN	NaN	1	41.202	0.000158432	62.055	1	58.6706	0.000218658	58.671	1	43.4542	2.03302e-05	71.085	0	0	NaN	NaN	0	0	NaN
149	P09651;A0A7I2V3W0;A0A7I2V3R8;F8W6I7;A0A7I2V2L6;F8VTQ5;F8W646;A0A7I2YQ85	3;3;3;3;3;3;3;3	P09651	3	P09651	3	Heterogeneous nuclear ribonucleoprotein A1;Heterogeneous nuclear ribonucleoprotein A1, N-terminally processed	HNRNPA1	sp|P09651|ROA1_HUMAN Heterogeneous nuclear ribonucleoprotein A1 OS=Homo sapiens OX=9606 GN=HNRNPA1 PE=1 SV=5;tr|A0A7I2V3W0|A0A7I2V3W0_HUMAN Helix-destabilizing protein OS=Homo sapiens OX=9606 GN=HNRNPA1 PE=1 SV=1;tr|A0A7I2V3R8|A0A7I2V3R8_HUMAN Helix-destab	1		1	135.306	4.58266e-70	241.92	241.92	241.92	0.089177	0.999998	56.0505	0.000393134	97.214	1	65.719	8.72462e-05	112.13	1	73.75	1.68516e-06	124.1	1	131.923	1.08807e-46	221.09	1	134.824	9.56094e-48	223.77	1	107.578	3.40372e-29	186.74	0.999999	60.8492	8.72462e-05	112.13	1	69.4077	8.72462e-05
150	P09651;A0A7I2V3W0;A0A7I2V3R8;F8W6I7;A0A7I2YQX9;H0YH80;A0A7I2V334;A0A7I2V360;A0A7I2V2M7;A0A7I2V4F8;A0A7I2V520;A0A7I2V459;A0A7I2V2Q7;A0A7I2V453;A0A7I2V497;A0A7I2YQY2;A0A7I2V666;A0A7I2V3U8;A0A7I2V2F1;A0A7I2V5N7;A0A7I2V4P7;A0A7I2V2X1;A0A7I2V4E2;A0A7I2V5P1;A0A7I2V661;A0A7I2V3K5;A0A7I2V2R4	350;298;297;285;253;169;79;48;100;95;93;93;92;79;28;23;73;50;51;48;56;57;61;66;66;73;74	P09651	350	P09651	350	Heterogeneous nuclear ribonucleoprotein A1;Heterogeneous nuclear ribonucleoprotein A1, N-terminally processed	HNRNPA1	sp|P09651|ROA1_HUMAN Heterogeneous nuclear ribonucleoprotein A1 OS=Homo sapiens OX=9606 GN=HNRNPA1 PE=1 SV=5;tr|A0A7I2V3W0|A0A7I2V3W0_HUMAN Helix-destabilizing protein OS=Homo sapiens OX=9606 GN=HNRNPA1 PE=1 SV=1;tr|A0A7I2V3R8|A0A7I2V3R8_HUMAN Helix-destab	1		1	106.618	1.51913e-10	131.86	126.49	106.62	-0.11106	1	97.7972	1.74422e-07	115.18	1	115.101	3.26385e-08	118.28	1	115.661	2.96891e-08	115.66	1	46.7059	8.37569e-10	131.82	1	94.4653	8.97646e-06	94.465	1	96.6729	2.22887e-07	113.47	1	88.7063	1.89507e-06	100.72	1	91.8447	3.53549e-08
151	J3QKL1;A0A7P0T8Y6;J3KRB9;J3QS22;A0A7P0TAS3;A0A7I2V562;A0A7P0Z4I1;A0A7I2V451;A0A7I2YQJ3;A0A7P0TBP2;A0A7I2V416;A0A7I2V486;Q5M775	75;75;75;75;75;75;75;75;75;75;75;75;75	J3QKL1	75	J3QKL1	75	Cytospin-B	SPECC1	tr|J3QKL1|J3QKL1_HUMAN Cytospin-B OS=Homo sapiens OX=9606 GN=SPECC1 PE=1 SV=2;tr|A0A7P0T8Y6|A0A7P0T8Y6_HUMAN Cytospin-B OS=Homo sapiens OX=9606 GN=SPECC1 PE=4 SV=1;tr|J3KRB9|J3KRB9_HUMAN Cytospin-B OS=Homo sapiens OX=9606 GN=SPECC1 PE=1 SV=2;tr|J3QS22|J3QS	1		1	45.1397	0.0278566	45.14	12.864	45.14	-2.52	NaN	NaN	NaN	NaN	NaN	NaN	NaN	NaN	NaN	NaN	NaN	NaN	NaN	NaN	NaN	NaN	NaN	NaN	NaN	NaN	NaN	NaN	NaN	NaN	NaN	NaN	NaN	NaN	NaN	NaN	NaN
152	A0A7I2V428;C9JLB1;H7BY16;P19338;A0A7I2V3F3;A0A7I2V699	646;630;670;646;631;552	A0A7I2V428	646	A0A7I2V428	646	Nucleolin	NCL	tr|A0A7I2V428|A0A7I2V428_HUMAN Nucleolin OS=Homo sapiens OX=9606 GN=NCL PE=1 SV=1;tr|C9JLB1|C9JLB1_HUMAN Nucleolin OS=Homo sapiens OX=9606 GN=NCL PE=1 SV=2;tr|H7BY16|H7BY16_HUMAN Nucleolin OS=Homo sapiens OX=9606 GN=NCL PE=1 SV=9;sp|P19338|NUCL_HUMAN Nucle	1		0.999695	35.1518	2.46244e-07	74.029	59.101	74.029	-1.5484	0	0	NaN	NaN	0.997927	26.8244	3.1841e-05	64.203	NaN	NaN	NaN	NaN	NaN	NaN	NaN	NaN	0.99828	27.6378	0.000116416	56.529	0.988821	19.467	0.00500457	42.639	NaN	NaN	NaN	NaN	0	0	NaN
153	A0A7I2V428;C9JLB1;H7BY16;P19338;A0A7I2V5M5;A0A7I2V3F3;A0A7I2V699	610;594;634;610;610;595;516	A0A7I2V428	610	A0A7I2V428	610	Nucleolin	NCL	tr|A0A7I2V428|A0A7I2V428_HUMAN Nucleolin OS=Homo sapiens OX=9606 GN=NCL PE=1 SV=1;tr|C9JLB1|C9JLB1_HUMAN Nucleolin OS=Homo sapiens OX=9606 GN=NCL PE=1 SV=2;tr|H7BY16|H7BY16_HUMAN Nucleolin OS=Homo sapiens OX=9606 GN=NCL PE=1 SV=9;sp|P19338|NUCL_HUMAN Nucle	1		1	105.026	4.91251e-20	107.14	94.579	105.03	-0.40613	1	79.762	1.10862e-09	87.18	1	64.6796	2.49421e-06	69.108	1	69.1076	3.35475e-05	69.108	1	57.1466	2.71157e-12	102.73	1	106.449	4.91251e-20	106.45	1	92.1472	5.78404e-14	95.264	1	55.469	7.82655e-05	55.469	1	47.018	0.000528831
154	A0A7I2V428;C9JLB1;H7BY16;P19338;A0A7I2V5M5;A0A7I2V2U7;A0A7I2V349;A0A7I2V506	398;382;398;398;398;398;398;398	A0A7I2V428	398	A0A7I2V428	398	Nucleolin	NCL	tr|A0A7I2V428|A0A7I2V428_HUMAN Nucleolin OS=Homo sapiens OX=9606 GN=NCL PE=1 SV=1;tr|C9JLB1|C9JLB1_HUMAN Nucleolin OS=Homo sapiens OX=9606 GN=NCL PE=1 SV=2;tr|H7BY16|H7BY16_HUMAN Nucleolin OS=Homo sapiens OX=9606 GN=NCL PE=1 SV=9;sp|P19338|NUCL_HUMAN Nucle	1		1	103.354	0.000570177	107.29	71.939	103.35	0.39701	1	105.136	0.000693986	105.14	1	87.6964	0.00319641	87.696	1	92.4393	0.00200001	92.439	1	87.6964	0.00319641	87.696	1	95.7414	0.00123267	95.741	1	105.136	0.000693986	105.14	1	83.0052	0.00437979	83.005	1	95.7414	0.00123267
155	A0A7I2V4J2;A0A7I2V5Y7;A0A7I2V535;Q15233;C9IZL7;A0A7I2V4N2;A0A7I2V464;A0A7P0MRW0;H7C367	198;203;198;198;198;198;198;198;60	A0A7I2V4J2	198	A0A7I2V4J2	198	Non-POU domain-containing octamer-binding protein	NONO	tr|A0A7I2V4J2|A0A7I2V4J2_HUMAN Non-POU domain-containing octamer-binding protein OS=Homo sapiens OX=9606 GN=NONO PE=1 SV=1;tr|A0A7I2V5Y7|A0A7I2V5Y7_HUMAN Non-POU domain-containing octamer-binding protein OS=Homo sapiens OX=9606 GN=NONO PE=1 SV=1;tr|A0A7I2V	1		1	131.439	3.33032e-23	188.66	134.24	131.44	0.45382	1	138.975	1.14808e-07	138.98	1	125.563	3.21425e-06	125.56	1	125.563	3.21425e-06	125.56	1	129.382	1.84194e-06	129.38	1	125.563	3.21425e-06	125.56	1	141.878	7.36042e-08	141.88	1	188.659	3.33032e-23	188.66	1	142.923	5.87706e-08
156	A0A7I2V4J2;A0A7I2V5Y7;A0A7I2V535;Q15233;C9IZL7;A0A7I2V4N2;A0A7I2V464;A0A7P0MRW0;A0A7I2V4K9;C9JYS8;A0A7I2V447;C9JJ13;C9J4X2;A0A7I2YQK8	5;5;5;5;5;5;5;5;5;5;5;5;5;5	A0A7I2V4J2	5	A0A7I2V4J2	5	Non-POU domain-containing octamer-binding protein	NONO	tr|A0A7I2V4J2|A0A7I2V4J2_HUMAN Non-POU domain-containing octamer-binding protein OS=Homo sapiens OX=9606 GN=NONO PE=1 SV=1;tr|A0A7I2V5Y7|A0A7I2V5Y7_HUMAN Non-POU domain-containing octamer-binding protein OS=Homo sapiens OX=9606 GN=NONO PE=1 SV=1;tr|A0A7I2V	1		1	115.781	1.51085e-06	143.89	114.42	115.78	-0.30575	1	72.2004	0.0108017	72.2	1	61.3533	0.0454334	61.353	1	77.379	0.0064326	77.379	1	143.89	2.89163e-06	143.89	1	112.129	0.00014654	112.13	1	132.913	3.87452e-06	132.91	1	70.9771	0.0118338	70.977	1	100.477	0.000422845
157	A0A7I2V4Z0;A0A7I2YQN2;O60506;A0A7I2V346;A0A7I2YQV8;B7Z645;A0A7I2V2F2;A0A7I2V309	371;371;371;333;274;273;238;273	A0A7I2V4Z0	371	A0A7I2V4Z0	371	Heterogeneous nuclear ribonucleoprotein Q	SYNCRIP	tr|A0A7I2V4Z0|A0A7I2V4Z0_HUMAN Heterogeneous nuclear ribonucleoprotein Q OS=Homo sapiens OX=9606 GN=SYNCRIP PE=1 SV=1;tr|A0A7I2YQN2|A0A7I2YQN2_HUMAN Heterogeneous nuclear ribonucleoprotein Q OS=Homo sapiens OX=9606 GN=SYNCRIP PE=1 SV=1;sp|O60506|HNRPQ_HUMA			1	49.1205	0.0309743	49.12	35.92	49.12	-1.4323	0	0	NaN	NaN	NaN	NaN	NaN	NaN	NaN	NaN	NaN	NaN	NaN	NaN	NaN	NaN	NaN	NaN	NaN	NaN	NaN	NaN	NaN	NaN	NaN	NaN	NaN	NaN	NaN	NaN	NaN
158	A0A7I2V4Z0;A0A7I2YQN2;O60506;A0A7I2V346;A0A7I2V5Q6;A0A7I2YQV8;A0A7I2V4J0;F6UXX1;O43390;A0A6Q8PH31;A0A6Q8PH35	100;100;100;100;100;100;100;100;103;31;103	A0A7I2V4Z0;O43390	100;103	A0A7I2V4Z0	100	Heterogeneous nuclear ribonucleoprotein Q;Heterogeneous nuclear ribonucleoprotein R	SYNCRIP;HNRNPR	tr|A0A7I2V4Z0|A0A7I2V4Z0_HUMAN Heterogeneous nuclear ribonucleoprotein Q OS=Homo sapiens OX=9606 GN=SYNCRIP PE=1 SV=1;tr|A0A7I2YQN2|A0A7I2YQN2_HUMAN Heterogeneous nuclear ribonucleoprotein Q OS=Homo sapiens OX=9606 GN=SYNCRIP PE=1 SV=1;sp|O60506|HNRPQ_HUMA	1		1	129.156	6.18849e-13	164.97	142.23	129.16	-0.068713	1	160.531	9.79908e-13	160.53	1	158.79	2.13719e-10	158.79	1	134.844	1.73448e-07	134.84	1	140.485	9.33726e-08	140.49	1	117.52	5.63331e-05	117.52	1	164.971	6.18849e-13	164.97	1	93.0578	9.33726e-08	140.49	1	152.54	1.64604e-09
159	A0A7I2V4Z0;A0A7I2YQN2;O60506;A0A7I2V346;A0A7I2V5Q6;A0A7I2YQV8;B7Z645;A0A7I2V2F2;A0A7I2V309	265;265;265;227;265;168;167;167;167	A0A7I2V4Z0	265	A0A7I2V4Z0	265	Heterogeneous nuclear ribonucleoprotein Q	SYNCRIP	tr|A0A7I2V4Z0|A0A7I2V4Z0_HUMAN Heterogeneous nuclear ribonucleoprotein Q OS=Homo sapiens OX=9606 GN=SYNCRIP PE=1 SV=1;tr|A0A7I2YQN2|A0A7I2YQN2_HUMAN Heterogeneous nuclear ribonucleoprotein Q OS=Homo sapiens OX=9606 GN=SYNCRIP PE=1 SV=1;sp|O60506|HNRPQ_HUMA	1		0.999517	33.1603	4.29627e-18	95.212	87.837	95.212	-1.0219	0.999517	33.1603	4.29627e-18	95.212	NaN	NaN	NaN	NaN	NaN	NaN	NaN	NaN	NaN	NaN	NaN	NaN	NaN	NaN	NaN	NaN	NaN	NaN	NaN	NaN	NaN	NaN	NaN	NaN	NaN	NaN	NaN
160	A0A7I2V5S2;A0A7I2YQC0;P06748;A0A7I2V4G8;A0A7I2V433;A0A7I2V2X9;A0A7I2V3U2;A0A7I2V3G5;A0A7I2V579	27;27;27;27;27;27;27;27;27	A0A7I2V5S2	27	A0A7I2V5S2	27	Nucleophosmin	NPM1	tr|A0A7I2V5S2|A0A7I2V5S2_HUMAN Nucleophosmin OS=Homo sapiens OX=9606 GN=NPM1 PE=1 SV=1;tr|A0A7I2YQC0|A0A7I2YQC0_HUMAN Nucleophosmin OS=Homo sapiens OX=9606 GN=NPM1 PE=1 SV=1;sp|P06748|NPM_HUMAN Nucleophosmin OS=Homo sapiens OX=9606 GN=NPM1 PE=1 SV=2;tr|A0A	1		1	61.6019	0.000391693	61.602	44.206	61.602	-0.6518	NaN	NaN	NaN	NaN	NaN	NaN	NaN	NaN	0	0	NaN	NaN	NaN	NaN	NaN	NaN	NaN	NaN	NaN	NaN	NaN	NaN	NaN	NaN	NaN	NaN	NaN	NaN	NaN	NaN	NaN
161	A0A7I2V5S2;A0A7I2YQC0;P06748;A0A7I2V4G8;A0A7I2V5J8;E5RI98	284;302;273;102;180;209	A0A7I2V5S2	284	A0A7I2V5S2	284	Nucleophosmin	NPM1	tr|A0A7I2V5S2|A0A7I2V5S2_HUMAN Nucleophosmin OS=Homo sapiens OX=9606 GN=NPM1 PE=1 SV=1;tr|A0A7I2YQC0|A0A7I2YQC0_HUMAN Nucleophosmin OS=Homo sapiens OX=9606 GN=NPM1 PE=1 SV=1;sp|P06748|NPM_HUMAN Nucleophosmin OS=Homo sapiens OX=9606 GN=NPM1 PE=1 SV=2;tr|A0A	1		1	202.165	1.78502e-35	202.17	164.82	202.17	-0.40151	1	136.155	0.000143649	136.16	1	133.116	0.000174865	133.12	1	166.96	5.16169e-08	166.96	1	148.043	1.11298e-05	148.04	1	143.61	5.21031e-05	143.61	1	159.039	7.5814e-07	159.04	1	133.6	1.78502e-35	190.08	1	151.269	8.08723e-06
162	A0A7I2V5S2;A0A7I2YQC0;P06748;A0A7I2V4G8;A0A7I2V5J8;E5RI98	278;296;267;96;174;203	A0A7I2V5S2	278	A0A7I2V5S2	278	Nucleophosmin	NPM1	tr|A0A7I2V5S2|A0A7I2V5S2_HUMAN Nucleophosmin OS=Homo sapiens OX=9606 GN=NPM1 PE=1 SV=1;tr|A0A7I2YQC0|A0A7I2YQC0_HUMAN Nucleophosmin OS=Homo sapiens OX=9606 GN=NPM1 PE=1 SV=1;sp|P06748|NPM_HUMAN Nucleophosmin OS=Homo sapiens OX=9606 GN=NPM1 PE=1 SV=2;tr|A0A	1		1	80.1654	0.000138597	136.57	100.17	80.165	0.37842	1	111.947	0.000435506	111.95	1	136.566	0.000138597	136.57	1	87.6395	0.000620161	106.42	1	111.947	0.000435506	111.95	1	107.574	0.000554141	107.57	1	84.4756	0.000300061	118.26	1	72.5473	0.000260287	120.12	1	107.574	0.000554141
163	H7C2N3;H0YG38;F5H578;A0A7N4I394;O75400	116;211;211;233;196	H7C2N3	116	H7C2N3	116	Pre-mRNA-processing factor 40 homolog A	PRPF40A	tr|H7C2N3|H7C2N3_HUMAN Pre-mRNA-processing factor 40 homolog A (Fragment) OS=Homo sapiens OX=9606 GN=PRPF40A PE=1 SV=2;tr|H0YG38|H0YG38_HUMAN Pre-mRNA-processing factor 40 homolog A (Fragment) OS=Homo sapiens OX=9606 GN=PRPF40A PE=1 SV=2;tr|F5H578|F5H578_H	1		1	94.5838	3.18069e-05	111.5	94.825	94.584	0.40676	1	81.5247	0.00098399	81.525	1	58.1721	0.0167662	58.172	1	94.8197	0.000181169	94.82	1	100.687	0.000107682	100.69	1	111.496	3.18069e-05	111.5	1	90.9131	0.000367301	90.913	1	57.0193	0.0180931	57.019	1	73.8478	0.00262792
164	D6RGK6;D6RJA8;D6RDK9;D6R9Z3;D6RCD8;A0A7P0TB68;A0A7P0Z450;A0A7P0T9N9;A0A7P0TB58;A0A7P0T7Z1;A0A7P0T8U3;A0A7P0T871;Q9H845	41;41;41;41;41;41;41;41;41;41;41;41;41	D6RGK6	41	D6RGK6	41	Acyl-CoA dehydrogenase family member 9, mitochondrial	ACAD9	tr|D6RGK6|D6RGK6_HUMAN Complex I assembly factor ACAD9, mitochondrial OS=Homo sapiens OX=9606 GN=ACAD9 PE=1 SV=1;tr|D6RJA8|D6RJA8_HUMAN Complex I assembly factor ACAD9, mitochondrial OS=Homo sapiens OX=9606 GN=ACAD9 PE=1 SV=1;tr|D6RDK9|D6RDK9_HUMAN Complex	1		1	58.9807	0.00451184	78.334	64.533	58.981	1.0227	0	0	NaN	NaN	0	0	NaN	NaN	0	0	NaN	NaN	1	67.9926	0.0372871	67.993	1	66.6919	0.0469741	66.692	0	0	NaN	NaN	0	0	NaN	NaN	0	0	NaN
165	P27824;A0A7P0T840;A0A7P0TB65;A0A7P0TAE9;A0A7P0Z484;A0A7P0T937;A0A7P0T8G1;A0A7P0T9L0;D6RGY2;A0A7P0Z4D6;A0A7P0TAR9;A0A7P0Z4H2;D6RFL1;A0A7P0TAN9	137;137;137;137;137;137;137;137;73;137;137;137;29;137	P27824	137	P27824	137	Calnexin	CANX	sp|P27824|CALX_HUMAN Calnexin OS=Homo sapiens OX=9606 GN=CANX PE=1 SV=2;tr|A0A7P0T840|A0A7P0T840_HUMAN Calnexin OS=Homo sapiens OX=9606 GN=CANX PE=4 SV=1;tr|A0A7P0TB65|A0A7P0TB65_HUMAN Calnexin OS=Homo sapiens OX=9606 GN=CANX PE=4 SV=1;tr|A0A7P0TAE9|A0A7P0	1		0.563629	1.11137	4.74681e-05	47.159	37.532	47.159	-3.078	NaN	NaN	NaN	NaN	NaN	NaN	NaN	NaN	0.539687	0.690886	0.00276671	41.83	NaN	NaN	NaN	NaN	NaN	NaN	NaN	NaN	NaN	NaN	NaN	NaN	NaN	NaN	NaN	NaN	NaN	NaN	NaN
166	P27824;A0A7P0T840;A0A7P0TB65;A0A7P0TAE9;A0A7P0Z484;A0A7P0T937;A0A7P0T8G1;A0A7P0T9L0;D6RGY2;A0A7P0Z4D6;A0A7P0TAR9;A0A7P0Z4H2;D6RFL1;A0A7P0TAN9	144;144;144;144;144;144;144;144;80;144;144;144;36;144	P27824	144	P27824	144	Calnexin	CANX	sp|P27824|CALX_HUMAN Calnexin OS=Homo sapiens OX=9606 GN=CANX PE=1 SV=2;tr|A0A7P0T840|A0A7P0T840_HUMAN Calnexin OS=Homo sapiens OX=9606 GN=CANX PE=4 SV=1;tr|A0A7P0TB65|A0A7P0TB65_HUMAN Calnexin OS=Homo sapiens OX=9606 GN=CANX PE=4 SV=1;tr|A0A7P0TAE9|A0A7P0			0.945777	12.416	3.14489e-07	58.565	50.019	58.565	-3.9089	NaN	NaN	NaN	NaN	NaN	NaN	NaN	NaN	NaN	NaN	NaN	NaN	NaN	NaN	NaN	NaN	NaN	NaN	NaN	NaN	NaN	NaN	NaN	NaN	NaN	NaN	NaN	NaN	NaN	NaN	NaN
167	Q5VIR6;F6VX93;A0A7P0T9B2;A0A7P0T8P7;A0A7P0T874;A0A7P0Z461;A0A7P0TB16;A0A7P0TB80;A0A7P0TAE0;A0A7P0T7U9;A0A7P0T9Z7;A0A7P0Z4Q7;A0A7P0TBJ8;I3L0S6;I3L4P9	110;110;60;110;110;110;60;110;110;110;110;110;110;110;110	Q5VIR6	110	Q5VIR6	110	Vacuolar protein sorting-associated protein 53 homolog	VPS53	sp|Q5VIR6|VPS53_HUMAN Vacuolar protein sorting-associated protein 53 homolog OS=Homo sapiens OX=9606 GN=VPS53 PE=1 SV=2;tr|F6VX93|F6VX93_HUMAN Vacuolar protein sorting-associated protein 53 homolog OS=Homo sapiens OX=9606 GN=VPS53 PE=1 SV=1;tr|A0A7P0T9B2|A	1		1	68.2235	0.035567	68.224	35.383	68.224	-0.0090303	1	68.2235	0.035567	68.224	0	0	NaN	NaN	0	0	NaN	NaN	0	0	NaN	NaN	0	0	NaN	NaN	0	0	NaN	NaN	0	0	NaN	NaN	0	0	NaN
168	H0YNL4;A0A7P0Z448;A0A7P0TA60;A0A7P0T8F0;A0A7P0T9K8;H7BY37;A0A7P0TAI3;Q8NEZ4	572;2375;1941;1054;1054;1350;2734;2809	H0YNL4	572	H0YNL4	572	Histone-lysine N-methyltransferase 2C	KMT2C	tr|H0YNL4|H0YNL4_HUMAN Histone-lysine N-methyltransferase 2C (Fragment) OS=Homo sapiens OX=9606 GN=KMT2C PE=1 SV=2;tr|A0A7P0Z448|A0A7P0Z448_HUMAN Histone-lysine N-methyltransferase 2C (Fragment) OS=Homo sapiens OX=9606 GN=KMT2C PE=4 SV=1;tr|A0A7P0TA60|A0A7	1;2		1	79.0038	2.74539e-05	115.78	102.9	79.004	0.40116	NaN	NaN	NaN	NaN	NaN	NaN	NaN	NaN	NaN	NaN	NaN	NaN	1	82.5498	0.00127016	82.55	1	69.7136	0.0041185	69.714	1	83.729	0.00119172	83.729	NaN	NaN	NaN	NaN	NaN	NaN	NaN
169	H0YNL4;A0A7P0Z448;A0A7P0TA60;A0A7P0T8F0;A0A7P0T9K8;H7BY37;A0A7P0TAI3;Q8NEZ4	577;2380;1946;1059;1059;1355;2739;2814	H0YNL4	577	H0YNL4	577	Histone-lysine N-methyltransferase 2C	KMT2C	tr|H0YNL4|H0YNL4_HUMAN Histone-lysine N-methyltransferase 2C (Fragment) OS=Homo sapiens OX=9606 GN=KMT2C PE=1 SV=2;tr|A0A7P0Z448|A0A7P0Z448_HUMAN Histone-lysine N-methyltransferase 2C (Fragment) OS=Homo sapiens OX=9606 GN=KMT2C PE=4 SV=1;tr|A0A7P0TA60|A0A7	2		1	79.0038	2.74539e-05	115.78	102.9	79.004	0.40116	NaN	NaN	NaN	NaN	NaN	NaN	NaN	NaN	NaN	NaN	NaN	NaN	1	82.5498	0.00127016	82.55	1	69.7136	0.0041185	69.714	1	83.729	0.00119172	83.729	NaN	NaN	NaN	NaN	NaN	NaN	NaN
170	A0A7P0T8Q5;A0A7P0TAW3;P55072;A0A7P0Z4C6;A0A7P0TAQ1;A0A7P0T8A3;C9JUP7;A0A7I2V540;A0A7I2V2Y2;A0A7I2V5G8	109;109;109;109;109;64;64;107;109;109	A0A7P0T8Q5	109	A0A7P0T8Q5	109	Transitional endoplasmic reticulum ATPase	VCP	tr|A0A7P0T8Q5|A0A7P0T8Q5_HUMAN Transitional endoplasmic reticulum ATPase OS=Homo sapiens OX=9606 GN=VCP PE=4 SV=1;tr|A0A7P0TAW3|A0A7P0TAW3_HUMAN Transitional endoplasmic reticulum ATPase OS=Homo sapiens OX=9606 GN=VCP PE=4 SV=1;sp|P55072|TERA_HUMAN Transit	1		1	56.2251	0.00336282	56.225	31.934	56.225	0.52779	1	41.5403	0.0733312	41.54	NaN	NaN	NaN	NaN	0	0	NaN	NaN	0	0	NaN	NaN	0	0	NaN	NaN	NaN	NaN	NaN	NaN	0	0	NaN	NaN	1	56.2251	0.00336282
171	A0A7P0TA56;A0A7P0T8W1;A0A7P0TB20;A0A7P0T8U6;P46531	994;1755;1757;1757;1795	A0A7P0TA56	994	A0A7P0TA56	994	Neurogenic locus notch homolog protein 1;Notch 1 extracellular truncation;Notch 1 intracellular domain	NOTCH1	tr|A0A7P0TA56|A0A7P0TA56_HUMAN Neurogenic locus notch homolog protein 1 OS=Homo sapiens OX=9606 GN=NOTCH1 PE=4 SV=1;tr|A0A7P0T8W1|A0A7P0T8W1_HUMAN Neurogenic locus notch homolog protein 1 OS=Homo sapiens OX=9606 GN=NOTCH1 PE=4 SV=1;tr|A0A7P0TB20|A0A7P0TB20	1		1	50.2837	0.0294402	55.353	13.95	50.284	0.94292	1	50.2837	0.0655693	50.284	0	0	NaN	NaN	0	0	NaN	NaN	0	0	NaN	NaN	1	50.2837	0.0655693	50.284	NaN	NaN	NaN	NaN	NaN	NaN	NaN	NaN	NaN	NaN	NaN
172	A0A7P0Z4K4;A0A7P0TA15;A0A7P0TB19;Q13356;A0A7P0TAH4	461;511;482;482;304	A0A7P0Z4K4	461	A0A7P0Z4K4	461	Peptidyl-prolyl cis-trans isomerase-like 2	PPIL2	tr|A0A7P0Z4K4|A0A7P0Z4K4_HUMAN RING-type E3 ubiquitin-protein ligase PPIL2 OS=Homo sapiens OX=9606 GN=PPIL2 PE=4 SV=1;tr|A0A7P0TA15|A0A7P0TA15_HUMAN RING-type E3 ubiquitin-protein ligase PPIL2 OS=Homo sapiens OX=9606 GN=PPIL2 PE=4 SV=1;tr|A0A7P0TB19|A0A7P0	1		1	117.251	3.61972e-05	117.25	81.709	117.25	0.35239	NaN	NaN	NaN	NaN	NaN	NaN	NaN	NaN	NaN	NaN	NaN	NaN	0	0	NaN	NaN	0	0	NaN	NaN	0	0	NaN	NaN	NaN	NaN	NaN	NaN	NaN	NaN	NaN
173	A0A7P0TAG7	291	A0A7P0TAG7	291	A0A7P0TAG7	291			tr|A0A7P0TAG7|A0A7P0TAG7_HUMAN Excitatory amino acid transporter 1 OS=Homo sapiens OX=9606 GN=SLC1A3 PE=4 SV=1	2		1	48.0038	0.0120293	59.418	17.729	48.004	-0.083824	NaN	NaN	NaN	NaN	NaN	NaN	NaN	NaN	NaN	NaN	NaN	NaN	NaN	NaN	NaN	NaN	1	59.4177	0.0120293	59.418	NaN	NaN	NaN	NaN	NaN	NaN	NaN	NaN	1	48.0038	0.0653211
174	A0A7P0TAG7	303	A0A7P0TAG7	303	A0A7P0TAG7	303			tr|A0A7P0TAG7|A0A7P0TAG7_HUMAN Excitatory amino acid transporter 1 OS=Homo sapiens OX=9606 GN=SLC1A3 PE=4 SV=1	1;2		1	48.0038	0.0120293	65.5	24.391	48.004	-0.083824	NaN	NaN	NaN	NaN	NaN	NaN	NaN	NaN	NaN	NaN	NaN	NaN	NaN	NaN	NaN	NaN	1	59.4177	0.0120293	59.418	NaN	NaN	NaN	NaN	NaN	NaN	NaN	NaN	1	48.0038	0.0653211
175	P11021;A0A7P0TB36	352;352	P11021	352	P11021	352	78 kDa glucose-regulated protein	HSPA5	sp|P11021|BIP_HUMAN Endoplasmic reticulum chaperone BiP OS=Homo sapiens OX=9606 GN=HSPA5 PE=1 SV=2;tr|A0A7P0TB36|A0A7P0TB36_HUMAN Endoplasmic reticulum chaperone BiP OS=Homo sapiens OX=9606 GN=HSPA5 PE=4 SV=1	1		0.542819	0.745674	1.84401e-05	61.511	48.19	61.511	-4.0193	NaN	NaN	NaN	NaN	0	0	NaN	NaN	0	0	NaN	NaN	NaN	NaN	NaN	NaN	NaN	NaN	NaN	NaN	NaN	NaN	NaN	NaN	NaN	NaN	NaN	NaN	0.542819	0.745674	1.84401e-05
176	P11021;A0A7P0TB36;A0A7P0TAI0	268;268;268	P11021	268	P11021	268	78 kDa glucose-regulated protein	HSPA5	sp|P11021|BIP_HUMAN Endoplasmic reticulum chaperone BiP OS=Homo sapiens OX=9606 GN=HSPA5 PE=1 SV=2;tr|A0A7P0TB36|A0A7P0TB36_HUMAN Endoplasmic reticulum chaperone BiP OS=Homo sapiens OX=9606 GN=HSPA5 PE=4 SV=1;tr|A0A7P0TAI0|A0A7P0TAI0_HUMAN Endoplasmic reti	1		1	40.5891	0.00433885	83.168	59.374	40.589	0.44808	0	0	NaN	NaN	NaN	NaN	NaN	NaN	0	0	NaN	NaN	NaN	NaN	NaN	NaN	NaN	NaN	NaN	NaN	NaN	NaN	NaN	NaN	0	0	NaN	NaN	NaN	NaN	NaN
177	A0A7P0Z4F9;P55265;A0A3B3IRQ9;A0A7P0Z4K3	900;1214;1146;1153	A0A7P0Z4F9	900	A0A7P0Z4F9	900	Double-stranded RNA-specific adenosine deaminase	ADAR	tr|A0A7P0Z4F9|A0A7P0Z4F9_HUMAN Double-stranded RNA-specific adenosine deaminase OS=Homo sapiens OX=9606 GN=ADAR PE=4 SV=1;sp|P55265|DSRAD_HUMAN Double-stranded RNA-specific adenosine deaminase OS=Homo sapiens OX=9606 GN=ADAR PE=1 SV=4;tr|A0A3B3IRQ9|A0A3B3I	1		1	69.6716	0.00221698	69.672	44.235	69.672	4.207	0	0	NaN	NaN	NaN	NaN	NaN	NaN	NaN	NaN	NaN	NaN	NaN	NaN	NaN	NaN	NaN	NaN	NaN	NaN	0	0	NaN	NaN	0	0	NaN	NaN	NaN	NaN	NaN
178	H3BU16;A6NGP5;Q9H910	126;130;142	H3BU16	126	H3BU16	126	Hematological and neurological expressed 1-like protein	HN1L	tr|H3BU16|H3BU16_HUMAN Jupiter microtubule-associated homolog 2 (Fragment) OS=Homo sapiens OX=9606 GN=JPT2 PE=1 SV=1;tr|A6NGP5|A6NGP5_HUMAN Jupiter microtubule-associated homolog 2 OS=Homo sapiens OX=9606 GN=JPT2 PE=1 SV=2;sp|Q9H910|JUPI2_HUMAN Jupiter mic	1		1	119.386	1.56291e-17	148.18	109.4	119.39	-0.055662	NaN	NaN	NaN	NaN	NaN	NaN	NaN	NaN	NaN	NaN	NaN	NaN	1	110.306	9.40487e-07	110.31	1	148.183	1.56291e-17	148.18	1	110.077	9.60051e-07	110.08	NaN	NaN	NaN	NaN	NaN	NaN	NaN
179	A6NHL2;C9J2C0;Q9NY65;A0A7P0T945;V9GZ17;F5H5D3;Q9BQE3;P68363;P68366;Q71U36;P0DPH8;P0DPH7	408;425;401;401;159;471;401;401;401;401;401;401	A6NHL2;C9J2C0;F5H5D3;P68363;P68366;Q71U36	408;425;471;401;401;401	P68363	401	Tubulin alpha chain-like 3;Tubulin alpha-8 chain;Tubulin alpha-1C chain;Tubulin alpha-1B chain;Tubulin alpha-4A chain;Tubulin alpha-1A chain	TUBAL3;TUBA8;TUBA1C;TUBA1B;TUBA4A;TUBA1A	sp|A6NHL2|TBAL3_HUMAN Tubulin alpha chain-like 3 OS=Homo sapiens OX=9606 GN=TUBAL3 PE=1 SV=2;tr|C9J2C0|C9J2C0_HUMAN Tubulin alpha chain (Fragment) OS=Homo sapiens OX=9606 GN=TUBA8 PE=1 SV=1;sp|Q9NY65|TBA8_HUMAN Tubulin alpha-8 chain OS=Homo sapiens OX=9606	1		1	130.765	0.0259729	130.77	94.885	130.77	0.24981	0	0	NaN	NaN	0	0	NaN	NaN	0	0	NaN	NaN	0	0	NaN	NaN	0	0	NaN	NaN	0	0	NaN	NaN	0	0	NaN	NaN	0	0	NaN
180	A6NHL2;C9J2C0;Q9NY65;A0A7P0T945;V9GZ17;F5H5D3;Q9BQE3;P68363;P68366;Q71U36;P0DPH8;P0DPH7	401;418;394;394;152;464;394;394;394;394;394;394	A6NHL2;C9J2C0;F5H5D3;P68363;P68366;Q71U36	401;418;464;394;394;394	P68363	394	Tubulin alpha chain-like 3;Tubulin alpha-8 chain;Tubulin alpha-1C chain;Tubulin alpha-1B chain;Tubulin alpha-4A chain;Tubulin alpha-1A chain	TUBAL3;TUBA8;TUBA1C;TUBA1B;TUBA4A;TUBA1A	sp|A6NHL2|TBAL3_HUMAN Tubulin alpha chain-like 3 OS=Homo sapiens OX=9606 GN=TUBAL3 PE=1 SV=2;tr|C9J2C0|C9J2C0_HUMAN Tubulin alpha chain (Fragment) OS=Homo sapiens OX=9606 GN=TUBA8 PE=1 SV=1;sp|Q9NY65|TBA8_HUMAN Tubulin alpha-8 chain OS=Homo sapiens OX=9606	1		1	54.0231	0.00104606	80.245	69.59	54.023	0.33174	0	0	NaN	NaN	0	0	NaN	NaN	0	0	NaN	NaN	0	0	NaN	NaN	0	0	NaN	NaN	0	0	NaN	NaN	0	0	NaN	NaN	0	0	NaN
181	A6NIH7	24	A6NIH7	24	A6NIH7	24	Protein unc-119 homolog B	UNC119B	sp|A6NIH7|U119B_HUMAN Protein unc-119 homolog B OS=Homo sapiens OX=9606 GN=UNC119B PE=1 SV=1	1		1	62.5893	7.04476e-18	121.76	108.33	62.589	0.12352	NaN	NaN	NaN	NaN	NaN	NaN	NaN	NaN	NaN	NaN	NaN	NaN	1	111.388	1.42315e-15	111.39	1	77.9117	2.04087e-06	77.912	1	87.1795	3.49106e-09	87.18	NaN	NaN	NaN	NaN	NaN	NaN	NaN
182	Q99829;Q5JX60;F2Z2V0;A6PVH9;E7ENH5;Q5JX45;Q5JX52;Q5JX44;Q5JX61;Q5JX59;Q5JX58;B0QZ18	171;171;171;171;171;147;147;171;147;171;171;176	Q99829	171	Q99829	171	Copine-1	CPNE1	sp|Q99829|CPNE1_HUMAN Copine-1 OS=Homo sapiens OX=9606 GN=CPNE1 PE=1 SV=1;tr|Q5JX60|Q5JX60_HUMAN Copine-1 (Fragment) OS=Homo sapiens OX=9606 GN=CPNE1 PE=1 SV=1;tr|F2Z2V0|F2Z2V0_HUMAN Copine-1 (Fragment) OS=Homo sapiens OX=9606 GN=CPNE1 PE=1 SV=1;tr|A6PVH9|	1		1	82.9999	0.000491451	84.17	56.308	83	-0.14717	1	73.0666	0.00262399	73.067	1	41.7043	0.00308332	70.977	1	57.3483	0.00110561	79.974	0	0	NaN	NaN	1	61.3533	0.0118378	61.353	1	61.3533	0.0118378	61.353	1	78.6552	0.00139548	78.655	1	84.17	0.000491451
183	A8MUA9;A8MU27;P61956;P55854	41;41;42;41	A8MUA9	41	A8MUA9	41	Small ubiquitin-related modifier 2;Small ubiquitin-related modifier 3	SUMO3;SUMO2	tr|A8MUA9|A8MUA9_HUMAN SMT3 suppressor of mif two 3 homolog 3 (Yeast), isoform CRA_d OS=Homo sapiens OX=9606 GN=SUMO3 PE=1 SV=1;tr|A8MU27|A8MU27_HUMAN Small ubiquitin-related modifier 3 OS=Homo sapiens OX=9606 GN=SUMO3 PE=1 SV=1;sp|P61956|SUMO2_HUMAN Small	1		1	45.1581	0.00188341	119.07	83.712	45.158	0.26976	1	75.0433	0.0382915	75.043	0	0	NaN	NaN	1	116.372	0.00233609	116.37	1	78.1127	0.0308705	78.113	1	119.068	0.00188341	119.07	0	0	NaN	NaN	0	0	NaN	NaN	0	0	NaN
184	B1AK63;Q9HAF1	47;69	B1AK63	47	B1AK63	47	Chromatin modification-related protein MEAF6	MEAF6	tr|B1AK63|B1AK63_HUMAN Chromatin modification-related protein MEAF6 OS=Homo sapiens OX=9606 GN=MEAF6 PE=1 SV=1;sp|Q9HAF1|EAF6_HUMAN Chromatin modification-related protein MEAF6 OS=Homo sapiens OX=9606 GN=MEAF6 PE=1 SV=1	2		1	103.853	8.22591e-58	222.49	182.58	103.85	-0.1164	1	144.266	8.8851e-18	156.71	1	127.756	5.42365e-11	140.31	1	132.857	1.83947e-12	132.86	1	41.5399	1.37393e-23	176.8	1	154.066	2.21432e-18	154.07	1	57.3483	6.00637e-18	160.15	1	138.87	9.0409e-13	138.87	1	127.756	2.53981e-09
185	B1AK63;Q9HAF1	52;74	B1AK63	52	B1AK63	52	Chromatin modification-related protein MEAF6	MEAF6	tr|B1AK63|B1AK63_HUMAN Chromatin modification-related protein MEAF6 OS=Homo sapiens OX=9606 GN=MEAF6 PE=1 SV=1;sp|Q9HAF1|EAF6_HUMAN Chromatin modification-related protein MEAF6 OS=Homo sapiens OX=9606 GN=MEAF6 PE=1 SV=1	2		1	103.853	8.22591e-58	222.49	182.58	103.85	-0.1164	1	144.266	8.8851e-18	156.71	1	127.756	5.42365e-11	140.31	1	132.857	1.83947e-12	132.86	1	41.5399	1.37393e-23	176.8	1	154.066	2.21432e-18	154.07	1	57.3483	6.00637e-18	160.15	1	138.87	9.0409e-13	138.87	1	127.756	2.53981e-09
186	G3V4C1;B2R5W2;B4DY08;G3V4W0;P07910;G3V2Q1;G3V576;G3V555;G3V575;G3V251;G3V3K6;G3V5X6;B4DSU6;G3V4M8	50;50;50;50;50;50;50;50;50;50;50;50;50;50	G3V4C1	50	G3V4C1	50	Heterogeneous nuclear ribonucleoproteins C1/C2	HNRNPC	tr|G3V4C1|G3V4C1_HUMAN Heterogeneous nuclear ribonucleoproteins C1/C2 OS=Homo sapiens OX=9606 GN=HNRNPC PE=1 SV=1;tr|B2R5W2|B2R5W2_HUMAN Heterogeneous nuclear ribonucleoproteins C1/C2 OS=Homo sapiens OX=9606 GN=HNRNPC PE=1 SV=1;tr|B4DY08|B4DY08_HUMAN Heter	1		1	66.1517	2.53226e-19	132.74	111.5	66.152	-1.3261	0	0	NaN	NaN	NaN	NaN	NaN	NaN	1	107.453	1.39835e-13	107.45	1	110.956	5.1903e-16	110.96	1	68.9516	1.05999e-05	68.952	1	49.9289	1.158e-12	101.49	1	99.8599	1.43703e-12	99.86	0	0	NaN
187	B3KSI3;O15382;M0QZ10;M0QXF9;M0QZP4	189;229;229;221;137	B3KSI3	189	B3KSI3	189	Branched-chain-amino-acid aminotransferase;Branched-chain-amino-acid aminotransferase, mitochondrial	BCAT2	tr|B3KSI3|B3KSI3_HUMAN Branched-chain-amino-acid aminotransferase OS=Homo sapiens OX=9606 GN=BCAT2 PE=1 SV=1;sp|O15382|BCAT2_HUMAN Branched-chain-amino-acid aminotransferase, mitochondrial OS=Homo sapiens OX=9606 GN=BCAT2 PE=1 SV=2;tr|M0QZ10|M0QZ10_HUMAN B	1		0.99996	43.9293	0.000249998	46.307	39.803	46.307	-0.95941	NaN	NaN	NaN	NaN	0	0	NaN	NaN	0.99996	43.9293	0.000249998	46.307	NaN	NaN	NaN	NaN	0	0	NaN	NaN	0	0	NaN	NaN	NaN	NaN	NaN	NaN	0	0	NaN
188	F8VZ56;B4DJV5;Q13610	84;84;146	F8VZ56	84	F8VZ56	84	Periodic tryptophan protein 1 homolog	PWP1	tr|F8VZ56|F8VZ56_HUMAN Periodic tryptophan protein 1 homolog (Fragment) OS=Homo sapiens OX=9606 GN=PWP1 PE=1 SV=1;tr|B4DJV5|B4DJV5_HUMAN Periodic tryptophan protein 1 homolog OS=Homo sapiens OX=9606 GN=PWP1 PE=1 SV=1;sp|Q13610|PWP1_HUMAN Periodic tryptopha	1		1	70.3517	8.77189e-08	70.352	63.158	70.352	-3.1863	NaN	NaN	NaN	NaN	NaN	NaN	NaN	NaN	NaN	NaN	NaN	NaN	NaN	NaN	NaN	NaN	NaN	NaN	NaN	NaN	0	0	NaN	NaN	1	70.3517	8.77189e-08	70.352	NaN	NaN	NaN
189	B5MCX3;C9J2Q4;Q15019;H7C310;C9JB25;H7C2Y0	121;121;161;133;161;16	B5MCX3	121	B5MCX3	121	Septin-2	SEPT2	tr|B5MCX3|B5MCX3_HUMAN Septin-2 OS=Homo sapiens OX=9606 GN=SEPTIN2 PE=1 SV=1;tr|C9J2Q4|C9J2Q4_HUMAN Septin-2 (Fragment) OS=Homo sapiens OX=9606 GN=SEPTIN2 PE=1 SV=1;sp|Q15019|SEPT2_HUMAN Septin-2 OS=Homo sapiens OX=9606 GN=SEPTIN2 PE=1 SV=1;tr|H7C310|H7C31	1		1	47.3196	0.000655511	47.32	47.32	47.32	-1.561	NaN	NaN	NaN	NaN	NaN	NaN	NaN	NaN	NaN	NaN	NaN	NaN	NaN	NaN	NaN	NaN	NaN	NaN	NaN	NaN	NaN	NaN	NaN	NaN	NaN	NaN	NaN	NaN	NaN	NaN	NaN
190	B5MDF5;P62826;J3KQE5;F5H018;B4DV51	116;99;117;95;11	B5MDF5	116	B5MDF5	116	GTP-binding nuclear protein Ran	RAN	tr|B5MDF5|B5MDF5_HUMAN GTP-binding nuclear protein Ran OS=Homo sapiens OX=9606 GN=RAN PE=1 SV=1;sp|P62826|RAN_HUMAN GTP-binding nuclear protein Ran OS=Homo sapiens OX=9606 GN=RAN PE=1 SV=3;tr|J3KQE5|J3KQE5_HUMAN GTP-binding nuclear protein Ran (Fragment) O	1		1	47.559	0.00798204	68.224	52.086	47.559	1.1519	0	0	NaN	NaN	0	0	NaN	NaN	0	0	NaN	NaN	0	0	NaN	NaN	1	68.2235	0.00798204	68.224	1	47.559	0.0486336	47.559	0	0	NaN	NaN	NaN	NaN	NaN
191	E7EW69;E7EX04;B5ME97;Q9P0V9	195;180;195;195	E7EW69	195	E7EW69	195	Septin-10	SEPT10	tr|E7EW69|E7EW69_HUMAN Septin OS=Homo sapiens OX=9606 GN=SEPTIN10 PE=1 SV=1;tr|E7EX04|E7EX04_HUMAN Septin OS=Homo sapiens OX=9606 GN=SEPTIN10 PE=1 SV=1;tr|B5ME97|B5ME97_HUMAN Septin 10, isoform CRA_c OS=Homo sapiens OX=9606 GN=SEPTIN10 PE=1 SV=2;sp|Q9P0V9|	1		1	56.043	0.0345256	56.043	16.17	56.043	-0.43885	NaN	NaN	NaN	NaN	NaN	NaN	NaN	NaN	NaN	NaN	NaN	NaN	NaN	NaN	NaN	NaN	0	0	NaN	NaN	0	0	NaN	NaN	NaN	NaN	NaN	NaN	NaN	NaN	NaN
192	B8ZZQ6;P06454;B8ZZA1;B8ZZW7;H7C2N1	99;103;123;128;140	B8ZZQ6	99	B8ZZQ6	99	Prothymosin alpha;Prothymosin alpha, N-terminally processed;Thymosin alpha-1	PTMA	tr|B8ZZQ6|B8ZZQ6_HUMAN Prothymosin alpha OS=Homo sapiens OX=9606 GN=PTMA PE=1 SV=1;sp|P06454|PTMA_HUMAN Prothymosin alpha OS=Homo sapiens OX=9606 GN=PTMA PE=1 SV=2;tr|B8ZZA1|B8ZZA1_HUMAN Prothymosin alpha OS=Homo sapiens OX=9606 GN=PTMA PE=1 SV=1;tr|B8ZZW7	1		1	77.5617	5.73819e-17	159.94	139.07	77.562	0.1129	NaN	NaN	NaN	NaN	0	0	NaN	NaN	NaN	NaN	NaN	NaN	1	134.195	1.20235e-09	134.2	1	122.421	3.06733e-06	122.42	NaN	NaN	NaN	NaN	NaN	NaN	NaN	NaN	NaN	NaN	NaN
193	B8ZZQ6;P06454	15;15	B8ZZQ6	15	B8ZZQ6	15	Prothymosin alpha;Prothymosin alpha, N-terminally processed;Thymosin alpha-1	PTMA	tr|B8ZZQ6|B8ZZQ6_HUMAN Prothymosin alpha OS=Homo sapiens OX=9606 GN=PTMA PE=1 SV=1;sp|P06454|PTMA_HUMAN Prothymosin alpha OS=Homo sapiens OX=9606 GN=PTMA PE=1 SV=2	1		1	96.0959	7.24302e-104	251.3	220.11	96.096	0.02752	1	72.9367	2.98344e-37	172.99	1	97.5513	1.71884e-54	206.69	1	225.228	4.22886e-76	225.23	1	54.288	4.61093e-65	219.74	1	109.221	9.90056e-65	214.81	1	62.1402	2.42565e-54	204.85	1	136.243	7.24302e-104	251.3	1	231.672	1.89286e-76
194	B9ZVT1;Q8IXT5	514;514	B9ZVT1	514	B9ZVT1	514	RNA-binding protein 12B	RBM12B	tr|B9ZVT1|B9ZVT1_HUMAN RNA-binding protein 12B OS=Homo sapiens OX=9606 GN=RBM12B PE=1 SV=2;sp|Q8IXT5|RB12B_HUMAN RNA-binding protein 12B OS=Homo sapiens OX=9606 GN=RBM12B PE=1 SV=2	1		1	43.1624	0.00243013	43.162	30.849	43.162	-2.2896	1	43.1624	0.00243013	43.162	NaN	NaN	NaN	NaN	NaN	NaN	NaN	NaN	NaN	NaN	NaN	NaN	NaN	NaN	NaN	NaN	NaN	NaN	NaN	NaN	NaN	NaN	NaN	NaN	NaN	NaN	NaN
195	C4P0D4;Q5VVQ1;C4P0D6;C4P0D8;Q99598;Q9NRI2	27;27;27;27;27;27	C4P0D4	27	C4P0D4	27	Translin-associated protein X	DISC1;TSNAX;TRAX	tr|C4P0D4|C4P0D4_HUMAN Disrupted in schizophrenia 1 isoform 47 OS=Homo sapiens OX=9606 GN=TSNAX-DISC1 PE=2 SV=1;tr|Q5VVQ1|Q5VVQ1_HUMAN Translin-associated protein X (Fragment) OS=Homo sapiens OX=9606 GN=TSNAX PE=4 SV=1;tr|C4P0D6|C4P0D6_HUMAN Disrupted in s	1		1	97.9113	6.48491e-09	121.08	87.19	97.911	0.29747	NaN	NaN	NaN	NaN	NaN	NaN	NaN	NaN	NaN	NaN	NaN	NaN	NaN	NaN	NaN	NaN	1	54.4709	0.064741	54.471	1	76.655	0.000471013	76.655	NaN	NaN	NaN	NaN	NaN	NaN	NaN
196	C9J2C0;Q9NY65;A0A7P0T945;A0A7P0TA31	148;124;124;58	C9J2C0	148	C9J2C0	148	Tubulin alpha-8 chain	TUBA8	tr|C9J2C0|C9J2C0_HUMAN Tubulin alpha chain (Fragment) OS=Homo sapiens OX=9606 GN=TUBA8 PE=1 SV=1;sp|Q9NY65|TBA8_HUMAN Tubulin alpha-8 chain OS=Homo sapiens OX=9606 GN=TUBA8 PE=1 SV=1;tr|A0A7P0T945|A0A7P0T945_HUMAN Tubulin alpha-8 chain OS=Homo sapiens OX=9	1		1	71.8805	1.37094e-13	71.881	60.231	71.881	3.1206	NaN	NaN	NaN	NaN	NaN	NaN	NaN	NaN	NaN	NaN	NaN	NaN	NaN	NaN	NaN	NaN	NaN	NaN	NaN	NaN	NaN	NaN	NaN	NaN	0	0	NaN	NaN	NaN	NaN	NaN
197	F8WCJ1;C9J7B5;C9J4W5;I3L397;I3L504;Q9GZV4;P63241;Q6IS14	55;55;36;55;55;55;55;55	F8WCJ1	55	F8WCJ1	55	Eukaryotic translation initiation factor 5A;Eukaryotic translation initiation factor 5A-2;Eukaryotic translation initiation factor 5A-1;Eukaryotic translation initiation factor 5A-1-like	EIF5A2;EIF5A;EIF5AL1	tr|F8WCJ1|F8WCJ1_HUMAN Eukaryotic translation initiation factor 5A OS=Homo sapiens OX=9606 GN=EIF5A2 PE=1 SV=1;tr|C9J7B5|C9J7B5_HUMAN Eukaryotic translation initiation factor 5A OS=Homo sapiens OX=9606 GN=EIF5A2 PE=1 SV=1;tr|C9J4W5|C9J4W5_HUMAN Eukaryotic	1		1	69.3307	2.89718e-05	69.331	59.543	69.331	-0.10063	0	0	NaN	NaN	0	0	NaN	NaN	0	0	NaN	NaN	NaN	NaN	NaN	NaN	NaN	NaN	NaN	NaN	NaN	NaN	NaN	NaN	NaN	NaN	NaN	NaN	NaN	NaN	NaN
198	F8WCJ1;C9J7B5;C9J4W5;I3L397;I3L504;Q9GZV4;P63241;Q6IS14	67;67;48;67;67;67;67;67	F8WCJ1	67	F8WCJ1	67	Eukaryotic translation initiation factor 5A;Eukaryotic translation initiation factor 5A-2;Eukaryotic translation initiation factor 5A-1;Eukaryotic translation initiation factor 5A-1-like	EIF5A2;EIF5A;EIF5AL1	tr|F8WCJ1|F8WCJ1_HUMAN Eukaryotic translation initiation factor 5A OS=Homo sapiens OX=9606 GN=EIF5A2 PE=1 SV=1;tr|C9J7B5|C9J7B5_HUMAN Eukaryotic translation initiation factor 5A OS=Homo sapiens OX=9606 GN=EIF5A2 PE=1 SV=1;tr|C9J4W5|C9J4W5_HUMAN Eukaryotic	1		1	93.2576	0.000699962	106.62	96.468	93.258	0.24725	0	0	NaN	NaN	0	0	NaN	NaN	0	0	NaN	NaN	NaN	NaN	NaN	NaN	0	0	NaN	NaN	0	0	NaN	NaN	0	0	NaN	NaN	0	0	NaN
199	F8WCJ1;C9J7B5;C9J4W5;I3L397;I3L504;Q9GZV4;P63241	47;47;28;47;47;47;47	F8WCJ1	47	F8WCJ1	47	Eukaryotic translation initiation factor 5A;Eukaryotic translation initiation factor 5A-2;Eukaryotic translation initiation factor 5A-1	EIF5A2;EIF5A	tr|F8WCJ1|F8WCJ1_HUMAN Eukaryotic translation initiation factor 5A OS=Homo sapiens OX=9606 GN=EIF5A2 PE=1 SV=1;tr|C9J7B5|C9J7B5_HUMAN Eukaryotic translation initiation factor 5A OS=Homo sapiens OX=9606 GN=EIF5A2 PE=1 SV=1;tr|C9J4W5|C9J4W5_HUMAN Eukaryotic	1;2		1	119.311	5.78204e-30	176.75	157.5	119.31	-0.17919	0	0	NaN	NaN	1	45.3301	0.0275937	45.33	1	66.2462	0.000103227	94.692	1	76.8502	1.15378e-06	117.7	1	68.9194	3.88932e-07	111.06	1	53.4034	1.84041e-07	117.7	0	0	NaN	NaN	0	0	NaN
200	F8WCJ1;C9J7B5;C9J4W5;I3L397;I3L504;Q9GZV4;P63241	50;50;31;50;50;50;50	F8WCJ1	50	F8WCJ1	50	Eukaryotic translation initiation factor 5A;Eukaryotic translation initiation factor 5A-2;Eukaryotic translation initiation factor 5A-1	EIF5A2;EIF5A	tr|F8WCJ1|F8WCJ1_HUMAN Eukaryotic translation initiation factor 5A OS=Homo sapiens OX=9606 GN=EIF5A2 PE=1 SV=1;tr|C9J7B5|C9J7B5_HUMAN Eukaryotic translation initiation factor 5A OS=Homo sapiens OX=9606 GN=EIF5A2 PE=1 SV=1;tr|C9J4W5|C9J4W5_HUMAN Eukaryotic	2		1	119.311	5.78204e-30	176.75	157.5	119.31	-0.17919	0	0	NaN	NaN	1	45.3301	0.0275937	45.33	1	66.2462	0.000103227	80.534	1	76.8502	1.15378e-06	101.53	1	68.9194	3.88932e-07	106.19	1	53.4034	1.84041e-07	102.38	0	0	NaN	NaN	0	0	NaN
201	F8WCJ1;C9J7B5;C9J4W5;I3L397;I3L504;Q9GZV4;P63241	34;34;15;34;34;34;34	F8WCJ1	34	F8WCJ1	34	Eukaryotic translation initiation factor 5A;Eukaryotic translation initiation factor 5A-2;Eukaryotic translation initiation factor 5A-1	EIF5A2;EIF5A	tr|F8WCJ1|F8WCJ1_HUMAN Eukaryotic translation initiation factor 5A OS=Homo sapiens OX=9606 GN=EIF5A2 PE=1 SV=1;tr|C9J7B5|C9J7B5_HUMAN Eukaryotic translation initiation factor 5A OS=Homo sapiens OX=9606 GN=EIF5A2 PE=1 SV=1;tr|C9J4W5|C9J4W5_HUMAN Eukaryotic	1		1	100.246	7.67599e-06	122.13	86.593	100.25	-0.42586	0	0	NaN	NaN	0	0	NaN	NaN	0	0	NaN	NaN	0	0	NaN	NaN	1	98.0331	0.000946281	98.033	1	122.135	7.67599e-06	122.13	NaN	NaN	NaN	NaN	NaN	NaN	NaN
202	C9JW34;C9JGY5;F8WE44;C9JXZ7;C9J8M3;C9JZI1;P35249	13;13;13;13;13;13;13	C9JW34	13	C9JW34	13	Replication factor C subunit 4	RFC4	tr|C9JW34|C9JW34_HUMAN Replication factor C subunit 4 (Fragment) OS=Homo sapiens OX=9606 GN=RFC4 PE=1 SV=1;tr|C9JGY5|C9JGY5_HUMAN Replication factor C subunit 4 (Fragment) OS=Homo sapiens OX=9606 GN=RFC4 PE=1 SV=1;tr|F8WE44|F8WE44_HUMAN Replication factor	1		1	71.2212	0.00453374	79.311	50.224	71.221	-1.504	1	60.4336	0.0440445	60.434	1	62.4662	0.0368808	62.466	1	72.0057	0.00978528	72.006	0	0	NaN	NaN	1	79.3106	0.00453374	79.311	0	0	NaN	NaN	0	0	NaN	NaN	0	0	NaN
203	C9J8P9;P09496	190;242	C9J8P9	190	C9J8P9	190	Clathrin light chain A	CLTA	tr|C9J8P9|C9J8P9_HUMAN Clathrin light chain OS=Homo sapiens OX=9606 GN=CLTA PE=1 SV=1;sp|P09496|CLCA_HUMAN Clathrin light chain A OS=Homo sapiens OX=9606 GN=CLTA PE=1 SV=1	1		1	73.5727	0.000576417	93.551	83.597	73.573	0.15501	0	0	NaN	NaN	1	56.4315	0.0309042	56.432	1	46.4619	0.046519	46.462	1	55.5494	0.0391261	55.549	1	84.2126	0.00142705	84.213	1	74.4644	0.00365277	74.464	0	0	NaN	NaN	NaN	NaN	NaN
204	H7C4E5;C9J8T6;Q14061	13;18;18	H7C4E5	13	H7C4E5	13	Cytochrome c oxidase copper chaperone	COX17	tr|H7C4E5|H7C4E5_HUMAN Cytochrome c oxidase copper chaperone (Fragment) OS=Homo sapiens OX=9606 GN=COX17 PE=1 SV=1;tr|C9J8T6|C9J8T6_HUMAN Cytochrome c oxidase copper chaperone OS=Homo sapiens OX=9606 GN=COX17 PE=1 SV=1;sp|Q14061|COX17_HUMAN Cytochrome c ox	1		0.741177	4.56918	5.36354e-06	117.92	107.58	117.92	-0.61733	NaN	NaN	NaN	NaN	0	0	NaN	NaN	0	0	NaN	NaN	0	0	NaN	NaN	0	0	NaN	NaN	0	0	NaN	NaN	NaN	NaN	NaN	NaN	NaN	NaN	NaN
205	H7C4E5;C9J8T6;Q14061	16;21;21	H7C4E5	16	H7C4E5	16	Cytochrome c oxidase copper chaperone	COX17	tr|H7C4E5|H7C4E5_HUMAN Cytochrome c oxidase copper chaperone (Fragment) OS=Homo sapiens OX=9606 GN=COX17 PE=1 SV=1;tr|C9J8T6|C9J8T6_HUMAN Cytochrome c oxidase copper chaperone OS=Homo sapiens OX=9606 GN=COX17 PE=1 SV=1;sp|Q14061|COX17_HUMAN Cytochrome c ox	1		0.876403	8.50697	0.0354864	60.434	42.166	60.434	0.58061	NaN	NaN	NaN	NaN	0	0	NaN	NaN	0	0	NaN	NaN	0	0	NaN	NaN	0	0	NaN	NaN	0	0	NaN	NaN	NaN	NaN	NaN	NaN	NaN	NaN	NaN
206	C9JJV1;Q9Y5U2	153;217	C9JJV1	153	C9JJV1	153	Protein TSSC4	TSSC4	tr|C9JJV1|C9JJV1_HUMAN Protein TSSC4 (Fragment) OS=Homo sapiens OX=9606 GN=TSSC4 PE=1 SV=8;sp|Q9Y5U2|TSSC4_HUMAN Protein TSSC4 OS=Homo sapiens OX=9606 GN=TSSC4 PE=1 SV=3	1		1	117.169	0.00166819	146.21	73.167	117.17	0.11268	0	0	NaN	NaN	0	0	NaN	NaN	0	0	NaN	NaN	1	132.094	0.00543862	132.09	1	146.206	0.00166819	146.21	1	117.934	0.0103151	117.93	NaN	NaN	NaN	NaN	NaN	NaN	NaN
207	C9JXB8;C9JNW5;P83731	27;27;27	C9JXB8	27	C9JXB8	27	60S ribosomal protein L24	RPL24	tr|C9JXB8|C9JXB8_HUMAN 60S ribosomal protein L24 OS=Homo sapiens OX=9606 GN=RPL24 PE=1 SV=1;tr|C9JNW5|C9JNW5_HUMAN 60S ribosomal protein L24 OS=Homo sapiens OX=9606 GN=RPL24 PE=1 SV=1;sp|P83731|RL24_HUMAN 60S ribosomal protein L24 OS=Homo sapiens OX=9606 G	1		1	76.9431	8.21035e-05	115.71	98.246	76.943	-0.54078	0	0	NaN	NaN	0	0	NaN	NaN	1	92.0512	0.00178103	92.051	1	72.3251	0.0493702	72.325	0	0	NaN	NaN	0	0	NaN	NaN	0	0	NaN	NaN	1	70.1001	0.0572547
208	C9JZE3;C9JYJ8;Q9BWE0	335;336;276	C9JZE3	335	C9JZE3	335	Replication initiator 1	REPIN1	tr|C9JZE3|C9JZE3_HUMAN Replication initiator 1 (Fragment) OS=Homo sapiens OX=9606 GN=REPIN1 PE=1 SV=1;tr|C9JYJ8|C9JYJ8_HUMAN Replication initiator 1 (Fragment) OS=Homo sapiens OX=9606 GN=REPIN1 PE=1 SV=8;sp|Q9BWE0|REPI1_HUMAN Replication initiator 1 OS=Hom			1	44.8286	0.0111916	61.932	45.313	44.829	-1.1085	1	54.0231	0.0179924	54.023	0	0	NaN	NaN	1	47.4291	0.0427898	47.429	1	53.5574	0.0197437	53.557	NaN	NaN	NaN	NaN	1	40.7674	0.070565	40.767	1	42.4461	0.061529	42.446	0	0	NaN
209	F8WDE7;C9K0V9;Q9ULK2	39;39;163	F8WDE7	39	F8WDE7	39	Ataxin-7-like protein 1	ATXN7L1	tr|F8WDE7|F8WDE7_HUMAN Ataxin-7-like protein 1 OS=Homo sapiens OX=9606 GN=ATXN7L1 PE=1 SV=1;tr|C9K0V9|C9K0V9_HUMAN Ataxin-7-like protein 1 (Fragment) OS=Homo sapiens OX=9606 GN=ATXN7L1 PE=1 SV=1;sp|Q9ULK2|AT7L1_HUMAN Ataxin-7-like protein 1 OS=Homo sapiens	1		1	63.6142	0.000238664	63.614	56.206	63.614	0.84494	NaN	NaN	NaN	NaN	NaN	NaN	NaN	NaN	NaN	NaN	NaN	NaN	1	61.692	0.000301123	61.692	NaN	NaN	NaN	NaN	1	48.5467	0.00272576	48.547	NaN	NaN	NaN	NaN	NaN	NaN	NaN
210	CON__P00735;E9PIT3;P00734	602;560;599	CON__P00735	602	CON__P00735	602	Prothrombin;Activation peptide fragment 1;Activation peptide fragment 2;Thrombin light chain;Thrombin heavy chain	F2	tr|E9PIT3|E9PIT3_HUMAN Activation peptide fragment 1 OS=Homo sapiens OX=9606 GN=F2 PE=1 SV=1;sp|P00734|THRB_HUMAN Prothrombin OS=Homo sapiens OX=9606 GN=F2 PE=1 SV=2	1		1	92.1118	0.000127122	98.943	80.197	92.112	0.03509	NaN	NaN	NaN	NaN	NaN	NaN	NaN	NaN	NaN	NaN	NaN	NaN	NaN	NaN	NaN	NaN	1	85.845	0.000334148	85.845	1	98.9426	0.000516125	98.943	1	77.5969	0.00106591	77.597	1	95.0183	0.000127122
216	CON__P05787;P05787;F8VUG2;CON__H-INV:HIT000292931;F8VP67;F8W1U3	122;122;122;82;5;162	CON__P05787	122	CON__P05787	122	Keratin, type II cytoskeletal 8	KRT8	sp|P05787|K2C8_HUMAN Keratin, type II cytoskeletal 8 OS=Homo sapiens OX=9606 GN=KRT8 PE=1 SV=7;tr|F8VUG2|F8VUG2_HUMAN Keratin, type II cytoskeletal 8 (Fragment) OS=Homo sapiens OX=9606 GN=KRT8 PE=1 SV=1;tr|F8VP67|F8VP67_HUMAN Keratin, type II cytoskeletal	1		1	74.162	0.00151998	74.162	74.162	74.162	-4.3285	NaN	NaN	NaN	NaN	NaN	NaN	NaN	NaN	1	74.162	0.00151998	74.162	NaN	NaN	NaN	NaN	NaN	NaN	NaN	NaN	0	0	NaN	NaN	NaN	NaN	NaN	NaN	0	0	NaN
229	D6REW4;Q6MZP7	28;249	D6REW4	28	D6REW4	28	Protein lin-54 homolog	LIN54	tr|D6REW4|D6REW4_HUMAN Protein lin-54 homolog OS=Homo sapiens OX=9606 GN=LIN54 PE=1 SV=1;sp|Q6MZP7|LIN54_HUMAN Protein lin-54 homolog OS=Homo sapiens OX=9606 GN=LIN54 PE=1 SV=3	1		1	72.607	0.0201203	72.607	39.344	72.607	0.3337	NaN	NaN	NaN	NaN	NaN	NaN	NaN	NaN	NaN	NaN	NaN	NaN	0	0	NaN	NaN	NaN	NaN	NaN	NaN	NaN	NaN	NaN	NaN	NaN	NaN	NaN	NaN	NaN	NaN	NaN
230	D6RFX5;P15514	132;132	D6RFX5	132	D6RFX5	132	Amphiregulin	AREG	tr|D6RFX5|D6RFX5_HUMAN Amphiregulin OS=Homo sapiens OX=9606 GN=AREG PE=1 SV=1;sp|P15514|AREG_HUMAN Amphiregulin OS=Homo sapiens OX=9606 GN=AREG PE=1 SV=2	1		0.985325	18.3582	0.00776965	60.019	21.269	55.549	1.5001	0.980126	16.9535	0.011044	56.258	NaN	NaN	NaN	NaN	0	0	NaN	NaN	0	0	NaN	NaN	0	0	NaN	NaN	0	0	NaN	NaN	0	0	NaN	NaN	0.979016	16.7113	0.011044
231	D6RIC6;P33981	163;163	D6RIC6	163	D6RIC6	163	Dual specificity protein kinase TTK	TTK	tr|D6RIC6|D6RIC6_HUMAN Dual-specificity protein kinase TTK (Fragment) OS=Homo sapiens OX=9606 GN=TTK PE=1 SV=8;sp|P33981|TTK_HUMAN Dual specificity protein kinase TTK OS=Homo sapiens OX=9606 GN=TTK PE=1 SV=2	2		1	58.474	0.0245429	63.076	15.878	58.474	0.38151	NaN	NaN	NaN	NaN	1	59.1529	0.038173	59.153	1	53.3271	0.0641158	53.327	0	0	NaN	NaN	NaN	NaN	NaN	NaN	0	0	NaN	NaN	0	0	NaN	NaN	0	0	NaN
232	D6RIC6;P33981	168;168	D6RIC6	168	D6RIC6	168	Dual specificity protein kinase TTK	TTK	tr|D6RIC6|D6RIC6_HUMAN Dual-specificity protein kinase TTK (Fragment) OS=Homo sapiens OX=9606 GN=TTK PE=1 SV=8;sp|P33981|TTK_HUMAN Dual specificity protein kinase TTK OS=Homo sapiens OX=9606 GN=TTK PE=1 SV=2	2		1	58.474	0.0245429	63.076	15.878	58.474	0.38151	NaN	NaN	NaN	NaN	1	59.1529	0.038173	59.153	1	53.3271	0.0641158	53.327	0	0	NaN	NaN	NaN	NaN	NaN	NaN	0	0	NaN	NaN	0	0	NaN	NaN	0	0	NaN
233	E5RJW4;E5RHA8;Q9NW64	97;223;104	E5RJW4	97	E5RJW4	97	Pre-mRNA-splicing factor RBM22	RBM22	tr|E5RJW4|E5RJW4_HUMAN Pre-mRNA-splicing factor RBM22 (Fragment) OS=Homo sapiens OX=9606 GN=RBM22 PE=1 SV=1;tr|E5RHA8|E5RHA8_HUMAN Pre-mRNA-splicing factor RBM22 (Fragment) OS=Homo sapiens OX=9606 GN=RBM22 PE=1 SV=1;sp|Q9NW64|RBM22_HUMAN Pre-mRNA-splicing	1		1	55.5494	0.0304332	55.549	24.476	55.549	-4.2566	NaN	NaN	NaN	NaN	NaN	NaN	NaN	NaN	NaN	NaN	NaN	NaN	NaN	NaN	NaN	NaN	NaN	NaN	NaN	NaN	NaN	NaN	NaN	NaN	NaN	NaN	NaN	NaN	NaN	NaN	NaN
234	E5RJR5;P63208;E5RGM3;E7ERH2;F8W8N3	66;66;66;66;66	E5RJR5	66	E5RJR5	66	S-phase kinase-associated protein 1	SKP1	tr|E5RJR5|E5RJR5_HUMAN S-phase kinase-associated protein 1 OS=Homo sapiens OX=9606 GN=SKP1 PE=1 SV=1;sp|P63208|SKP1_HUMAN S-phase kinase-associated protein 1 OS=Homo sapiens OX=9606 GN=SKP1 PE=1 SV=2;tr|E5RGM3|E5RGM3_HUMAN S-phase kinase-associated protein	1		0.999933	41.7078	0.00022587	54.637	47.762	54.637	-2.769	NaN	NaN	NaN	NaN	NaN	NaN	NaN	NaN	NaN	NaN	NaN	NaN	NaN	NaN	NaN	NaN	NaN	NaN	NaN	NaN	NaN	NaN	NaN	NaN	NaN	NaN	NaN	NaN	NaN	NaN	NaN
235	Q86UE4;E5RJU9;H0YB56	303;280;186	Q86UE4	303	Q86UE4	303	Protein LYRIC	MTDH	sp|Q86UE4|LYRIC_HUMAN Protein LYRIC OS=Homo sapiens OX=9606 GN=MTDH PE=1 SV=2;tr|E5RJU9|E5RJU9_HUMAN Protein LYRIC OS=Homo sapiens OX=9606 GN=MTDH PE=1 SV=1;tr|H0YB56|H0YB56_HUMAN Protein LYRIC (Fragment) OS=Homo sapiens OX=9606 GN=MTDH PE=1 SV=1	1		0.99994	42.1839	0.000856993	47.648	39.36	47.648	-3.9159	0	0	NaN	NaN	NaN	NaN	NaN	NaN	0	0	NaN	NaN	NaN	NaN	NaN	NaN	NaN	NaN	NaN	NaN	NaN	NaN	NaN	NaN	NaN	NaN	NaN	NaN	NaN	NaN	NaN
236	E7EPN9;Q9Y520	49;47	E7EPN9	49	E7EPN9	49	Protein PRRC2C	PRRC2C	tr|E7EPN9|E7EPN9_HUMAN Protein PRRC2C OS=Homo sapiens OX=9606 GN=PRRC2C PE=1 SV=1;sp|Q9Y520|PRC2C_HUMAN Protein PRRC2C OS=Homo sapiens OX=9606 GN=PRRC2C PE=1 SV=4	1		1	91.9373	0.000723397	91.937	61.683	91.937	0.42712	NaN	NaN	NaN	NaN	NaN	NaN	NaN	NaN	NaN	NaN	NaN	NaN	0	0	NaN	NaN	1	91.9373	0.000723397	91.937	NaN	NaN	NaN	NaN	NaN	NaN	NaN	NaN	NaN	NaN	NaN
237	E7EQ69;Q9GZZ1;C9JZU6;C9J5D1;F8WCK0;C9J5J3;A0A0D9SF32;A0A087WWJ2	36;37;36;37;37;36;36;37	E7EQ69	36	E7EQ69	36	N-alpha-acetyltransferase 50	NAA50	tr|E7EQ69|E7EQ69_HUMAN N-alpha-acetyltransferase 50 OS=Homo sapiens OX=9606 GN=NAA50 PE=1 SV=1;sp|Q9GZZ1|NAA50_HUMAN N-alpha-acetyltransferase 50 OS=Homo sapiens OX=9606 GN=NAA50 PE=1 SV=1;tr|C9JZU6|C9JZU6_HUMAN N-alpha-acetyltransferase 50 (Fragment) OS=H	1		1	109.236	8.11565e-35	129.82	93.125	109.24	0.18189	1	113.224	2.10991e-10	113.22	1	112.125	7.04709e-15	112.13	1	110.857	7.60082e-20	110.86	1	115.388	3.12765e-27	115.39	1	126.658	1.8953e-09	126.66	1	46.282	2.56523e-14	115.29	1	94.7673	2.07372e-14	120.96	1	109.236	1.19952e-13
238	E7EQ69;Q9GZZ1;C9JZU6;C9J5D1;F8WCK0;C9J5J3;A0A0D9SF32;A0A087WWJ2	33;34;33;34;34;33;33;34	E7EQ69	33	E7EQ69	33	N-alpha-acetyltransferase 50	NAA50	tr|E7EQ69|E7EQ69_HUMAN N-alpha-acetyltransferase 50 OS=Homo sapiens OX=9606 GN=NAA50 PE=1 SV=1;sp|Q9GZZ1|NAA50_HUMAN N-alpha-acetyltransferase 50 OS=Homo sapiens OX=9606 GN=NAA50 PE=1 SV=1;tr|C9JZU6|C9JZU6_HUMAN N-alpha-acetyltransferase 50 (Fragment) OS=H	1		1	103.349	3.29757e-36	131.57	125.2	103.35	-0.21546	1	53.5687	2.21374e-35	130.65	1	52.344	1.00793e-27	111.4	1	65.5743	1.31969e-35	124.28	1	80.3608	1.02235e-35	126.47	1	54.7758	1.44721e-35	123.35	1	58.674	2.8663e-20	101.47	1	95.6617	3.81597e-27	112.86	1	65.3952	7.48483e-36
239	E7ESR8;Q96JK9	131;603	E7ESR8	131	E7ESR8	131	Mastermind-like protein 3	MAML3	tr|E7ESR8|E7ESR8_HUMAN Mastermind-like protein 3 OS=Homo sapiens OX=9606 GN=MAML3 PE=1 SV=1;sp|Q96JK9|MAML3_HUMAN Mastermind-like protein 3 OS=Homo sapiens OX=9606 GN=MAML3 PE=1 SV=4	1		1	117.346	1.41101e-44	170.91	156.36	117.35	-0.34889	1	51.834	0.000500904	51.834	1	61.89	1.83933e-05	61.89	1	71.1739	8.55497e-08	71.174	1	116.347	2.73219e-31	145.77	1	135.982	1.82627e-31	146.13	1	158.001	1.41101e-44	170.91	NaN	NaN	NaN	NaN	NaN	NaN	NaN
240	E7ET07;Q9NXR8	385;400	E7ET07	385	E7ET07	385	Inhibitor of growth protein;Inhibitor of growth protein 3	ING3	tr|E7ET07|E7ET07_HUMAN Inhibitor of growth protein OS=Homo sapiens OX=9606 GN=ING3 PE=1 SV=1;sp|Q9NXR8|ING3_HUMAN Inhibitor of growth protein 3 OS=Homo sapiens OX=9606 GN=ING3 PE=1 SV=2	1		1	70.17	0.000506193	81.475	67.056	70.17	-0.038184	0	0	NaN	NaN	0	0	NaN	NaN	1	63.2832	0.0160358	63.283	1	61.3533	0.0194016	61.353	1	71.889	0.00431388	71.889	1	81.4751	0.000506193	81.475	0	0	NaN	NaN	1	57.4919	0.0261357
241	E7ET15;O15042;U3KPT1;C9JDJ7;C9J5L1;E7EW00;H0Y8D9	80;80;60;50;80;80;82	E7ET15	80	E7ET15	80	U2 snRNP-associated SURP motif-containing protein	U2SURP	tr|E7ET15|E7ET15_HUMAN U2 snRNP-associated SURP motif-containing protein OS=Homo sapiens OX=9606 GN=U2SURP PE=1 SV=1;sp|O15042|SR140_HUMAN U2 snRNP-associated SURP motif-containing protein OS=Homo sapiens OX=9606 GN=U2SURP PE=1 SV=2;tr|U3KPT1|U3KPT1_HUMAN	1		1	46.5776	3.37144e-07	70.99	57.803	46.578	0.01917	NaN	NaN	NaN	NaN	NaN	NaN	NaN	NaN	NaN	NaN	NaN	NaN	0	0	NaN	NaN	1	50.9574	0.000931639	50.957	0	0	NaN	NaN	NaN	NaN	NaN	NaN	NaN	NaN	NaN
242	E7ET15;O15042;H7C4V2	759;760;80	E7ET15	759	E7ET15	759	U2 snRNP-associated SURP motif-containing protein	U2SURP	tr|E7ET15|E7ET15_HUMAN U2 snRNP-associated SURP motif-containing protein OS=Homo sapiens OX=9606 GN=U2SURP PE=1 SV=1;sp|O15042|SR140_HUMAN U2 snRNP-associated SURP motif-containing protein OS=Homo sapiens OX=9606 GN=U2SURP PE=1 SV=2;tr|H7C4V2|H7C4V2_HUMAN	1		1	81.4774	8.02173e-09	81.477	72.658	81.477	-0.48671	NaN	NaN	NaN	NaN	NaN	NaN	NaN	NaN	NaN	NaN	NaN	NaN	0	0	NaN	NaN	NaN	NaN	NaN	NaN	1	57.2379	2.93207e-05	57.238	NaN	NaN	NaN	NaN	NaN	NaN	NaN
243	E7EWM1;Q15596	648;648	E7EWM1	648	E7EWM1	648	Nuclear receptor coactivator 2	NCOA2	tr|E7EWM1|E7EWM1_HUMAN Nuclear receptor coactivator 2 OS=Homo sapiens OX=9606 GN=NCOA2 PE=1 SV=2;sp|Q15596|NCOA2_HUMAN Nuclear receptor coactivator 2 OS=Homo sapiens OX=9606 GN=NCOA2 PE=1 SV=2	1		0.947423	12.5575	3.06816e-09	58.743	48.177	58.743	0.17772	NaN	NaN	NaN	NaN	NaN	NaN	NaN	NaN	NaN	NaN	NaN	NaN	0	0	NaN	NaN	0	0	NaN	NaN	NaN	NaN	NaN	NaN	NaN	NaN	NaN	NaN	NaN	NaN	NaN
244	E7EWM1;Q15596	780;780	E7EWM1	780	E7EWM1	780	Nuclear receptor coactivator 2	NCOA2	tr|E7EWM1|E7EWM1_HUMAN Nuclear receptor coactivator 2 OS=Homo sapiens OX=9606 GN=NCOA2 PE=1 SV=2;sp|Q15596|NCOA2_HUMAN Nuclear receptor coactivator 2 OS=Homo sapiens OX=9606 GN=NCOA2 PE=1 SV=2	1		1	100.722	0.000160202	106.29	84.298	100.72	0.53301	NaN	NaN	NaN	NaN	NaN	NaN	NaN	NaN	NaN	NaN	NaN	NaN	1	78.6526	0.00257766	78.653	1	87.2981	0.00114599	87.298	1	98.7542	0.000331442	98.754	NaN	NaN	NaN	NaN	NaN	NaN	NaN
245	E7EWS1;Q7Z5J8	415;486	E7EWS1	415	E7EWS1	415	Ankyrin and armadillo repeat-containing protein	ANKAR	tr|E7EWS1|E7EWS1_HUMAN Ankyrin and armadillo repeat-containing protein OS=Homo sapiens OX=9606 GN=ANKAR PE=1 SV=1;sp|Q7Z5J8|ANKAR_HUMAN Ankyrin and armadillo repeat-containing protein OS=Homo sapiens OX=9606 GN=ANKAR PE=2 SV=3	3		1	46.4619	0.0286439	46.462	23.804	46.462	-4.4702	0	0	NaN	NaN	0	0	NaN	NaN	0	0	NaN	NaN	0	0	NaN	NaN	0	0	NaN	NaN	1	46.4619	0.0286439	46.462	0	0	NaN	NaN	0	0	NaN
246	E7EWS1;Q7Z5J8	419;490	E7EWS1	419	E7EWS1	419	Ankyrin and armadillo repeat-containing protein	ANKAR	tr|E7EWS1|E7EWS1_HUMAN Ankyrin and armadillo repeat-containing protein OS=Homo sapiens OX=9606 GN=ANKAR PE=1 SV=1;sp|Q7Z5J8|ANKAR_HUMAN Ankyrin and armadillo repeat-containing protein OS=Homo sapiens OX=9606 GN=ANKAR PE=2 SV=3	3		1	46.4619	0.0286439	46.462	23.804	46.462	-4.4702	0	0	NaN	NaN	0	0	NaN	NaN	0	0	NaN	NaN	0	0	NaN	NaN	0	0	NaN	NaN	1	46.4619	0.0286439	46.462	0	0	NaN	NaN	0	0	NaN
247	E7EWS1;Q7Z5J8	423;494	E7EWS1	423	E7EWS1	423	Ankyrin and armadillo repeat-containing protein	ANKAR	tr|E7EWS1|E7EWS1_HUMAN Ankyrin and armadillo repeat-containing protein OS=Homo sapiens OX=9606 GN=ANKAR PE=1 SV=1;sp|Q7Z5J8|ANKAR_HUMAN Ankyrin and armadillo repeat-containing protein OS=Homo sapiens OX=9606 GN=ANKAR PE=2 SV=3	3		1	46.4619	0.0286439	46.462	23.804	46.462	-4.4702	0	0	NaN	NaN	0	0	NaN	NaN	0	0	NaN	NaN	0	0	NaN	NaN	0	0	NaN	NaN	1	46.4619	0.0286439	46.462	0	0	NaN	NaN	0	0	NaN
248	E9PC52;Q16576	4;4	E9PC52	4	E9PC52	4	Histone-binding protein RBBP7	RBBP7	tr|E9PC52|E9PC52_HUMAN Histone-binding protein RBBP7 OS=Homo sapiens OX=9606 GN=RBBP7 PE=1 SV=1;sp|Q16576|RBBP7_HUMAN Histone-binding protein RBBP7 OS=Homo sapiens OX=9606 GN=RBBP7 PE=1 SV=1	1		1	68.0687	1.16906e-29	192.3	173.55	68.069	1.8797	1	79.8202	0.00161625	79.82	1	68.5357	0.00487848	68.536	1	82.1708	0.00118811	82.171	1	192.298	1.16906e-29	192.3	1	145.915	3.82804e-11	145.91	1	149.308	1.01951e-13	149.31	1	76.5334	0.00221491	76.533	1	82.1708	0.00118811
249	E9PC52;Q16576;Q5JP01	110;119;39	E9PC52	110	E9PC52	110	Histone-binding protein RBBP7	RBBP7	tr|E9PC52|E9PC52_HUMAN Histone-binding protein RBBP7 OS=Homo sapiens OX=9606 GN=RBBP7 PE=1 SV=1;sp|Q16576|RBBP7_HUMAN Histone-binding protein RBBP7 OS=Homo sapiens OX=9606 GN=RBBP7 PE=1 SV=1;tr|Q5JP01|Q5JP01_HUMAN Histone-binding protein RBBP7 (Fragment) O	1		1	45.3301	8.45544e-07	102.52	84.776	45.33	-1.2428	1	62.3783	0.00133188	62.378	1	73.8341	0.000291388	73.834	1	55.1861	0.00327947	55.186	1	54.2343	0.00400587	54.234	1	65.7043	0.000911405	65.704	1	54.2343	0.00400587	54.234	1	82.9077	4.39139e-05	82.908	1	58.8852	0.00177348
250	E9PD53;Q9NTJ3	854;879	E9PD53	854	E9PD53	854	Structural maintenance of chromosomes protein;Structural maintenance of chromosomes protein 4	SMC4	tr|E9PD53|E9PD53_HUMAN Structural maintenance of chromosomes protein OS=Homo sapiens OX=9606 GN=SMC4 PE=1 SV=1;sp|Q9NTJ3|SMC4_HUMAN Structural maintenance of chromosomes protein 4 OS=Homo sapiens OX=9606 GN=SMC4 PE=1 SV=2	2		1	56.8101	0.0308062	63.419	13.829	56.81	-0.27138	0	0	NaN	NaN	1	60.1183	0.0464591	60.118	1	63.4188	0.0308062	63.419	0	0	NaN	NaN	0	0	NaN	NaN	0	0	NaN	NaN	0	0	NaN	NaN	0	0	NaN
251	E9PD53;Q9NTJ3	860;885	E9PD53	860	E9PD53	860	Structural maintenance of chromosomes protein;Structural maintenance of chromosomes protein 4	SMC4	tr|E9PD53|E9PD53_HUMAN Structural maintenance of chromosomes protein OS=Homo sapiens OX=9606 GN=SMC4 PE=1 SV=1;sp|Q9NTJ3|SMC4_HUMAN Structural maintenance of chromosomes protein 4 OS=Homo sapiens OX=9606 GN=SMC4 PE=1 SV=2	2		1	56.8101	0.0308062	63.419	13.829	56.81	-0.27138	0	0	NaN	NaN	1	60.1183	0.0464591	60.118	1	63.4188	0.0308062	63.419	0	0	NaN	NaN	0	0	NaN	NaN	0	0	NaN	NaN	0	0	NaN	NaN	0	0	NaN
252	E9PFK5;P78316	411;411	E9PFK5	411	E9PFK5	411	Nucleolar protein 14	NOP14	tr|E9PFK5|E9PFK5_HUMAN Nucleolar protein 14 OS=Homo sapiens OX=9606 GN=NOP14 PE=1 SV=1;sp|P78316|NOP14_HUMAN Nucleolar protein 14 OS=Homo sapiens OX=9606 GN=NOP14 PE=1 SV=3	1		1	139.28	0.00254167	143.11	49.1	139.28	-0.36952	NaN	NaN	NaN	NaN	NaN	NaN	NaN	NaN	NaN	NaN	NaN	NaN	1	143.107	0.00254167	143.11	1	116.884	0.011295	116.88	1	139.28	0.00362039	139.28	0	0	NaN	NaN	NaN	NaN	NaN
253	F5H8L7;E9PHB3;Q8TF68	266;313;282	F5H8L7	266	F5H8L7	266	Zinc finger protein 384	ZNF384	tr|F5H8L7|F5H8L7_HUMAN Zinc finger protein 384 (Fragment) OS=Homo sapiens OX=9606 GN=ZNF384 PE=1 SV=1;tr|E9PHB3|E9PHB3_HUMAN Zinc finger protein 384 (Fragment) OS=Homo sapiens OX=9606 GN=ZNF384 PE=1 SV=3;sp|Q8TF68|ZN384_HUMAN Zinc finger protein 384 OS=Hom	1		1	56.5139	0.00226609	56.514	46.726	56.514	0.1235	0	0	NaN	NaN	0	0	NaN	NaN	0	0	NaN	NaN	NaN	NaN	NaN	NaN	0	0	NaN	NaN	0	0	NaN	NaN	NaN	NaN	NaN	NaN	0	0	NaN
254	E9PI26;P32780	36;240	E9PI26	36	E9PI26	36	General transcription factor IIH subunit 1	GTF2H1	tr|E9PI26|E9PI26_HUMAN General transcription factor IIH subunit 1 OS=Homo sapiens OX=9606 GN=GTF2H1 PE=1 SV=1;sp|P32780|TF2H1_HUMAN General transcription factor IIH subunit 1 OS=Homo sapiens OX=9606 GN=GTF2H1 PE=1 SV=1	1		1	68.5514	0.00481898	68.551	42.433	68.551	-0.68858	NaN	NaN	NaN	NaN	0	0	NaN	NaN	0	0	NaN	NaN	0	0	NaN	NaN	NaN	NaN	NaN	NaN	NaN	NaN	NaN	NaN	0	0	NaN	NaN	NaN	NaN	NaN
255	E9PSF3;E9PI60;Q9ULD4;H0Y7B4;F6XDC4;A8WI61	105;105;105;78;105;105	E9PSF3	105	E9PSF3	105	Bromodomain and PHD finger-containing protein 3	BRPF3	tr|E9PSF3|E9PSF3_HUMAN Bromodomain and PHD finger-containing protein 3 OS=Homo sapiens OX=9606 GN=BRPF3 PE=1 SV=1;tr|E9PI60|E9PI60_HUMAN Bromodomain and PHD finger-containing protein 3 OS=Homo sapiens OX=9606 GN=BRPF3 PE=1 SV=1;sp|Q9ULD4|BRPF3_HUMAN Bromod	1		1	69.7472	4.5316e-29	143.04	125.22	69.747	0.42483	1	143.041	4.2531e-23	143.04	1	101.923	5.74001e-13	101.92	1	97.2709	9.94672e-13	97.271	NaN	NaN	NaN	NaN	1	98.3905	8.93436e-13	98.391	1	128.743	4.5316e-29	128.74	1	100.022	7.45886e-13	100.02	1	118.964	5.95638e-17
256	E9PSF3;E9PI60;Q9ULD4;H0Y7B4;F6XDC4	546;546;546;519;546	E9PSF3	546	E9PSF3	546	Bromodomain and PHD finger-containing protein 3	BRPF3	tr|E9PSF3|E9PSF3_HUMAN Bromodomain and PHD finger-containing protein 3 OS=Homo sapiens OX=9606 GN=BRPF3 PE=1 SV=1;tr|E9PI60|E9PI60_HUMAN Bromodomain and PHD finger-containing protein 3 OS=Homo sapiens OX=9606 GN=BRPF3 PE=1 SV=1;sp|Q9ULD4|BRPF3_HUMAN Bromod	1		1	80.7875	0.0111303	90.709	58.099	80.787	-3.2414	1	68.0161	0.0662516	68.016	1	76.0998	0.0357373	76.1	1	74.2687	0.0401643	74.269	0	0	NaN	NaN	1	80.7875	0.0244036	80.787	1	88.1769	0.0117446	88.177	0	0	NaN	NaN	0	0	NaN
257	E9PSF3;E9PI60;Q9ULD4	671;671;671	E9PSF3	671	E9PSF3	671	Bromodomain and PHD finger-containing protein 3	BRPF3	tr|E9PSF3|E9PSF3_HUMAN Bromodomain and PHD finger-containing protein 3 OS=Homo sapiens OX=9606 GN=BRPF3 PE=1 SV=1;tr|E9PI60|E9PI60_HUMAN Bromodomain and PHD finger-containing protein 3 OS=Homo sapiens OX=9606 GN=BRPF3 PE=1 SV=1;sp|Q9ULD4|BRPF3_HUMAN Bromod	1		1	62.3026	0.00473586	62.303	36.364	62.303	-0.068701	NaN	NaN	NaN	NaN	NaN	NaN	NaN	NaN	1	62.3026	0.00473586	62.303	NaN	NaN	NaN	NaN	NaN	NaN	NaN	NaN	NaN	NaN	NaN	NaN	NaN	NaN	NaN	NaN	NaN	NaN	NaN
258	E9PKN0;E9PQ01;O94913	355;355;355	E9PKN0	355	E9PKN0	355	Pre-mRNA cleavage complex 2 protein Pcf11	PCF11	tr|E9PKN0|E9PKN0_HUMAN Pre-mRNA cleavage complex 2 protein Pcf11 (Fragment) OS=Homo sapiens OX=9606 GN=PCF11 PE=1 SV=1;tr|E9PQ01|E9PQ01_HUMAN Pre-mRNA cleavage complex 2 protein Pcf11 (Fragment) OS=Homo sapiens OX=9606 GN=PCF11 PE=1 SV=8;sp|O94913|PCF11_HU	1		1	104.484	0.025464	104.48	45.768	104.48	1.1654	NaN	NaN	NaN	NaN	NaN	NaN	NaN	NaN	NaN	NaN	NaN	NaN	0	0	NaN	NaN	0	0	NaN	NaN	0	0	NaN	NaN	NaN	NaN	NaN	NaN	NaN	NaN	NaN
259	E9PLU0;E9PRI6;O00330	134;167;194	E9PLU0	134	E9PLU0	134	Pyruvate dehydrogenase protein X component, mitochondrial	PDHX	tr|E9PLU0|E9PLU0_HUMAN Pyruvate dehydrogenase protein X component, mitochondrial (Fragment) OS=Homo sapiens OX=9606 GN=PDHX PE=1 SV=1;tr|E9PRI6|E9PRI6_HUMAN Pyruvate dehydrogenase protein X component, mitochondrial (Fragment) OS=Homo sapiens OX=9606 GN=PDH	1		1	76.1546	2.00351e-12	96.544	68.333	76.155	-0.30103	1	48.1118	0.0022151	48.112	1	48.1118	0.0022151	48.112	0	0	NaN	NaN	1	58.1583	0.000142035	58.158	1	58.0727	0.000143077	58.073	1	91.5895	5.58297e-10	91.589	1	46.1314	0.002683	46.131	0	0	NaN
260	E9PLV1;Q9NQV6	628;658	E9PLV1	628	E9PLV1	628	PR domain zinc finger protein 10	PRDM10	tr|E9PLV1|E9PLV1_HUMAN PR domain zinc finger protein 10 OS=Homo sapiens OX=9606 GN=PRDM10 PE=1 SV=1;sp|Q9NQV6|PRD10_HUMAN PR domain zinc finger protein 10 OS=Homo sapiens OX=9606 GN=PRDM10 PE=1 SV=3	1		1	72.2432	0.00868867	72.243	53	72.243	0.48506	1	70.0564	0.0143453	70.056	1	63.3973	0.0190706	63.397	1	60.1024	0.0313666	60.102	1	57.1076	0.029092	57.108	0	0	NaN	NaN	NaN	NaN	NaN	NaN	1	45.598	0.0819239	45.598	1	64.8406	0.016771
261	E9PNF3;E9PLW6;Q9NRN7	86;86;151	E9PNF3	86	E9PNF3	86	L-aminoadipate-semialdehyde dehydrogenase-phosphopantetheinyl transferase	AASDHPPT	tr|E9PNF3|E9PNF3_HUMAN 4'-phosphopantetheinyl transferase (Fragment) OS=Homo sapiens OX=9606 GN=AASDHPPT PE=1 SV=1;tr|E9PLW6|E9PLW6_HUMAN 4'-phosphopantetheinyl transferase (Fragment) OS=Homo sapiens OX=9606 GN=AASDHPPT PE=1 SV=1;sp|Q9NRN7|ADPPT_HUMAN L-am	1		0.999986	48.5654	0.0119412	85.377	57.635	74.684	-0.0091886	NaN	NaN	NaN	NaN	NaN	NaN	NaN	NaN	0.999108	30.4908	0.0622843	66.435	NaN	NaN	NaN	NaN	NaN	NaN	NaN	NaN	NaN	NaN	NaN	NaN	NaN	NaN	NaN	NaN	NaN	NaN	NaN
262	Q7Z589;E9PMC9;H0YCS3	669;585;62	Q7Z589	669	Q7Z589	669	Protein EMSY	EMSY;C11orf30	sp|Q7Z589|EMSY_HUMAN BRCA2-interacting transcriptional repressor EMSY OS=Homo sapiens OX=9606 GN=EMSY PE=1 SV=2;tr|E9PMC9|E9PMC9_HUMAN BRCA2-interacting transcriptional repressor EMSY OS=Homo sapiens OX=9606 GN=EMSY PE=1 SV=1;tr|H0YCS3|H0YCS3_HUMAN BRCA2-i	1		0.753494	4.85252	9.99074e-12	89.47	85.118	74.251	0.19313	0	0	NaN	NaN	NaN	NaN	NaN	NaN	0.5	0	0.00227875	43.611	0.5	0	1.3513e-07	72.99	0.5	0	1.79156e-11	84.762	0.5	0	8.15221e-06	67.614	NaN	NaN	NaN	NaN	NaN	NaN	NaN
263	Q7Z589;E9PMC9;H0YCS3	671;587;64	Q7Z589	671	Q7Z589	671	Protein EMSY	EMSY;C11orf30	sp|Q7Z589|EMSY_HUMAN BRCA2-interacting transcriptional repressor EMSY OS=Homo sapiens OX=9606 GN=EMSY PE=1 SV=2;tr|E9PMC9|E9PMC9_HUMAN BRCA2-interacting transcriptional repressor EMSY OS=Homo sapiens OX=9606 GN=EMSY PE=1 SV=1;tr|H0YCS3|H0YCS3_HUMAN BRCA2-i	1		0.5	0	9.99074e-12	89.47	85.118	89.47	-0.11118	0	0	NaN	NaN	NaN	NaN	NaN	NaN	0.5	0	0.00227875	43.611	0.5	0	1.3513e-07	72.99	0.5	0	1.79156e-11	84.762	0.5	0	8.15221e-06	67.614	NaN	NaN	NaN	NaN	NaN	NaN	NaN
264	E9PNR0;Q86UU0	36;36	E9PNR0	36	E9PNR0	36	B-cell CLL/lymphoma 9-like protein	BCL9L	tr|E9PNR0|E9PNR0_HUMAN B-cell CLL/lymphoma 9-like protein (Fragment) OS=Homo sapiens OX=9606 GN=BCL9L PE=1 SV=2;sp|Q86UU0|BCL9L_HUMAN B-cell CLL/lymphoma 9-like protein OS=Homo sapiens OX=9606 GN=BCL9L PE=1 SV=1	1		1	45.8637	4.85085e-10	127.18	119.53	45.864	-0.3781	1	69.5939	4.12059e-07	99.069	1	45.8637	1.24989e-07	106.76	1	86.6415	4.75776e-06	91.845	1	79.7711	4.02487e-08	113.65	1	127.175	4.85085e-10	127.18	1	55.4145	1.85474e-07	105.14	1	86.6415	5.97397e-06	86.641	1	89.5064	7.52229e-06
265	E9PR30;P62861	90;51	E9PR30	90	E9PR30	90	40S ribosomal protein S30	FAU	tr|E9PR30|E9PR30_HUMAN 40S ribosomal protein S30 OS=Homo sapiens OX=9606 GN=FAU PE=1 SV=1;sp|P62861|RS30_HUMAN 40S ribosomal protein S30 OS=Homo sapiens OX=9606 GN=FAU PE=1 SV=1	1		1	103.7	0.000621314	116.3	102.59	103.7	0.051703	1	103.7	0.00211691	103.7	1	107.154	0.00145912	107.15	1	116.305	0.000621314	116.3	1	116.305	0.000621314	116.3	1	103.7	0.00211691	103.7	1	103.7	0.00211691	103.7	1	91.8667	0.00636873	91.867	1	103.7	0.00211691
266	E9PRK2;Q96I59	209;353	E9PRK2	209	E9PRK2	209	Probable asparagine--tRNA ligase, mitochondrial	NARS2	tr|E9PRK2|E9PRK2_HUMAN Probable asparagine--tRNA ligase, mitochondrial (Fragment) OS=Homo sapiens OX=9606 GN=NARS2 PE=1 SV=1;sp|Q96I59|SYNM_HUMAN Probable asparagine--tRNA ligase, mitochondrial OS=Homo sapiens OX=9606 GN=NARS2 PE=1 SV=3	1		1	72.3251	0.00829385	72.325	32.778	72.325	1.1082	NaN	NaN	NaN	NaN	NaN	NaN	NaN	NaN	NaN	NaN	NaN	NaN	NaN	NaN	NaN	NaN	NaN	NaN	NaN	NaN	NaN	NaN	NaN	NaN	NaN	NaN	NaN	NaN	NaN	NaN	NaN
267	F1T0I1;O15027;A0A3F2YNX0;A0A3F2YNZ0	622;622;444;444	F1T0I1	622	F1T0I1	622	Protein transport protein Sec16A	SEC16A	tr|F1T0I1|F1T0I1_HUMAN Protein transport protein sec16 OS=Homo sapiens OX=9606 GN=SEC16A PE=1 SV=1;sp|O15027|SC16A_HUMAN Protein transport protein Sec16A OS=Homo sapiens OX=9606 GN=SEC16A PE=1 SV=4;tr|A0A3F2YNX0|A0A3F2YNX0_HUMAN Protein transport protein s	1		1	81.9184	6.61463e-05	97.594	75.721	81.918	0.06029	1	72.4959	0.000768702	72.496	1	67.9969	0.00144481	67.997	1	67.9969	0.00144481	67.997	1	73.8812	0.000702963	73.881	1	97.5941	6.61463e-05	97.594	1	82.7744	0.000288035	82.774	0	0	NaN	NaN	1	53.7538	0.0129481
268	F2Z2U4;H0Y4W2;Q9Y4A5;A0A2R8YFJ4	2706;2731;2724;202	F2Z2U4	2706	F2Z2U4	2706	Transformation/transcription domain-associated protein	TRRAP	tr|F2Z2U4|F2Z2U4_HUMAN Transformation/transcription domain-associated protein OS=Homo sapiens OX=9606 GN=TRRAP PE=1 SV=3;tr|H0Y4W2|H0Y4W2_HUMAN Transformation/transcription domain-associated protein OS=Homo sapiens OX=9606 GN=TRRAP PE=1 SV=2;sp|Q9Y4A5|TRRA	1		1	103.563	0.00601004	103.56	35.571	103.56	0.15571	1	96.2529	0.00960482	96.253	1	85.0639	0.0181736	85.064	1	85.0639	0.0181736	85.064	0	0	NaN	NaN	NaN	NaN	NaN	NaN	1	80.1654	0.0641778	80.165	1	84.4978	0.0186198	84.498	1	75.2127	0.037882
269	H0YGK4;F5H8B7;G5EA44;F5H7W8;Q96C57	45;30;45;45;45	H0YGK4	45	H0YGK4	45	Uncharacterized protein C12orf43	C12orf43	tr|H0YGK4|H0YGK4_HUMAN Protein CUSTOS OS=Homo sapiens OX=9606 GN=C12orf43 PE=1 SV=2;tr|F5H8B7|F5H8B7_HUMAN Protein CUSTOS (Fragment) OS=Homo sapiens OX=9606 GN=C12orf43 PE=1 SV=2;tr|G5EA44|G5EA44_HUMAN Protein CUSTOS OS=Homo sapiens OX=9606 GN=C12orf43 PE=	1		1	119.8	5.01718e-19	129.11	110.81	119.8	0.86187	1	68.5672	7.76457e-10	85.146	1	60.5644	6.5203e-08	81.723	1	77.0799	4.29304e-07	77.08	1	80.5855	4.69125e-13	102.89	1	118.719	6.38118e-17	118.72	1	83.8489	5.01718e-19	129.11	1	46.6209	7.76457e-10	85.146	1	88.2641	5.40801e-10
270	F6RFD5;P60981	19;19	F6RFD5	19	F6RFD5	19	Destrin	DSTN	tr|F6RFD5|F6RFD5_HUMAN Actin-depolymerizing factor OS=Homo sapiens OX=9606 GN=DSTN PE=1 SV=1;sp|P60981|DEST_HUMAN Destrin OS=Homo sapiens OX=9606 GN=DSTN PE=1 SV=3	1		1	113.696	0.00267444	142.64	108.84	113.7	0.69966	0	0	NaN	NaN	0	0	NaN	NaN	0	0	NaN	NaN	0	0	NaN	NaN	0	0	NaN	NaN	0	0	NaN	NaN	0	0	NaN	NaN	0	0	NaN
271	F6RFD5;P60981;P23528;E9PP50;E9PK25;G3V1A4;E9PQB7;Q9Y281	121;121;121;121;159;104;104;121	F6RFD5;P23528	121;121	P23528	121	Destrin;Cofilin-1;Cofilin-2	DSTN;CFL1;CFL2	tr|F6RFD5|F6RFD5_HUMAN Actin-depolymerizing factor OS=Homo sapiens OX=9606 GN=DSTN PE=1 SV=1;sp|P60981|DEST_HUMAN Destrin OS=Homo sapiens OX=9606 GN=DSTN PE=1 SV=3;sp|P23528|COF1_HUMAN Cofilin-1 OS=Homo sapiens OX=9606 GN=CFL1 PE=1 SV=3;tr|E9PP50|E9PP50_HU	1		1	78.6552	0.00754846	78.655	46.721	78.655	0.17927	1	61.6499	0.0624014	61.65	0	0	NaN	NaN	0	0	NaN	NaN	0	0	NaN	NaN	1	70.1001	0.0177213	70.1	1	69.2755	0.0204438	69.276	0	0	NaN	NaN	0	0	NaN
272	F8VSD1;G3V1Y1;F8W057;Q9GZN1	178;178;260;260	F8VSD1	178	F8VSD1	178	Actin-related protein 6	ACTR6	tr|F8VSD1|F8VSD1_HUMAN Actin-related protein 6 OS=Homo sapiens OX=9606 GN=ACTR6 PE=1 SV=1;tr|G3V1Y1|G3V1Y1_HUMAN ARP6 actin-related protein 6 homolog (Yeast), isoform CRA_d OS=Homo sapiens OX=9606 GN=ACTR6 PE=1 SV=1;tr|F8W057|F8W057_HUMAN Actin-related pro	1		1	73.2332	0.00359014	86.136	57.049	73.233	0.45656	0	0	NaN	NaN	0	0	NaN	NaN	1	73.2332	0.0191355	73.233	0	0	NaN	NaN	1	74.2687	0.0175071	74.269	1	71.4254	0.0219784	71.425	NaN	NaN	NaN	NaN	0	0	NaN
273	F8VU11;Q6NWY9	170;148	F8VU11	170	F8VU11	170	Pre-mRNA-processing factor 40 homolog B	PRPF40B	tr|F8VU11|F8VU11_HUMAN PRP40 pre-mRNA processing factor 40 homolog B (Yeast), isoform CRA_a OS=Homo sapiens OX=9606 GN=PRPF40B PE=1 SV=2;sp|Q6NWY9|PR40B_HUMAN Pre-mRNA-processing factor 40 homolog B OS=Homo sapiens OX=9606 GN=PRPF40B PE=1 SV=1	1		1	98.8983	2.47447e-05	113.69	101.63	98.898	0.53518	1	113.687	2.47447e-05	113.69	1	83.3966	0.000725428	83.397	1	87.1843	0.000544959	87.184	1	99.752	0.000115755	99.752	1	113.224	2.62354e-05	113.22	1	106.003	6.17718e-05	106	1	49.5005	0.0656356	49.5	1	54.4709	0.0334951
274	F8W1Z7	9	F8W1Z7	9	F8W1Z7	9		ATP2A2	tr|F8W1Z7|F8W1Z7_HUMAN Sarcoplasmic/endoplasmic reticulum calcium ATPase 2 OS=Homo sapiens OX=9606 GN=ATP2A2 PE=4 SV=1	1		0.999267	31.3434	0.0258332	59.153	24.9	53.089	-4.087	0	0	NaN	NaN	NaN	NaN	NaN	NaN	NaN	NaN	NaN	NaN	0	0	NaN	NaN	0.999267	31.3434	0.0469566	53.089	NaN	NaN	NaN	NaN	NaN	NaN	NaN	NaN	NaN	NaN	NaN
275	Q8IY64;F8W7P9	3;3	Q8IY64	3	Q8IY64	3		MTHFD2L	tr|Q8IY64|Q8IY64_HUMAN MTHFD2L protein OS=Homo sapiens OX=9606 GN=MTHFD2L PE=1 SV=2;tr|F8W7P9|F8W7P9_HUMAN Probable bifunctional methylenetetrahydrofolate dehydrogenase/cyclohydrolase 2 (Fragment) OS=Homo sapiens OX=9606 GN=MTHFD2L PE=1 SV=2			0.815803	6.46304	0.0210903	47.187	47.187	47.187	2.1738	0	0	NaN	NaN	NaN	NaN	NaN	NaN	NaN	NaN	NaN	NaN	NaN	NaN	NaN	NaN	NaN	NaN	NaN	NaN	0	0	NaN	NaN	0	0	NaN	NaN	NaN	NaN	NaN
276	F8WJN3;Q16630;F8W084;A0A3B3ISW1	79;79;79;79	F8WJN3	79	F8WJN3	79	Cleavage and polyadenylation specificity factor subunit 6	CPSF6	tr|F8WJN3|F8WJN3_HUMAN Cleavage and polyadenylation specificity factor subunit 6 OS=Homo sapiens OX=9606 GN=CPSF6 PE=1 SV=1;sp|Q16630|CPSF6_HUMAN Cleavage and polyadenylation specificity factor subunit 6 OS=Homo sapiens OX=9606 GN=CPSF6 PE=1 SV=2;tr|F8W084	1		1	65.3952	0.0208948	65.395	50.129	65.395	3.5758	NaN	NaN	NaN	NaN	0	0	NaN	NaN	1	57.0193	0.0208948	57.019	0	0	NaN	NaN	NaN	NaN	NaN	NaN	NaN	NaN	NaN	NaN	NaN	NaN	NaN	NaN	1	52.9283	0.0325506
277	G3V3I1;G3V295;G3V5Z7;P60900	104;104;104;104	G3V3I1	104	G3V3I1	104	Proteasome subunit alpha type;Proteasome subunit alpha type-6	PSMA6	tr|G3V3I1|G3V3I1_HUMAN Proteasome subunit alpha type OS=Homo sapiens OX=9606 GN=PSMA6 PE=1 SV=1;tr|G3V295|G3V295_HUMAN Proteasome subunit alpha type OS=Homo sapiens OX=9606 GN=PSMA6 PE=1 SV=1;tr|G3V5Z7|G3V5Z7_HUMAN Proteasome subunit alpha type OS=Homo sap	1		1	55.4006	0.000318502	91.937	66.72	55.401	-0.85955	0	0	NaN	NaN	0	0	NaN	NaN	1	63.6242	0.0104904	63.624	1	70.9415	0.000825941	70.942	1	48.9809	0.0689951	48.981	1	72.2004	0.0029807	72.2	1	64.82	0.00911402	64.82	1	91.9373	0.000318502
278	G3V4E7;G3V4C6;Q9Y224	20;20;20	G3V4E7	20	G3V4E7	20	UPF0568 protein C14orf166	C14orf166	tr|G3V4E7|G3V4E7_HUMAN RNA transcription, translation and transport factor protein OS=Homo sapiens OX=9606 GN=RTRAF PE=1 SV=1;tr|G3V4C6|G3V4C6_HUMAN RNA transcription, translation and transport factor protein OS=Homo sapiens OX=9606 GN=RTRAF PE=1 SV=1;sp|Q	1		1	44.7288	0.0019274	44.729	30.268	44.729	-1.6985	0	0	NaN	NaN	0	0	NaN	NaN	0	0	NaN	NaN	0	0	NaN	NaN	0	0	NaN	NaN	0	0	NaN	NaN	NaN	NaN	NaN	NaN	NaN	NaN	NaN
279	G3V5E4;Q96EK6	76;147	G3V5E4	76	G3V5E4	76	Glucosamine 6-phosphate N-acetyltransferase	GNPNAT1	tr|G3V5E4|G3V5E4_HUMAN Glucosamine 6-phosphate N-acetyltransferase OS=Homo sapiens OX=9606 GN=GNPNAT1 PE=1 SV=1;sp|Q96EK6|GNA1_HUMAN Glucosamine 6-phosphate N-acetyltransferase OS=Homo sapiens OX=9606 GN=GNPNAT1 PE=1 SV=1	1		0.590757	1.59428	5.11617e-07	75.97	64.12	74.732	0.30427	0.5865	1.51793	1.19405e-05	68.41	0	0	NaN	NaN	0	0	NaN	NaN	0	0	NaN	NaN	NaN	NaN	NaN	NaN	NaN	NaN	NaN	NaN	NaN	NaN	NaN	NaN	NaN	NaN	NaN
280	G3V5E4;Q96EK6	81;152	G3V5E4	81	G3V5E4	81	Glucosamine 6-phosphate N-acetyltransferase	GNPNAT1	tr|G3V5E4|G3V5E4_HUMAN Glucosamine 6-phosphate N-acetyltransferase OS=Homo sapiens OX=9606 GN=GNPNAT1 PE=1 SV=1;sp|Q96EK6|GNA1_HUMAN Glucosamine 6-phosphate N-acetyltransferase OS=Homo sapiens OX=9606 GN=GNPNAT1 PE=1 SV=1	1		0.871819	8.32603	2.33099e-10	92.307	80.004	78.661	0.41497	NaN	NaN	NaN	NaN	0.871819	8.32603	3.02534e-07	78.661	0.791769	5.80054	2.02312e-05	67.449	0.753803	4.85974	7.93147e-10	84.829	0.75894	4.98083	0.00202293	46.494	0.839967	7.20054	6.16705e-07	74.618	0.870425	8.27212	2.33099e-10	92.307	NaN	NaN	NaN
281	Q6ZT12;H0Y3K2;H7C481	1179;237;327	Q6ZT12	1179	Q6ZT12	1179	E3 ubiquitin-protein ligase UBR3	UBR3	sp|Q6ZT12|UBR3_HUMAN E3 ubiquitin-protein ligase UBR3 OS=Homo sapiens OX=9606 GN=UBR3 PE=2 SV=2;tr|H0Y3K2|H0Y3K2_HUMAN E3 ubiquitin-protein ligase (Fragment) OS=Homo sapiens OX=9606 GN=UBR3 PE=1 SV=1;tr|H7C481|H7C481_HUMAN E3 ubiquitin-protein ligase (Frag	2		1	75.8933	0.00276144	81.865	35.273	81.865	3.9912	NaN	NaN	NaN	NaN	NaN	NaN	NaN	NaN	0	0	NaN	NaN	0	0	NaN	NaN	NaN	NaN	NaN	NaN	NaN	NaN	NaN	NaN	0.999936	41.9366	0.0193471	56.094	NaN	NaN	NaN
282	Q6ZT12;H0Y3K2;H7C481	1185;243;333	Q6ZT12	1185	Q6ZT12	1185	E3 ubiquitin-protein ligase UBR3	UBR3	sp|Q6ZT12|UBR3_HUMAN E3 ubiquitin-protein ligase UBR3 OS=Homo sapiens OX=9606 GN=UBR3 PE=2 SV=2;tr|H0Y3K2|H0Y3K2_HUMAN E3 ubiquitin-protein ligase (Fragment) OS=Homo sapiens OX=9606 GN=UBR3 PE=1 SV=1;tr|H7C481|H7C481_HUMAN E3 ubiquitin-protein ligase (Frag	2		1	75.8933	0.00276144	81.865	35.273	81.865	3.9912	NaN	NaN	NaN	NaN	NaN	NaN	NaN	NaN	0	0	NaN	NaN	0	0	NaN	NaN	NaN	NaN	NaN	NaN	NaN	NaN	NaN	NaN	0.99999	50.1227	0.0193471	56.094	NaN	NaN	NaN
283	H0Y6E7;H3BT71;P38159;H3BR27;H3BNC1	32;30;30;30;30	H0Y6E7	32	H0Y6E7	32	RNA-binding motif protein, X chromosome;RNA-binding motif protein, X chromosome, N-terminally processed	RBMX	tr|H0Y6E7|H0Y6E7_HUMAN RNA-binding motif protein, X chromosome (Fragment) OS=Homo sapiens OX=9606 GN=RBMX PE=1 SV=2;tr|H3BT71|H3BT71_HUMAN RNA-binding motif protein, X chromosome OS=Homo sapiens OX=9606 GN=RBMX PE=1 SV=1;sp|P38159|RBMX_HUMAN RNA-binding mo	1		1	107.574	0.000300952	107.57	79.832	107.57	-1.3001	1	92.0624	0.00135761	92.062	1	83.7828	0.00272218	83.783	1	85.7306	0.00240117	85.731	NaN	NaN	NaN	NaN	0	0	NaN	NaN	1	107.574	0.000300952	107.57	1	94.8498	0.000761504	94.85	NaN	NaN	NaN
284	H0Y8X6;P46934	542;951	H0Y8X6	542	H0Y8X6	542	E3 ubiquitin-protein ligase NEDD4	NEDD4	tr|H0Y8X6|H0Y8X6_HUMAN HECT-type E3 ubiquitin transferase (Fragment) OS=Homo sapiens OX=9606 GN=NEDD4 PE=1 SV=1;sp|P46934|NEDD4_HUMAN E3 ubiquitin-protein ligase NEDD4 OS=Homo sapiens OX=9606 GN=NEDD4 PE=1 SV=4			0.999729	35.5681	0.042806	41.54	26.568	41.54	-0.18474	NaN	NaN	NaN	NaN	NaN	NaN	NaN	NaN	NaN	NaN	NaN	NaN	NaN	NaN	NaN	NaN	NaN	NaN	NaN	NaN	NaN	NaN	NaN	NaN	NaN	NaN	NaN	NaN	NaN	NaN	NaN
285	H0Y8X6;P46934	544;953	H0Y8X6	544	H0Y8X6	544	E3 ubiquitin-protein ligase NEDD4	NEDD4	tr|H0Y8X6|H0Y8X6_HUMAN HECT-type E3 ubiquitin transferase (Fragment) OS=Homo sapiens OX=9606 GN=NEDD4 PE=1 SV=1;sp|P46934|NEDD4_HUMAN E3 ubiquitin-protein ligase NEDD4 OS=Homo sapiens OX=9606 GN=NEDD4 PE=1 SV=4			0.976064	16.1031	0.042806	41.54	26.568	41.54	-0.18474	NaN	NaN	NaN	NaN	NaN	NaN	NaN	NaN	NaN	NaN	NaN	NaN	NaN	NaN	NaN	NaN	NaN	NaN	NaN	NaN	NaN	NaN	NaN	NaN	NaN	NaN	NaN	NaN	NaN	NaN	NaN
286	H0Y9T6;Q8IZQ1	357;2754	H0Y9T6	357	H0Y9T6	357	WD repeat and FYVE domain-containing protein 3	WDFY3	tr|H0Y9T6|H0Y9T6_HUMAN WD repeat and FYVE domain-containing protein 3 (Fragment) OS=Homo sapiens OX=9606 GN=WDFY3 PE=1 SV=1;sp|Q8IZQ1|WDFY3_HUMAN WD repeat and FYVE domain-containing protein 3 OS=Homo sapiens OX=9606 GN=WDFY3 PE=1 SV=2			1	40.9835	0.0219519	40.983	10.022	40.983	-0.45972	NaN	NaN	NaN	NaN	NaN	NaN	NaN	NaN	NaN	NaN	NaN	NaN	NaN	NaN	NaN	NaN	NaN	NaN	NaN	NaN	NaN	NaN	NaN	NaN	NaN	NaN	NaN	NaN	NaN	NaN	NaN
287	H0YBX6;Q15819;G3V113;H0YBP9	77;72;32;36	H0YBX6	77	H0YBX6	77	Ubiquitin-conjugating enzyme E2 variant 2	UBE2V2	tr|H0YBX6|H0YBX6_HUMAN Ubiquitin-conjugating enzyme E2 variant 2 (Fragment) OS=Homo sapiens OX=9606 GN=UBE2V2 PE=1 SV=1;sp|Q15819|UB2V2_HUMAN Ubiquitin-conjugating enzyme E2 variant 2 OS=Homo sapiens OX=9606 GN=UBE2V2 PE=1 SV=4;tr|G3V113|G3V113_HUMAN Ubiqu	1		1	68.4405	0.00305892	68.44	52.551	68.44	0.23757	NaN	NaN	NaN	NaN	NaN	NaN	NaN	NaN	0	0	NaN	NaN	NaN	NaN	NaN	NaN	0	0	NaN	NaN	NaN	NaN	NaN	NaN	0	0	NaN	NaN	NaN	NaN	NaN
288	H0YCR1	442	H0YCR1	442	H0YCR1	442		FHAD1	tr|H0YCR1|H0YCR1_HUMAN Forkhead-associated domain-containing protein 1 (Fragment) OS=Homo sapiens OX=9606 GN=FHAD1 PE=1 SV=1	1		0.999978	46.6676	0.00787079	53.327	18.606	53.327	4.001	NaN	NaN	NaN	NaN	NaN	NaN	NaN	NaN	NaN	NaN	NaN	NaN	0.999978	46.6676	0.00787079	53.327	NaN	NaN	NaN	NaN	NaN	NaN	NaN	NaN	NaN	NaN	NaN	NaN	NaN	NaN	NaN
289	H0YDZ7;Q5SZC3;Q5SZC6;Q9Y2T3	88;74;288;366	H0YDZ7	88	H0YDZ7	88	Guanine deaminase	GDA	tr|H0YDZ7|H0YDZ7_HUMAN Guanine deaminase (Fragment) OS=Homo sapiens OX=9606 GN=GDA PE=1 SV=1;tr|Q5SZC3|Q5SZC3_HUMAN Guanine deaminase (Fragment) OS=Homo sapiens OX=9606 GN=GDA PE=1 SV=1;tr|Q5SZC6|Q5SZC6_HUMAN Guanine deaminase OS=Homo sapiens OX=9606 GN=GD	1		1	64.2645	0.037986	64.265	27.869	64.265	0.20471	NaN	NaN	NaN	NaN	NaN	NaN	NaN	NaN	NaN	NaN	NaN	NaN	NaN	NaN	NaN	NaN	0	0	NaN	NaN	NaN	NaN	NaN	NaN	NaN	NaN	NaN	NaN	NaN	NaN	NaN
290	H0YKW5;Q9C002	9;9	H0YKW5	9	H0YKW5	9	Normal mucosa of esophagus-specific gene 1 protein	C15orf48;NMES1	tr|H0YKW5|H0YKW5_HUMAN Chromosome 15 open reading frame 48 (Fragment) OS=Homo sapiens OX=9606 GN=C15orf48 PE=1 SV=1;sp|Q9C002|NMES1_HUMAN Normal mucosa of esophagus-specific gene 1 protein OS=Homo sapiens OX=9606 GN=NMES1 PE=1 SV=1			1	48.283	0.0246877	48.283	12.772	48.283	-2.4638	NaN	NaN	NaN	NaN	NaN	NaN	NaN	NaN	NaN	NaN	NaN	NaN	NaN	NaN	NaN	NaN	NaN	NaN	NaN	NaN	NaN	NaN	NaN	NaN	NaN	NaN	NaN	NaN	NaN	NaN	NaN
291	H0YNS7;H0YM05	10;10	H0YNS7	10	H0YNS7	10		C15orf26	tr|H0YNS7|H0YNS7_HUMAN Cilia- and flagella-associated protein 161 (Fragment) OS=Homo sapiens OX=9606 GN=CFAP161 PE=1 SV=1;tr|H0YM05|H0YM05_HUMAN Cilia- and flagella-associated protein 161 (Fragment) OS=Homo sapiens OX=9606 GN=CFAP161 PE=1 SV=1	1		0.983741	17.846	0.0448036	41.876	41.876	41.876	0.8861	NaN	NaN	NaN	NaN	0	0	NaN	NaN	0	0	NaN	NaN	0	0	NaN	NaN	0	0	NaN	NaN	0	0	NaN	NaN	0	0	NaN	NaN	0	0	NaN
292	H3BTD3;H3BMD8;P56211;O43768	42;77;58;63	H3BTD3	42	H3BTD3	42	cAMP-regulated phosphoprotein 19;Alpha-endosulfine	ARPP19;ENSA	tr|H3BTD3|H3BTD3_HUMAN cAMP-regulated phosphoprotein 19 (Fragment) OS=Homo sapiens OX=9606 GN=ARPP19 PE=1 SV=1;tr|H3BMD8|H3BMD8_HUMAN cAMP-regulated phosphoprotein 19 OS=Homo sapiens OX=9606 GN=ARPP19 PE=1 SV=1;sp|P56211|ARP19_HUMAN cAMP-regulated phosphop	1		1	104.795	7.22052e-05	104.79	90.637	104.79	-1.319	NaN	NaN	NaN	NaN	NaN	NaN	NaN	NaN	NaN	NaN	NaN	NaN	NaN	NaN	NaN	NaN	NaN	NaN	NaN	NaN	0	0	NaN	NaN	NaN	NaN	NaN	NaN	NaN	NaN	NaN
293	H3BV80;H3BMM9;H3BTC0;Q15287;H3BRK4;H3BTV0;H3BNI3;H3BP82;H3BTR6;H3BUG0;H3BTY0;H3BNU7;H3BUL0	15;15;15;15;15;15;15;15;15;15;15;15;15	H3BV80	15	H3BV80	15	RNA-binding protein with serine-rich domain 1	RNPS1	tr|H3BV80|H3BV80_HUMAN RNA-binding protein with serine-rich domain 1 OS=Homo sapiens OX=9606 GN=RNPS1 PE=1 SV=2;tr|H3BMM9|H3BMM9_HUMAN RNA-binding protein with serine-rich domain 1 (Fragment) OS=Homo sapiens OX=9606 GN=RNPS1 PE=1 SV=1;tr|H3BTC0|H3BTC0_HUMA	1		0.999999	62.9112	9.26086e-06	138.98	79.995	138.98	0.48966	NaN	NaN	NaN	NaN	NaN	NaN	NaN	NaN	NaN	NaN	NaN	NaN	0.999874	39.0064	0.00444645	77.64	0	0	NaN	NaN	0.999997	55.7953	8.6198e-05	103.08	NaN	NaN	NaN	NaN	NaN	NaN	NaN
294	H3BUU1;H3BQV7;H3BPP7;H3BSL2;Q96RK4;H3BV56;H3BSE2	20;28;20;17;20;20;20	H3BUU1	20	H3BUU1	20	Bardet-Biedl syndrome 4 protein	BBS4	tr|H3BUU1|H3BUU1_HUMAN Bardet-Biedl syndrome 4 protein OS=Homo sapiens OX=9606 GN=BBS4 PE=1 SV=1;tr|H3BQV7|H3BQV7_HUMAN Bardet-Biedl syndrome 4 protein (Fragment) OS=Homo sapiens OX=9606 GN=BBS4 PE=1 SV=1;tr|H3BPP7|H3BPP7_HUMAN Bardet-Biedl syndrome 4 prot	1		1	54.6997	0.0123526	65.395	50.423	54.7	-0.079408	1	56.2251	0.0328284	56.225	1	52.6925	0.0657556	52.693	1	65.3952	0.0123526	65.395	0	0	NaN	NaN	1	65.3952	0.0123526	65.395	1	59.5697	0.0225122	59.57	0	0	NaN	NaN	1	65.3952	0.0123526
295	H7BYY2;H7BZ37;H7C2V9;H7C231;Q6W2J9	1194;1228;1194;1210;1228	H7BYY2	1194	H7BYY2	1194	BCL-6 corepressor	BCOR	tr|H7BYY2|H7BYY2_HUMAN BCL-6 corepressor (Fragment) OS=Homo sapiens OX=9606 GN=BCOR PE=1 SV=1;tr|H7BZ37|H7BZ37_HUMAN BCL-6 corepressor OS=Homo sapiens OX=9606 GN=BCOR PE=1 SV=2;tr|H7C2V9|H7C2V9_HUMAN BCL-6 corepressor OS=Homo sapiens OX=9606 GN=BCOR PE=1 S	1		1	48.44	0.00239315	74.944	48.825	48.44	-0.37946	NaN	NaN	NaN	NaN	NaN	NaN	NaN	NaN	NaN	NaN	NaN	NaN	0	0	NaN	NaN	1	74.9442	0.00239315	74.944	1	69.0102	0.00429083	69.01	NaN	NaN	NaN	NaN	NaN	NaN	NaN
296	H7C2G8;H7C1M2;P18583	116;1050;2055	H7C2G8	116	H7C2G8	116	Protein SON	SON	tr|H7C2G8|H7C2G8_HUMAN Protein SON (Fragment) OS=Homo sapiens OX=9606 GN=SON PE=1 SV=1;tr|H7C1M2|H7C1M2_HUMAN Protein SON (Fragment) OS=Homo sapiens OX=9606 GN=SON PE=1 SV=1;sp|P18583|SON_HUMAN Protein SON OS=Homo sapiens OX=9606 GN=SON PE=1 SV=4	1		1	91.789	1.69749e-36	192.15	138.91	91.789	-0.5582	NaN	NaN	NaN	NaN	NaN	NaN	NaN	NaN	1	95.0183	2.74955e-05	95.018	1	94.0168	1.69632e-17	152.47	1	100.426	1.03127e-06	102.62	1	95.7553	2.49882e-23	162.32	NaN	NaN	NaN	NaN	NaN	NaN	NaN
297	H7C2G8;H7C1M2;P18583;J3QSZ5	169;1103;2108;136	H7C2G8	169	H7C2G8	169	Protein SON	SON	tr|H7C2G8|H7C2G8_HUMAN Protein SON (Fragment) OS=Homo sapiens OX=9606 GN=SON PE=1 SV=1;tr|H7C1M2|H7C1M2_HUMAN Protein SON (Fragment) OS=Homo sapiens OX=9606 GN=SON PE=1 SV=1;sp|P18583|SON_HUMAN Protein SON OS=Homo sapiens OX=9606 GN=SON PE=1 SV=4;tr|J3QSZ5	1		1	64.5504	3.79255e-05	109.6	84.807	64.55	0.16618	NaN	NaN	NaN	NaN	NaN	NaN	NaN	NaN	NaN	NaN	NaN	NaN	1	88.441	4.45069e-05	88.441	1	52.6925	0.0449948	52.693	1	109.599	3.79255e-05	109.6	NaN	NaN	NaN	NaN	NaN	NaN	NaN
298	Q9NWH9;H7C3F4;H0YKH2	1024;590;90	Q9NWH9	1024	Q9NWH9	1024	SAFB-like transcription modulator	SLTM	sp|Q9NWH9|SLTM_HUMAN SAFB-like transcription modulator OS=Homo sapiens OX=9606 GN=SLTM PE=1 SV=2;tr|H7C3F4|H7C3F4_HUMAN SAFB-like transcription modulator (Fragment) OS=Homo sapiens OX=9606 GN=SLTM PE=1 SV=1;tr|H0YKH2|H0YKH2_HUMAN SAFB-like transcription mo	1		1	75.8249	0.0134845	76.827	52.871	75.825	0.76809	NaN	NaN	NaN	NaN	NaN	NaN	NaN	NaN	NaN	NaN	NaN	NaN	1	66.5043	0.0483712	66.504	1	66.5043	0.0483712	66.504	1	70.8162	0.0229365	70.816	NaN	NaN	NaN	NaN	1	62.5821	0.0775828
299	I3L2S3;Q9ULH7	146;146	I3L2S3	146	I3L2S3	146	Phosphatase and actin regulator;MKL/myocardin-like protein 2	MKL2	tr|I3L2S3|I3L2S3_HUMAN Phosphatase and actin regulator OS=Homo sapiens OX=9606 GN=MRTFB PE=1 SV=1;sp|Q9ULH7|MRTFB_HUMAN Myocardin-related transcription factor B OS=Homo sapiens OX=9606 GN=MRTFB PE=1 SV=3	1		1	44.6323	0.000172467	55.228	35.153	44.632	0.6525	NaN	NaN	NaN	NaN	NaN	NaN	NaN	NaN	NaN	NaN	NaN	NaN	NaN	NaN	NaN	NaN	NaN	NaN	NaN	NaN	NaN	NaN	NaN	NaN	NaN	NaN	NaN	NaN	NaN	NaN	NaN
300	I3L4N8;P63261;P60709;A0A6Q8PFE4;E7EVS6;A0A2R8YFE2;P68133;P68032;A6NL76;P63267;P62736	302;326;326;283;326;30;328;328;205;327;328	I3L4N8;P68133	302;328	I3L4N8	302	Actin, cytoplasmic 2;Actin, cytoplasmic 2, N-terminally processed;Actin, cytoplasmic 1;Actin, cytoplasmic 1, N-terminally processed;Actin, alpha skeletal muscle;Actin, alpha cardiac muscle 1;Actin, gamma-enteric smooth muscle;Actin, aortic smooth muscle	ACTG1;ACTB;ACTA1;ACTC1;ACTG2;ACTA2	tr|I3L4N8|I3L4N8_HUMAN Actin, cytoplasmic 2 OS=Homo sapiens OX=9606 GN=ACTG1 PE=1 SV=9;sp|P63261|ACTG_HUMAN Actin, cytoplasmic 2 OS=Homo sapiens OX=9606 GN=ACTG1 PE=1 SV=1;sp|P60709|ACTB_HUMAN Actin, cytoplasmic 1 OS=Homo sapiens OX=9606 GN=ACTB PE=1 SV=1;	1		1	136.475	5.9361e-10	136.48	106.73	136.48	0.11318	1	118.278	2.71478e-05	118.28	1	110.387	9.66242e-05	110.39	1	116.766	4.04658e-05	116.77	1	127.424	1.04359e-06	127.42	1	131.819	3.45854e-07	131.82	1	128.015	9.49728e-07	128.01	1	129.889	6.52219e-07	129.89	1	110.387	9.66242e-05
301	I3L4N8;P63261;P60709;A0A6Q8PFE4;E7EVS6;A0A2R8YFE2;Q562R1;P68133;P68032;A6NL76;P63267;P62736	304;328;328;285;328;32;329;330;330;207;329;330	I3L4N8;P68133	304;330	I3L4N8	304	Actin, cytoplasmic 2;Actin, cytoplasmic 2, N-terminally processed;Actin, cytoplasmic 1;Actin, cytoplasmic 1, N-terminally processed;Beta-actin-like protein 2;Actin, alpha skeletal muscle;Actin, alpha cardiac muscle 1;Actin, gamma-enteric smooth muscle;Actin, aortic smooth muscle	ACTG1;ACTB;ACTBL2;ACTA1;ACTC1;ACTG2;ACTA2	tr|I3L4N8|I3L4N8_HUMAN Actin, cytoplasmic 2 OS=Homo sapiens OX=9606 GN=ACTG1 PE=1 SV=9;sp|P63261|ACTG_HUMAN Actin, cytoplasmic 2 OS=Homo sapiens OX=9606 GN=ACTG1 PE=1 SV=1;sp|P60709|ACTB_HUMAN Actin, cytoplasmic 1 OS=Homo sapiens OX=9606 GN=ACTB PE=1 SV=1;	1		1	50.2968	0.00416704	75.378	25.96	50.297	-0.19458	1	47.2879	0.059354	47.288	1	65.0558	0.0104578	65.056	1	52.2469	0.0395524	52.247	1	61.2126	0.0155176	61.213	1	50.0897	0.0481664	50.09	0	0	NaN	NaN	1	63.4154	0.0119778	63.415	1	64.906	0.0106551
302	J3KRE4;E7EVK1;O75376	124;954;2323	J3KRE4;O75376	124;2323	O75376	2323	Nuclear receptor corepressor 1	NCOR1	tr|J3KRE4|J3KRE4_HUMAN Nuclear receptor corepressor 1 (Fragment) OS=Homo sapiens OX=9606 GN=NCOR1 PE=1 SV=2;tr|E7EVK1|E7EVK1_HUMAN Nuclear receptor corepressor 1 (Fragment) OS=Homo sapiens OX=9606 GN=NCOR1 PE=1 SV=2;sp|O75376|NCOR1_HUMAN Nuclear receptor c	1		1	50.787	0.00201936	50.787	40	50.787	0.27701	NaN	NaN	NaN	NaN	NaN	NaN	NaN	NaN	NaN	NaN	NaN	NaN	1	42.2766	0.0101708	42.277	1	45.1397	0.00349911	45.14	NaN	NaN	NaN	NaN	NaN	NaN	NaN	NaN	NaN	NaN	NaN
303	Q7KZJ0;J3QKK3;O43502	72;72;72	Q7KZJ0	72	Q7KZJ0	72	DNA repair protein RAD51 homolog 3	RAD51C	tr|Q7KZJ0|Q7KZJ0_HUMAN DNA repair protein RAD51 homolog 3 OS=Homo sapiens OX=9606 GN=RAD51C PE=1 SV=1;tr|J3QKK3|J3QKK3_HUMAN DNA repair protein RAD51 homolog 3 OS=Homo sapiens OX=9606 GN=RAD51C PE=1 SV=1;sp|O43502|RA51C_HUMAN DNA repair protein RAD51 homol	1		1	125.007	0.000195732	138.37	97.065	125.01	0.82876	NaN	NaN	NaN	NaN	NaN	NaN	NaN	NaN	NaN	NaN	NaN	NaN	1	138.367	0.00387758	138.37	1	120.645	0.00778518	120.65	NaN	NaN	NaN	NaN	NaN	NaN	NaN	NaN	NaN	NaN	NaN
304	J3QLE5;P63162;P14678;J3KRY3;S4R3P3	32;32;32;32;32	J3QLE5	32	J3QLE5	32	Small nuclear ribonucleoprotein-associated protein N;Small nuclear ribonucleoprotein-associated proteins B and B'	SNRPN;SNRPB	tr|J3QLE5|J3QLE5_HUMAN Small nuclear ribonucleoprotein-associated protein N (Fragment) OS=Homo sapiens OX=9606 GN=SNRPN PE=1 SV=1;sp|P63162|RSMN_HUMAN Small nuclear ribonucleoprotein-associated protein N OS=Homo sapiens OX=9606 GN=SNRPN PE=1 SV=1;sp|P14678	1		1	57.3483	0.0255632	57.348	38.603	57.348	-0.6401	NaN	NaN	NaN	NaN	NaN	NaN	NaN	NaN	NaN	NaN	NaN	NaN	NaN	NaN	NaN	NaN	NaN	NaN	NaN	NaN	NaN	NaN	NaN	NaN	1	57.3483	0.0255632	57.348	NaN	NaN	NaN
305	K7EQA9;K7EKQ2;Q16543	78;78;78	K7EQA9	78	K7EQA9	78	Hsp90 co-chaperone Cdc37;Hsp90 co-chaperone Cdc37, N-terminally processed	CDC37	tr|K7EQA9|K7EQA9_HUMAN Hsp90 chaperone protein kinase-targeting subunit (Fragment) OS=Homo sapiens OX=9606 GN=CDC37 PE=1 SV=1;tr|K7EKQ2|K7EKQ2_HUMAN Hsp90 co-chaperone Cdc37 (Fragment) OS=Homo sapiens OX=9606 GN=CDC37 PE=1 SV=1;sp|Q16543|CDC37_HUMAN Hsp90	1		0.999514	33.1353	0.00202912	54.368	28.01	54.368	-0.9797	NaN	NaN	NaN	NaN	NaN	NaN	NaN	NaN	NaN	NaN	NaN	NaN	0	0	NaN	NaN	NaN	NaN	NaN	NaN	0.999514	33.1353	0.00202912	54.368	NaN	NaN	NaN	NaN	NaN	NaN	NaN
306	K7EPU6;K7EMM8;Q49A26	37;123;135	K7EPU6	37	K7EPU6	37	Putative oxidoreductase GLYR1	GLYR1	tr|K7EPU6|K7EPU6_HUMAN Putative oxidoreductase GLYR1 (Fragment) OS=Homo sapiens OX=9606 GN=GLYR1 PE=1 SV=1;tr|K7EMM8|K7EMM8_HUMAN Glyoxylate reductase 1 homolog (Fragment) OS=Homo sapiens OX=9606 GN=GLYR1 PE=1 SV=2;sp|Q49A26|GLYR1_HUMAN Putative oxidoreduc	1		1	85.1608	0.0180972	85.161	8.4819	85.161	0.27021	NaN	NaN	NaN	NaN	NaN	NaN	NaN	NaN	NaN	NaN	NaN	NaN	0	0	NaN	NaN	0	0	NaN	NaN	NaN	NaN	NaN	NaN	NaN	NaN	NaN	NaN	NaN	NaN	NaN
307	K7ENG2;P26368	294;462	K7ENG2	294	K7ENG2	294	Splicing factor U2AF 65 kDa subunit	U2AF2	tr|K7ENG2|K7ENG2_HUMAN U2 snRNP auxiliary factor large subunit OS=Homo sapiens OX=9606 GN=U2AF2 PE=1 SV=1;sp|P26368|U2AF2_HUMAN Splicing factor U2AF 65 kDa subunit OS=Homo sapiens OX=9606 GN=U2AF2 PE=1 SV=4	1		1	45.8629	0.0164824	45.863	33.717	45.863	1.0644	0	0	NaN	NaN	0	0	NaN	NaN	0	0	NaN	NaN	0	0	NaN	NaN	1	45.8629	0.0164824	45.863	0	0	NaN	NaN	0	0	NaN	NaN	NaN	NaN	NaN
308	K7EQ55;Q96EP5	103;103	K7EQ55	103	K7EQ55	103	DAZ-associated protein 1	DAZAP1	tr|K7EQ55|K7EQ55_HUMAN DAZ-associated protein 1 OS=Homo sapiens OX=9606 GN=DAZAP1 PE=1 SV=2;sp|Q96EP5|DAZP1_HUMAN DAZ-associated protein 1 OS=Homo sapiens OX=9606 GN=DAZAP1 PE=1 SV=1	1		1	79.5969	0.0142424	102.72	55.652	79.597	0.091204	NaN	NaN	NaN	NaN	NaN	NaN	NaN	NaN	NaN	NaN	NaN	NaN	1	81.2967	0.0634468	81.297	1	77.6741	0.0730356	77.674	1	94.2618	0.0471003	94.262	NaN	NaN	NaN	NaN	NaN	NaN	NaN
309	K7ER39;K7EL96;O60664	86;34;65	K7ER39;O60664	86;65	O60664	65	Perilipin-3	PLIN3	tr|K7ER39|K7ER39_HUMAN Perilipin-3 (Fragment) OS=Homo sapiens OX=9606 GN=PLIN3 PE=1 SV=1;tr|K7EL96|K7EL96_HUMAN Perilipin-3 (Fragment) OS=Homo sapiens OX=9606 GN=PLIN3 PE=1 SV=8;sp|O60664|PLIN3_HUMAN Perilipin-3 OS=Homo sapiens OX=9606 GN=PLIN3 PE=1 SV=3	1		1	93.1105	0.00118486	93.111	64.892	93.111	-1.3443	NaN	NaN	NaN	NaN	NaN	NaN	NaN	NaN	NaN	NaN	NaN	NaN	1	87.258	0.00151431	87.913	1	87.9133	0.00151431	87.913	NaN	NaN	NaN	NaN	NaN	NaN	NaN	NaN	NaN	NaN	NaN
310	M0QYI5;M0QXK6;M0QX37	33;33;33	M0QYI5	33	M0QYI5	33		MAP1S	tr|M0QYI5|M0QYI5_HUMAN Microtubule-associated protein 1S OS=Homo sapiens OX=9606 GN=MAP1S PE=4 SV=1;tr|M0QXK6|M0QXK6_HUMAN Microtubule-associated protein 1S OS=Homo sapiens OX=9606 GN=MAP1S PE=4 SV=1;tr|M0QX37|M0QX37_HUMAN Microtubule-associated protein 1S	1		1	50.1265	0.0217727	50.127	13.941	50.127	-3.8341	NaN	NaN	NaN	NaN	NaN	NaN	NaN	NaN	NaN	NaN	NaN	NaN	NaN	NaN	NaN	NaN	NaN	NaN	NaN	NaN	NaN	NaN	NaN	NaN	NaN	NaN	NaN	NaN	NaN	NaN	NaN
311	M0R3C8;M0QYH2;Q96T60;M0QYI1;A0A0D9SFL2	183;183;183;183;183	M0R3C8	183	M0R3C8	183	Bifunctional polynucleotide phosphatase/kinase;Polynucleotide 3'-phosphatase;Polynucleotide 5'-hydroxyl-kinase	PNKP	tr|M0R3C8|M0R3C8_HUMAN Bifunctional polynucleotide phosphatase/kinase OS=Homo sapiens OX=9606 GN=PNKP PE=1 SV=1;tr|M0QYH2|M0QYH2_HUMAN Bifunctional polynucleotide phosphatase/kinase OS=Homo sapiens OX=9606 GN=PNKP PE=1 SV=1;sp|Q96T60|PNKP_HUMAN Bifunctiona	1		1	45.3592	0.00231057	79.693	43.168	45.359	2.8139	1	45.3592	0.0531921	45.359	NaN	NaN	NaN	NaN	NaN	NaN	NaN	NaN	1	70.9771	0.00454797	70.977	1	59.5419	0.0225607	59.542	1	79.693	0.00231057	79.693	NaN	NaN	NaN	NaN	NaN	NaN	NaN
312	M0QYT0;M0QZW4;M0R248;Q13011	247;77;74;77	M0QYT0	247	M0QYT0	247	Delta(3,5)-Delta(2,4)-dienoyl-CoA isomerase, mitochondrial	ECH1	tr|M0QYT0|M0QYT0_HUMAN RRM domain-containing protein (Fragment) OS=Homo sapiens OX=9606 PE=1 SV=1;tr|M0QZW4|M0QZW4_HUMAN Delta(3,5)-Delta(2,4)-dienoyl-CoA isomerase, mitochondrial (Fragment) OS=Homo sapiens OX=9606 GN=ECH1 PE=1 SV=1;tr|M0R248|M0R248_HUMAN	1		1	45.257	0.0240941	45.257	32.12	45.257	-0.32494	NaN	NaN	NaN	NaN	1	45.257	0.0240941	45.257	0	0	NaN	NaN	NaN	NaN	NaN	NaN	NaN	NaN	NaN	NaN	NaN	NaN	NaN	NaN	NaN	NaN	NaN	NaN	NaN	NaN	NaN
313	P62280;M0QZC5	45;45	P62280	45	P62280	45	40S ribosomal protein S11	RPS11	sp|P62280|RS11_HUMAN 40S ribosomal protein S11 OS=Homo sapiens OX=9606 GN=RPS11 PE=1 SV=3;tr|M0QZC5|M0QZC5_HUMAN 40S ribosomal protein S11 OS=Homo sapiens OX=9606 GN=RPS11 PE=1 SV=1	1		1	95.3581	9.96314e-05	139.74	139.74	95.358	0.52132	1	115.714	0.000354731	115.71	1	115.714	0.000354731	115.71	1	116.73	0.00033296	116.73	1	103.546	0.000785118	103.55	1	113.706	0.0002021	128	1	107.903	0.000535322	107.9	1	86.1356	0.00359014	86.136	1	85.7442	0.00368888
314	M0R3D6;M0R1A7;M0R117;Q02543;M0R0P7	107;107;136;136;97	M0R3D6	107	M0R3D6	107	60S ribosomal protein L18a	RPL18A	tr|M0R3D6|M0R3D6_HUMAN 60S ribosomal protein L18a (Fragment) OS=Homo sapiens OX=9606 GN=RPL18A PE=1 SV=1;tr|M0R1A7|M0R1A7_HUMAN 60S ribosomal protein L18a OS=Homo sapiens OX=9606 GN=RPL18A PE=1 SV=1;tr|M0R117|M0R117_HUMAN 60S ribosomal protein L18a OS=Homo	1		1	217.357	3.4213e-32	217.36	109.69	217.36	0.03049	1	204.699	1.56329e-23	204.7	1	145.172	3.29163e-05	145.17	1	96.3311	0.00119886	96.331	1	159.368	4.47802e-07	159.37	1	174.023	2.96572e-11	174.02	1	204.699	1.56329e-23	204.7	0	0	NaN	NaN	1	159.368	4.47802e-07
315	Q8IX01;M0R2Z9	1035;1049	Q8IX01	1035	Q8IX01	1035	SURP and G-patch domain-containing protein 2	SUGP2	sp|Q8IX01|SUGP2_HUMAN SURP and G-patch domain-containing protein 2 OS=Homo sapiens OX=9606 GN=SUGP2 PE=1 SV=2;tr|M0R2Z9|M0R2Z9_HUMAN SURP and G-patch domain-containing protein 2 OS=Homo sapiens OX=9606 GN=SUGP2 PE=1 SV=1	1		1	96.0149	4.08265e-11	143	105.28	96.015	1.6405	NaN	NaN	NaN	NaN	NaN	NaN	NaN	NaN	NaN	NaN	NaN	NaN	1	98.9426	1.69762e-05	110.93	1	108.525	2.08931e-05	108.53	1	92.5385	1.39709e-05	110.93	0	0	NaN	NaN	NaN	NaN	NaN
316	Q8IX01;M0R2Z9;M0R3F6	605;619;605	Q8IX01	605	Q8IX01	605	SURP and G-patch domain-containing protein 2	SUGP2	sp|Q8IX01|SUGP2_HUMAN SURP and G-patch domain-containing protein 2 OS=Homo sapiens OX=9606 GN=SUGP2 PE=1 SV=2;tr|M0R2Z9|M0R2Z9_HUMAN SURP and G-patch domain-containing protein 2 OS=Homo sapiens OX=9606 GN=SUGP2 PE=1 SV=1;tr|M0R3F6|M0R3F6_HUMAN SURP and G-p	1		1	159.404	2.77977e-08	159.4	98.814	159.4	-0.10766	1	125.48	4.67441e-05	125.48	1	140.754	1.66427e-06	140.75	1	147.947	9.55014e-07	147.95	1	152.277	6.04609e-07	152.28	1	134.247	3.26896e-05	134.25	1	134.676	3.16122e-05	134.68	1	123.883	4.92602e-05	123.88	1	152.973	5.48248e-07
317	O00193	174	O00193	174	O00193	174	Small acidic protein	SMAP	sp|O00193|SMAP_HUMAN Small acidic protein OS=Homo sapiens OX=9606 GN=SMAP PE=1 SV=1	1		1	103.419	0.00608073	103.42	82.899	103.42	-0.2388	NaN	NaN	NaN	NaN	NaN	NaN	NaN	NaN	NaN	NaN	NaN	NaN	0	0	NaN	NaN	1	70.7471	0.0486787	70.747	1	66.5464	0.0794985	66.546	NaN	NaN	NaN	NaN	0	0	NaN
318	O00299	119	O00299	119	O00299	119	Chloride intracellular channel protein 1	CLIC1	sp|O00299|CLIC1_HUMAN Chloride intracellular channel protein 1 OS=Homo sapiens OX=9606 GN=CLIC1 PE=1 SV=4	1		1	59.5697	0.000951214	62.14	47.579	59.57	-1.2149	0	0	NaN	NaN	0	0	NaN	NaN	1	41.5403	0.0693884	41.54	0	0	NaN	NaN	0	0	NaN	NaN	NaN	NaN	NaN	NaN	NaN	NaN	NaN	NaN	NaN	NaN	NaN
319	O00479	82	O00479	82	O00479	82	High mobility group nucleosome-binding domain-containing protein 4	HMGN4	sp|O00479|HMGN4_HUMAN High mobility group nucleosome-binding domain-containing protein 4 OS=Homo sapiens OX=9606 GN=HMGN4 PE=1 SV=3	1		1	188.287	8.71133e-45	188.29	159.38	188.29	0.49037	NaN	NaN	NaN	NaN	0	0	NaN	NaN	NaN	NaN	NaN	NaN	1	84.7175	3.84912e-06	84.718	1	62.2584	0.0015293	62.258	1	95.4009	2.88436e-08	95.401	NaN	NaN	NaN	NaN	NaN	NaN	NaN
320	O14686	2468	O14686	2468	O14686	2468	Histone-lysine N-methyltransferase 2D	KMT2D	sp|O14686|KMT2D_HUMAN Histone-lysine N-methyltransferase 2D OS=Homo sapiens OX=9606 GN=KMT2D PE=1 SV=2	1		1	63.0443	1.10796e-22	136.46	114.99	63.044	0.2238	1	95.429	1.11038e-12	95.429	1	56.5526	6.25852e-06	69.07	1	99.0922	7.93645e-13	99.092	1	115.76	1.39255e-16	115.76	1	81.3567	3.20401e-16	108.71	1	110.977	2.62131e-16	110.98	NaN	NaN	NaN	NaN	NaN	NaN	NaN
321	O14686	2246	O14686	2246	O14686	2246	Histone-lysine N-methyltransferase 2D	KMT2D	sp|O14686|KMT2D_HUMAN Histone-lysine N-methyltransferase 2D OS=Homo sapiens OX=9606 GN=KMT2D PE=1 SV=2	1		1	42.3169	0.0169183	49.929	42.559	42.317	0.30585	0	0	NaN	NaN	1	43.3373	0.0311757	43.337	1	42.3169	0.0377294	42.317	0	0	NaN	NaN	1	49.9289	0.0169183	49.929	0	0	NaN	NaN	NaN	NaN	NaN	NaN	NaN	NaN	NaN
322	O14686	3576	O14686	3576	O14686	3576	Histone-lysine N-methyltransferase 2D	KMT2D	sp|O14686|KMT2D_HUMAN Histone-lysine N-methyltransferase 2D OS=Homo sapiens OX=9606 GN=KMT2D PE=1 SV=2	1		1	78.3345	0.0303344	78.334	26.48	78.334	0.24034	NaN	NaN	NaN	NaN	NaN	NaN	NaN	NaN	NaN	NaN	NaN	NaN	NaN	NaN	NaN	NaN	NaN	NaN	NaN	NaN	0	0	NaN	NaN	NaN	NaN	NaN	NaN	NaN	NaN	NaN
323	O14686	3155	O14686	3155	O14686	3155	Histone-lysine N-methyltransferase 2D	KMT2D	sp|O14686|KMT2D_HUMAN Histone-lysine N-methyltransferase 2D OS=Homo sapiens OX=9606 GN=KMT2D PE=1 SV=2	1		1	84.6016	2.74968e-13	85.467	68.75	84.602	0.89362	1	76.0199	4.03642e-09	76.02	1	72.227	6.38355e-09	72.227	1	81.9221	3.84019e-10	81.922	1	66.7719	2.17572e-06	66.772	1	79.2366	2.04587e-09	79.237	1	85.4666	2.74968e-13	85.467	NaN	NaN	NaN	NaN	NaN	NaN	NaN
324	O14802	23	O14802	23	O14802	23	DNA-directed RNA polymerase III subunit RPC1	POLR3A	sp|O14802|RPC1_HUMAN DNA-directed RNA polymerase III subunit RPC1 OS=Homo sapiens OX=9606 GN=POLR3A PE=1 SV=2	1		1	120.526	1.22943e-08	120.53	107.69	120.53	-1.5049	1	91.812	1.3791e-05	91.812	1	91.207	1.58376e-05	91.207	1	100.112	1.11348e-06	100.11	1	90.7071	1.75289e-05	90.707	1	89.6238	2.11936e-05	89.624	1	109.835	1.81313e-07	109.83	0	0	NaN	NaN	1	100.112	1.11348e-06
325	O14949	33	O14949	33	O14949	33	Cytochrome b-c1 complex subunit 8	UQCRQ	sp|O14949|QCR8_HUMAN Cytochrome b-c1 complex subunit 8 OS=Homo sapiens OX=9606 GN=UQCRQ PE=1 SV=4	1		1	42.4694	0.0114682	44.457	34.229	42.469	-0.093187	NaN	NaN	NaN	NaN	NaN	NaN	NaN	NaN	0	0	NaN	NaN	0	0	NaN	NaN	1	44.4565	0.0114682	44.457	0	0	NaN	NaN	0	0	NaN	NaN	NaN	NaN	NaN
326	O15235	72	O15235	72	O15235	72	28S ribosomal protein S12, mitochondrial	MRPS12	sp|O15235|RT12_HUMAN 28S ribosomal protein S12, mitochondrial OS=Homo sapiens OX=9606 GN=MRPS12 PE=1 SV=1	1		0.929368	11.1919	0.0424735	46.606	10.081	46.606	-0.10365	NaN	NaN	NaN	NaN	NaN	NaN	NaN	NaN	0	0	NaN	NaN	NaN	NaN	NaN	NaN	NaN	NaN	NaN	NaN	0.929368	11.1919	0.0424735	46.606	NaN	NaN	NaN	NaN	0	0	NaN
327	O15347;E7ES08;E7EQU1	165;165;165	O15347	165	O15347	165	High mobility group protein B3	HMGB3	sp|O15347|HMGB3_HUMAN High mobility group protein B3 OS=Homo sapiens OX=9606 GN=HMGB3 PE=1 SV=4;tr|E7ES08|E7ES08_HUMAN High mobility group protein B3 (Fragment) OS=Homo sapiens OX=9606 GN=HMGB3 PE=1 SV=1;tr|E7EQU1|E7EQU1_HUMAN High mobility group protein B	3		1	89.5479	3.30123e-09	126.19	89.769	89.548	0.67555	NaN	NaN	NaN	NaN	NaN	NaN	NaN	NaN	NaN	NaN	NaN	NaN	NaN	NaN	NaN	NaN	NaN	NaN	NaN	NaN	NaN	NaN	NaN	NaN	NaN	NaN	NaN	NaN	NaN	NaN	NaN
328	O15347;E7ES08;E7EQU1	170;170;170	O15347	170	O15347	170	High mobility group protein B3	HMGB3	sp|O15347|HMGB3_HUMAN High mobility group protein B3 OS=Homo sapiens OX=9606 GN=HMGB3 PE=1 SV=4;tr|E7ES08|E7ES08_HUMAN High mobility group protein B3 (Fragment) OS=Homo sapiens OX=9606 GN=HMGB3 PE=1 SV=1;tr|E7EQU1|E7EQU1_HUMAN High mobility group protein B	3		1	89.5479	3.30123e-09	126.19	89.769	89.548	0.67555	NaN	NaN	NaN	NaN	NaN	NaN	NaN	NaN	NaN	NaN	NaN	NaN	NaN	NaN	NaN	NaN	NaN	NaN	NaN	NaN	NaN	NaN	NaN	NaN	NaN	NaN	NaN	NaN	NaN	NaN	NaN
329	O15347;E7ES08;E7EQU1	174;174;174	O15347	174	O15347	174	High mobility group protein B3	HMGB3	sp|O15347|HMGB3_HUMAN High mobility group protein B3 OS=Homo sapiens OX=9606 GN=HMGB3 PE=1 SV=4;tr|E7ES08|E7ES08_HUMAN High mobility group protein B3 (Fragment) OS=Homo sapiens OX=9606 GN=HMGB3 PE=1 SV=1;tr|E7EQU1|E7EQU1_HUMAN High mobility group protein B	3		1	89.5479	3.30123e-09	126.19	89.769	89.548	0.67555	NaN	NaN	NaN	NaN	NaN	NaN	NaN	NaN	NaN	NaN	NaN	NaN	NaN	NaN	NaN	NaN	NaN	NaN	NaN	NaN	NaN	NaN	NaN	NaN	NaN	NaN	NaN	NaN	NaN	NaN	NaN
330	O43390;A0A6Q8PH31;B4DT28;A0A6Q8PEX7;A0A6Q8PH35	126;54;25;25;126	O43390	126	O43390	126	Heterogeneous nuclear ribonucleoprotein R	HNRNPR	sp|O43390|HNRPR_HUMAN Heterogeneous nuclear ribonucleoprotein R OS=Homo sapiens OX=9606 GN=HNRNPR PE=1 SV=1;tr|A0A6Q8PH31|A0A6Q8PH31_HUMAN Heterogeneous nuclear ribonucleoprotein R (Fragment) OS=Homo sapiens OX=9606 GN=HNRNPR PE=4 SV=1;tr|B4DT28|B4DT28_HUM	1		0.999975	46.051	0.00052233	72.321	51.892	65.805	-0.31055	NaN	NaN	NaN	NaN	0.998398	27.9459	0.0778513	40.477	0	0	NaN	NaN	0.999975	46.051	0.00141069	65.805	0.999957	43.7044	0.00145962	65.565	0.999946	42.6838	0.00052233	72.321	0	0	NaN	NaN	0.999963	44.3628	0.00250107
331	O43809	23	O43809	23	O43809	23	Cleavage and polyadenylation specificity factor subunit 5	NUDT21	sp|O43809|CPSF5_HUMAN Cleavage and polyadenylation specificity factor subunit 5 OS=Homo sapiens OX=9606 GN=NUDT21 PE=1 SV=1	1		1	129.819	4.34158e-88	232.17	211.59	129.82	0.50314	0.999996	54.2621	7.63042e-10	85.231	1	51.2675	9.41378e-13	97.384	0.999997	55.9623	5.25734e-08	81.878	1	124.423	1.14419e-55	191.95	1	129.819	3.0006e-64	203.85	1	61.4093	1.23837e-64	208.15	0.999999	59.472	6.90767e-13	100.28	1	88.5961	2.67468e-16
332	O60264	665	O60264	665	O60264	665	SWI/SNF-related matrix-associated actin-dependent regulator of chromatin subfamily A member 5	SMARCA5	sp|O60264|SMCA5_HUMAN SWI/SNF-related matrix-associated actin-dependent regulator of chromatin subfamily A member 5 OS=Homo sapiens OX=9606 GN=SMARCA5 PE=1 SV=1			1	48.7732	0.000798135	48.773	36.34	48.773	-3.1306	NaN	NaN	NaN	NaN	0	0	NaN	NaN	NaN	NaN	NaN	NaN	NaN	NaN	NaN	NaN	NaN	NaN	NaN	NaN	NaN	NaN	NaN	NaN	NaN	NaN	NaN	NaN	NaN	NaN	NaN
333	O60563	492	O60563	492	O60563	492	Cyclin-T1	CCNT1	sp|O60563|CCNT1_HUMAN Cyclin-T1 OS=Homo sapiens OX=9606 GN=CCNT1 PE=1 SV=1	1		1	110.843	4.56266e-11	110.84	89.03	110.84	0.35702	NaN	NaN	NaN	NaN	NaN	NaN	NaN	NaN	NaN	NaN	NaN	NaN	0	0	NaN	NaN	NaN	NaN	NaN	NaN	NaN	NaN	NaN	NaN	NaN	NaN	NaN	NaN	NaN	NaN	NaN
334	O60701	491	O60701	491	O60701	491	UDP-glucose 6-dehydrogenase	UGDH	sp|O60701|UGDH_HUMAN UDP-glucose 6-dehydrogenase OS=Homo sapiens OX=9606 GN=UGDH PE=1 SV=1	1		0.8638	8.02235	0.0246851	50.95	39.035	49.423	0.32106	0.8638	8.02235	0.0284975	49.423	0	0	NaN	NaN	0	0	NaN	NaN	0	0	NaN	NaN	0	0	NaN	NaN	0	0	NaN	NaN	0.844405	7.34556	0.0537652	42.095	0	0	NaN
335	P62807;P57053;O60814;U3KQK0;Q99880;Q99877;Q93079;Q16778;P06899;Q8N257;P23527	16;16;16;16;16;16;16;16;16;16;16	P62807;Q16778	16;16	P62807	16	Histone H2B type 1-C/E/F/G/I;Histone H2B type F-S;Histone H2B type 1-K;Histone H2B;Histone H2B type 1-L;Histone H2B type 1-N;Histone H2B type 1-H;Histone H2B type 2-E;Histone H2B type 1-J;Histone H2B type 3-B;Histone H2B type 1-O	HIST1H2BC;H2BFS;HIST1H2BK;HIST1H2BN;HIST1H2BL;HIST1H2BH;HIST2H2BE;HIST1H2BJ;HIST3H2BB;HIST1H2BO	sp|P62807|H2B1C_HUMAN Histone H2B type 1-C/E/F/G/I OS=Homo sapiens OX=9606 GN=H2BC4 PE=1 SV=4;sp|P57053|H2BFS_HUMAN Histone H2B type F-S OS=Homo sapiens OX=9606 GN=H2BS1 PE=1 SV=2;sp|O60814|H2B1K_HUMAN Histone H2B type 1-K OS=Homo sapiens OX=9606 GN=H2BC12	3;4;5		1	98.6936	6.34553e-64	225.15	101.04	98.694	0.56588	NaN	NaN	NaN	NaN	NaN	NaN	NaN	NaN	NaN	NaN	NaN	NaN	1	66.325	6.52826e-24	170.4	1	74.6784	3.48289e-24	176.18	1	63.8937	3.49506e-18	160.52	NaN	NaN	NaN	NaN	0	0	NaN
336	P62807;P57053;O60814;U3KQK0;Q99880;Q99877;Q93079;Q16778;P06899;Q8N257;P23527	17;17;17;17;17;17;17;17;17;17;17	P62807;Q16778	17;17	P62807	17	Histone H2B type 1-C/E/F/G/I;Histone H2B type F-S;Histone H2B type 1-K;Histone H2B;Histone H2B type 1-L;Histone H2B type 1-N;Histone H2B type 1-H;Histone H2B type 2-E;Histone H2B type 1-J;Histone H2B type 3-B;Histone H2B type 1-O	HIST1H2BC;H2BFS;HIST1H2BK;HIST1H2BN;HIST1H2BL;HIST1H2BH;HIST2H2BE;HIST1H2BJ;HIST3H2BB;HIST1H2BO	sp|P62807|H2B1C_HUMAN Histone H2B type 1-C/E/F/G/I OS=Homo sapiens OX=9606 GN=H2BC4 PE=1 SV=4;sp|P57053|H2BFS_HUMAN Histone H2B type F-S OS=Homo sapiens OX=9606 GN=H2BS1 PE=1 SV=2;sp|O60814|H2B1K_HUMAN Histone H2B type 1-K OS=Homo sapiens OX=9606 GN=H2BC12	2;3;4;5		1	98.6936	6.34553e-64	225.15	101.04	98.694	0.56588	NaN	NaN	NaN	NaN	NaN	NaN	NaN	NaN	NaN	NaN	NaN	NaN	1	66.325	6.52826e-24	170.4	1	74.6784	3.48289e-24	176.18	1	63.8937	3.49506e-18	160.52	NaN	NaN	NaN	NaN	0	0	NaN
337	P62807;P57053;O60814;U3KQK0;Q99880;Q99877;Q93079;Q16778;P06899;Q8N257;P23527	21;21;21;21;21;21;21;21;21;21;21	P62807;Q16778	21;21	P62807	21	Histone H2B type 1-C/E/F/G/I;Histone H2B type F-S;Histone H2B type 1-K;Histone H2B;Histone H2B type 1-L;Histone H2B type 1-N;Histone H2B type 1-H;Histone H2B type 2-E;Histone H2B type 1-J;Histone H2B type 3-B;Histone H2B type 1-O	HIST1H2BC;H2BFS;HIST1H2BK;HIST1H2BN;HIST1H2BL;HIST1H2BH;HIST2H2BE;HIST1H2BJ;HIST3H2BB;HIST1H2BO	sp|P62807|H2B1C_HUMAN Histone H2B type 1-C/E/F/G/I OS=Homo sapiens OX=9606 GN=H2BC4 PE=1 SV=4;sp|P57053|H2BFS_HUMAN Histone H2B type F-S OS=Homo sapiens OX=9606 GN=H2BS1 PE=1 SV=2;sp|O60814|H2B1K_HUMAN Histone H2B type 1-K OS=Homo sapiens OX=9606 GN=H2BC12	2;3;4;5		1	98.6936	6.34553e-64	225.15	101.04	98.694	0.56588	NaN	NaN	NaN	NaN	NaN	NaN	NaN	NaN	NaN	NaN	NaN	NaN	1	66.325	6.52826e-24	170.4	1	74.6784	3.48289e-24	176.18	1	63.8937	3.49506e-18	160.52	NaN	NaN	NaN	NaN	0	0	NaN
338	P62807;P57053;O60814;U3KQK0;Q99880;Q99877;Q93079;Q16778;P06899;Q8N257;P23527;P58876	24;24;24;24;24;24;24;24;24;24;24;24	P62807;Q16778;P58876	24;24;24	P62807	24	Histone H2B type 1-C/E/F/G/I;Histone H2B type F-S;Histone H2B type 1-K;Histone H2B;Histone H2B type 1-L;Histone H2B type 1-N;Histone H2B type 1-H;Histone H2B type 2-E;Histone H2B type 1-J;Histone H2B type 3-B;Histone H2B type 1-O;Histone H2B type 1-D	HIST1H2BC;H2BFS;HIST1H2BK;HIST1H2BN;HIST1H2BL;HIST1H2BH;HIST2H2BE;HIST1H2BJ;HIST3H2BB;HIST1H2BO;HIST1H2BD	sp|P62807|H2B1C_HUMAN Histone H2B type 1-C/E/F/G/I OS=Homo sapiens OX=9606 GN=H2BC4 PE=1 SV=4;sp|P57053|H2BFS_HUMAN Histone H2B type F-S OS=Homo sapiens OX=9606 GN=H2BS1 PE=1 SV=2;sp|O60814|H2B1K_HUMAN Histone H2B type 1-K OS=Homo sapiens OX=9606 GN=H2BC12	3;4;5		1	137.935	1.12062e-58	208.08	84.296	137.93	-0.093334	NaN	NaN	NaN	NaN	NaN	NaN	NaN	NaN	NaN	NaN	NaN	NaN	1	108.564	1.71538e-07	108.56	1	51.0043	1.11814e-05	113.62	1	116.539	6.86395e-08	116.54	NaN	NaN	NaN	NaN	0	0	NaN
339	P62807;P57053;O60814;U3KQK0;Q99880;Q99877;Q93079;Q16778;P06899;Q8N257;P23527	13;13;13;13;13;13;13;13;13;13;13	P62807;Q16778	13;13	P62807	13	Histone H2B type 1-C/E/F/G/I;Histone H2B type F-S;Histone H2B type 1-K;Histone H2B;Histone H2B type 1-L;Histone H2B type 1-N;Histone H2B type 1-H;Histone H2B type 2-E;Histone H2B type 1-J;Histone H2B type 3-B;Histone H2B type 1-O	HIST1H2BC;H2BFS;HIST1H2BK;HIST1H2BN;HIST1H2BL;HIST1H2BH;HIST2H2BE;HIST1H2BJ;HIST3H2BB;HIST1H2BO	sp|P62807|H2B1C_HUMAN Histone H2B type 1-C/E/F/G/I OS=Homo sapiens OX=9606 GN=H2BC4 PE=1 SV=4;sp|P57053|H2BFS_HUMAN Histone H2B type F-S OS=Homo sapiens OX=9606 GN=H2BS1 PE=1 SV=2;sp|O60814|H2B1K_HUMAN Histone H2B type 1-K OS=Homo sapiens OX=9606 GN=H2BC12	3;4;5		1	98.6936	6.34553e-64	225.15	101.04	98.694	0.56588	NaN	NaN	NaN	NaN	NaN	NaN	NaN	NaN	NaN	NaN	NaN	NaN	1	66.325	6.52826e-24	170.4	1	74.6784	3.48289e-24	176.18	1	63.8937	3.49506e-18	160.52	NaN	NaN	NaN	NaN	0	0	NaN
340	P62807;P57053;O60814;U3KQK0;Q99880;Q99877;Q93079;A0A2R8Y619;Q96A08;Q16778;P06899;Q8N257;P23527;P33778;P58876;Q5QNW6;Q99879	109;109;109;109;109;109;109;105;110;109;109;109;109;109;109;109;109	P62807;Q16778;P33778;P58876;Q5QNW6;Q99879	109;109;109;109;109;109	P62807	109	Histone H2B type 1-C/E/F/G/I;Histone H2B type F-S;Histone H2B type 1-K;Histone H2B;Histone H2B type 1-L;Histone H2B type 1-N;Histone H2B type 1-H;Histone H2B type 1-A;Histone H2B type 2-E;Histone H2B type 1-J;Histone H2B type 3-B;Histone H2B type 1-O;Histone H2B type 1-B;Histone H2B type 1-D;Histone H2B type 2-F;Histone H2B type 1-M	HIST1H2BC;H2BFS;HIST1H2BK;HIST1H2BN;HIST1H2BL;HIST1H2BH;HIST1H2BA;HIST2H2BE;HIST1H2BJ;HIST3H2BB;HIST1H2BO;HIST1H2BB;HIST1H2BD;HIST2H2BF;HIST1H2BM	sp|P62807|H2B1C_HUMAN Histone H2B type 1-C/E/F/G/I OS=Homo sapiens OX=9606 GN=H2BC4 PE=1 SV=4;sp|P57053|H2BFS_HUMAN Histone H2B type F-S OS=Homo sapiens OX=9606 GN=H2BS1 PE=1 SV=2;sp|O60814|H2B1K_HUMAN Histone H2B type 1-K OS=Homo sapiens OX=9606 GN=H2BC12	1		1	131.06	1.02594e-44	186.51	163.59	131.06	-0.27721	1	135.018	4.57917e-16	135.02	1	118.757	5.9087e-11	118.76	1	112.338	1.85024e-12	125.53	1	153.808	6.90704e-22	153.81	1	145.294	6.04101e-17	145.29	1	113.987	1.72231e-10	113.99	1	88.1329	4.70799e-16	134.68	1	129.537	9.73937e-13
341	P62807;P57053;O60814;Q16778;P06899	6;6;6;6;6	P62807;Q16778	6;6	P62807	6	Histone H2B type 1-C/E/F/G/I;Histone H2B type F-S;Histone H2B type 1-K;Histone H2B type 2-E;Histone H2B type 1-J	HIST1H2BC;H2BFS;HIST1H2BK;HIST2H2BE;HIST1H2BJ	sp|P62807|H2B1C_HUMAN Histone H2B type 1-C/E/F/G/I OS=Homo sapiens OX=9606 GN=H2BC4 PE=1 SV=4;sp|P57053|H2BFS_HUMAN Histone H2B type F-S OS=Homo sapiens OX=9606 GN=H2BS1 PE=1 SV=2;sp|O60814|H2B1K_HUMAN Histone H2B type 1-K OS=Homo sapiens OX=9606 GN=H2BC12	3;4;5		1	42.2538	6.4432e-05	69.737	69.737	42.254	0.1693	NaN	NaN	NaN	NaN	NaN	NaN	NaN	NaN	NaN	NaN	NaN	NaN	NaN	NaN	NaN	NaN	0	0	NaN	NaN	NaN	NaN	NaN	NaN	NaN	NaN	NaN	NaN	NaN	NaN	NaN
342	P62807;P57053;O60814;U3KQK0;Q99880;Q99877;Q93079;Q16778;P06899;Q8N257;P23527	12;12;12;12;12;12;12;12;12;12;12	P62807;Q16778	12;12	P62807	12	Histone H2B type 1-C/E/F/G/I;Histone H2B type F-S;Histone H2B type 1-K;Histone H2B;Histone H2B type 1-L;Histone H2B type 1-N;Histone H2B type 1-H;Histone H2B type 2-E;Histone H2B type 1-J;Histone H2B type 3-B;Histone H2B type 1-O	HIST1H2BC;H2BFS;HIST1H2BK;HIST1H2BN;HIST1H2BL;HIST1H2BH;HIST2H2BE;HIST1H2BJ;HIST3H2BB;HIST1H2BO	sp|P62807|H2B1C_HUMAN Histone H2B type 1-C/E/F/G/I OS=Homo sapiens OX=9606 GN=H2BC4 PE=1 SV=4;sp|P57053|H2BFS_HUMAN Histone H2B type F-S OS=Homo sapiens OX=9606 GN=H2BS1 PE=1 SV=2;sp|O60814|H2B1K_HUMAN Histone H2B type 1-K OS=Homo sapiens OX=9606 GN=H2BC12	3;4;5		1	98.6936	1.85301e-11	100.45	72.9	98.694	0.56588	NaN	NaN	NaN	NaN	NaN	NaN	NaN	NaN	NaN	NaN	NaN	NaN	1	66.325	9.21154e-06	66.325	1	74.6784	9.01479e-07	74.678	1	63.8937	8.04626e-06	63.894	NaN	NaN	NaN	NaN	NaN	NaN	NaN
343	O75151	720	O75151	720	O75151	720	Lysine-specific demethylase PHF2	PHF2	sp|O75151|PHF2_HUMAN Lysine-specific demethylase PHF2 OS=Homo sapiens OX=9606 GN=PHF2 PE=1 SV=4	1		1	81.3376	0.00118486	93.111	45.913	81.338	0.29459	1	72.6431	0.0146974	72.643	1	71.4507	0.0161152	71.451	1	84.2126	0.00265136	84.213	1	81.3376	0.00435885	81.338	1	81.3376	0.00435885	81.338	1	72.6431	0.0146974	72.643	1	72.6431	0.0146974	72.643	1	72.6431	0.0146974
344	O75369	6	O75369	6	O75369	6	Filamin-B	FLNB	sp|O75369|FLNB_HUMAN Filamin-B OS=Homo sapiens OX=9606 GN=FLNB PE=1 SV=2	1		0.999999	62.7778	0.000433115	69.331	69.331	69.331	-0.95801	NaN	NaN	NaN	NaN	NaN	NaN	NaN	NaN	NaN	NaN	NaN	NaN	0.999954	43.3705	0.00919037	46.89	0.999987	48.8443	0.00256006	55.975	0.999999	62.7778	0.000433115	69.331	NaN	NaN	NaN	NaN	NaN	NaN	NaN
345	O75764;S4R3M9;S4R419	89;84;52	O75764	89	O75764	89	Transcription elongation factor A protein 3	TCEA3	sp|O75764|TCEA3_HUMAN Transcription elongation factor A protein 3 OS=Homo sapiens OX=9606 GN=TCEA3 PE=1 SV=2;tr|S4R3M9|S4R3M9_HUMAN Transcription elongation factor A protein 3 (Fragment) OS=Homo sapiens OX=9606 GN=TCEA3 PE=1 SV=2;tr|S4R419|S4R419_HUMAN Tra	1		0.906798	9.88087	0.000123677	73.166	53.328	60.489	-0.47974	NaN	NaN	NaN	NaN	NaN	NaN	NaN	NaN	NaN	NaN	NaN	NaN	0	0	NaN	NaN	0.906798	9.88087	0.000757876	60.489	0.834902	7.03894	0.0033931	59.862	NaN	NaN	NaN	NaN	NaN	NaN	NaN
346	O75874	243	O75874	243	O75874	243	Isocitrate dehydrogenase [NADP] cytoplasmic	IDH1	sp|O75874|IDHC_HUMAN Isocitrate dehydrogenase [NADP] cytoplasmic OS=Homo sapiens OX=9606 GN=IDH1 PE=1 SV=2			1	47.6659	0.0316849	47.666	35.873	47.666	0.49351	NaN	NaN	NaN	NaN	0	0	NaN	NaN	0	0	NaN	NaN	0	0	NaN	NaN	NaN	NaN	NaN	NaN	0	0	NaN	NaN	0	0	NaN	NaN	0	0	NaN
347	O75937	146	O75937	146	O75937	146	DnaJ homolog subfamily C member 8	DNAJC8	sp|O75937|DNJC8_HUMAN DnaJ homolog subfamily C member 8 OS=Homo sapiens OX=9606 GN=DNAJC8 PE=1 SV=2	1		1	46.5921	0.00888956	55.452	23.39	46.592	-0.7968	1	54.1434	0.0120162	54.143	1	46.5921	0.0300567	46.592	1	46.5921	0.0300567	46.592	1	45.9154	0.0316732	45.915	1	42.5556	0.069693	42.556	1	55.4522	0.00888956	55.452	0	0	NaN	NaN	NaN	NaN	NaN
348	O75940	219	O75940	219	O75940	219	Survival of motor neuron-related-splicing factor 30	SMNDC1	sp|O75940|SPF30_HUMAN Survival of motor neuron-related-splicing factor 30 OS=Homo sapiens OX=9606 GN=SMNDC1 PE=1 SV=1	1		1	43.8232	2.67832e-07	73.688	57.566	43.823	-2.6162	NaN	NaN	NaN	NaN	0	0	NaN	NaN	0	0	NaN	NaN	NaN	NaN	NaN	NaN	1	52.7196	0.00070464	52.72	0	0	NaN	NaN	NaN	NaN	NaN	NaN	NaN	NaN	NaN
349	O75947;F5H608	72;72	O75947	72	O75947	72	ATP synthase subunit d, mitochondrial	ATP5H	sp|O75947|ATP5H_HUMAN ATP synthase subunit d, mitochondrial OS=Homo sapiens OX=9606 GN=ATP5PD PE=1 SV=3;tr|F5H608|F5H608_HUMAN ATP synthase subunit d, mitochondrial OS=Homo sapiens OX=9606 GN=ATP5PD PE=1 SV=2	1		1	85.7306	0.00409762	101.64	47.486	85.731	0.13851	1	76.8267	0.06179	76.827	1	76.8267	0.06179	76.827	1	76.8267	0.06179	76.827	1	65.3052	0.0239908	65.305	1	75.3782	0.0722274	75.378	1	85.7306	0.0169192	85.731	0	0	NaN	NaN	1	101.644	0.00409762
350	O75947	109	O75947	109	O75947	109	ATP synthase subunit d, mitochondrial	ATP5H	sp|O75947|ATP5H_HUMAN ATP synthase subunit d, mitochondrial OS=Homo sapiens OX=9606 GN=ATP5PD PE=1 SV=3	1		1	104.824	5.63331e-05	117.52	102.31	104.82	-0.72849	1	88.1337	0.00152809	88.134	1	86.0142	0.00178682	86.014	1	82.1708	0.00247754	82.171	1	78.6526	0.00500683	78.653	1	103.181	0.000367167	103.18	1	89.5479	0.00135544	89.548	1	94.6162	0.000736731	94.616	1	117.52	5.63331e-05
351	O95696;J3KQ61	516;148	O95696	516	O95696	516	Bromodomain-containing protein 1	BRD1	sp|O95696|BRD1_HUMAN Bromodomain-containing protein 1 OS=Homo sapiens OX=9606 GN=BRD1 PE=1 SV=1;tr|J3KQ61|J3KQ61_HUMAN Bromodomain-containing protein 1 (Fragment) OS=Homo sapiens OX=9606 GN=BRD1 PE=1 SV=1	2		1	76.5334	0.0029975	78.096	63.124	76.533	0.95805	1	66.2625	0.0121575	66.262	1	78.0962	0.0029975	78.096	1	66.2888	0.0128887	66.289	1	68.0687	0.0079766	68.069	0	0	NaN	NaN	1	60.5976	0.0246494	60.598	0	0	NaN	NaN	1	68.0687	0.0079766
352	O95696;J3KQ61	519;151	O95696	519	O95696	519	Bromodomain-containing protein 1	BRD1	sp|O95696|BRD1_HUMAN Bromodomain-containing protein 1 OS=Homo sapiens OX=9606 GN=BRD1 PE=1 SV=1;tr|J3KQ61|J3KQ61_HUMAN Bromodomain-containing protein 1 (Fragment) OS=Homo sapiens OX=9606 GN=BRD1 PE=1 SV=1	2		1	76.5334	0.0029975	78.096	63.124	76.533	0.95805	1	66.2625	0.0121575	66.262	1	78.0962	0.0029975	78.096	1	66.2888	0.0128887	66.289	1	68.0687	0.0079766	68.069	0	0	NaN	NaN	1	60.5976	0.0246494	60.598	0	0	NaN	NaN	1	68.0687	0.0079766
353	O95696	903	O95696	903	O95696	903	Bromodomain-containing protein 1	BRD1	sp|O95696|BRD1_HUMAN Bromodomain-containing protein 1 OS=Homo sapiens OX=9606 GN=BRD1 PE=1 SV=1	1		1	42.0411	0.038921	42.041	28.613	42.041	-0.077089	NaN	NaN	NaN	NaN	NaN	NaN	NaN	NaN	NaN	NaN	NaN	NaN	1	42.0411	0.038921	42.041	NaN	NaN	NaN	NaN	NaN	NaN	NaN	NaN	NaN	NaN	NaN	NaN	NaN	NaN	NaN
354	O95865;A0A140T971;Q5SSV3;Q5SRR8	51;51;51;51	O95865	51	O95865	51	N(G),N(G)-dimethylarginine dimethylaminohydrolase 2	DDAH2	sp|O95865|DDAH2_HUMAN N(G),N(G)-dimethylarginine dimethylaminohydrolase 2 OS=Homo sapiens OX=9606 GN=DDAH2 PE=1 SV=1;tr|A0A140T971|A0A140T971_HUMAN Dimethylargininase (Fragment) OS=Homo sapiens OX=9606 GN=DDAH2 PE=1 SV=1;tr|Q5SSV3|Q5SSV3_HUMAN Dimethylargi	1		1	83.2647	0.00431434	83.265	42.236	83.265	0.69573	1	71.5012	0.0218593	71.501	0	0	NaN	NaN	0	0	NaN	NaN	1	65.2463	0.0577408	65.246	NaN	NaN	NaN	NaN	0	0	NaN	NaN	1	62.5462	0.0189948	62.546	1	72.4847	0.0203126
355	P00338;F5GXY2;F5GYU2	126;126;126	P00338	126	P00338	126	L-lactate dehydrogenase A chain	LDHA	sp|P00338|LDHA_HUMAN L-lactate dehydrogenase A chain OS=Homo sapiens OX=9606 GN=LDHA PE=1 SV=2;tr|F5GXY2|F5GXY2_HUMAN L-lactate dehydrogenase A chain (Fragment) OS=Homo sapiens OX=9606 GN=LDHA PE=1 SV=8;tr|F5GYU2|F5GYU2_HUMAN L-lactate dehydrogenase A chai	1		1	67.385	0.000107378	100.72	85.183	67.385	2.4824	NaN	NaN	NaN	NaN	NaN	NaN	NaN	NaN	NaN	NaN	NaN	NaN	1	90.6531	0.000379685	90.653	NaN	NaN	NaN	NaN	NaN	NaN	NaN	NaN	1	100.722	0.000107378	100.72	NaN	NaN	NaN
356	P00338;F5GXY2;F5GYU2;F5GXH2	81;81;81;81	P00338	81	P00338	81	L-lactate dehydrogenase A chain	LDHA	sp|P00338|LDHA_HUMAN L-lactate dehydrogenase A chain OS=Homo sapiens OX=9606 GN=LDHA PE=1 SV=2;tr|F5GXY2|F5GXY2_HUMAN L-lactate dehydrogenase A chain (Fragment) OS=Homo sapiens OX=9606 GN=LDHA PE=1 SV=8;tr|F5GYU2|F5GYU2_HUMAN L-lactate dehydrogenase A chai	1		1	154.15	5.44449e-23	172.61	144.53	154.15	-0.62296	1	163.464	9.03408e-18	163.46	1	133.42	3.34011e-08	133.42	1	172.612	5.44449e-23	172.61	NaN	NaN	NaN	NaN	1	158.307	6.98836e-15	158.31	1	163.839	8.66289e-18	163.84	1	109.236	3.90958e-05	109.24	1	144.172	5.56691e-11
357	P00367	84	P00367	84	P00367	84	Glutamate dehydrogenase 1, mitochondrial	GLUD1	sp|P00367|DHE3_HUMAN Glutamate dehydrogenase 1, mitochondrial OS=Homo sapiens OX=9606 GN=GLUD1 PE=1 SV=2			1	78.692	0.00783742	89.403	56.798	78.692	-0.4995	0	0	NaN	NaN	0	0	NaN	NaN	1	78.692	0.0312537	78.692	0	0	NaN	NaN	0	0	NaN	NaN	NaN	NaN	NaN	NaN	0	0	NaN	NaN	0	0	NaN
358	P00367;P49448	457;457	P00367	457	P00367	457	Glutamate dehydrogenase 1, mitochondrial;Glutamate dehydrogenase 2, mitochondrial	GLUD1;GLUD2	sp|P00367|DHE3_HUMAN Glutamate dehydrogenase 1, mitochondrial OS=Homo sapiens OX=9606 GN=GLUD1 PE=1 SV=2;sp|P49448|DHE4_HUMAN Glutamate dehydrogenase 2, mitochondrial OS=Homo sapiens OX=9606 GN=GLUD2 PE=1 SV=2	1		1	129.397	2.36303e-06	129.4	94.59	129.4	-0.21001	1	91.9001	0.0170543	91.9	1	89.1423	0.0173163	89.142	1	100.451	0.0200428	100.45	1	113.696	0.00469935	113.7	1	101.643	0.018464	101.64	1	114.602	0.00328236	114.6	NaN	NaN	NaN	NaN	0	0	NaN
359	P00505	296	P00505	296	P00505	296	Aspartate aminotransferase, mitochondrial	GOT2	sp|P00505|AATM_HUMAN Aspartate aminotransferase, mitochondrial OS=Homo sapiens OX=9606 GN=GOT2 PE=1 SV=3	1		0.997409	25.8542	0.0152051	42.647	24.73	42.647	0.42606	0	0	NaN	NaN	NaN	NaN	NaN	NaN	0.997409	25.8542	0.0450198	42.647	0	0	NaN	NaN	0.990628	20.2408	0.0210095	40.493	NaN	NaN	NaN	NaN	NaN	NaN	NaN	NaN	0	0	NaN
360	P00558	323	P00558	323	P00558	323	Phosphoglycerate kinase 1	PGK1	sp|P00558|PGK1_HUMAN Phosphoglycerate kinase 1 OS=Homo sapiens OX=9606 GN=PGK1 PE=1 SV=3	1		1	127.565	0.0285066	127.56	56.652	127.56	-0.037353	NaN	NaN	NaN	NaN	NaN	NaN	NaN	NaN	NaN	NaN	NaN	NaN	NaN	NaN	NaN	NaN	NaN	NaN	NaN	NaN	NaN	NaN	NaN	NaN	NaN	NaN	NaN	NaN	NaN	NaN	NaN
361	P04075;J3KPS3;H3BQN4;H3BU78	230;234;230;147	P04075	230	P04075	230	Fructose-bisphosphate aldolase A;Fructose-bisphosphate aldolase	ALDOA	sp|P04075|ALDOA_HUMAN Fructose-bisphosphate aldolase A OS=Homo sapiens OX=9606 GN=ALDOA PE=1 SV=2;tr|J3KPS3|J3KPS3_HUMAN Fructose-bisphosphate aldolase OS=Homo sapiens OX=9606 GN=ALDOA PE=1 SV=1;tr|H3BQN4|H3BQN4_HUMAN Fructose-bisphosphate aldolase OS=Homo	1		1	48.7591	8.2743e-31	109.97	98.004	48.759	-1.0419	1	46.6785	0.000252225	46.678	1	66.793	6.84609e-08	66.793	1	65.5813	9.8169e-08	65.581	1	61.4174	1.97885e-07	61.417	1	97.441	4.90803e-23	97.441	1	59.3725	4.32112e-13	82.342	1	55.3936	1.05321e-06	55.394	1	48.5792	0.000469839
362	P04075;J3KPS3;H3BQN4;H3BPS8;H3BUH7;H3BR04;H3BU78;H3BMQ8;P09972;A8MVZ9;K7EKH5;C9J8F3;J3KSV6;J3QKP5	147;147;147;201;147;136;92;136;147;147;108;147;147;147	P04075;P09972	147;147	P04075	147	Fructose-bisphosphate aldolase A;Fructose-bisphosphate aldolase;Fructose-bisphosphate aldolase C	ALDOA;ALDOC	sp|P04075|ALDOA_HUMAN Fructose-bisphosphate aldolase A OS=Homo sapiens OX=9606 GN=ALDOA PE=1 SV=2;tr|J3KPS3|J3KPS3_HUMAN Fructose-bisphosphate aldolase OS=Homo sapiens OX=9606 GN=ALDOA PE=1 SV=1;tr|H3BQN4|H3BQN4_HUMAN Fructose-bisphosphate aldolase OS=Homo	1		1	157.343	1.26405e-05	159.04	124.23	157.34	0.1075	1	129.466	0.00133582	129.47	1	122.176	0.00151187	122.18	1	132.084	0.00127258	132.08	1	155.754	6.18011e-05	155.75	1	129.466	0.00133582	129.47	1	157.343	3.80286e-05	157.34	1	159.039	1.26405e-05	159.04	1	159.039	1.26405e-05
363	P04075;J3KPS3;H3BQN4;H3BPS8;H3BUH7	42;42;42;96;42	P04075	42	P04075	42	Fructose-bisphosphate aldolase A;Fructose-bisphosphate aldolase	ALDOA	sp|P04075|ALDOA_HUMAN Fructose-bisphosphate aldolase A OS=Homo sapiens OX=9606 GN=ALDOA PE=1 SV=2;tr|J3KPS3|J3KPS3_HUMAN Fructose-bisphosphate aldolase OS=Homo sapiens OX=9606 GN=ALDOA PE=1 SV=1;tr|H3BQN4|H3BQN4_HUMAN Fructose-bisphosphate aldolase OS=Homo	1		1	110.662	6.13234e-08	122.42	94.408	110.66	-0.31311	1	88.1865	0.000645835	88.187	1	86.3126	0.00080297	86.313	1	86.3126	0.00080297	86.313	1	88.441	0.000624498	88.441	1	84.2893	0.000972626	84.289	0	0	NaN	NaN	1	103.909	1.71266e-05	103.91	1	65.3952	0.0109979
364	P04406;E7EUT5	251;176	P04406	251	P04406	251	Glyceraldehyde-3-phosphate dehydrogenase	GAPDH	sp|P04406|G3P_HUMAN Glyceraldehyde-3-phosphate dehydrogenase OS=Homo sapiens OX=9606 GN=GAPDH PE=1 SV=3;tr|E7EUT5|E7EUT5_HUMAN Glyceraldehyde-3-phosphate dehydrogenase OS=Homo sapiens OX=9606 GN=GAPDH PE=1 SV=1	1		0.499958	0	0.0180752	55.899	40.8	55.899	-1.1758	0	0	NaN	NaN	0	0	NaN	NaN	0	0	NaN	NaN	0	0	NaN	NaN	0	0	NaN	NaN	0	0	NaN	NaN	0	0	NaN	NaN	0.499958	0	0.0180752
365	P04406;E7EUT5	254;179	P04406	254	P04406	254	Glyceraldehyde-3-phosphate dehydrogenase	GAPDH	sp|P04406|G3P_HUMAN Glyceraldehyde-3-phosphate dehydrogenase OS=Homo sapiens OX=9606 GN=GAPDH PE=1 SV=3;tr|E7EUT5|E7EUT5_HUMAN Glyceraldehyde-3-phosphate dehydrogenase OS=Homo sapiens OX=9606 GN=GAPDH PE=1 SV=1	1		0.999442	33.2599	5.79653e-06	105.46	62.377	105.46	0.083102	0	0	NaN	NaN	0.994701	22.8927	0.000114968	97.734	0	0	NaN	NaN	0.686561	3.40628	0.0124446	59.306	0.962984	14.1602	0.00697419	65.295	0.902596	9.67722	0.0144535	57.106	0.854222	7.71363	0.0461476	48.229	0.499958	0	0.0180752
366	P04406;E7EUT5	139;64	P04406	139	P04406	139	Glyceraldehyde-3-phosphate dehydrogenase	GAPDH	sp|P04406|G3P_HUMAN Glyceraldehyde-3-phosphate dehydrogenase OS=Homo sapiens OX=9606 GN=GAPDH PE=1 SV=3;tr|E7EUT5|E7EUT5_HUMAN Glyceraldehyde-3-phosphate dehydrogenase OS=Homo sapiens OX=9606 GN=GAPDH PE=1 SV=1	1		1	72.5692	3.62808e-10	72.569	60.136	72.569	-1.154	NaN	NaN	NaN	NaN	0	0	NaN	NaN	1	54.1411	8.86105e-05	54.141	0	0	NaN	NaN	NaN	NaN	NaN	NaN	0	0	NaN	NaN	1	64.377	5.12439e-07	64.377	0	0	NaN
367	P04406;E7EUT5	194;119	P04406	194	P04406	194	Glyceraldehyde-3-phosphate dehydrogenase	GAPDH	sp|P04406|G3P_HUMAN Glyceraldehyde-3-phosphate dehydrogenase OS=Homo sapiens OX=9606 GN=GAPDH PE=1 SV=3;tr|E7EUT5|E7EUT5_HUMAN Glyceraldehyde-3-phosphate dehydrogenase OS=Homo sapiens OX=9606 GN=GAPDH PE=1 SV=1	1		1	145.172	1.4552e-18	185.6	122.03	145.17	1.5684	1	145.172	5.26735e-06	145.17	1	126.067	4.58179e-05	126.07	1	152.341	5.9943e-07	152.34	1	156.917	2.29044e-07	156.92	1	161.789	2.0041e-09	161.79	1	145.172	5.26735e-06	145.17	1	180.438	1.51945e-13	180.44	1	152.341	5.9943e-07
368	P04406;E7EUT5	263;188	P04406	263	P04406	263	Glyceraldehyde-3-phosphate dehydrogenase	GAPDH	sp|P04406|G3P_HUMAN Glyceraldehyde-3-phosphate dehydrogenase OS=Homo sapiens OX=9606 GN=GAPDH PE=1 SV=3;tr|E7EUT5|E7EUT5_HUMAN Glyceraldehyde-3-phosphate dehydrogenase OS=Homo sapiens OX=9606 GN=GAPDH PE=1 SV=1	1		1	113.622	2.16149e-05	138.66	118.24	113.62	1.0499	1	107.154	0.000318427	107.15	1	64.0402	0.0492493	64.04	1	118.177	0.000103769	118.18	1	94.6917	0.000924266	94.692	1	102.067	0.000529847	102.07	NaN	NaN	NaN	NaN	1	93.1105	0.00118486	93.111	1	102.067	0.000529847
369	P04920	893	P04920	893	P04920	893	Anion exchange protein 2	SLC4A2	sp|P04920|B3A2_HUMAN Anion exchange protein 2 OS=Homo sapiens OX=9606 GN=SLC4A2 PE=1 SV=4	1		1	56.4315	0.0441561	56.432	32.476	56.432	0.37464	0	0	NaN	NaN	0	0	NaN	NaN	NaN	NaN	NaN	NaN	0	0	NaN	NaN	0	0	NaN	NaN	0	0	NaN	NaN	NaN	NaN	NaN	NaN	NaN	NaN	NaN
370	P05141;P12235;P12236	272;272;272	P05141;P12235;P12236	272;272;272	P12236	272	ADP/ATP translocase 2;ADP/ATP translocase 2, N-terminally processed;ADP/ATP translocase 1;ADP/ATP translocase 3;ADP/ATP translocase 3, N-terminally processed	SLC25A5;SLC25A4;SLC25A6	sp|P05141|ADT2_HUMAN ADP/ATP translocase 2 OS=Homo sapiens OX=9606 GN=SLC25A5 PE=1 SV=7;sp|P12235|ADT1_HUMAN ADP/ATP translocase 1 OS=Homo sapiens OX=9606 GN=SLC25A4 PE=1 SV=4;sp|P12236|ADT3_HUMAN ADP/ATP translocase 3 OS=Homo sapiens OX=9606 GN=SLC25A6 PE	1		1	159.793	3.97767e-23	186.78	151.49	159.79	0.58343	1	133.993	1.85526e-07	133.99	1	154.85	1.11668e-09	154.85	1	186.784	3.97767e-23	186.78	1	147.405	2.82269e-09	147.4	1	144.65	3.42515e-08	144.65	1	163.16	7.66118e-13	163.16	1	156.827	6.63607e-10	156.83	1	134.227	1.82204e-07
371	P05141	105	P05141	105	P05141	105	ADP/ATP translocase 2;ADP/ATP translocase 2, N-terminally processed	SLC25A5	sp|P05141|ADT2_HUMAN ADP/ATP translocase 2 OS=Homo sapiens OX=9606 GN=SLC25A5 PE=1 SV=7	1		1	93.5976	0.00782576	93.598	52.573	93.598	0.44922	0	0	NaN	NaN	0	0	NaN	NaN	1	88.4955	0.0137232	88.496	0	0	NaN	NaN	NaN	NaN	NaN	NaN	NaN	NaN	NaN	NaN	0	0	NaN	NaN	0	0	NaN
372	P05141;Q9H0C2;P12235;V9GYG0;P12236	92;104;92;92;92	P05141;P12235;P12236	92;92;92	P12236	92	ADP/ATP translocase 2;ADP/ATP translocase 2, N-terminally processed;ADP/ATP translocase 4;ADP/ATP translocase 4, N-terminally processed;ADP/ATP translocase 1;ADP/ATP translocase 3;ADP/ATP translocase 3, N-terminally processed	SLC25A5;SLC25A31;SLC25A4;SLC25A6	sp|P05141|ADT2_HUMAN ADP/ATP translocase 2 OS=Homo sapiens OX=9606 GN=SLC25A5 PE=1 SV=7;sp|Q9H0C2|ADT4_HUMAN ADP/ATP translocase 4 OS=Homo sapiens OX=9606 GN=SLC25A31 PE=1 SV=1;sp|P12235|ADT1_HUMAN ADP/ATP translocase 1 OS=Homo sapiens OX=9606 GN=SLC25A4 P	1		0.99295	21.4873	7.27599e-05	77.562	66.903	74.816	0.07923	0.99295	21.4873	0.000117411	74.816	0.78369	5.59068	0.000295459	67.646	0.755199	4.89247	0.000494516	64.565	0.992564	21.2544	0.000117411	73.707	0.983299	17.6995	7.27599e-05	77.562	0.948393	12.6428	0.000133534	72.315	NaN	NaN	NaN	NaN	0.990653	20.2527	0.000649587
373	P05204	40	P05204	40	P05204	40	Non-histone chromosomal protein HMG-17	HMGN2	sp|P05204|HMGN2_HUMAN Non-histone chromosomal protein HMG-17 OS=Homo sapiens OX=9606 GN=HMGN2 PE=1 SV=3	1		0.999999	59.7656	8.4299e-05	103.34	66.36	97.734	0.4873	0.999993	51.3817	0.000125501	97.734	0.999952	43.2065	0.00029861	90.05	0.999905	40.2321	0.000517649	77.744	0.999988	49.2162	0.000253404	87.184	0.999998	56.6357	8.4299e-05	103.34	0.999999	58.938	0.000243635	91.937	0.999906	40.2674	0.000974206	75.968	0.999974	45.9012	0.0167259
374	P05387	21	P05387	21	P05387	21	60S acidic ribosomal protein P2	RPLP2	sp|P05387|RLA2_HUMAN 60S acidic ribosomal protein P2 OS=Homo sapiens OX=9606 GN=RPLP2 PE=1 SV=1	1		1	149.943	2.13614e-43	160.27	147.61	149.94	-0.14594	1	147.247	8.4656e-36	147.25	1	121.205	2.08657e-26	128.41	1	145.899	4.9293e-31	145.9	1	142.431	2.28002e-30	142.43	1	141.97	2.51755e-30	141.97	1	134.318	6.46101e-30	134.32	1	109.221	4.87436e-22	109.22	1	157.975	1.18314e-36
375	P05387	24	P05387	24	P05387	24	60S acidic ribosomal protein P2	RPLP2	sp|P05387|RLA2_HUMAN 60S acidic ribosomal protein P2 OS=Homo sapiens OX=9606 GN=RPLP2 PE=1 SV=1	1		0.58643	1.51666	8.87275e-12	84.762	72.281	84.762	-0.17222	0.5	0	0.00743866	48.704	NaN	NaN	NaN	NaN	0	0	NaN	NaN	0.5	0	0.00796122	48.112	0.5	0	0.00994384	45.864	NaN	NaN	NaN	NaN	0	0	NaN	NaN	0	0	NaN
376	P05783	426	P05783	426	P05783	426	Keratin, type I cytoskeletal 18	KRT18	sp|P05783|K1C18_HUMAN Keratin, type I cytoskeletal 18 OS=Homo sapiens OX=9606 GN=KRT18 PE=1 SV=2	1		1	76.2278	0.00674998	76.228	47.066	76.228	-0.21704	NaN	NaN	NaN	NaN	NaN	NaN	NaN	NaN	NaN	NaN	NaN	NaN	NaN	NaN	NaN	NaN	1	76.2278	0.00674998	76.228	NaN	NaN	NaN	NaN	NaN	NaN	NaN	NaN	NaN	NaN	NaN
377	P06493;E5RIU6;A0A087WZZ9;A0A024QZP7	20;20;20;20	P06493	20	P06493	20	Cyclin-dependent kinase 1	CDK1;CDC2	sp|P06493|CDK1_HUMAN Cyclin-dependent kinase 1 OS=Homo sapiens OX=9606 GN=CDK1 PE=1 SV=3;tr|E5RIU6|E5RIU6_HUMAN Cyclin-dependent kinase 1 (Fragment) OS=Homo sapiens OX=9606 GN=CDK1 PE=1 SV=2;tr|A0A087WZZ9|A0A087WZZ9_HUMAN Cyclin-dependent kinase 1 OS=Homo	1		1	81.865	0.00175301	81.865	40.176	81.865	-0.16167	0	0	NaN	NaN	1	79.9739	0.00223848	79.974	1	61.3533	0.0194016	61.353	0	0	NaN	NaN	1	57.3472	0.0263881	57.347	1	61.3533	0.0194016	61.353	0	0	NaN	NaN	0	0	NaN
378	P06493;E5RIU6;A0A087WZZ9;A0A024QZP7	6;6;6;6	P06493	6	P06493	6	Cyclin-dependent kinase 1	CDK1;CDC2	sp|P06493|CDK1_HUMAN Cyclin-dependent kinase 1 OS=Homo sapiens OX=9606 GN=CDK1 PE=1 SV=3;tr|E5RIU6|E5RIU6_HUMAN Cyclin-dependent kinase 1 (Fragment) OS=Homo sapiens OX=9606 GN=CDK1 PE=1 SV=2;tr|A0A087WZZ9|A0A087WZZ9_HUMAN Cyclin-dependent kinase 1 OS=Homo	1		1	93.6488	0.00376706	93.649	51.05	93.649	-0.92544	1	61.7795	0.0404457	61.78	1	64.2973	0.0329509	64.297	1	54.066	0.0792088	54.066	1	72.6431	0.0145631	72.643	1	71.4507	0.0155152	71.451	1	70.9084	0.0159483	70.908	0	0	NaN	NaN	1	72.607	0.0145919
379	P06576;H0YH81;F8W079	124;61;63	P06576	124	P06576	124	ATP synthase subunit beta, mitochondrial;ATP synthase subunit beta	ATP5B	sp|P06576|ATPB_HUMAN ATP synthase subunit beta, mitochondrial OS=Homo sapiens OX=9606 GN=ATP5F1B PE=1 SV=3;tr|H0YH81|H0YH81_HUMAN ATP synthase subunit beta (Fragment) OS=Homo sapiens OX=9606 GN=ATP5F1B PE=1 SV=1;tr|F8W079|F8W079_HUMAN ATP synthase subunit	1		1	73.8192	4.06372e-22	110.75	95.155	101.89	-0.22147	0.999986	48.4371	1.05793e-07	75.064	0.999998	56.8335	1.82343e-11	84.573	0.999991	50.3275	6.33234e-08	78.067	0.999993	51.6943	2.53333e-08	80.752	0.999669	34.805	3.28112e-05	61.222	0.999998	57.4433	6.95025e-12	91.276	0.999675	34.8837	3.16978e-05	61.511	0.999988	49.224	1.79156e-11
380	P06733;A0A2R8Y6G6;K7EM90;A0A2R8YEM5	126;126;126;126	P06733	126	P06733	126	Alpha-enolase;Enolase	ENO1	sp|P06733|ENOA_HUMAN Alpha-enolase OS=Homo sapiens OX=9606 GN=ENO1 PE=1 SV=2;tr|A0A2R8Y6G6|A0A2R8Y6G6_HUMAN 2-phospho-D-glycerate hydro-lyase OS=Homo sapiens OX=9606 GN=ENO1 PE=1 SV=1;tr|K7EM90|K7EM90_HUMAN 2-phospho-D-glycerate hydro-lyase (Fragment) OS=H	1		1	116.372	7.92499e-08	141.48	88.153	116.37	-0.83761	1	117.89	5.10545e-05	117.89	1	108.977	0.000178259	108.98	1	125.16	3.35889e-06	125.16	1	116.305	7.36803e-05	116.3	1	125.817	3.12294e-06	125.82	1	133.134	4.94012e-07	133.13	1	108.977	0.000178259	108.98	1	105.521	0.000284934
381	P06733;A0A2R8Y6G6	420;420	P06733	420	P06733	420	Alpha-enolase	ENO1	sp|P06733|ENOA_HUMAN Alpha-enolase OS=Homo sapiens OX=9606 GN=ENO1 PE=1 SV=2;tr|A0A2R8Y6G6|A0A2R8Y6G6_HUMAN 2-phospho-D-glycerate hydro-lyase OS=Homo sapiens OX=9606 GN=ENO1 PE=1 SV=1	1		1	101.646	0.000183783	131.44	27.876	101.65	0.068711	1	118.177	0.000301921	118.18	1	105.396	0.000679037	105.4	1	118.177	0.000301921	118.18	1	118.177	0.000301921	118.18	1	105.396	0.000679037	105.4	1	105.396	0.000679037	105.4	1	93.1105	0.00183069	93.111	1	118.177	0.000301921
382	P06733;A0A2R8Y6G6	193;193	P06733	193	P06733	193	Alpha-enolase	ENO1	sp|P06733|ENOA_HUMAN Alpha-enolase OS=Homo sapiens OX=9606 GN=ENO1 PE=1 SV=2;tr|A0A2R8Y6G6|A0A2R8Y6G6_HUMAN 2-phospho-D-glycerate hydro-lyase OS=Homo sapiens OX=9606 GN=ENO1 PE=1 SV=1	1		1	54.7838	0.000255593	93.258	61.661	54.784	-0.65222	0	0	NaN	NaN	0	0	NaN	NaN	1	43.8128	0.019584	43.813	0	0	NaN	NaN	1	44.4565	0.0181636	44.457	0	0	NaN	NaN	0	0	NaN	NaN	0	0	NaN
383	P06733;A0A2R8Y6G6;K7EM90;A0A2R8YEM5;A0A2R8Y879	89;89;89;89;89	P06733	89	P06733	89	Alpha-enolase;Enolase	ENO1	sp|P06733|ENOA_HUMAN Alpha-enolase OS=Homo sapiens OX=9606 GN=ENO1 PE=1 SV=2;tr|A0A2R8Y6G6|A0A2R8Y6G6_HUMAN 2-phospho-D-glycerate hydro-lyase OS=Homo sapiens OX=9606 GN=ENO1 PE=1 SV=1;tr|K7EM90|K7EM90_HUMAN 2-phospho-D-glycerate hydro-lyase (Fragment) OS=H	1		0.99999	50.1276	0.0351537	67.153	45.107	67.153	-0.3297	NaN	NaN	NaN	NaN	0	0	NaN	NaN	0	0	NaN	NaN	NaN	NaN	NaN	NaN	NaN	NaN	NaN	NaN	0	0	NaN	NaN	0	0	NaN	NaN	NaN	NaN	NaN
384	P06733;A0A2R8Y6G6	343;343	P06733	343	P06733	343	Alpha-enolase	ENO1	sp|P06733|ENOA_HUMAN Alpha-enolase OS=Homo sapiens OX=9606 GN=ENO1 PE=1 SV=2;tr|A0A2R8Y6G6|A0A2R8Y6G6_HUMAN 2-phospho-D-glycerate hydro-lyase OS=Homo sapiens OX=9606 GN=ENO1 PE=1 SV=1	1		1	131.824	1.08552e-43	159.74	145.43	131.82	-0.82683	1	139.826	1.76482e-30	139.83	1	140.173	1.67757e-30	140.17	1	124.857	3.53675e-26	124.86	1	159.744	1.08552e-43	159.74	1	126.313	2.97313e-26	126.31	1	121.465	4.84973e-26	121.47	1	132.479	5.86259e-27	132.48	1	140.731	1.53753e-30
385	P06733;A0A2R8Y6G6;K7EM90;A0A2R8YEM5;A0A2R8Y879;K7ERS8;A0A2R8Y798;A0A2R8YEG5	5;5;5;5;5;5;5;5	P06733	5	P06733	5	Alpha-enolase;Enolase	ENO1	sp|P06733|ENOA_HUMAN Alpha-enolase OS=Homo sapiens OX=9606 GN=ENO1 PE=1 SV=2;tr|A0A2R8Y6G6|A0A2R8Y6G6_HUMAN 2-phospho-D-glycerate hydro-lyase OS=Homo sapiens OX=9606 GN=ENO1 PE=1 SV=1;tr|K7EM90|K7EM90_HUMAN 2-phospho-D-glycerate hydro-lyase (Fragment) OS=H	1		1	154.35	8.54073e-09	173.88	78.256	154.35	0.36346	1	173.876	8.54073e-09	173.88	1	173.876	8.54073e-09	173.88	1	157.516	0.00019696	157.52	1	173.876	8.54073e-09	173.88	1	173.876	8.54073e-09	173.88	1	173.876	8.54073e-09	173.88	1	173.876	8.54073e-09	173.88	1	157.516	0.00019696
386	P07305	12	P07305	12	P07305	12	Histone H1.0;Histone H1.0, N-terminally processed	H1F0	sp|P07305|H10_HUMAN Histone H1.0 OS=Homo sapiens OX=9606 GN=H1-0 PE=1 SV=3	1		1	78.6552	7.59486e-05	103.22	74.822	78.655	-0.014439	1	73.8853	0.0012555	73.885	1	58.6993	0.0079364	58.699	1	77.379	0.000959297	77.379	1	74.8411	0.00117446	74.841	1	77.379	0.000959297	77.379	1	81.865	0.000578966	81.865	1	74.8411	0.00117446	74.841	1	82.2607	0.000545422
387	Q5JP53;P07437	40;58	Q5JP53	40	Q5JP53	40	Tubulin beta chain	TUBB	tr|Q5JP53|Q5JP53_HUMAN Tubulin beta chain OS=Homo sapiens OX=9606 GN=TUBB PE=1 SV=1;sp|P07437|TBB5_HUMAN Tubulin beta chain OS=Homo sapiens OX=9606 GN=TUBB PE=1 SV=2	1		1	116.539	1.53505e-09	130.01	107.96	116.54	0.9653	0	0	NaN	NaN	0	0	NaN	NaN	1	63.5365	0.00317341	63.537	1	130.006	1.53505e-09	130.01	1	97.9113	2.46277e-06	97.911	1	106.492	7.29612e-07	106.49	0	0	NaN	NaN	0	0	NaN
388	P07737;K7EJ44	126;90	P07737	126	P07737	126	Profilin-1	PFN1	sp|P07737|PROF1_HUMAN Profilin-1 OS=Homo sapiens OX=9606 GN=PFN1 PE=1 SV=2;tr|K7EJ44|K7EJ44_HUMAN Profilin OS=Homo sapiens OX=9606 GN=PFN1 PE=1 SV=1	1		1	201.074	6.2025e-34	211.48	105.12	201.07	-0.50542	NaN	NaN	NaN	NaN	0	0	NaN	NaN	0	0	NaN	NaN	1	141.52	3.58719e-08	141.52	0	0	NaN	NaN	1	185.584	6.67425e-18	185.58	NaN	NaN	NaN	NaN	NaN	NaN	NaN
389	P07900;P08238;Q58FF7	407;399;341	P07900;P08238	407;399	P08238	399	Heat shock protein HSP 90-alpha;Heat shock protein HSP 90-beta;Putative heat shock protein HSP 90-beta-3	HSP90AA1;HSP90AB1;HSP90AB3P	sp|P07900|HS90A_HUMAN Heat shock protein HSP 90-alpha OS=Homo sapiens OX=9606 GN=HSP90AA1 PE=1 SV=5;sp|P08238|HS90B_HUMAN Heat shock protein HSP 90-beta OS=Homo sapiens OX=9606 GN=HSP90AB1 PE=1 SV=4;sp|Q58FF7|H90B3_HUMAN Putative heat shock protein HSP 90-	1		1	110.408	0.000416322	112.84	63.424	110.41	1.9154	1	109.11	0.000496343	109.11	1	97.635	0.00112409	97.635	1	101.253	0.000916647	101.25	1	92.0624	0.00209509	92.062	1	108.743	0.000504218	108.74	1	109.11	0.000496343	109.11	1	109.11	0.000496343	109.11	1	88.3697	0.00302659
390	P07900	576	P07900	576	P07900	576	Heat shock protein HSP 90-alpha	HSP90AA1	sp|P07900|HS90A_HUMAN Heat shock protein HSP 90-alpha OS=Homo sapiens OX=9606 GN=HSP90AA1 PE=1 SV=5	1		1	118.495	0.00790097	118.5	22.95	118.5	0.071111	1	86.6702	0.0555536	86.67	1	80.2187	0.0663001	80.219	1	94.8498	0.0464455	94.85	1	85.6757	0.056661	85.676	1	80.2187	0.0663001	80.219	0	0	NaN	NaN	1	80.2187	0.0663001	80.219	1	86.1356	0.0561489
391	P07919;A0A096LP55	85;85	P07919	85	P07919	85	Cytochrome b-c1 complex subunit 6, mitochondrial;Cytochrome b-c1 complex subunit 6	UQCRH;UQCRHL	sp|P07919|QCR6_HUMAN Cytochrome b-c1 complex subunit 6, mitochondrial OS=Homo sapiens OX=9606 GN=UQCRH PE=1 SV=2;sp|A0A096LP55|QCR6L_HUMAN Cytochrome b-c1 complex subunit 6-like, mitochondrial OS=Homo sapiens OX=9606 GN=UQCRHL PE=3 SV=1	1		1	133.756	5.99555e-18	164.66	143.66	133.76	-0.45394	1	69.8636	2.19012e-17	164.66	1	94.6921	5.67434e-07	121.01	1	69.8461	5.99555e-18	160.86	1	103.221	3.33173e-08	132.86	1	100.037	7.56097e-14	154.24	1	100.037	1.32842e-13	150.09	1	92.5385	5.71669e-05	99.732	1	58.7539	0.000136312
392	P07954	66	P07954	66	P07954	66	Fumarate hydratase, mitochondrial	FH	sp|P07954|FUMH_HUMAN Fumarate hydratase, mitochondrial OS=Homo sapiens OX=9606 GN=FH PE=1 SV=3	1		0.996024	23.9883	0.00269347	43.198	36.352	43.198	-0.41877	NaN	NaN	NaN	NaN	0.996024	23.9883	0.00269347	43.198	NaN	NaN	NaN	NaN	NaN	NaN	NaN	NaN	0.995193	23.1601	0.00499571	42.041	NaN	NaN	NaN	NaN	NaN	NaN	NaN	NaN	NaN	NaN	NaN
393	P07954	292	P07954	292	P07954	292	Fumarate hydratase, mitochondrial	FH	sp|P07954|FUMH_HUMAN Fumarate hydratase, mitochondrial OS=Homo sapiens OX=9606 GN=FH PE=1 SV=3	1		1	78.2638	0.0112246	78.264	14.845	78.264	0.31585	NaN	NaN	NaN	NaN	NaN	NaN	NaN	NaN	NaN	NaN	NaN	NaN	NaN	NaN	NaN	NaN	NaN	NaN	NaN	NaN	NaN	NaN	NaN	NaN	NaN	NaN	NaN	NaN	NaN	NaN	NaN
394	P07996;CON__Q28194	1103;1103	P07996	1103	P07996	1103	Thrombospondin-1	THBS1	sp|P07996|TSP1_HUMAN Thrombospondin-1 OS=Homo sapiens OX=9606 GN=THBS1 PE=1 SV=2	1		1	44.8161	0.00177876	50.966	42.576	44.816	-0.49852	0	0	NaN	NaN	0	0	NaN	NaN	1	44.8161	0.0258604	44.816	0	0	NaN	NaN	0	0	NaN	NaN	0	0	NaN	NaN	0	0	NaN	NaN	0	0	NaN
395	P08238	435	P08238	435	P08238	435	Heat shock protein HSP 90-beta	HSP90AB1	sp|P08238|HS90B_HUMAN Heat shock protein HSP 90-beta OS=Homo sapiens OX=9606 GN=HSP90AB1 PE=1 SV=4	1		1	97.4306	0.000916647	101.25	65.634	97.431	-0.90841	0	0	NaN	NaN	NaN	NaN	NaN	NaN	1	49.7151	0.0670794	49.715	1	57.5984	0.0309886	57.598	0	0	NaN	NaN	0	0	NaN	NaN	NaN	NaN	NaN	NaN	NaN	NaN	NaN
396	P08559;Q5JPU3	321;40	P08559	321	P08559	321	Pyruvate dehydrogenase E1 component subunit alpha, somatic form, mitochondrial	PDHA1	sp|P08559|ODPA_HUMAN Pyruvate dehydrogenase E1 component subunit alpha, somatic form, mitochondrial OS=Homo sapiens OX=9606 GN=PDHA1 PE=1 SV=3;tr|Q5JPU3|Q5JPU3_HUMAN Pyruvate dehydrogenase E1 component subunit alpha, somatic form, mitochondrial OS=Homo sap	1		1	172.421	1.8466e-17	179.57	151.56	176.18	0.20738	1	126.313	2.16864e-09	154.24	1	127.397	3.66593e-09	150.46	1	175.558	1.8466e-17	179.57	1	114.496	3.66593e-09	150.46	1	134.132	2.24692e-07	137.89	1	121.733	5.65112e-07	126.19	1	114.496	3.86294e-09	149.96	1	172.421	2.91378e-17
397	P09429	167	P09429	167	P09429	167	High mobility group protein B1	HMGB1	sp|P09429|HMGB1_HUMAN High mobility group protein B1 OS=Homo sapiens OX=9606 GN=HMGB1 PE=1 SV=3	3;4		0.816966	9.00893	1.98207e-05	74.793	56.428	74.793	-0.65875	NaN	NaN	NaN	NaN	NaN	NaN	NaN	NaN	NaN	NaN	NaN	NaN	NaN	NaN	NaN	NaN	NaN	NaN	NaN	NaN	0	0	NaN	NaN	NaN	NaN	NaN	NaN	NaN	NaN	NaN
398	P09429;B2RPK0	173;173	P09429	173	P09429	173	High mobility group protein B1;Putative high mobility group protein B1-like 1	HMGB1;HMGB1P1	sp|P09429|HMGB1_HUMAN High mobility group protein B1 OS=Homo sapiens OX=9606 GN=HMGB1 PE=1 SV=3;sp|B2RPK0|HGB1A_HUMAN Putative high mobility group protein B1-like 1 OS=Homo sapiens OX=9606 GN=HMGB1P1 PE=5 SV=1	3;4		1	96.0149	0.000163053	100.88	53.681	96.015	0.78547	NaN	NaN	NaN	NaN	NaN	NaN	NaN	NaN	NaN	NaN	NaN	NaN	NaN	NaN	NaN	NaN	NaN	NaN	NaN	NaN	0	0	NaN	NaN	NaN	NaN	NaN	NaN	NaN	NaN	NaN
399	P09429;B2RPK0	177;177	P09429	177	P09429	177	High mobility group protein B1;Putative high mobility group protein B1-like 1	HMGB1;HMGB1P1	sp|P09429|HMGB1_HUMAN High mobility group protein B1 OS=Homo sapiens OX=9606 GN=HMGB1 PE=1 SV=3;sp|B2RPK0|HGB1A_HUMAN Putative high mobility group protein B1-like 1 OS=Homo sapiens OX=9606 GN=HMGB1P1 PE=5 SV=1	3;4		1	96.0149	1.98207e-05	100.88	53.681	96.015	0.78547	NaN	NaN	NaN	NaN	NaN	NaN	NaN	NaN	NaN	NaN	NaN	NaN	NaN	NaN	NaN	NaN	NaN	NaN	NaN	NaN	0	0	NaN	NaN	NaN	NaN	NaN	NaN	NaN	NaN	NaN
400	P09429;B2RPK0	180;180	P09429	180	P09429	180	High mobility group protein B1;Putative high mobility group protein B1-like 1	HMGB1;HMGB1P1	sp|P09429|HMGB1_HUMAN High mobility group protein B1 OS=Homo sapiens OX=9606 GN=HMGB1 PE=1 SV=3;sp|B2RPK0|HGB1A_HUMAN Putative high mobility group protein B1-like 1 OS=Homo sapiens OX=9606 GN=HMGB1P1 PE=5 SV=1	3;4		1	96.0149	1.98207e-05	100.88	53.681	96.015	0.78547	NaN	NaN	NaN	NaN	NaN	NaN	NaN	NaN	NaN	NaN	NaN	NaN	NaN	NaN	NaN	NaN	NaN	NaN	NaN	NaN	0	0	NaN	NaN	NaN	NaN	NaN	NaN	NaN	NaN	NaN
401	P09429;P26583	157;157	P09429;P26583	157;157	P09429	157	High mobility group protein B1;High mobility group protein B2	HMGB1;HMGB2	sp|P09429|HMGB1_HUMAN High mobility group protein B1 OS=Homo sapiens OX=9606 GN=HMGB1 PE=1 SV=3;sp|P26583|HMGB2_HUMAN High mobility group protein B2 OS=Homo sapiens OX=9606 GN=HMGB2 PE=1 SV=2	1		1	66.6213	0.0151118	88.948	66.208	66.621	-4.3341	1	76.0641	0.0358236	76.064	0	0	NaN	NaN	0	0	NaN	NaN	1	56.2581	0.051635	56.258	NaN	NaN	NaN	NaN	0	0	NaN	NaN	0	0	NaN	NaN	0	0	NaN
402	P09622;E9PEX6	143;120	P09622	143	P09622	143	Dihydrolipoyl dehydrogenase, mitochondrial;Dihydrolipoyl dehydrogenase	DLD	sp|P09622|DLDH_HUMAN Dihydrolipoyl dehydrogenase, mitochondrial OS=Homo sapiens OX=9606 GN=DLD PE=1 SV=2;tr|E9PEX6|E9PEX6_HUMAN Dihydrolipoyl dehydrogenase OS=Homo sapiens OX=9606 GN=DLD PE=1 SV=1	1		1	280.488	4.07359e-119	280.49	245.93	280.49	0.41674	1	71.888	1.45129e-57	224.75	1	85.066	6.2921e-119	276.21	1	77.2604	2.34164e-10	135.56	1	67.2753	1.46029e-57	224.68	1	70.5404	3.04805e-47	221.57	1	75.6184	1.8174e-70	240.45	1	74.2155	7.64336e-30	190.53	1	77.3583	4.2871e-23
403	P09622;E9PEX6	267;244	P09622	267	P09622	267	Dihydrolipoyl dehydrogenase, mitochondrial;Dihydrolipoyl dehydrogenase	DLD	sp|P09622|DLDH_HUMAN Dihydrolipoyl dehydrogenase, mitochondrial OS=Homo sapiens OX=9606 GN=DLD PE=1 SV=2;tr|E9PEX6|E9PEX6_HUMAN Dihydrolipoyl dehydrogenase OS=Homo sapiens OX=9606 GN=DLD PE=1 SV=1	1		1	110.612	0.017148	110.61	61.253	110.61	-0.28084	1	97.0676	0.0424028	97.068	1	108.238	0.0193961	108.24	1	110.612	0.017148	110.61	1	107.658	0.02059	107.66	1	110.612	0.017148	110.61	1	107.429	0.0210614	107.43	1	108.238	0.0193961	108.24	1	97.0676	0.0424028
404	P09622;E9PEX6	410;387	P09622	410	P09622	410	Dihydrolipoyl dehydrogenase, mitochondrial;Dihydrolipoyl dehydrogenase	DLD	sp|P09622|DLDH_HUMAN Dihydrolipoyl dehydrogenase, mitochondrial OS=Homo sapiens OX=9606 GN=DLD PE=1 SV=2;tr|E9PEX6|E9PEX6_HUMAN Dihydrolipoyl dehydrogenase OS=Homo sapiens OX=9606 GN=DLD PE=1 SV=1	1		1	93.0578	0.000360933	97.456	77.153	93.058	-0.1268	1	57.1739	0.0266904	57.174	1	97.4563	0.000360933	97.456	NaN	NaN	NaN	NaN	0	0	NaN	NaN	1	70.9771	0.00454797	70.977	1	56.2251	0.0328284	56.225	NaN	NaN	NaN	NaN	NaN	NaN	NaN
405	P09622;E9PEX6	420;397	P09622	420	P09622	420	Dihydrolipoyl dehydrogenase, mitochondrial;Dihydrolipoyl dehydrogenase	DLD	sp|P09622|DLDH_HUMAN Dihydrolipoyl dehydrogenase, mitochondrial OS=Homo sapiens OX=9606 GN=DLD PE=1 SV=2;tr|E9PEX6|E9PEX6_HUMAN Dihydrolipoyl dehydrogenase OS=Homo sapiens OX=9606 GN=DLD PE=1 SV=1	1		1	123.863	1.07652e-05	142.98	114.48	123.86	-0.29143	1	126.313	4.54308e-05	126.31	1	128.348	4.22239e-05	128.35	1	107.205	0.000316295	107.21	1	123.863	4.92915e-05	123.86	1	142.982	1.07652e-05	142.98	1	128.52	4.19525e-05	128.52	1	106.199	0.000358126	106.2	1	121.502	5.30129e-05
406	P0C0S5;A0A494C189	5;5	P0C0S5	5	P0C0S5	5	Histone H2A.Z	H2AFZ	sp|P0C0S5|H2AZ_HUMAN Histone H2A.Z OS=Homo sapiens OX=9606 GN=H2AZ1 PE=1 SV=2;tr|A0A494C189|A0A494C189_HUMAN Histone H2A OS=Homo sapiens OX=9606 GN=H2AZ1 PE=1 SV=1	3;4		1	48.5467	9.34096e-10	119.69	119.69	48.547	-0.36351	1	65.943	5.17184e-07	98.531	1	89.4035	3.12074e-05	89.403	1	85.8373	9.63419e-06	85.837	1	116.511	1.69719e-09	116.51	1	74.7718	1.30151e-07	115.57	1	101.038	9.52016e-08	101.32	1	58.1586	7.52209e-08	107.65	1	67.9304	7.43247e-05
407	P0C0S5;A0A494C189	8;8	P0C0S5	8	P0C0S5	8	Histone H2A.Z	H2AFZ	sp|P0C0S5|H2AZ_HUMAN Histone H2A.Z OS=Homo sapiens OX=9606 GN=H2AZ1 PE=1 SV=2;tr|A0A494C189|A0A494C189_HUMAN Histone H2A OS=Homo sapiens OX=9606 GN=H2AZ1 PE=1 SV=1	2;3;4		1	83.9983	9.34096e-10	119.69	119.69	83.998	0.8297	1	65.943	5.17184e-07	98.531	1	66.6213	2.07446e-06	100.22	1	85.8373	9.63419e-06	85.837	1	93.6488	1.69719e-09	116.51	1	94.3095	1.30151e-07	115.57	1	101.038	9.52016e-08	101.32	1	58.1586	7.52209e-08	107.65	1	67.9304	7.43247e-05
408	P0C0S5;A0A494C189	12;12	P0C0S5	12	P0C0S5	12	Histone H2A.Z	H2AFZ	sp|P0C0S5|H2AZ_HUMAN Histone H2A.Z OS=Homo sapiens OX=9606 GN=H2AZ1 PE=1 SV=2;tr|A0A494C189|A0A494C189_HUMAN Histone H2A OS=Homo sapiens OX=9606 GN=H2AZ1 PE=1 SV=1	2;3;4		1	83.9983	9.34096e-10	119.69	119.69	83.998	0.8297	1	65.943	5.17184e-07	98.531	1	66.6213	2.07446e-06	100.22	1	85.8373	9.63419e-06	85.837	1	93.6488	1.69719e-09	116.51	1	94.3095	1.30151e-07	115.57	1	101.038	9.52016e-08	101.32	1	58.1586	7.52209e-08	107.65	1	67.9304	7.43247e-05
409	P0C0S5;A0A494C189	14;14	P0C0S5	14	P0C0S5	14	Histone H2A.Z	H2AFZ	sp|P0C0S5|H2AZ_HUMAN Histone H2A.Z OS=Homo sapiens OX=9606 GN=H2AZ1 PE=1 SV=2;tr|A0A494C189|A0A494C189_HUMAN Histone H2A OS=Homo sapiens OX=9606 GN=H2AZ1 PE=1 SV=1	3;4		1	48.5467	9.34096e-10	119.69	119.69	48.547	-0.36351	1	65.943	5.17184e-07	98.531	1	90.6734	2.07446e-06	100.22	1	85.8373	9.63419e-06	85.837	1	116.511	1.69719e-09	116.51	1	74.7718	4.14262e-05	75.589	1	101.038	9.52016e-08	101.32	1	58.1586	7.52209e-08	107.65	1	67.9304	0.000105422
410	P0C7T5	2	P0C7T5	2	P0C7T5	2	Ataxin-1-like	ATXN1L	sp|P0C7T5|ATX1L_HUMAN Ataxin-1-like OS=Homo sapiens OX=9606 GN=ATXN1L PE=1 SV=1	1		1	60.5898	0.0316964	70.919	38.078	60.59	-1.8542	NaN	NaN	NaN	NaN	NaN	NaN	NaN	NaN	NaN	NaN	NaN	NaN	NaN	NaN	NaN	NaN	NaN	NaN	NaN	NaN	NaN	NaN	NaN	NaN	NaN	NaN	NaN	NaN	NaN	NaN	NaN
411	P16403;P10412;P16402;Q02539;P16401	90;90;91;93;93	P16403	90	P16403	90	Histone H1.2;Histone H1.4;Histone H1.3;Histone H1.1;Histone H1.5	HIST1H1C;HIST1H1E;HIST1H1D;HIST1H1A;HIST1H1B	sp|P16403|H12_HUMAN Histone H1.2 OS=Homo sapiens OX=9606 GN=H1-2 PE=1 SV=2;sp|P10412|H14_HUMAN Histone H1.4 OS=Homo sapiens OX=9606 GN=H1-4 PE=1 SV=2;sp|P16402|H13_HUMAN Histone H1.3 OS=Homo sapiens OX=9606 GN=H1-3 PE=1 SV=2;sp|Q02539|H11_HUMAN Histone H1.	1		1	83.3966	0.000370598	103.08	72.471	83.397	1.9542	1	90.0503	0.00129411	90.05	1	70.9771	0.0105247	70.977	1	93.0956	0.000922353	93.096	0	0	NaN	NaN	1	78.6552	0.00500493	78.655	1	103.083	0.000370598	103.08	0	0	NaN	NaN	1	84.6583	0.00195235
412	P10599	39	P10599	39	P10599	39	Thioredoxin	TXN	sp|P10599|THIO_HUMAN Thioredoxin OS=Homo sapiens OX=9606 GN=TXN PE=1 SV=3	1		1	105.397	4.88858e-10	148.18	117.05	105.4	-0.16168	1	112.748	1.64546e-06	112.75	1	108.667	3.42901e-05	109.16	1	106.291	8.09257e-07	122.33	1	106.4	2.49851e-05	112.5	1	82.9999	6.4806e-08	135.86	1	115.781	3.04368e-05	116.23	1	107.4	2.65812e-05	111.93	1	107.4	2.4111e-06
413	P10599	94	P10599	94	P10599	94	Thioredoxin	TXN	sp|P10599|THIO_HUMAN Thioredoxin OS=Homo sapiens OX=9606 GN=TXN PE=1 SV=3	1		1	147.754	1.18746e-09	166.19	124.74	147.75	0.29159	1	109.419	0.000252586	109.42	1	114.968	0.000158294	114.97	1	134.676	3.16122e-05	134.68	1	144.77	6.27604e-06	144.77	1	147.754	9.70634e-07	147.75	1	125.48	4.67441e-05	125.48	1	140.164	1.78374e-05	140.16	1	152.973	5.48248e-07
414	P11142;E9PKE3;E9PN89;A8K7Q2	246;227;186;10	P11142	246	P11142	246	Heat shock cognate 71 kDa protein	HSPA8	sp|P11142|HSP7C_HUMAN Heat shock cognate 71 kDa protein OS=Homo sapiens OX=9606 GN=HSPA8 PE=1 SV=1;tr|E9PKE3|E9PKE3_HUMAN Heat shock cognate 71 kDa protein OS=Homo sapiens OX=9606 GN=HSPA8 PE=1 SV=1;tr|E9PN89|E9PN89_HUMAN Heat shock cognate 71 kDa protein	1		1	44.3093	0.000190949	88.596	70.931	44.309	-1.7815	1	61.4352	0.0144142	61.435	1	75.294	0.00470302	75.294	1	68.5357	0.00555736	68.536	1	84.687	0.000583332	84.687	1	75.4158	0.00258446	75.416	1	51.9785	0.00198479	77.64	1	71.5551	0.00362517	71.555	1	53.2374	0.000437278
415	P11142;E9PKE3;E9PNE6;E9PLF4;E9PQQ4;E9PQK7;E9PK54;E9PPY6;E9PN25	71;71;71;71;71;71;71;71;71	P11142	71	P11142	71	Heat shock cognate 71 kDa protein	HSPA8	sp|P11142|HSP7C_HUMAN Heat shock cognate 71 kDa protein OS=Homo sapiens OX=9606 GN=HSPA8 PE=1 SV=1;tr|E9PKE3|E9PKE3_HUMAN Heat shock cognate 71 kDa protein OS=Homo sapiens OX=9606 GN=HSPA8 PE=1 SV=1;tr|E9PNE6|E9PNE6_HUMAN Heat shock cognate 71 kDa protein	1		1	71.08	3.52239e-12	138.94	115.56	71.08	-0.27714	0	0	NaN	NaN	0	0	NaN	NaN	0	0	NaN	NaN	0	0	NaN	NaN	0	0	NaN	NaN	NaN	NaN	NaN	NaN	0	0	NaN	NaN	0	0	NaN
416	P11387;A0A7P0T9R7	148;148	P11387	148	P11387	148	DNA topoisomerase 1	TOP1	sp|P11387|TOP1_HUMAN DNA topoisomerase 1 OS=Homo sapiens OX=9606 GN=TOP1 PE=1 SV=2;tr|A0A7P0T9R7|A0A7P0T9R7_HUMAN DNA topoisomerase 1 OS=Homo sapiens OX=9606 GN=TOP1 PE=4 SV=1	1		1	90.6291	0.00245664	90.629	90.629	90.629	0.28633	1	76.8267	0.0134845	76.827	1	67.5628	0.040488	67.563	1	77.6774	0.0121468	77.677	1	85.7306	0.0036923	85.731	1	67.5628	0.040488	67.563	1	75.3782	0.0157623	75.378	0	0	NaN	NaN	1	90.6291	0.00245664
417	P12236	105	P12236	105	P12236	105	ADP/ATP translocase 3;ADP/ATP translocase 3, N-terminally processed	SLC25A6	sp|P12236|ADT3_HUMAN ADP/ATP translocase 3 OS=Homo sapiens OX=9606 GN=SLC25A6 PE=1 SV=4	1		1	108.372	4.98485e-10	131.66	111.08	108.37	-1.3723	1	131.664	4.98485e-10	131.66	1	110.985	1.63133e-07	110.98	1	122.966	2.35766e-09	122.97	1	81.3106	7.99717e-05	81.311	1	97.2728	1.42935e-06	97.273	1	95.9813	1.57305e-06	95.981	1	80.7059	0.00166189	80.706	1	92.457	1.16091e-05
418	P12277;H0YJG0;H0YJK0	307;105;58	P12277	307	P12277	307	Creatine kinase B-type	CKB	sp|P12277|KCRB_HUMAN Creatine kinase B-type OS=Homo sapiens OX=9606 GN=CKB PE=1 SV=1;tr|H0YJG0|H0YJG0_HUMAN Creatine kinase (Fragment) OS=Homo sapiens OX=9606 GN=CKB PE=1 SV=1;tr|H0YJK0|H0YJK0_HUMAN Creatine kinase (Fragment) OS=Homo sapiens OX=9606 GN=CKB	1		1	75.3782	0.0304863	75.378	47.496	75.378	-0.80975	0	0	NaN	NaN	NaN	NaN	NaN	NaN	NaN	NaN	NaN	NaN	NaN	NaN	NaN	NaN	NaN	NaN	NaN	NaN	NaN	NaN	NaN	NaN	NaN	NaN	NaN	NaN	NaN	NaN	NaN
419	P12277;H0YJG0;H0YJK0	267;65;18	P12277	267	P12277	267	Creatine kinase B-type	CKB	sp|P12277|KCRB_HUMAN Creatine kinase B-type OS=Homo sapiens OX=9606 GN=CKB PE=1 SV=1;tr|H0YJG0|H0YJG0_HUMAN Creatine kinase (Fragment) OS=Homo sapiens OX=9606 GN=CKB PE=1 SV=1;tr|H0YJK0|H0YJK0_HUMAN Creatine kinase (Fragment) OS=Homo sapiens OX=9606 GN=CKB	1		1	58.3613	3.36911e-10	70.451	59.347	58.361	2.9176	NaN	NaN	NaN	NaN	0	0	NaN	NaN	0	0	NaN	NaN	0	0	NaN	NaN	0	0	NaN	NaN	0	0	NaN	NaN	1	51.8437	0.000125332	51.844	1	70.4512	3.36911e-10
420	P12277;G3V4N7	196;196	P12277	196	P12277	196	Creatine kinase B-type	CKB	sp|P12277|KCRB_HUMAN Creatine kinase B-type OS=Homo sapiens OX=9606 GN=CKB PE=1 SV=1;tr|G3V4N7|G3V4N7_HUMAN Creatine kinase (Fragment) OS=Homo sapiens OX=9606 GN=CKB PE=1 SV=1	1		1	45.6847	1.916e-05	49.453	40.152	45.685	-1.905	1	49.4529	1.916e-05	49.453	0	0	NaN	NaN	0	0	NaN	NaN	0	0	NaN	NaN	0	0	NaN	NaN	0	0	NaN	NaN	1	45.6847	5.98639e-05	45.685	0	0	NaN
421	P12956;B1AHC9	468;418	P12956	468	P12956	468	X-ray repair cross-complementing protein 6	XRCC6	sp|P12956|XRCC6_HUMAN X-ray repair cross-complementing protein 6 OS=Homo sapiens OX=9606 GN=XRCC6 PE=1 SV=2;tr|B1AHC9|B1AHC9_HUMAN ATP-dependent DNA helicase 2 subunit 1 OS=Homo sapiens OX=9606 GN=XRCC6 PE=1 SV=1	1		1	74.4385	0.0398587	74.439	9.6353	74.439	-0.3394	NaN	NaN	NaN	NaN	NaN	NaN	NaN	NaN	NaN	NaN	NaN	NaN	NaN	NaN	NaN	NaN	1	70.7155	0.0581851	70.716	NaN	NaN	NaN	NaN	NaN	NaN	NaN	NaN	NaN	NaN	NaN
422	P13639	272	P13639	272	P13639	272	Elongation factor 2	EEF2	sp|P13639|EF2_HUMAN Elongation factor 2 OS=Homo sapiens OX=9606 GN=EEF2 PE=1 SV=4	1		1	76.2278	0.0104348	76.228	62.85	76.228	-0.64173	0	0	NaN	NaN	0	0	NaN	NaN	1	70.9771	0.0166784	70.977	0	0	NaN	NaN	NaN	NaN	NaN	NaN	NaN	NaN	NaN	NaN	NaN	NaN	NaN	NaN	0	0	NaN
423	P17987;E7ERF2;F5H282;E7EQR6;F5GZ03	400;400;176;245;198	P17987	400	P17987	400	T-complex protein 1 subunit alpha	TCP1	sp|P17987|TCPA_HUMAN T-complex protein 1 subunit alpha OS=Homo sapiens OX=9606 GN=TCP1 PE=1 SV=1;tr|E7ERF2|E7ERF2_HUMAN CCT-alpha OS=Homo sapiens OX=9606 GN=TCP1 PE=1 SV=1;tr|F5H282|F5H282_HUMAN T-complex protein 1 subunit alpha OS=Homo sapiens OX=9606 GN=	1		1	203.348	7.95862e-35	222.42	139.42	203.35	0.25723	1	91.5493	7.46999e-19	196.88	1	97.5967	2.90299e-25	203.35	1	91.6557	7.46999e-19	196.88	1	123.112	7.95862e-35	222.42	1	191.849	3.38754e-18	191.85	1	107.555	2.97737e-10	172.23	1	179.509	8.25474e-13	179.51	1	99.3405	6.37284e-18
424	P18859	99	P18859	99	P18859	99	ATP synthase-coupling factor 6, mitochondrial	ATP5J	sp|P18859|ATP5J_HUMAN ATP synthase-coupling factor 6, mitochondrial OS=Homo sapiens OX=9606 GN=ATP5PF PE=1 SV=1	1		0.999895	39.7915	0.0264713	59.418	45.755	54.471	0.50465	NaN	NaN	NaN	NaN	0.999885	39.3873	0.0264713	59.418	0	0	NaN	NaN	NaN	NaN	NaN	NaN	NaN	NaN	NaN	NaN	NaN	NaN	NaN	NaN	0	0	NaN	NaN	0	0	NaN
425	P18859;A8MUH2	46;46	P18859	46	P18859	46	ATP synthase-coupling factor 6, mitochondrial	ATP5J	sp|P18859|ATP5J_HUMAN ATP synthase-coupling factor 6, mitochondrial OS=Homo sapiens OX=9606 GN=ATP5PF PE=1 SV=1;tr|A8MUH2|A8MUH2_HUMAN ATP synthase-coupling factor 6, mitochondrial OS=Homo sapiens OX=9606 GN=ATP5PF PE=1 SV=1	1		1	110.612	0.00952156	110.61	49.824	110.61	0.2802	NaN	NaN	NaN	NaN	1	94.4072	0.0179306	94.407	0	0	NaN	NaN	0	0	NaN	NaN	1	105.2	0.0545264	105.2	0	0	NaN	NaN	0	0	NaN	NaN	0	0	NaN
426	P20962	92	P20962	92	P20962	92	Parathymosin	PTMS	sp|P20962|PTMS_HUMAN Parathymosin OS=Homo sapiens OX=9606 GN=PTMS PE=1 SV=2	1		1	112.748	0.000570214	112.75	91.878	112.75	-0.5997	NaN	NaN	NaN	NaN	NaN	NaN	NaN	NaN	NaN	NaN	NaN	NaN	NaN	NaN	NaN	NaN	1	71.3491	0.0470017	71.349	0	0	NaN	NaN	NaN	NaN	NaN	NaN	NaN	NaN	NaN
427	P20962;F5GXR3	15;15	P20962	15	P20962	15	Parathymosin	PTMS	sp|P20962|PTMS_HUMAN Parathymosin OS=Homo sapiens OX=9606 GN=PTMS PE=1 SV=2;tr|F5GXR3|F5GXR3_HUMAN Parathymosin OS=Homo sapiens OX=9606 GN=PTMS PE=1 SV=1	1		1	95.0183	1.20853e-46	214.26	138.04	95.018	-0.33257	1	110.51	2.65132e-23	179.19	1	97.9113	1.20853e-46	214.26	1	88.1865	1.02683e-29	187.85	1	107.847	1.16345e-29	186.46	1	142.104	9.18134e-30	188.96	1	113.253	7.63887e-30	190.53	1	58.0713	4.67692e-23	174.42	1	69.4507	2.65132e-23
428	P21291;E9PND2;E9PP21	137;100;104	P21291	137	P21291	137	Cysteine and glycine-rich protein 1	CSRP1	sp|P21291|CSRP1_HUMAN Cysteine and glycine-rich protein 1 OS=Homo sapiens OX=9606 GN=CSRP1 PE=1 SV=3;tr|E9PND2|E9PND2_HUMAN Cysteine and glycine-rich protein 1 (Fragment) OS=Homo sapiens OX=9606 GN=CSRP1 PE=1 SV=1;tr|E9PP21|E9PP21_HUMAN Cysteine and glycin	1		1	57.8586	0.0028199	67.726	52.575	57.859	1.4455	NaN	NaN	NaN	NaN	NaN	NaN	NaN	NaN	NaN	NaN	NaN	NaN	NaN	NaN	NaN	NaN	NaN	NaN	NaN	NaN	1	67.7257	0.0028199	67.726	NaN	NaN	NaN	NaN	NaN	NaN	NaN
429	P21796	224	P21796	224	P21796	224	Voltage-dependent anion-selective channel protein 1	VDAC1	sp|P21796|VDAC1_HUMAN Voltage-dependent anion-selective channel protein 1 OS=Homo sapiens OX=9606 GN=VDAC1 PE=1 SV=2	1		1	114.868	9.45627e-13	123.28	105.2	114.87	0.02643	1	83.047	1.80179e-06	83.047	1	110.293	1.04914e-10	110.29	1	86.2877	1.3322e-06	86.288	1	54.3685	6.95356e-11	113.99	1	46.6633	7.02392e-09	100.19	1	68.8199	9.45627e-13	123.28	1	60.4481	0.00114293	60.448	1	110.293	1.04914e-10
430	P21796;C9JI87	61;61	P21796	61	P21796	61	Voltage-dependent anion-selective channel protein 1	VDAC1	sp|P21796|VDAC1_HUMAN Voltage-dependent anion-selective channel protein 1 OS=Homo sapiens OX=9606 GN=VDAC1 PE=1 SV=2;tr|C9JI87|C9JI87_HUMAN Voltage-dependent anion-selective channel protein 1 (Fragment) OS=Homo sapiens OX=9606 GN=VDAC1 PE=1 SV=6	1		1	186.248	1.96511e-16	186.25	133.08	186.25	0.98627	0	0	NaN	NaN	NaN	NaN	NaN	NaN	0	0	NaN	NaN	NaN	NaN	NaN	NaN	NaN	NaN	NaN	NaN	NaN	NaN	NaN	NaN	0	0	NaN	NaN	0	0	NaN
431	P22102;C9JBJ1;C9JTV6;F8WD69;H7C366	156;156;156;156;35	P22102	156	P22102	156	Trifunctional purine biosynthetic protein adenosine-3;Phosphoribosylamine--glycine ligase;Phosphoribosylformylglycinamidine cyclo-ligase;Phosphoribosylglycinamide formyltransferase	GART	sp|P22102|PUR2_HUMAN Trifunctional purine biosynthetic protein adenosine-3 OS=Homo sapiens OX=9606 GN=GART PE=1 SV=1;tr|C9JBJ1|C9JBJ1_HUMAN Trifunctional purine biosynthetic protein adenosine-3 (Fragment) OS=Homo sapiens OX=9606 GN=GART PE=1 SV=8;tr|C9JTV6	1		1	65.7195	0.000263313	93.096	52.709	65.719	0.44394	1	76.1427	0.00213649	76.143	1	77.379	0.00187176	77.379	1	93.0956	0.000263313	93.096	1	77.379	0.00187176	77.379	1	73.8411	0.00262936	73.841	1	81.865	0.000911122	81.865	1	72.0057	0.0030224	72.006	1	68.5253	0.00484902
432	P23246	704	P23246	704	P23246	704	Splicing factor, proline- and glutamine-rich	SFPQ	sp|P23246|SFPQ_HUMAN Splicing factor, proline- and glutamine-rich OS=Homo sapiens OX=9606 GN=SFPQ PE=1 SV=2	1		0.998213	27.47	5.10962e-71	251.3	206.96	251.3	-0.15964	0.924091	10.8542	1.37895e-05	144.09	0	0	NaN	NaN	0.928523	11.1363	0.0404336	68.735	0.996659	24.7469	1.70059e-18	189.7	0.934672	11.5556	2.23463e-18	187	0.93044	11.2633	8.98053e-05	122.13	NaN	NaN	NaN	NaN	0.932034	11.3714	0.0124596
433	P23246	421	P23246	421	P23246	421	Splicing factor, proline- and glutamine-rich	SFPQ	sp|P23246|SFPQ_HUMAN Splicing factor, proline- and glutamine-rich OS=Homo sapiens OX=9606 GN=SFPQ PE=1 SV=2	1		1	105.396	0.000140088	111.65	72.347	105.4	0.66651	1	99.6529	0.00049116	99.653	1	105.396	0.0002893	105.4	1	105.396	0.0002893	105.4	1	99.6529	0.00049116	99.653	1	88.4955	0.00148392	88.496	1	95.5732	0.000634547	95.573	1	87.9133	0.00155499	87.913	1	93.1105	0.000920534
434	P23246	217	P23246	217	P23246	217	Splicing factor, proline- and glutamine-rich	SFPQ	sp|P23246|SFPQ_HUMAN Splicing factor, proline- and glutamine-rich OS=Homo sapiens OX=9606 GN=SFPQ PE=1 SV=2	1		0.999971	45.3123	0.000453949	48.5	40.696	48.5	0.35572	NaN	NaN	NaN	NaN	NaN	NaN	NaN	NaN	NaN	NaN	NaN	NaN	NaN	NaN	NaN	NaN	NaN	NaN	NaN	NaN	NaN	NaN	NaN	NaN	0	0	NaN	NaN	0	0	NaN
435	P23528;E9PP50;E9PK25;G3V1A4;E9PQB7;E9PS23;E9PLJ3	44;44;82;27;27;44;27	P23528	44	P23528	44	Cofilin-1	CFL1	sp|P23528|COF1_HUMAN Cofilin-1 OS=Homo sapiens OX=9606 GN=CFL1 PE=1 SV=3;tr|E9PP50|E9PP50_HUMAN Cofilin, non-muscle isoform (Fragment) OS=Homo sapiens OX=9606 GN=CFL1 PE=1 SV=8;tr|E9PK25|E9PK25_HUMAN Cofilin, non-muscle isoform OS=Homo sapiens OX=9606 GN=C	1		1	73.0666	0.0119706	82.749	63.478	73.067	2.4557	1	71.3491	0.0743982	71.349	NaN	NaN	NaN	NaN	NaN	NaN	NaN	NaN	0	0	NaN	NaN	NaN	NaN	NaN	NaN	NaN	NaN	NaN	NaN	NaN	NaN	NaN	NaN	1	51.9267	0.0624328
436	P23528;E9PP50;E9PK25;G3V1A4	144;144;182;127	P23528	144	P23528	144	Cofilin-1	CFL1	sp|P23528|COF1_HUMAN Cofilin-1 OS=Homo sapiens OX=9606 GN=CFL1 PE=1 SV=3;tr|E9PP50|E9PP50_HUMAN Cofilin, non-muscle isoform (Fragment) OS=Homo sapiens OX=9606 GN=CFL1 PE=1 SV=8;tr|E9PK25|E9PK25_HUMAN Cofilin, non-muscle isoform OS=Homo sapiens OX=9606 GN=C	1		1	180.182	9.55048e-30	188.59	133.02	180.18	0.27037	1	82.5294	0.000142135	84.658	1	101.954	9.67373e-05	101.95	1	74.9664	2.97082e-05	112.15	1	119.386	6.36669e-06	119.39	1	88.7681	8.67963e-05	91.855	1	140.315	1.35588e-10	140.31	1	86.2142	0.000109291	86.214	1	101.929	9.69575e-05
437	P23528;E9PP50;E9PK25;Q9Y281;E9PS23;F8WDN3	19;19;57;19;19;19	P23528	19	P23528	19	Cofilin-1;Cofilin-2	CFL1;CFL2	sp|P23528|COF1_HUMAN Cofilin-1 OS=Homo sapiens OX=9606 GN=CFL1 PE=1 SV=3;tr|E9PP50|E9PP50_HUMAN Cofilin, non-muscle isoform (Fragment) OS=Homo sapiens OX=9606 GN=CFL1 PE=1 SV=8;tr|E9PK25|E9PK25_HUMAN Cofilin, non-muscle isoform OS=Homo sapiens OX=9606 GN=C	1		1	144.833	2.55777e-05	160.91	100.13	144.83	-0.15698	1	144.833	0.00205509	144.83	1	160.914	2.55777e-05	160.91	1	141.782	0.00291505	141.78	1	129.397	0.00590445	129.4	1	129.397	0.00590445	129.4	1	160.914	2.55777e-05	160.91	1	126.667	0.00637605	126.67	1	101.643	0.0329788
438	P24752;A0A5F9ZHL1;A0A5F9ZHJ7;A0A5F9ZHD4;A0A5F9ZI66;A0A5F9ZHJ0;A0A5F9ZHH9;H0YEL7	190;190;190;69;85;100;190;126	P24752	190	P24752	190	Acetyl-CoA acetyltransferase, mitochondrial	ACAT1	sp|P24752|THIL_HUMAN Acetyl-CoA acetyltransferase, mitochondrial OS=Homo sapiens OX=9606 GN=ACAT1 PE=1 SV=1;tr|A0A5F9ZHL1|A0A5F9ZHL1_HUMAN Acetyl-CoA acetyltransferase, mitochondrial OS=Homo sapiens OX=9606 GN=ACAT1 PE=1 SV=1;tr|A0A5F9ZHJ7|A0A5F9ZHJ7_HUMAN	1		1	52.7196	8.22033e-37	166.3	148.24	52.72	0.30481	1	49.627	5.86911e-14	104.06	1	110.665	4.34812e-17	110.67	1	59.8981	1.89528e-23	135.81	1	57.1357	1.99057e-23	135.26	1	51.2109	2.19197e-17	115.88	1	44.0536	5.06784e-14	104.63	1	132.015	3.24275e-20	132.01	1	72.4959	3.57399e-29
439	P24752;A0A5F9ZHL1;A0A5F9ZHJ7;A0A5F9ZHD4;A0A5F9ZI66;A0A5F9ZHJ0;A0A5F9ZHH9;H0YEL7	174;174;174;53;69;84;174;110	P24752	174	P24752	174	Acetyl-CoA acetyltransferase, mitochondrial	ACAT1	sp|P24752|THIL_HUMAN Acetyl-CoA acetyltransferase, mitochondrial OS=Homo sapiens OX=9606 GN=ACAT1 PE=1 SV=1;tr|A0A5F9ZHL1|A0A5F9ZHL1_HUMAN Acetyl-CoA acetyltransferase, mitochondrial OS=Homo sapiens OX=9606 GN=ACAT1 PE=1 SV=1;tr|A0A5F9ZHJ7|A0A5F9ZHJ7_HUMAN	1		1	68.8092	0.000436313	77.185	42.43	68.809	1.1654	1	56.9514	0.00558031	56.951	1	71.2408	0.000825817	71.241	1	71.2408	0.000825817	71.241	1	71.2408	0.000825817	71.241	1	70.0893	0.00090128	70.089	1	77.1846	0.000436313	77.185	1	62.1402	0.00368377	62.14	1	70.6216	0.000866393
440	P24752;A0A5F9ZHL1;A0A5F9ZHJ7;A0A5F9ZHD4;A0A5F9ZI66;A0A5F9ZHJ0;A0A5F9ZHH9;H0YEL7	181;181;181;60;76;91;181;117	P24752	181	P24752	181	Acetyl-CoA acetyltransferase, mitochondrial	ACAT1	sp|P24752|THIL_HUMAN Acetyl-CoA acetyltransferase, mitochondrial OS=Homo sapiens OX=9606 GN=ACAT1 PE=1 SV=1;tr|A0A5F9ZHL1|A0A5F9ZHL1_HUMAN Acetyl-CoA acetyltransferase, mitochondrial OS=Homo sapiens OX=9606 GN=ACAT1 PE=1 SV=1;tr|A0A5F9ZHJ7|A0A5F9ZHJ7_HUMAN	1		1	92.1898	2.35287e-05	92.19	72.548	92.19	-0.025093	NaN	NaN	NaN	NaN	0	0	NaN	NaN	1	92.1898	2.35287e-05	92.19	NaN	NaN	NaN	NaN	NaN	NaN	NaN	NaN	NaN	NaN	NaN	NaN	0	0	NaN	NaN	0	0	NaN
441	P24752;A0A5F9ZHL1;A0A5F9ZHJ7;A0A5F9ZHD4;A0A5F9ZI66;A0A5F9ZHJ0	263;263;263;142;158;173	P24752	263	P24752	263	Acetyl-CoA acetyltransferase, mitochondrial	ACAT1	sp|P24752|THIL_HUMAN Acetyl-CoA acetyltransferase, mitochondrial OS=Homo sapiens OX=9606 GN=ACAT1 PE=1 SV=1;tr|A0A5F9ZHL1|A0A5F9ZHL1_HUMAN Acetyl-CoA acetyltransferase, mitochondrial OS=Homo sapiens OX=9606 GN=ACAT1 PE=1 SV=1;tr|A0A5F9ZHJ7|A0A5F9ZHJ7_HUMAN	1		1	94.3023	0.0470552	94.302	54.656	94.302	-0.093823	1	94.3023	0.0470552	94.302	1	81.5478	0.0627821	81.548	1	79.474	0.0682714	79.474	1	81.5478	0.0627821	81.548	0	0	NaN	NaN	1	76.4776	0.0762028	76.478	0	0	NaN	NaN	0	0	NaN
442	P25705	498	P25705	498	P25705	498	ATP synthase subunit alpha, mitochondrial	ATP5A1	sp|P25705|ATPA_HUMAN ATP synthase subunit alpha, mitochondrial OS=Homo sapiens OX=9606 GN=ATP5F1A PE=1 SV=1	1		1	52.4897	0.0176582	74.173	50.819	52.49	0.28101	0	0	NaN	NaN	0	0	NaN	NaN	0	0	NaN	NaN	1	71.6136	0.0216825	71.614	0	0	NaN	NaN	NaN	NaN	NaN	NaN	0	0	NaN	NaN	0	0	NaN
443	P25705	539	P25705	539	P25705	539	ATP synthase subunit alpha, mitochondrial	ATP5A1	sp|P25705|ATPA_HUMAN ATP synthase subunit alpha, mitochondrial OS=Homo sapiens OX=9606 GN=ATP5F1A PE=1 SV=1	1		1	135.791	9.3437e-06	149.94	87.937	135.79	-1.0975	1	105.521	0.00194574	105.52	1	117.89	0.000308087	117.89	1	108.977	0.000499182	108.98	1	117.89	0.000308087	117.89	1	105.521	0.000671913	105.52	1	149.937	9.3437e-06	149.94	1	104.2	0.000747616	104.2	1	122.135	0.000233267
444	P25705;K7ENJ4	261;172	P25705	261	P25705	261	ATP synthase subunit alpha, mitochondrial	ATP5A1	sp|P25705|ATPA_HUMAN ATP synthase subunit alpha, mitochondrial OS=Homo sapiens OX=9606 GN=ATP5F1A PE=1 SV=1;tr|K7ENJ4|K7ENJ4_HUMAN ATP synthase subunit alpha, mitochondrial (Fragment) OS=Homo sapiens OX=9606 GN=ATP5F1A PE=1 SV=1	1		1	98.2993	0.0394009	98.299	57.27	98.299	0.954	0	0	NaN	NaN	0	0	NaN	NaN	0	0	NaN	NaN	0	0	NaN	NaN	NaN	NaN	NaN	NaN	NaN	NaN	NaN	NaN	1	98.2993	0.0394009	98.299	0	0	NaN
445	P25788	57	P25788	57	P25788	57	Proteasome subunit alpha type-3	PSMA3	sp|P25788|PSA3_HUMAN Proteasome subunit alpha type-3 OS=Homo sapiens OX=9606 GN=PSMA3 PE=1 SV=2	1		0.999998	56.1227	0.00090762	68.277	56.664	68.277	-0.2051	0.999995	52.7022	0.00169787	64.394	0	0	NaN	NaN	0.999997	54.8215	0.0017569	64.104	0	0	NaN	NaN	0	0	NaN	NaN	0.999998	56.1227	0.00090762	68.277	NaN	NaN	NaN	NaN	0.999956	43.5456	0.00614423
446	P26641	434	P26641	434	P26641	434	Elongation factor 1-gamma	EEF1G	sp|P26641|EF1G_HUMAN Elongation factor 1-gamma OS=Homo sapiens OX=9606 GN=EEF1G PE=1 SV=3	1		1	102.714	0.00569254	104.21	72.273	102.71	1.4972	1	95.3523	0.0100632	95.352	1	100.188	0.00766976	100.19	1	104.209	0.00569254	104.21	1	100.451	0.00754044	100.45	1	100.188	0.00766976	100.19	1	94.6624	0.0106071	94.662	0	0	NaN	NaN	0	0	NaN
447	P27797;A0A7P0T861;K7EL50;K7EJB9	209;209;209;141	P27797	209	P27797	209	Calreticulin	CALR	sp|P27797|CALR_HUMAN Calreticulin OS=Homo sapiens OX=9606 GN=CALR PE=1 SV=1;tr|A0A7P0T861|A0A7P0T861_HUMAN Calreticulin OS=Homo sapiens OX=9606 GN=CALR PE=4 SV=1;tr|K7EL50|K7EL50_HUMAN Calreticulin OS=Homo sapiens OX=9606 GN=CALR PE=1 SV=2;tr|K7EJB9|K7EJB9	1		0.990167	20.0301	0.00449168	53.328	41.668	41.871	1.4312	NaN	NaN	NaN	NaN	0	0	NaN	NaN	NaN	NaN	NaN	NaN	0	0	NaN	NaN	NaN	NaN	NaN	NaN	0.990023	19.9664	0.00798115	48.547	0	0	NaN	NaN	NaN	NaN	NaN
448	P27797;A0A7P0T861;K7EL50;K7EJB9	151;151;151;83	P27797	151	P27797	151	Calreticulin	CALR	sp|P27797|CALR_HUMAN Calreticulin OS=Homo sapiens OX=9606 GN=CALR PE=1 SV=1;tr|A0A7P0T861|A0A7P0T861_HUMAN Calreticulin OS=Homo sapiens OX=9606 GN=CALR PE=4 SV=1;tr|K7EL50|K7EL50_HUMAN Calreticulin OS=Homo sapiens OX=9606 GN=CALR PE=1 SV=2;tr|K7EJB9|K7EJB9	1		1	59.1529	0.000543715	82.417	73.095	59.153	0.21501	NaN	NaN	NaN	NaN	0	0	NaN	NaN	NaN	NaN	NaN	NaN	0	0	NaN	NaN	0	0	NaN	NaN	0.999991	50.6927	0.0244379	54.198	0.999994	52.1271	0.0190907	55.806	0.999964	44.4318	0.0410857
449	P27797;A0A7P0T861;K7EL50;K7EJB9	159;159;159;91	P27797	159	P27797	159	Calreticulin	CALR	sp|P27797|CALR_HUMAN Calreticulin OS=Homo sapiens OX=9606 GN=CALR PE=1 SV=1;tr|A0A7P0T861|A0A7P0T861_HUMAN Calreticulin OS=Homo sapiens OX=9606 GN=CALR PE=4 SV=1;tr|K7EL50|K7EL50_HUMAN Calreticulin OS=Homo sapiens OX=9606 GN=CALR PE=1 SV=2;tr|K7EJB9|K7EJB9	1		1	138.098	0.000897281	138.1	86.243	138.1	0.34946	1	101.644	0.00695401	101.64	1	99.1386	0.0081858	99.139	1	101.644	0.00695401	101.64	1	99.4417	0.00803677	99.442	1	101.644	0.00695401	101.64	1	88.8188	0.0115772	88.819	1	124.983	0.00144408	124.98	1	99.1386	0.0081858
450	P29401;A0A0B4J1R6;E9PFF2	260;94;260	P29401	260	P29401	260	Transketolase	TKT	sp|P29401|TKT_HUMAN Transketolase OS=Homo sapiens OX=9606 GN=TKT PE=1 SV=3;tr|A0A0B4J1R6|A0A0B4J1R6_HUMAN Transketolase OS=Homo sapiens OX=9606 GN=TKT PE=1 SV=1;tr|E9PFF2|E9PFF2_HUMAN Transketolase OS=Homo sapiens OX=9606 GN=TKT PE=1 SV=1	1		0.999819	37.4287	9.04161e-05	66.022	41.228	57.52	-0.057787	0.999819	37.4287	0.000263074	57.52	0.997712	26.3953	0.00944353	42.338	0.999818	37.3943	9.04161e-05	66.022	0.999639	34.42	0.000263074	57.52	0.997774	26.5143	0.00188354	50.324	0.999778	36.5432	0.000213575	59.872	0.998548	28.3729	0.00142559	52.172	0.998272	27.6165	0.00165044
451	P29401;E9PFF2	144;144	P29401	144	P29401	144	Transketolase	TKT	sp|P29401|TKT_HUMAN Transketolase OS=Homo sapiens OX=9606 GN=TKT PE=1 SV=3;tr|E9PFF2|E9PFF2_HUMAN Transketolase OS=Homo sapiens OX=9606 GN=TKT PE=1 SV=1	1		1	89.7522	0.0121006	101.33	76.695	89.752	-0.24497	0	0	NaN	NaN	0	0	NaN	NaN	NaN	NaN	NaN	NaN	NaN	NaN	NaN	NaN	0	0	NaN	NaN	0	0	NaN	NaN	0	0	NaN	NaN	0	0	NaN
452	P30041	209	P30041	209	P30041	209	Peroxiredoxin-6	PRDX6	sp|P30041|PRDX6_HUMAN Peroxiredoxin-6 OS=Homo sapiens OX=9606 GN=PRDX6 PE=1 SV=3	1		1	71.3491	0.00689081	71.349	41.933	71.349	2.2766	0	0	NaN	NaN	NaN	NaN	NaN	NaN	0	0	NaN	NaN	NaN	NaN	NaN	NaN	0	0	NaN	NaN	NaN	NaN	NaN	NaN	NaN	NaN	NaN	NaN	0	0	NaN
453	P30044	116	P30044	116	P30044	116	Peroxiredoxin-5, mitochondrial	PRDX5	sp|P30044|PRDX5_HUMAN Peroxiredoxin-5, mitochondrial OS=Homo sapiens OX=9606 GN=PRDX5 PE=1 SV=4	1		1	64.5651	9.81664e-06	87.566	76.287	64.565	-0.49543	1	72.8979	0.000132593	72.898	NaN	NaN	NaN	NaN	NaN	NaN	NaN	NaN	NaN	NaN	NaN	NaN	NaN	NaN	NaN	NaN	1	87.5658	9.81664e-06	87.566	NaN	NaN	NaN	NaN	NaN	NaN	NaN
454	P30048	91	P30048	91	P30048	91	Thioredoxin-dependent peroxide reductase, mitochondrial	PRDX3	sp|P30048|PRDX3_HUMAN Thioredoxin-dependent peroxide reductase, mitochondrial OS=Homo sapiens OX=9606 GN=PRDX3 PE=1 SV=3	1		1	83.9477	0.00124642	95.502	44.156	83.948	1.3249	1	85.7306	0.0036923	85.731	1	73.985	0.0179533	73.985	1	85.7306	0.0036923	85.731	1	74.3762	0.0173381	74.376	1	95.5016	0.00124642	95.502	1	85.7306	0.0036923	85.731	1	73.2332	0.0191355	73.233	1	73.2332	0.0191355
455	P30084	118	P30084	118	P30084	118	Enoyl-CoA hydratase, mitochondrial	ECHS1	sp|P30084|ECHM_HUMAN Enoyl-CoA hydratase, mitochondrial OS=Homo sapiens OX=9606 GN=ECHS1 PE=1 SV=4	1		1	44.1931	0.0237971	44.193	29.84	44.193	0.018201	NaN	NaN	NaN	NaN	NaN	NaN	NaN	NaN	NaN	NaN	NaN	NaN	NaN	NaN	NaN	NaN	NaN	NaN	NaN	NaN	0	0	NaN	NaN	0	0	NaN	NaN	NaN	NaN	NaN
456	P30101	415	P30101	415	P30101	415	Protein disulfide-isomerase A3	PDIA3	sp|P30101|PDIA3_HUMAN Protein disulfide-isomerase A3 OS=Homo sapiens OX=9606 GN=PDIA3 PE=1 SV=4	1		1	81.2967	0.0222648	81.297	38.297	81.297	0.93639	NaN	NaN	NaN	NaN	NaN	NaN	NaN	NaN	NaN	NaN	NaN	NaN	NaN	NaN	NaN	NaN	NaN	NaN	NaN	NaN	NaN	NaN	NaN	NaN	NaN	NaN	NaN	NaN	NaN	NaN	NaN
457	P30405;H0Y548;R4GN99	86;50;86	P30405	86	P30405	86	Peptidyl-prolyl cis-trans isomerase F, mitochondrial;Peptidyl-prolyl cis-trans isomerase	PPIF	sp|P30405|PPIF_HUMAN Peptidyl-prolyl cis-trans isomerase F, mitochondrial OS=Homo sapiens OX=9606 GN=PPIF PE=1 SV=1;tr|H0Y548|H0Y548_HUMAN Peptidyl-prolyl cis-trans isomerase (Fragment) OS=Homo sapiens OX=9606 GN=PPIF PE=1 SV=1;tr|R4GN99|R4GN99_HUMAN Pepti	1		1	111.607	0.00014073	111.61	91.373	111.61	-0.61781	1	57.785	0.0533796	57.785	1	61.3533	0.040803	61.353	1	61.3533	0.040803	61.353	0	0	NaN	NaN	0	0	NaN	NaN	0	0	NaN	NaN	0	0	NaN	NaN	1	63.2832	0.034001
458	P30550	69	P30550	69	P30550	69	Gastrin-releasing peptide receptor	GRPR	sp|P30550|GRPR_HUMAN Gastrin-releasing peptide receptor OS=Homo sapiens OX=9606 GN=GRPR PE=2 SV=1	1		1	89.5498	0.00596414	89.55	17.065	89.55	-3.072	0	0	NaN	NaN	0	0	NaN	NaN	0	0	NaN	NaN	0	0	NaN	NaN	0	0	NaN	NaN	1	63.4796	0.0329513	63.48	0	0	NaN	NaN	0	0	NaN
459	P30939	214	P30939	214	P30939	214	5-hydroxytryptamine receptor 1F	HTR1F	sp|P30939|5HT1F_HUMAN 5-hydroxytryptamine receptor 1F OS=Homo sapiens OX=9606 GN=HTR1F PE=2 SV=1	1		1	52.5786	0.0169912	52.579	25.097	52.579	-3.1731	NaN	NaN	NaN	NaN	NaN	NaN	NaN	NaN	NaN	NaN	NaN	NaN	NaN	NaN	NaN	NaN	NaN	NaN	NaN	NaN	NaN	NaN	NaN	NaN	NaN	NaN	NaN	NaN	NaN	NaN	NaN
460	P31948	325	P31948	325	P31948	325	Stress-induced-phosphoprotein 1	STIP1	sp|P31948|STIP1_HUMAN Stress-induced-phosphoprotein 1 OS=Homo sapiens OX=9606 GN=STIP1 PE=1 SV=1	1		1	44.9254	2.16353e-05	81.992	74.583	44.925	0.49353	0.978848	16.6535	0.0175199	41.359	NaN	NaN	NaN	NaN	0.983836	17.8438	0.0131717	42.382	0.915796	10.3646	0.00633358	44.312	0.999335	31.772	0.000610164	62.861	0.977185	16.3175	0.0196613	40.856	0.988952	19.5188	0.000973513	57.288	0	0	NaN
461	P31948;F5H783;F5GXD8	8;8;8	P31948	8	P31948	8	Stress-induced-phosphoprotein 1	STIP1	sp|P31948|STIP1_HUMAN Stress-induced-phosphoprotein 1 OS=Homo sapiens OX=9606 GN=STIP1 PE=1 SV=1;tr|F5H783|F5H783_HUMAN Stress-induced-phosphoprotein 1 OS=Homo sapiens OX=9606 GN=STIP1 PE=1 SV=1;tr|F5GXD8|F5GXD8_HUMAN Stress-induced-phosphoprotein 1 OS=Hom	1		1	58.6993	0.0218499	63.184	48.977	58.699	-1.3165	0	0	NaN	NaN	0	0	NaN	NaN	0	0	NaN	NaN	0	0	NaN	NaN	0	0	NaN	NaN	0	0	NaN	NaN	0	0	NaN	NaN	NaN	NaN	NaN
462	P31948	373	P31948	373	P31948	373	Stress-induced-phosphoprotein 1	STIP1	sp|P31948|STIP1_HUMAN Stress-induced-phosphoprotein 1 OS=Homo sapiens OX=9606 GN=STIP1 PE=1 SV=1	1		0.995455	23.4047	0.00295815	47.204	37.546	47.204	-0.48473	0	0	NaN	NaN	0	0	NaN	NaN	0	0	NaN	NaN	0	0	NaN	NaN	0	0	NaN	NaN	0	0	NaN	NaN	0	0	NaN	NaN	0	0	NaN
463	P33778	13	P33778	13	P33778	13	Histone H2B type 1-B	HIST1H2BB	sp|P33778|H2B1B_HUMAN Histone H2B type 1-B OS=Homo sapiens OX=9606 GN=H2BC3 PE=1 SV=2	3		1	77.7442	0.000814821	77.744	47.49	77.744	0.33287	NaN	NaN	NaN	NaN	NaN	NaN	NaN	NaN	NaN	NaN	NaN	NaN	1	54.4709	0.024206	54.471	0	0	NaN	NaN	0	0	NaN	NaN	NaN	NaN	NaN	NaN	NaN	NaN	NaN
464	P33778	16	P33778	16	P33778	16	Histone H2B type 1-B	HIST1H2BB	sp|P33778|H2B1B_HUMAN Histone H2B type 1-B OS=Homo sapiens OX=9606 GN=H2BC3 PE=1 SV=2	3		1	77.7442	7.37983e-18	169.65	91.139	77.744	0.33287	NaN	NaN	NaN	NaN	NaN	NaN	NaN	NaN	NaN	NaN	NaN	NaN	1	54.4709	0.024206	54.471	0	0	NaN	NaN	0	0	NaN	NaN	NaN	NaN	NaN	NaN	NaN	NaN	NaN
465	P33778	17	P33778	17	P33778	17	Histone H2B type 1-B	HIST1H2BB	sp|P33778|H2B1B_HUMAN Histone H2B type 1-B OS=Homo sapiens OX=9606 GN=H2BC3 PE=1 SV=2	3		1	63.6815	7.37983e-18	169.65	91.139	120.86	0.010063	NaN	NaN	NaN	NaN	NaN	NaN	NaN	NaN	NaN	NaN	NaN	NaN	NaN	NaN	NaN	NaN	0	0	NaN	NaN	0	0	NaN	NaN	NaN	NaN	NaN	NaN	NaN	NaN	NaN
466	P33778	21	P33778	21	P33778	21	Histone H2B type 1-B	HIST1H2BB	sp|P33778|H2B1B_HUMAN Histone H2B type 1-B OS=Homo sapiens OX=9606 GN=H2BC3 PE=1 SV=2	3		1	135.445	7.37983e-18	169.65	91.139	169.65	-0.60645	NaN	NaN	NaN	NaN	NaN	NaN	NaN	NaN	NaN	NaN	NaN	NaN	NaN	NaN	NaN	NaN	NaN	NaN	NaN	NaN	0	0	NaN	NaN	NaN	NaN	NaN	NaN	NaN	NaN	NaN
467	P33778	12	P33778	12	P33778	12	Histone H2B type 1-B	HIST1H2BB	sp|P33778|H2B1B_HUMAN Histone H2B type 1-B OS=Homo sapiens OX=9606 GN=H2BC3 PE=1 SV=2	3		1	77.7442	0.000814821	77.744	47.49	77.744	0.33287	NaN	NaN	NaN	NaN	NaN	NaN	NaN	NaN	NaN	NaN	NaN	NaN	1	54.4709	0.024206	54.471	0	0	NaN	NaN	0	0	NaN	NaN	NaN	NaN	NaN	NaN	NaN	NaN	NaN
468	P35754	20	P35754	20	P35754	20	Glutaredoxin-1	GLRX	sp|P35754|GLRX1_HUMAN Glutaredoxin-1 OS=Homo sapiens OX=9606 GN=GLRX PE=1 SV=2	1		1	98.0483	6.79809e-06	98.048	72.11	98.048	1.0482	NaN	NaN	NaN	NaN	NaN	NaN	NaN	NaN	NaN	NaN	NaN	NaN	NaN	NaN	NaN	NaN	NaN	NaN	NaN	NaN	NaN	NaN	NaN	NaN	NaN	NaN	NaN	NaN	NaN	NaN	NaN
469	P35914	48	P35914	48	P35914	48	Hydroxymethylglutaryl-CoA lyase, mitochondrial	HMGCL	sp|P35914|HMGCL_HUMAN Hydroxymethylglutaryl-CoA lyase, mitochondrial OS=Homo sapiens OX=9606 GN=HMGCL PE=1 SV=2	1		1	102.621	2.2717e-18	158.04	105.25	102.62	0.64045	1	100.376	5.86397e-06	100.38	1	102.661	4.48879e-06	102.66	1	146.071	2.28929e-13	146.07	1	147.866	1.60588e-17	147.87	1	138.236	2.51486e-12	138.24	1	142.909	1.15122e-12	142.91	1	154.942	6.47049e-18	154.94	1	134.562	3.58668e-12
470	P35914	137	P35914	137	P35914	137	Hydroxymethylglutaryl-CoA lyase, mitochondrial	HMGCL	sp|P35914|HMGCL_HUMAN Hydroxymethylglutaryl-CoA lyase, mitochondrial OS=Homo sapiens OX=9606 GN=HMGCL PE=1 SV=2	1		1	138.25	8.119e-37	208.33	161.87	138.25	-0.59306	1	147.368	7.81093e-13	147.37	1	176.948	4.61083e-22	176.95	1	158.406	8.31366e-14	158.41	1	199.089	3.45894e-36	199.09	1	203.024	2.33217e-36	203.02	1	208.333	8.119e-37	208.33	1	155.002	2.98348e-13	155	1	126.194	5.67677e-06
471	P36578;H3BTP7;H3BU31;H3BM89	106;106;106;12	P36578	106	P36578	106	60S ribosomal protein L4	RPL4	sp|P36578|RL4_HUMAN 60S ribosomal protein L4 OS=Homo sapiens OX=9606 GN=RPL4 PE=1 SV=5;tr|H3BTP7|H3BTP7_HUMAN 60S ribosomal protein L4 (Fragment) OS=Homo sapiens OX=9606 GN=RPL4 PE=1 SV=1;tr|H3BU31|H3BU31_HUMAN 60S ribosomal protein L4 (Fragment) OS=Homo s	1		1	57.9598	0.0148323	75.825	58.585	57.96	-2.9455	1	66.2702	0.0334068	66.27	1	52.9367	0.0431277	52.937	1	67.9926	0.0270813	67.993	NaN	NaN	NaN	NaN	NaN	NaN	NaN	NaN	1	75.8249	0.0148323	75.825	NaN	NaN	NaN	NaN	NaN	NaN	NaN
472	P37837	286	P37837	286	P37837	286	Transaldolase	TALDO1	sp|P37837|TALDO_HUMAN Transaldolase OS=Homo sapiens OX=9606 GN=TALDO1 PE=1 SV=2	1		1	43.791	2.42187e-05	88.73	69.907	43.791	0.26644	1	52.0081	0.00570492	52.008	1	65.3744	0.000953117	65.374	1	43.791	0.0126901	43.791	1	52.254	0.00551722	52.254	1	54.2343	0.00400587	54.234	1	71.9348	0.000345093	71.935	1	79.7711	0.000123505	79.771	1	78.9316	0.000147244
473	P40227	5	P40227	5	P40227	5	T-complex protein 1 subunit zeta	CCT6A	sp|P40227|TCPZ_HUMAN T-complex protein 1 subunit zeta OS=Homo sapiens OX=9606 GN=CCT6A PE=1 SV=3	1		1	190.263	2.05546e-15	190.26	98.41	190.26	-0.67221	NaN	NaN	NaN	NaN	NaN	NaN	NaN	NaN	NaN	NaN	NaN	NaN	NaN	NaN	NaN	NaN	NaN	NaN	NaN	NaN	NaN	NaN	NaN	NaN	NaN	NaN	NaN	NaN	NaN	NaN	NaN
474	P40227	365	P40227	365	P40227	365	T-complex protein 1 subunit zeta	CCT6A	sp|P40227|TCPZ_HUMAN T-complex protein 1 subunit zeta OS=Homo sapiens OX=9606 GN=CCT6A PE=1 SV=3	1		1	115.714	0.000145618	115.71	98.278	115.71	-1.1539	NaN	NaN	NaN	NaN	NaN	NaN	NaN	NaN	NaN	NaN	NaN	NaN	1	81.9717	0.00360491	81.972	0	0	NaN	NaN	NaN	NaN	NaN	NaN	NaN	NaN	NaN	NaN	0	0	NaN
475	P40227	377	P40227	377	P40227	377	T-complex protein 1 subunit zeta	CCT6A	sp|P40227|TCPZ_HUMAN T-complex protein 1 subunit zeta OS=Homo sapiens OX=9606 GN=CCT6A PE=1 SV=3	1		1	130.963	3.45223e-05	133.23	113.96	130.96	0.044966	1	121.849	5.24667e-05	121.85	1	108.977	0.000260087	108.98	1	116.521	0.000131906	116.52	1	122.135	5.20159e-05	122.13	1	121.849	5.24667e-05	121.85	1	111.064	0.00022464	111.06	1	118.264	0.000102295	118.26	1	104.167	0.000442569
476	P40925;A0A5K1VW95;C9JF79;C9JRL4	118;118;136;73	P40925	118	P40925	118	Malate dehydrogenase, cytoplasmic;Malate dehydrogenase	MDH1	sp|P40925|MDHC_HUMAN Malate dehydrogenase, cytoplasmic OS=Homo sapiens OX=9606 GN=MDH1 PE=1 SV=4;tr|A0A5K1VW95|A0A5K1VW95_HUMAN Malate dehydrogenase OS=Homo sapiens OX=9606 GN=MDH1 PE=1 SV=1;tr|C9JF79|C9JF79_HUMAN Malate dehydrogenase (Fragment) OS=Homo sa	1		1	66.5955	0.0351898	66.595	44.899	66.595	1.0605	1	64.4386	0.0470573	64.439	1	58.3699	0.0804483	58.37	1	66.5955	0.0351898	66.595	1	58.3699	0.0804483	58.37	1	66.5955	0.0351898	66.595	1	66.5955	0.0351898	66.595	0	0	NaN	NaN	0	0	NaN
477	P40926;G3XAL0	335;228	P40926	335	P40926	335	Malate dehydrogenase, mitochondrial;Malate dehydrogenase	MDH2	sp|P40926|MDHM_HUMAN Malate dehydrogenase, mitochondrial OS=Homo sapiens OX=9606 GN=MDH2 PE=1 SV=3;tr|G3XAL0|G3XAL0_HUMAN Malate dehydrogenase OS=Homo sapiens OX=9606 GN=MDH2 PE=1 SV=1	1		1	131.772	2.44114e-23	205.32	108.99	196.48	-0.27409	1	128.871	7.13156e-12	183.85	1	100.323	5.31176e-06	156.58	1	100.457	2.92514e-06	158.05	1	105.982	4.0597e-08	170.02	1	114.464	6.91519e-08	168.22	1	118.648	3.21722e-16	186.87	1	98.0884	5.46468e-05	145.28	1	96.267	7.00237e-05
478	P40926;G3XAL0	301;194	P40926	301	P40926	301	Malate dehydrogenase, mitochondrial;Malate dehydrogenase	MDH2	sp|P40926|MDHM_HUMAN Malate dehydrogenase, mitochondrial OS=Homo sapiens OX=9606 GN=MDH2 PE=1 SV=3;tr|G3XAL0|G3XAL0_HUMAN Malate dehydrogenase OS=Homo sapiens OX=9606 GN=MDH2 PE=1 SV=1	1		0.965858	14.5163	0.00182276	76.332	30.33	76.332	-0.37765	0	0	NaN	NaN	0.965858	14.5163	0.00182276	76.332	0.942884	12.177	0.00615473	66.663	NaN	NaN	NaN	NaN	0	0	NaN	NaN	NaN	NaN	NaN	NaN	NaN	NaN	NaN	NaN	0	0	NaN
479	P40926;G3XAL0	203;96	P40926	203	P40926	203	Malate dehydrogenase, mitochondrial;Malate dehydrogenase	MDH2	sp|P40926|MDHM_HUMAN Malate dehydrogenase, mitochondrial OS=Homo sapiens OX=9606 GN=MDH2 PE=1 SV=3;tr|G3XAL0|G3XAL0_HUMAN Malate dehydrogenase OS=Homo sapiens OX=9606 GN=MDH2 PE=1 SV=1	1		1	43.1624	0.00243013	43.162	36.174	43.162	0.84677	NaN	NaN	NaN	NaN	0	0	NaN	NaN	1	43.1624	0.00243013	43.162	0	0	NaN	NaN	NaN	NaN	NaN	NaN	0	0	NaN	NaN	0	0	NaN	NaN	0	0	NaN
480	P45974	353	P45974	353	P45974	353	Ubiquitin carboxyl-terminal hydrolase 5	USP5	sp|P45974|UBP5_HUMAN Ubiquitin carboxyl-terminal hydrolase 5 OS=Homo sapiens OX=9606 GN=USP5 PE=1 SV=2	1		1	86.4074	0.00798703	135.71	67.731	132.38	0.40193	0.999999	59.4471	0.0768018	85.862	NaN	NaN	NaN	NaN	0	0	NaN	NaN	1	86.4074	0.00930453	132.38	1	75.2339	0.00798703	135.71	1	76.1362	0.00979128	130.75	0	0	NaN	NaN	NaN	NaN	NaN
481	P46777;A0A2R8Y4A2;R4GNJ2	5;5;5	P46777	5	P46777	5	60S ribosomal protein L5	RPL5	sp|P46777|RL5_HUMAN 60S ribosomal protein L5 OS=Homo sapiens OX=9606 GN=RPL5 PE=1 SV=3;tr|A0A2R8Y4A2|A0A2R8Y4A2_HUMAN 60S ribosomal protein L5 OS=Homo sapiens OX=9606 GN=RPL5 PE=1 SV=1;tr|R4GNJ2|R4GNJ2_HUMAN 60S ribosomal protein L5 OS=Homo sapiens OX=9606	1		1	67.0348	0.0463164	103.29	103.29	67.035	-0.066858	0	0	NaN	NaN	0	0	NaN	NaN	0	0	NaN	NaN	1	103.286	0.0593634	103.29	1	67.0348	0.0463164	67.035	0	0	NaN	NaN	0	0	NaN	NaN	0	0	NaN
482	P47755;C9JUG7;F8W9N7;A0A0D9SET8	97;97;97;97	P47755	97	P47755	97	F-actin-capping protein subunit alpha-2	CAPZA2	sp|P47755|CAZA2_HUMAN F-actin-capping protein subunit alpha-2 OS=Homo sapiens OX=9606 GN=CAPZA2 PE=1 SV=3;tr|C9JUG7|C9JUG7_HUMAN F-actin-capping protein subunit alpha OS=Homo sapiens OX=9606 GN=CAPZA2 PE=1 SV=1;tr|F8W9N7|F8W9N7_HUMAN F-actin-capping protei	1		1	84.2126	0.00176852	96.331	43.004	84.213	0.11102	NaN	NaN	NaN	NaN	0	0	NaN	NaN	0	0	NaN	NaN	1	52.4897	0.0149099	52.49	1	42.0009	0.0402746	42.001	0	0	NaN	NaN	1	55.0637	0.0394666	55.064	1	43.5122	0.0364325
483	P47755;P52907	273;273	P47755;P52907	273;273	P47755	273	F-actin-capping protein subunit alpha-2;F-actin-capping protein subunit alpha-1	CAPZA2;CAPZA1	sp|P47755|CAZA2_HUMAN F-actin-capping protein subunit alpha-2 OS=Homo sapiens OX=9606 GN=CAPZA2 PE=1 SV=3;sp|P52907|CAZA1_HUMAN F-actin-capping protein subunit alpha-1 OS=Homo sapiens OX=9606 GN=CAPZA1 PE=1 SV=3	1		0.999996	53.8385	0.00859535	78.692	63.12	78.692	-0.14023	NaN	NaN	NaN	NaN	0	0	NaN	NaN	0	0	NaN	NaN	0	0	NaN	NaN	NaN	NaN	NaN	NaN	0	0	NaN	NaN	NaN	NaN	NaN	NaN	0	0	NaN
484	P48047;H7C068	162;58	P48047	162	P48047	162	ATP synthase subunit O, mitochondrial	ATP5O	sp|P48047|ATPO_HUMAN ATP synthase subunit O, mitochondrial OS=Homo sapiens OX=9606 GN=ATP5PO PE=1 SV=1;tr|H7C068|H7C068_HUMAN ATP synthase subunit O, mitochondrial (Fragment) OS=Homo sapiens OX=9606 GN=ATP5PO PE=1 SV=1	1		1	80.9793	3.38697e-05	110.86	66.547	80.979	1.4289	1	66.2888	0.00742335	66.289	1	87.363	0.000536445	87.363	1	65.8417	0.00793796	65.842	1	104.324	7.62743e-05	104.32	1	66.2888	0.00742335	66.289	1	101.467	0.000100941	101.47	1	50.2837	0.0605713	50.284	1	77.6404	0.00181579
485	P48735;H0YL11	272;163	P48735	272	P48735	272	Isocitrate dehydrogenase [NADP], mitochondrial	IDH2	sp|P48735|IDHP_HUMAN Isocitrate dehydrogenase [NADP], mitochondrial OS=Homo sapiens OX=9606 GN=IDH2 PE=1 SV=2;tr|H0YL11|H0YL11_HUMAN IDP OS=Homo sapiens OX=9606 GN=IDH2 PE=1 SV=1	1		1	69.7371	0.000212451	80.507	58.353	80.507	-0.32928	0.999706	35.3088	0.0163994	45.434	0.999822	37.4946	0.0137303	47.639	0.99999	50.0816	0.00248019	60.549	0.999996	53.7592	0.00156669	65.038	0.999999	60.959	0.000590189	70.529	0.999996	54.1841	0.00156669	65.038	0.999991	50.47	0.00223951	61.732	0.99979	36.7848	0.0137303
486	P48735	180	P48735	180	P48735	180	Isocitrate dehydrogenase [NADP], mitochondrial	IDH2	sp|P48735|IDHP_HUMAN Isocitrate dehydrogenase [NADP], mitochondrial OS=Homo sapiens OX=9606 GN=IDH2 PE=1 SV=2	1		1	72.4463	3.89396e-06	92.575	73.747	72.446	0.47696	1	73.9833	0.000119444	73.983	1	83.1055	1.50899e-05	83.106	1	75.0178	0.000106911	75.018	1	83.1055	1.50899e-05	83.106	1	67.2988	0.000332445	67.299	1	75.4626	0.000101523	75.463	1	67.6848	0.000306365	67.685	1	83.54	1.45762e-05
487	P48735	166	P48735	166	P48735	166	Isocitrate dehydrogenase [NADP], mitochondrial	IDH2	sp|P48735|IDHP_HUMAN Isocitrate dehydrogenase [NADP], mitochondrial OS=Homo sapiens OX=9606 GN=IDH2 PE=1 SV=2	1		1	117.52	3.89292e-23	182.16	151.47	117.52	0.036928	1	117.52	3.38263e-05	117.52	1	146.106	4.2987e-11	146.11	1	133.807	3.01257e-08	133.81	1	152.54	9.90907e-14	152.54	1	158.79	1.28419e-14	158.79	1	110.387	9.66242e-05	110.39	1	119.528	1.61426e-05	119.53	1	182.157	3.89292e-23
488	P48735	133	P48735	133	P48735	133	Isocitrate dehydrogenase [NADP], mitochondrial	IDH2	sp|P48735|IDHP_HUMAN Isocitrate dehydrogenase [NADP], mitochondrial OS=Homo sapiens OX=9606 GN=IDH2 PE=1 SV=2	1		1	48.7942	0.000174236	133.23	97.79	48.794	0.51499	1	48.7942	0.00780522	80.438	1	64.2645	0.0650524	64.265	0	0	NaN	NaN	1	128.686	0.000198424	128.69	1	133.235	0.000174236	133.23	1	108.977	0.000499182	108.98	NaN	NaN	NaN	NaN	0	0	NaN
489	P48735;H0YL11	282;173	P48735	282	P48735	282	Isocitrate dehydrogenase [NADP], mitochondrial	IDH2	sp|P48735|IDHP_HUMAN Isocitrate dehydrogenase [NADP], mitochondrial OS=Homo sapiens OX=9606 GN=IDH2 PE=1 SV=2;tr|H0YL11|H0YL11_HUMAN IDP OS=Homo sapiens OX=9606 GN=IDH2 PE=1 SV=1	1		1	46.1582	0.000212224	86.699	69.813	46.158	1.5141	0	0	NaN	NaN	0	0	NaN	NaN	0	0	NaN	NaN	0	0	NaN	NaN	0	0	NaN	NaN	0	0	NaN	NaN	0	0	NaN	NaN	1	58.9807	0.0376039
490	P49327;A0A0U1RQF0	1239;1239	P49327	1239	P49327	1239	Fatty acid synthase;[Acyl-carrier-protein] S-acetyltransferase;[Acyl-carrier-protein] S-malonyltransferase;3-oxoacyl-[acyl-carrier-protein] synthase;3-oxoacyl-[acyl-carrier-protein] reductase;3-hydroxyacyl-[acyl-carrier-protein] dehydratase;Enoyl-[acyl-carrier-protein] reductase;Oleoyl-[acyl-carrier-protein] hydrolase	FASN	sp|P49327|FAS_HUMAN Fatty acid synthase OS=Homo sapiens OX=9606 GN=FASN PE=1 SV=3;tr|A0A0U1RQF0|A0A0U1RQF0_HUMAN 3-hydroxyacyl-[acyl-carrier-protein] dehydratase OS=Homo sapiens OX=9606 GN=FASN PE=1 SV=1	1		1	63.6242	1.27539e-45	201	170.27	63.624	-0.75753	1	97.4499	3.68293e-18	151.55	1	106.424	5.83154e-24	160.15	1	40.5891	6.27453e-13	140.39	1	91.0762	4.64267e-24	162.68	1	43.8609	3.64486e-24	164.81	1	45.8732	5.86204e-19	158.42	1	46.5921	4.04044e-05	80.507	1	83.9663	1.68724e-24
491	P49327;A0A0U1RQF0	2438;2436	P49327	2438	P49327	2438	Fatty acid synthase;[Acyl-carrier-protein] S-acetyltransferase;[Acyl-carrier-protein] S-malonyltransferase;3-oxoacyl-[acyl-carrier-protein] synthase;3-oxoacyl-[acyl-carrier-protein] reductase;3-hydroxyacyl-[acyl-carrier-protein] dehydratase;Enoyl-[acyl-carrier-protein] reductase;Oleoyl-[acyl-carrier-protein] hydrolase	FASN	sp|P49327|FAS_HUMAN Fatty acid synthase OS=Homo sapiens OX=9606 GN=FASN PE=1 SV=3;tr|A0A0U1RQF0|A0A0U1RQF0_HUMAN 3-hydroxyacyl-[acyl-carrier-protein] dehydratase OS=Homo sapiens OX=9606 GN=FASN PE=1 SV=1	1		1	79.3106	0.000487172	84.31	69.434	79.311	-0.28863	1	51.9785	0.0332708	51.979	1	61.2126	0.0119809	61.213	1	66.6632	0.00643659	66.663	1	52.3906	0.0318384	52.391	1	54.3433	0.00778327	54.343	1	75.4158	0.00210759	75.416	0	0	NaN	NaN	0	0	NaN
492	P49327;A0A0U1RQF0	673;673	P49327	673	P49327	673	Fatty acid synthase;[Acyl-carrier-protein] S-acetyltransferase;[Acyl-carrier-protein] S-malonyltransferase;3-oxoacyl-[acyl-carrier-protein] synthase;3-oxoacyl-[acyl-carrier-protein] reductase;3-hydroxyacyl-[acyl-carrier-protein] dehydratase;Enoyl-[acyl-carrier-protein] reductase;Oleoyl-[acyl-carrier-protein] hydrolase	FASN	sp|P49327|FAS_HUMAN Fatty acid synthase OS=Homo sapiens OX=9606 GN=FASN PE=1 SV=3;tr|A0A0U1RQF0|A0A0U1RQF0_HUMAN 3-hydroxyacyl-[acyl-carrier-protein] dehydratase OS=Homo sapiens OX=9606 GN=FASN PE=1 SV=1	1		1	129.289	2.70753e-05	158.07	119.27	129.29	-0.0035393	1	134.999	0.00114581	135	1	114.639	0.00262706	114.64	1	158.075	2.70753e-05	158.07	1	123.156	0.00148822	123.16	1	137.843	0.000917712	137.84	1	133.052	0.0012492	133.05	1	137.843	0.000917712	137.84	1	133.052	0.0012492
493	P49327;A0A0U1RQF0;A0A0U1RRG3	70;70;70	P49327	70	P49327	70	Fatty acid synthase;[Acyl-carrier-protein] S-acetyltransferase;[Acyl-carrier-protein] S-malonyltransferase;3-oxoacyl-[acyl-carrier-protein] synthase;3-oxoacyl-[acyl-carrier-protein] reductase;3-hydroxyacyl-[acyl-carrier-protein] dehydratase;Enoyl-[acyl-carrier-protein] reductase;Oleoyl-[acyl-carrier-protein] hydrolase	FASN	sp|P49327|FAS_HUMAN Fatty acid synthase OS=Homo sapiens OX=9606 GN=FASN PE=1 SV=3;tr|A0A0U1RQF0|A0A0U1RQF0_HUMAN 3-hydroxyacyl-[acyl-carrier-protein] dehydratase OS=Homo sapiens OX=9606 GN=FASN PE=1 SV=1;tr|A0A0U1RRG3|A0A0U1RRG3_HUMAN Fatty acid synthase (	1		1	75.358	5.02611e-17	109.03	95.418	75.358	-0.56199	1	91.637	2.93555e-11	92.31	1	90.3161	1.40571e-13	98.175	1	81.9667	5.07171e-17	108.92	1	76.0266	1.07956e-07	76.027	1	75.358	1.19023e-07	75.55	1	90.3161	3.96124e-11	90.316	1	54.6366	2.20093e-05	63.056	1	76.7043	1.76658e-07
494	P49327;A0A0U1RQF0	1771;1769	P49327	1771	P49327	1771	Fatty acid synthase;[Acyl-carrier-protein] S-acetyltransferase;[Acyl-carrier-protein] S-malonyltransferase;3-oxoacyl-[acyl-carrier-protein] synthase;3-oxoacyl-[acyl-carrier-protein] reductase;3-hydroxyacyl-[acyl-carrier-protein] dehydratase;Enoyl-[acyl-carrier-protein] reductase;Oleoyl-[acyl-carrier-protein] hydrolase	FASN	sp|P49327|FAS_HUMAN Fatty acid synthase OS=Homo sapiens OX=9606 GN=FASN PE=1 SV=3;tr|A0A0U1RQF0|A0A0U1RQF0_HUMAN 3-hydroxyacyl-[acyl-carrier-protein] dehydratase OS=Homo sapiens OX=9606 GN=FASN PE=1 SV=1	1		1	52.5411	1.79097e-11	85.231	73.772	52.541	-0.25616	NaN	NaN	NaN	NaN	1	42.1722	0.00556674	42.172	1	50.8699	0.000778582	50.87	1	57.4956	4.93489e-05	57.496	1	59.8566	3.9823e-05	59.857	1	60.6023	3.68142e-05	60.602	1	57.4956	4.93489e-05	57.496	1	81.9667	8.53247e-09
495	P49327;A0A0U1RQF0	776;776	P49327	776	P49327	776	Fatty acid synthase;[Acyl-carrier-protein] S-acetyltransferase;[Acyl-carrier-protein] S-malonyltransferase;3-oxoacyl-[acyl-carrier-protein] synthase;3-oxoacyl-[acyl-carrier-protein] reductase;3-hydroxyacyl-[acyl-carrier-protein] dehydratase;Enoyl-[acyl-carrier-protein] reductase;Oleoyl-[acyl-carrier-protein] hydrolase	FASN	sp|P49327|FAS_HUMAN Fatty acid synthase OS=Homo sapiens OX=9606 GN=FASN PE=1 SV=3;tr|A0A0U1RQF0|A0A0U1RQF0_HUMAN 3-hydroxyacyl-[acyl-carrier-protein] dehydratase OS=Homo sapiens OX=9606 GN=FASN PE=1 SV=1	1		1	64.1035	0.0041966	64.104	45.691	64.104	0.25686	1	48.704	0.012513	48.704	1	48.5269	0.0127154	48.527	1	64.1035	0.00568391	64.104	1	48.704	0.012513	48.704	0	0	NaN	NaN	1	55.9795	0.0041966	55.98	0	0	NaN	NaN	0	0	NaN
496	P49327;A0A0U1RQF0	786;786	P49327	786	P49327	786	Fatty acid synthase;[Acyl-carrier-protein] S-acetyltransferase;[Acyl-carrier-protein] S-malonyltransferase;3-oxoacyl-[acyl-carrier-protein] synthase;3-oxoacyl-[acyl-carrier-protein] reductase;3-hydroxyacyl-[acyl-carrier-protein] dehydratase;Enoyl-[acyl-carrier-protein] reductase;Oleoyl-[acyl-carrier-protein] hydrolase	FASN	sp|P49327|FAS_HUMAN Fatty acid synthase OS=Homo sapiens OX=9606 GN=FASN PE=1 SV=3;tr|A0A0U1RQF0|A0A0U1RQF0_HUMAN 3-hydroxyacyl-[acyl-carrier-protein] dehydratase OS=Homo sapiens OX=9606 GN=FASN PE=1 SV=1	1		1	86.41	0.00282974	90.444	72.306	90.444	-0.51827	1	85.5068	0.00338534	89.541	1	85.4664	0.00314455	89.992	1	78.5157	0.00711376	82.55	1	68.2413	0.0151372	72.209	1	71.73	0.0373329	75.764	1	74.1396	0.00921749	79.81	1	70.7346	0.0144181	74.769	1	68.9882	0.00926411
497	P49327;A0A0U1RQF0	213;213	P49327	213	P49327	213	Fatty acid synthase;[Acyl-carrier-protein] S-acetyltransferase;[Acyl-carrier-protein] S-malonyltransferase;3-oxoacyl-[acyl-carrier-protein] synthase;3-oxoacyl-[acyl-carrier-protein] reductase;3-hydroxyacyl-[acyl-carrier-protein] dehydratase;Enoyl-[acyl-carrier-protein] reductase;Oleoyl-[acyl-carrier-protein] hydrolase	FASN	sp|P49327|FAS_HUMAN Fatty acid synthase OS=Homo sapiens OX=9606 GN=FASN PE=1 SV=3;tr|A0A0U1RQF0|A0A0U1RQF0_HUMAN 3-hydroxyacyl-[acyl-carrier-protein] dehydratase OS=Homo sapiens OX=9606 GN=FASN PE=1 SV=1	1		1	105.203	6.20302e-18	107.15	99.068	105.2	-0.050138	1	69.361	1.47478e-06	69.361	1	61.8616	3.17333e-05	61.862	1	70.9858	1.70961e-07	70.986	1	70.4135	1.79426e-07	70.414	1	77.3913	7.62116e-08	77.391	1	100.966	4.06812e-17	100.97	0	0	NaN	NaN	0	0	NaN
498	P49327;A0A0U1RQF0	1878;1876	P49327	1878	P49327	1878	Fatty acid synthase;[Acyl-carrier-protein] S-acetyltransferase;[Acyl-carrier-protein] S-malonyltransferase;3-oxoacyl-[acyl-carrier-protein] synthase;3-oxoacyl-[acyl-carrier-protein] reductase;3-hydroxyacyl-[acyl-carrier-protein] dehydratase;Enoyl-[acyl-carrier-protein] reductase;Oleoyl-[acyl-carrier-protein] hydrolase	FASN	sp|P49327|FAS_HUMAN Fatty acid synthase OS=Homo sapiens OX=9606 GN=FASN PE=1 SV=3;tr|A0A0U1RQF0|A0A0U1RQF0_HUMAN 3-hydroxyacyl-[acyl-carrier-protein] dehydratase OS=Homo sapiens OX=9606 GN=FASN PE=1 SV=1	1		1	43.0301	0.00303261	58.487	45.654	43.03	-0.76327	0	0	NaN	NaN	0	0	NaN	NaN	NaN	NaN	NaN	NaN	0	0	NaN	NaN	0	0	NaN	NaN	NaN	NaN	NaN	NaN	NaN	NaN	NaN	NaN	0	0	NaN
499	P49327;A0A0U1RQF0	1116;1116	P49327	1116	P49327	1116	Fatty acid synthase;[Acyl-carrier-protein] S-acetyltransferase;[Acyl-carrier-protein] S-malonyltransferase;3-oxoacyl-[acyl-carrier-protein] synthase;3-oxoacyl-[acyl-carrier-protein] reductase;3-hydroxyacyl-[acyl-carrier-protein] dehydratase;Enoyl-[acyl-carrier-protein] reductase;Oleoyl-[acyl-carrier-protein] hydrolase	FASN	sp|P49327|FAS_HUMAN Fatty acid synthase OS=Homo sapiens OX=9606 GN=FASN PE=1 SV=3;tr|A0A0U1RQF0|A0A0U1RQF0_HUMAN 3-hydroxyacyl-[acyl-carrier-protein] dehydratase OS=Homo sapiens OX=9606 GN=FASN PE=1 SV=1	1		1	60.1385	8.89393e-07	60.139	53.911	60.139	-0.14082	0	0	NaN	NaN	0	0	NaN	NaN	1	60.1385	8.89393e-07	60.139	0	0	NaN	NaN	1	58.0801	1.08117e-06	58.08	0	0	NaN	NaN	0	0	NaN	NaN	0	0	NaN
500	P49327;A0A0U1RQF0	528;528	P49327	528	P49327	528	Fatty acid synthase;[Acyl-carrier-protein] S-acetyltransferase;[Acyl-carrier-protein] S-malonyltransferase;3-oxoacyl-[acyl-carrier-protein] synthase;3-oxoacyl-[acyl-carrier-protein] reductase;3-hydroxyacyl-[acyl-carrier-protein] dehydratase;Enoyl-[acyl-carrier-protein] reductase;Oleoyl-[acyl-carrier-protein] hydrolase	FASN	sp|P49327|FAS_HUMAN Fatty acid synthase OS=Homo sapiens OX=9606 GN=FASN PE=1 SV=3;tr|A0A0U1RQF0|A0A0U1RQF0_HUMAN 3-hydroxyacyl-[acyl-carrier-protein] dehydratase OS=Homo sapiens OX=9606 GN=FASN PE=1 SV=1	1		1	77.6774	0.00148899	91.265	53.179	77.677	3.4612	0	0	NaN	NaN	0	0	NaN	NaN	NaN	NaN	NaN	NaN	0	0	NaN	NaN	NaN	NaN	NaN	NaN	NaN	NaN	NaN	NaN	NaN	NaN	NaN	NaN	NaN	NaN	NaN
501	P49327;A0A0U1RQF0	1704;1702	P49327	1704	P49327	1704	Fatty acid synthase;[Acyl-carrier-protein] S-acetyltransferase;[Acyl-carrier-protein] S-malonyltransferase;3-oxoacyl-[acyl-carrier-protein] synthase;3-oxoacyl-[acyl-carrier-protein] reductase;3-hydroxyacyl-[acyl-carrier-protein] dehydratase;Enoyl-[acyl-carrier-protein] reductase;Oleoyl-[acyl-carrier-protein] hydrolase	FASN	sp|P49327|FAS_HUMAN Fatty acid synthase OS=Homo sapiens OX=9606 GN=FASN PE=1 SV=3;tr|A0A0U1RQF0|A0A0U1RQF0_HUMAN 3-hydroxyacyl-[acyl-carrier-protein] dehydratase OS=Homo sapiens OX=9606 GN=FASN PE=1 SV=1	1		1	80.6884	0.000769511	114.4	75.097	80.688	-0.31187	1	75.294	0.0529035	75.294	0	0	NaN	NaN	1	98.2488	0.00315513	98.249	1	77.6774	0.0399173	77.677	0	0	NaN	NaN	1	114.401	0.000769511	114.4	1	75.294	0.0529035	75.294	0	0	NaN
502	P49458	41	P49458	41	P49458	41	Signal recognition particle 9 kDa protein	SRP9	sp|P49458|SRP09_HUMAN Signal recognition particle 9 kDa protein OS=Homo sapiens OX=9606 GN=SRP9 PE=1 SV=2			1	41.6151	6.18369e-12	105.52	90.428	41.615	2.2617	NaN	NaN	NaN	NaN	NaN	NaN	NaN	NaN	0	0	NaN	NaN	NaN	NaN	NaN	NaN	0	0	NaN	NaN	NaN	NaN	NaN	NaN	0	0	NaN	NaN	1	105.518	6.18369e-12
503	P49458	64	P49458	64	P49458	64	Signal recognition particle 9 kDa protein	SRP9	sp|P49458|SRP09_HUMAN Signal recognition particle 9 kDa protein OS=Homo sapiens OX=9606 GN=SRP9 PE=1 SV=2	1		0.921668	10.7063	0.010731	61.958	49.461	61.958	-0.77683	0	0	NaN	NaN	0	0	NaN	NaN	0	0	NaN	NaN	NaN	NaN	NaN	NaN	0	0	NaN	NaN	NaN	NaN	NaN	NaN	NaN	NaN	NaN	NaN	0	0	NaN
504	P49720;A0A087WXQ8;A0A087WY10;A0A087WUL2	77;77;77;74	P49720	77	P49720	77	Proteasome subunit beta type-3	PSMB3	sp|P49720|PSB3_HUMAN Proteasome subunit beta type-3 OS=Homo sapiens OX=9606 GN=PSMB3 PE=1 SV=2;tr|A0A087WXQ8|A0A087WXQ8_HUMAN Proteasome chain 13 OS=Homo sapiens OX=9606 GN=PSMB3 PE=1 SV=1;tr|A0A087WY10|A0A087WY10_HUMAN Proteasome chain 13 OS=Homo sapiens	1		1	82.7494	0.0007763	103.7	64.678	82.749	0.35868	1	80.6884	0.00741166	80.688	1	82.7494	0.00444432	82.749	1	76.4649	0.0140534	76.465	1	83.9477	0.00414204	83.948	1	72.6431	0.0200636	72.643	1	88.4955	0.00299485	88.496	1	80.6884	0.00741166	80.688	1	103.7	0.0007763
505	P49773;D6RC06;D6REP8;D6RE99;H0YC49;D6RD60;A0A6Q8PGQ8	21;21;21;21;21;21;21	P49773	21	P49773	21	Histidine triad nucleotide-binding protein 1	HINT1	sp|P49773|HINT1_HUMAN Histidine triad nucleotide-binding protein 1 OS=Homo sapiens OX=9606 GN=HINT1 PE=1 SV=2;tr|D6RC06|D6RC06_HUMAN Histidine triad nucleotide-binding protein 1 OS=Homo sapiens OX=9606 GN=HINT1 PE=1 SV=1;tr|D6REP8|D6REP8_HUMAN Histidine tr	1		1	94.6921	3.82472e-18	146.3	115.81	94.692	1.1885	1	70.1001	3.90031e-07	89.311	1	77.379	2.73467e-13	126.91	1	78.6552	7.43643e-12	119.47	1	107.244	5.56126e-12	119.92	1	61.3533	4.20446e-11	111.22	1	82.9999	1.69935e-11	117.2	1	109.041	5.11856e-11	109.04	1	60.5475	1.48524e-09
506	P49916;K7ENR9;K7ERZ5	225;138;234	P49916	225	P49916	225	DNA ligase 3	LIG3	sp|P49916|DNLI3_HUMAN DNA ligase 3 OS=Homo sapiens OX=9606 GN=LIG3 PE=1 SV=2;tr|K7ENR9|K7ENR9_HUMAN DNA ligase 3 (Fragment) OS=Homo sapiens OX=9606 GN=LIG3 PE=1 SV=1;tr|K7ERZ5|K7ERZ5_HUMAN DNA ligase 3 (Fragment) OS=Homo sapiens OX=9606 GN=LIG3 PE=1 SV=1	1		0.661801	2.91556	0.000455765	53.342	43.811	53.342	0.3322	NaN	NaN	NaN	NaN	NaN	NaN	NaN	NaN	NaN	NaN	NaN	NaN	NaN	NaN	NaN	NaN	0.661801	2.91556	0.000455765	53.342	NaN	NaN	NaN	NaN	NaN	NaN	NaN	NaN	NaN	NaN	NaN
507	P49916;K7ENR9;K7ERZ5	232;145;241	P49916	232	P49916	232	DNA ligase 3	LIG3	sp|P49916|DNLI3_HUMAN DNA ligase 3 OS=Homo sapiens OX=9606 GN=LIG3 PE=1 SV=2;tr|K7ENR9|K7ENR9_HUMAN DNA ligase 3 (Fragment) OS=Homo sapiens OX=9606 GN=LIG3 PE=1 SV=1;tr|K7ERZ5|K7ERZ5_HUMAN DNA ligase 3 (Fragment) OS=Homo sapiens OX=9606 GN=LIG3 PE=1 SV=1	1		0.824344	6.71447	1.26679e-06	69.398	52.519	69.398	0.053261	NaN	NaN	NaN	NaN	NaN	NaN	NaN	NaN	NaN	NaN	NaN	NaN	NaN	NaN	NaN	NaN	NaN	NaN	NaN	NaN	0.784833	5.62002	3.46443e-05	60.747	NaN	NaN	NaN	NaN	0.709413	3.87624	0.000839724
508	P50135	181	P50135	181	P50135	181	Histamine N-methyltransferase	HNMT	sp|P50135|HNMT_HUMAN Histamine N-methyltransferase OS=Homo sapiens OX=9606 GN=HNMT PE=1 SV=1	1		1	46.7059	0.00322665	55.426	38.653	46.706	1.7877	0	0	NaN	NaN	0	0	NaN	NaN	0	0	NaN	NaN	0	0	NaN	NaN	0	0	NaN	NaN	1	55.3143	0.00334391	55.314	0	0	NaN	NaN	1	55.4258	0.00322665
509	P51608	449	P51608	449	P51608	449	Methyl-CpG-binding protein 2	MECP2	sp|P51608|MECP2_HUMAN Methyl-CpG-binding protein 2 OS=Homo sapiens OX=9606 GN=MECP2 PE=1 SV=1	1		1	45.257	0.0332463	45.257	30.838	45.257	2.1875	NaN	NaN	NaN	NaN	NaN	NaN	NaN	NaN	NaN	NaN	NaN	NaN	NaN	NaN	NaN	NaN	NaN	NaN	NaN	NaN	NaN	NaN	NaN	NaN	NaN	NaN	NaN	NaN	NaN	NaN	NaN
510	P53004	269	P53004	269	P53004	269	Biliverdin reductase A	BLVRA	sp|P53004|BIEA_HUMAN Biliverdin reductase A OS=Homo sapiens OX=9606 GN=BLVRA PE=1 SV=2	1		1	115.834	2.25275e-10	135.99	105.42	115.83	-0.0036327	1	119.764	5.14885e-06	119.76	1	115.834	1.78192e-05	115.83	1	103.349	8.46943e-05	103.35	1	102.4	9.28844e-05	102.4	1	114.819	2.10927e-05	114.82	1	124.423	5.53644e-07	124.42	1	84.2893	9.29134e-05	102.4	1	120.96	1.2935e-06
511	P53396	538	P53396	538	P53396	538	ATP-citrate synthase	ACLY	sp|P53396|ACLY_HUMAN ATP-citrate synthase OS=Homo sapiens OX=9606 GN=ACLY PE=1 SV=3	1		1	66.7791	3.70552e-05	66.779	52.36	66.779	-0.26025	1	48.4769	0.00212882	48.477	1	53.2779	0.000994508	53.278	1	46.6633	0.00255733	46.663	1	44.3823	0.00309625	44.382	1	47.7518	0.00230013	47.752	1	47.0473	0.0024666	47.047	0	0	NaN	NaN	0	0	NaN
512	P53992	1087	P53992	1087	P53992	1087	Protein transport protein Sec24C	SEC24C	sp|P53992|SC24C_HUMAN Protein transport protein Sec24C OS=Homo sapiens OX=9606 GN=SEC24C PE=1 SV=3	1		1	44.0888	0.00141347	44.089	35.801	44.089	-0.024603	NaN	NaN	NaN	NaN	NaN	NaN	NaN	NaN	0	0	NaN	NaN	1	44.0888	0.00141347	44.089	0	0	NaN	NaN	NaN	NaN	NaN	NaN	0	0	NaN	NaN	NaN	NaN	NaN
513	P53999	68	P53999	68	P53999	68	Activated RNA polymerase II transcriptional coactivator p15	SUB1	sp|P53999|TCP4_HUMAN Activated RNA polymerase II transcriptional coactivator p15 OS=Homo sapiens OX=9606 GN=SUB1 PE=1 SV=3	1		1	65.3469	0.0420597	65.347	60.359	65.347	0.46092	NaN	NaN	NaN	NaN	0	0	NaN	NaN	0	0	NaN	NaN	0	0	NaN	NaN	0	0	NaN	NaN	NaN	NaN	NaN	NaN	NaN	NaN	NaN	NaN	NaN	NaN	NaN
514	P53999	114	P53999	114	P53999	114	Activated RNA polymerase II transcriptional coactivator p15	SUB1	sp|P53999|TCP4_HUMAN Activated RNA polymerase II transcriptional coactivator p15 OS=Homo sapiens OX=9606 GN=SUB1 PE=1 SV=3	1		1	75.1844	4.55344e-09	75.184	60.422	75.184	-1.8733	NaN	NaN	NaN	NaN	NaN	NaN	NaN	NaN	NaN	NaN	NaN	NaN	NaN	NaN	NaN	NaN	1	75.1844	4.55344e-09	75.184	NaN	NaN	NaN	NaN	NaN	NaN	NaN	NaN	0	0	NaN
515	P55084;F5GZQ3	188;173	P55084	188	P55084	188	Trifunctional enzyme subunit beta, mitochondrial;3-ketoacyl-CoA thiolase	HADHB	sp|P55084|ECHB_HUMAN Trifunctional enzyme subunit beta, mitochondrial OS=Homo sapiens OX=9606 GN=HADHB PE=1 SV=3;tr|F5GZQ3|F5GZQ3_HUMAN Trifunctional enzyme subunit beta, mitochondrial OS=Homo sapiens OX=9606 GN=HADHB PE=1 SV=1	1		1	72.4943	0.00532711	88.136	47.358	88.136	-0.27028	0	0	NaN	NaN	0	0	NaN	NaN	0	0	NaN	NaN	0	0	NaN	NaN	0	0	NaN	NaN	1	72.4943	0.00532711	88.136	NaN	NaN	NaN	NaN	NaN	NaN	NaN
516	P55263;A0A5K1VW54;A0A5F9ZH31	9;9;9	P55263	9	P55263	9	Adenosine kinase	ADK	sp|P55263|ADK_HUMAN Adenosine kinase OS=Homo sapiens OX=9606 GN=ADK PE=1 SV=2;tr|A0A5K1VW54|A0A5K1VW54_HUMAN Adenosine kinase OS=Homo sapiens OX=9606 GN=ADK PE=1 SV=1;tr|A0A5F9ZH31|A0A5F9ZH31_HUMAN Adenosine kinase OS=Homo sapiens OX=9606 GN=ADK PE=1 SV=1	1		1	99.4417	5.81304e-08	109.11	92.57	99.442	0.036196	1	74.9199	0.00223611	74.92	0	0	NaN	NaN	1	91.0686	0.00077474	91.069	NaN	NaN	NaN	NaN	NaN	NaN	NaN	NaN	1	80.4546	0.0013907	80.455	0	0	NaN	NaN	NaN	NaN	NaN
517	P56381	28	P56381	28	P56381	28	ATP synthase subunit epsilon, mitochondrial	ATP5E	sp|P56381|ATP5E_HUMAN ATP synthase subunit epsilon, mitochondrial OS=Homo sapiens OX=9606 GN=ATP5F1E PE=1 SV=2	1		0.999893	39.7214	0.0417039	41.401	27.048	41.401	-1.4622	0	0	NaN	NaN	0	0	NaN	NaN	0	0	NaN	NaN	0	0	NaN	NaN	0	0	NaN	NaN	0	0	NaN	NaN	0	0	NaN	NaN	0	0	NaN
518	P58876	16	P58876	16	P58876	16	Histone H2B type 1-D	HIST1H2BD	sp|P58876|H2B1D_HUMAN Histone H2B type 1-D OS=Homo sapiens OX=9606 GN=H2BC5 PE=1 SV=2	3;4;5		1	98.6936	6.34553e-64	225.15	101.04	98.694	0.56588	NaN	NaN	NaN	NaN	NaN	NaN	NaN	NaN	NaN	NaN	NaN	NaN	1	66.325	6.52826e-24	170.4	1	74.6784	3.48289e-24	176.18	1	63.8937	3.49506e-18	160.52	NaN	NaN	NaN	NaN	0	0	NaN
519	P58876	17	P58876	17	P58876	17	Histone H2B type 1-D	HIST1H2BD	sp|P58876|H2B1D_HUMAN Histone H2B type 1-D OS=Homo sapiens OX=9606 GN=H2BC5 PE=1 SV=2	2;3;4;5		1	98.6936	6.34553e-64	225.15	101.04	98.694	0.56588	NaN	NaN	NaN	NaN	NaN	NaN	NaN	NaN	NaN	NaN	NaN	NaN	1	66.325	6.52826e-24	170.4	1	74.6784	3.48289e-24	176.18	1	63.8937	3.49506e-18	160.52	NaN	NaN	NaN	NaN	0	0	NaN
520	P58876	21	P58876	21	P58876	21	Histone H2B type 1-D	HIST1H2BD	sp|P58876|H2B1D_HUMAN Histone H2B type 1-D OS=Homo sapiens OX=9606 GN=H2BC5 PE=1 SV=2	2;3;4;5		1	98.6936	6.34553e-64	225.15	101.04	98.694	0.56588	NaN	NaN	NaN	NaN	NaN	NaN	NaN	NaN	NaN	NaN	NaN	NaN	1	66.325	6.52826e-24	170.4	1	74.6784	3.48289e-24	176.18	1	63.8937	3.49506e-18	160.52	NaN	NaN	NaN	NaN	0	0	NaN
521	P58876	13	P58876	13	P58876	13	Histone H2B type 1-D	HIST1H2BD	sp|P58876|H2B1D_HUMAN Histone H2B type 1-D OS=Homo sapiens OX=9606 GN=H2BC5 PE=1 SV=2	3;4;5		1	98.6936	6.34553e-64	225.15	101.04	98.694	0.56588	NaN	NaN	NaN	NaN	NaN	NaN	NaN	NaN	NaN	NaN	NaN	NaN	1	66.325	6.52826e-24	170.4	1	74.6784	3.48289e-24	176.18	1	63.8937	3.49506e-18	160.52	NaN	NaN	NaN	NaN	0	0	NaN
522	P58876	12	P58876	12	P58876	12	Histone H2B type 1-D	HIST1H2BD	sp|P58876|H2B1D_HUMAN Histone H2B type 1-D OS=Homo sapiens OX=9606 GN=H2BC5 PE=1 SV=2	3;4;5		1	98.6936	1.85301e-11	100.45	72.9	98.694	0.56588	NaN	NaN	NaN	NaN	NaN	NaN	NaN	NaN	NaN	NaN	NaN	NaN	1	66.325	9.21154e-06	66.325	1	74.6784	9.01479e-07	74.678	1	63.8937	8.04626e-06	63.894	NaN	NaN	NaN	NaN	NaN	NaN	NaN
523	P60174	14	P60174	14	P60174	14	Triosephosphate isomerase	TPI1	sp|P60174|TPIS_HUMAN Triosephosphate isomerase OS=Homo sapiens OX=9606 GN=TPI1 PE=1 SV=4	1		1	66.6213	0.00870206	66.621	50.74	66.621	0.73445	0	0	NaN	NaN	0	0	NaN	NaN	NaN	NaN	NaN	NaN	0	0	NaN	NaN	0	0	NaN	NaN	1	62.8229	0.00870206	62.823	NaN	NaN	NaN	NaN	NaN	NaN	NaN
524	P60174	194	P60174	194	P60174	194	Triosephosphate isomerase	TPI1	sp|P60174|TPIS_HUMAN Triosephosphate isomerase OS=Homo sapiens OX=9606 GN=TPI1 PE=1 SV=4	1		1	102.661	1.50338e-06	102.66	79.056	102.66	1.0366	1	53.5279	0.00277983	53.528	1	44.2994	0.0355341	44.299	NaN	NaN	NaN	NaN	NaN	NaN	NaN	NaN	0	0	NaN	NaN	1	52.5549	0.0158113	52.555	1	71.5551	0.000805221	71.555	1	79.8202	0.000263595
525	P60174	6	P60174	6	P60174	6	Triosephosphate isomerase	TPI1	sp|P60174|TPIS_HUMAN Triosephosphate isomerase OS=Homo sapiens OX=9606 GN=TPI1 PE=1 SV=4	1		1	154.308	0.000382349	154.31	106.46	154.31	0.12521	1	135.843	0.00494031	135.84	1	109.862	0.0157126	109.86	1	106.141	0.0217316	106.14	1	136.113	0.00484083	136.11	1	116.904	0.0102953	116.9	1	98.4572	0.0390451	98.457	NaN	NaN	NaN	NaN	NaN	NaN	NaN
526	P60174;U3KPZ0	188;106	P60174	188	P60174	188	Triosephosphate isomerase	TPI1	sp|P60174|TPIS_HUMAN Triosephosphate isomerase OS=Homo sapiens OX=9606 GN=TPI1 PE=1 SV=4;tr|U3KPZ0|U3KPZ0_HUMAN Triosephosphate isomerase (Fragment) OS=Homo sapiens OX=9606 GN=TPI1 PE=1 SV=1	1		1	72.8979	4.55069e-05	82.529	71.259	72.898	0.94478	1	51.6953	0.00594362	51.695	0	0	NaN	NaN	1	72.1749	0.000338304	72.175	1	70.5287	0.000384853	70.529	0	0	NaN	NaN	1	70.9797	0.000372102	70.98	1	69.5939	0.00364599	69.594	0	0	NaN
527	P60174;U3KPZ0	175;93	P60174	175	P60174	175	Triosephosphate isomerase	TPI1	sp|P60174|TPIS_HUMAN Triosephosphate isomerase OS=Homo sapiens OX=9606 GN=TPI1 PE=1 SV=4;tr|U3KPZ0|U3KPZ0_HUMAN Triosephosphate isomerase (Fragment) OS=Homo sapiens OX=9606 GN=TPI1 PE=1 SV=1	1		1	45.4885	0.000148678	45.901	39.674	45.489	0.44513	0	0	NaN	NaN	0	0	NaN	NaN	0	0	NaN	NaN	0	0	NaN	NaN	0	0	NaN	NaN	0	0	NaN	NaN	0	0	NaN	NaN	0	0	NaN
528	P60842;J3QR64;J3KTB5;J3QL43;J3QS69;J3KT12;J3QLN6;J3KS25;J3KSZ0	174;185;158;174;172;174;138;172;57	P60842	174	P60842	174	Eukaryotic initiation factor 4A-I	EIF4A1	sp|P60842|IF4A1_HUMAN Eukaryotic initiation factor 4A-I OS=Homo sapiens OX=9606 GN=EIF4A1 PE=1 SV=1;tr|J3QR64|J3QR64_HUMAN RNA helicase (Fragment) OS=Homo sapiens OX=9606 GN=EIF4A1 PE=1 SV=1;tr|J3KTB5|J3KTB5_HUMAN RNA helicase (Fragment) OS=Homo sapiens OX	1		1	98.5231	0.0394049	98.523	15.852	98.523	0.43018	0	0	NaN	NaN	0	0	NaN	NaN	0	0	NaN	NaN	0	0	NaN	NaN	0	0	NaN	NaN	0	0	NaN	NaN	0	0	NaN	NaN	NaN	NaN	NaN
529	P61081	8	P61081	8	P61081	8	NEDD8-conjugating enzyme Ubc12	UBE2M	sp|P61081|UBC12_HUMAN NEDD8-conjugating enzyme Ubc12 OS=Homo sapiens OX=9606 GN=UBE2M PE=1 SV=1	1		1	119.073	0.00124398	148.98	74.056	119.07	1.7053	NaN	NaN	NaN	NaN	NaN	NaN	NaN	NaN	NaN	NaN	NaN	NaN	1	145.045	0.00199547	145.04	1	90.8619	0.0117394	90.862	1	108.924	0.0187225	108.92	NaN	NaN	NaN	NaN	NaN	NaN	NaN
530	P61088;F8VQQ8	92;29	P61088	92	P61088	92	Ubiquitin-conjugating enzyme E2 N	UBE2N	sp|P61088|UBE2N_HUMAN Ubiquitin-conjugating enzyme E2 N OS=Homo sapiens OX=9606 GN=UBE2N PE=1 SV=1;tr|F8VQQ8|F8VQQ8_HUMAN Ubiquitin-conjugating enzyme E2 N OS=Homo sapiens OX=9606 GN=UBE2N PE=1 SV=1	1		1	79.1482	0.00151287	122.13	78.889	79.148	-0.62687	1	117.811	0.00209439	117.81	1	96.3311	0.00956634	96.331	1	96.3311	0.00956634	96.331	1	122.135	0.00151287	122.13	1	96.3311	0.00956634	96.331	1	96.3311	0.00956634	96.331	1	96.3311	0.00956634	96.331	1	108.977	0.00357759
531	P61221	431	P61221	431	P61221	431	ATP-binding cassette sub-family E member 1	ABCE1	sp|P61221|ABCE1_HUMAN ATP-binding cassette sub-family E member 1 OS=Homo sapiens OX=9606 GN=ABCE1 PE=1 SV=1	1		1	64.2645	0.0111156	82.563	32.713	64.265	-0.51837	0	0	NaN	NaN	1	64.2645	0.0276327	64.265	1	67.1694	0.0221509	67.169	1	73.6646	0.0154641	73.665	1	69.8117	0.0173495	69.812	1	69.8117	0.0173495	69.812	0	0	NaN	NaN	0	0	NaN
532	P61604;B8ZZL8;B8ZZ54	66;66;11	P61604	66	P61604	66	10 kDa heat shock protein, mitochondrial	HSPE1	sp|P61604|CH10_HUMAN 10 kDa heat shock protein, mitochondrial OS=Homo sapiens OX=9606 GN=HSPE1 PE=1 SV=2;tr|B8ZZL8|B8ZZL8_HUMAN 10 kDa heat shock protein, mitochondrial OS=Homo sapiens OX=9606 GN=HSPE1 PE=1 SV=1;tr|B8ZZ54|B8ZZ54_HUMAN 10 kDa heat shock pro	1		1	55.4522	0.02715	55.452	40.25	55.452	-0.81828	0	0	NaN	NaN	1	51.841	0.0505009	51.841	0	0	NaN	NaN	0	0	NaN	NaN	0	0	NaN	NaN	0	0	NaN	NaN	0	0	NaN	NaN	1	50.2074	0.0610643
533	P61978;Q5T6W2;S4R457	52;52;52	P61978	52	P61978	52	Heterogeneous nuclear ribonucleoprotein K	HNRNPK	sp|P61978|HNRPK_HUMAN Heterogeneous nuclear ribonucleoprotein K OS=Homo sapiens OX=9606 GN=HNRNPK PE=1 SV=1;tr|Q5T6W2|Q5T6W2_HUMAN Heterogeneous nuclear ribonucleoprotein K (Fragment) OS=Homo sapiens OX=9606 GN=HNRNPK PE=1 SV=1;tr|S4R457|S4R457_HUMAN Heter	1		1	118.403	5.99758e-07	123.63	95.761	118.4	0.24702	1	79.9739	0.00131609	79.974	1	72.0057	0.0030224	72.006	1	96.0149	0.000148026	96.015	1	73.0666	0.0027952	73.067	1	123.625	5.99758e-07	123.63	1	107.831	4.59862e-05	107.83	1	84.17	0.000688578	84.17	1	87.2981	0.00053954
534	P61978;Q5T6W2;S4R457	21;21;21	P61978	21	P61978	21	Heterogeneous nuclear ribonucleoprotein K	HNRNPK	sp|P61978|HNRPK_HUMAN Heterogeneous nuclear ribonucleoprotein K OS=Homo sapiens OX=9606 GN=HNRNPK PE=1 SV=1;tr|Q5T6W2|Q5T6W2_HUMAN Heterogeneous nuclear ribonucleoprotein K (Fragment) OS=Homo sapiens OX=9606 GN=HNRNPK PE=1 SV=1;tr|S4R457|S4R457_HUMAN Heter	1		0.999994	51.975	2.30808e-40	110.31	108.7	100.18	-0.38447	0	0	NaN	NaN	0	0	NaN	NaN	0	0	NaN	NaN	0.998358	27.8383	1.08925e-21	85.619	0.997884	26.7354	1.21201e-21	84.516	0.999994	51.975	2.2627e-30	100.18	NaN	NaN	NaN	NaN	NaN	NaN	NaN
535	P61978	461	P61978	461	P61978	461	Heterogeneous nuclear ribonucleoprotein K	HNRNPK	sp|P61978|HNRPK_HUMAN Heterogeneous nuclear ribonucleoprotein K OS=Homo sapiens OX=9606 GN=HNRNPK PE=1 SV=1	1		1	100.273	0.0202231	126.16	107.37	100.27	-0.12184	0	0	NaN	NaN	NaN	NaN	NaN	NaN	NaN	NaN	NaN	NaN	0	0	NaN	NaN	0	0	NaN	NaN	0	0	NaN	NaN	NaN	NaN	NaN	NaN	NaN	NaN	NaN
536	P62316;K7ERG4	6;6	P62316	6	P62316	6	Small nuclear ribonucleoprotein Sm D2	SNRPD2	sp|P62316|SMD2_HUMAN Small nuclear ribonucleoprotein Sm D2 OS=Homo sapiens OX=9606 GN=SNRPD2 PE=1 SV=1;tr|K7ERG4|K7ERG4_HUMAN Small nuclear ribonucleoprotein Sm D2 OS=Homo sapiens OX=9606 GN=SNRPD2 PE=1 SV=1	1		1	117.16	0.00287531	117.16	31.895	117.16	-1.1906	0	0	NaN	NaN	0	0	NaN	NaN	0	0	NaN	NaN	0	0	NaN	NaN	0	0	NaN	NaN	1	55.9018	0.0387426	94.163	1	79.4686	0.0159338	79.469	0	0	NaN
537	P62328	4	P62328	4	P62328	4	Thymosin beta-4;Hematopoietic system regulatory peptide	TMSB4X	sp|P62328|TYB4_HUMAN Thymosin beta-4 OS=Homo sapiens OX=9606 GN=TMSB4X PE=1 SV=2	1;2		1	58.6986	2.45845e-18	147.09	147.09	58.699	1.6738	1	76.1286	0.000138972	98.156	1	75.2106	0.000164349	95.417	1	80.2266	0.000153351	96.604	1	124.738	3.03663e-14	143.67	1	96.9324	4.38822e-08	115.87	1	57.3483	2.66314e-09	121.68	1	81.6748	0.000147701	97.214	1	83.0042	7.52709e-05
538	P62328	15	P62328	15	P62328	15	Thymosin beta-4;Hematopoietic system regulatory peptide	TMSB4X	sp|P62328|TYB4_HUMAN Thymosin beta-4 OS=Homo sapiens OX=9606 GN=TMSB4X PE=1 SV=2	1;2		0.999831	37.7291	2.45845e-18	147.09	147.09	147.09	-0.79027	0	0	NaN	NaN	NaN	NaN	NaN	NaN	0	0	NaN	NaN	0.999265	31.3343	3.03663e-14	143.67	0.997133	25.4137	4.38822e-08	115.87	0.999058	30.255	2.66314e-09	118.4	NaN	NaN	NaN	NaN	NaN	NaN	NaN
539	P62701	120	P62701	120	P62701	120	40S ribosomal protein S4, X isoform	RPS4X	sp|P62701|RS4X_HUMAN 40S ribosomal protein S4, X isoform OS=Homo sapiens OX=9606 GN=RPS4X PE=1 SV=2	1		1	89.3546	0.0108909	94.302	42.448	89.355	0.48451	0	0	NaN	NaN	1	81.2963	0.0231735	81.296	1	71.3794	0.0471499	71.379	1	71.3794	0.0471499	71.379	1	71.3794	0.0471499	71.379	1	82.4525	0.0203781	82.452	0	0	NaN	NaN	0	0	NaN
540	P62753;A2A3R5	79;48	P62753	79	P62753	79	40S ribosomal protein S6	RPS6	sp|P62753|RS6_HUMAN 40S ribosomal protein S6 OS=Homo sapiens OX=9606 GN=RPS6 PE=1 SV=1;tr|A2A3R5|A2A3R5_HUMAN 40S ribosomal protein S6 OS=Homo sapiens OX=9606 GN=RPS6 PE=1 SV=1	1		1	93.0108	8.32812e-06	116.01	90.689	93.011	-0.6117	1	62.1402	0.00318709	62.14	1	105.649	3.08966e-05	105.65	1	103.88	3.80001e-05	103.88	1	56.9514	0.00478673	56.951	1	93.9595	9.53153e-05	93.959	1	80.3118	0.00038037	80.312	1	78.692	0.000453873	78.692	1	49.4231	0.0170109
541	P62805	9	P62805	9	P62805	9	Histone H4	HIST1H4A	sp|P62805|H4_HUMAN Histone H4 OS=Homo sapiens OX=9606 GN=H4C1 PE=1 SV=2	2;3		1	101.954	2.48799e-85	241.4	187.33	101.95	2.2874	1	108.47	8.5541e-47	202.03	1	125.297	5.17096e-85	236.77	1	101.954	1.65455e-47	209.85	1	125.74	6.86377e-48	209.85	1	70.9771	4.42668e-38	196.88	1	72.0057	5.17096e-85	236.77	1	50.2837	8.55235e-47	202.56	1	73.0666	8.5541e-47
542	P62805	13	P62805	13	P62805	13	Histone H4	HIST1H4A	sp|P62805|H4_HUMAN Histone H4 OS=Homo sapiens OX=9606 GN=H4C1 PE=1 SV=2	2;3		1	101.284	2.48799e-85	241.4	187.33	101.28	0.012921	1	93.9915	8.5541e-47	202.03	1	66.073	5.17096e-85	236.77	1	77.2825	1.65455e-47	209.85	1	111.816	6.86377e-48	209.85	1	92.4704	4.42668e-38	196.88	1	69.1978	5.17096e-85	236.77	1	77.2825	8.55235e-47	202.56	1	75.2127	8.5541e-47
543	P62805	17	P62805	17	P62805	17	Histone H4	HIST1H4A	sp|P62805|H4_HUMAN Histone H4 OS=Homo sapiens OX=9606 GN=H4C1 PE=1 SV=2	2;3		1	101.284	2.48799e-85	241.4	187.33	101.28	0.012921	1	93.9915	8.5541e-47	202.03	1	66.073	5.17096e-85	236.77	1	77.2825	1.65455e-47	209.85	1	111.816	6.86377e-48	209.85	1	92.4704	4.42668e-38	196.88	1	69.1978	5.17096e-85	236.77	1	77.2825	8.55235e-47	202.56	1	75.2127	8.5541e-47
544	P62805	6	P62805	6	P62805	6	Histone H4	HIST1H4A	sp|P62805|H4_HUMAN Histone H4 OS=Homo sapiens OX=9606 GN=H4C1 PE=1 SV=2	3		1	101.954	8.20032e-15	146.71	72.538	101.95	2.2874	1	108.47	4.48672e-14	138.25	1	125.297	1.80586e-10	125.61	1	101.954	1.77929e-10	126.03	1	125.74	2.51724e-11	135.58	1	70.9771	8.20032e-15	146.71	1	72.0057	4.73308e-14	139.86	1	50.2837	1.2773e-10	130.01	1	73.0666	1.77929e-10
545	P62851	52	P62851	52	P62851	52	40S ribosomal protein S25	RPS25	sp|P62851|RS25_HUMAN 40S ribosomal protein S25 OS=Homo sapiens OX=9606 GN=RPS25 PE=1 SV=1	1		1	85.8498	5.00176e-07	96.096	69.314	96.096	-0.29871	0	0	NaN	NaN	0	0	NaN	NaN	0.999969	45.0644	0.000501683	64.454	NaN	NaN	NaN	NaN	NaN	NaN	NaN	NaN	NaN	NaN	NaN	NaN	0	0	NaN	NaN	NaN	NaN	NaN
546	P62906	106	P62906	106	P62906	106	60S ribosomal protein L10a	RPL10A	sp|P62906|RL10A_HUMAN 60S ribosomal protein L10a OS=Homo sapiens OX=9606 GN=RPL10A PE=1 SV=2	1		1	73.8478	0.0105877	79.693	53.095	73.848	-0.015608	0	0	NaN	NaN	0	0	NaN	NaN	0	0	NaN	NaN	0	0	NaN	NaN	NaN	NaN	NaN	NaN	0	0	NaN	NaN	NaN	NaN	NaN	NaN	0	0	NaN
547	Q5VVC8;P62913	74;85	Q5VVC8	74	Q5VVC8	74	60S ribosomal protein L11	RPL11	tr|Q5VVC8|Q5VVC8_HUMAN 60S ribosomal protein L11 OS=Homo sapiens OX=9606 GN=RPL11 PE=1 SV=2;sp|P62913|RL11_HUMAN 60S ribosomal protein L11 OS=Homo sapiens OX=9606 GN=RPL11 PE=1 SV=2	1		1	75.3782	0.0157623	75.378	53.292	75.378	0.12475	0	0	NaN	NaN	1	75.3782	0.0157623	75.378	0	0	NaN	NaN	0	0	NaN	NaN	0	0	NaN	NaN	0	0	NaN	NaN	NaN	NaN	NaN	NaN	0	0	NaN
548	P62937;F8WE65;C9J5S7	44;44;44	P62937	44	P62937	44	Peptidyl-prolyl cis-trans isomerase A;Peptidyl-prolyl cis-trans isomerase A, N-terminally processed;Peptidyl-prolyl cis-trans isomerase	PPIA	sp|P62937|PPIA_HUMAN Peptidyl-prolyl cis-trans isomerase A OS=Homo sapiens OX=9606 GN=PPIA PE=1 SV=2;tr|F8WE65|F8WE65_HUMAN Peptidyl-prolyl cis-trans isomerase OS=Homo sapiens OX=9606 GN=PPIA PE=1 SV=1;tr|C9J5S7|C9J5S7_HUMAN Peptidyl-prolyl cis-trans isome	1		1	127.397	1.18408e-09	154.56	112.45	127.4	0.022801	1	134.247	1.8193e-07	134.25	1	147.199	2.86978e-09	147.2	1	127.397	2.55514e-06	127.4	1	154.555	1.18408e-09	154.56	1	147.199	2.86978e-09	147.2	1	130.656	1.38447e-06	130.66	1	140.754	8.95642e-08	140.75	1	134.247	1.8193e-07
549	P62937;F8WE65;C9J5S7	49;49;49	P62937	49	P62937	49	Peptidyl-prolyl cis-trans isomerase A;Peptidyl-prolyl cis-trans isomerase A, N-terminally processed;Peptidyl-prolyl cis-trans isomerase	PPIA	sp|P62937|PPIA_HUMAN Peptidyl-prolyl cis-trans isomerase A OS=Homo sapiens OX=9606 GN=PPIA PE=1 SV=2;tr|F8WE65|F8WE65_HUMAN Peptidyl-prolyl cis-trans isomerase OS=Homo sapiens OX=9606 GN=PPIA PE=1 SV=1;tr|C9J5S7|C9J5S7_HUMAN Peptidyl-prolyl cis-trans isome	1		1	133.574	2.26686e-26	208.37	181.41	133.57	-0.65695	1	115.781	3.78728e-07	155.07	1	112.357	2.22762e-05	138.4	1	121.83	1.19228e-09	166.16	1	183.647	5.45249e-14	183.65	1	130.94	9.90536e-07	147.51	1	142.827	2.26686e-26	208.37	1	120.452	3.78728e-07	155.07	1	127.765	5.45249e-14
550	P62937;F8WE65;C9J5S7;A0A7I2V4V1	76;76;76;16	P62937	76	P62937	76	Peptidyl-prolyl cis-trans isomerase A;Peptidyl-prolyl cis-trans isomerase A, N-terminally processed;Peptidyl-prolyl cis-trans isomerase	PPIA	sp|P62937|PPIA_HUMAN Peptidyl-prolyl cis-trans isomerase A OS=Homo sapiens OX=9606 GN=PPIA PE=1 SV=2;tr|F8WE65|F8WE65_HUMAN Peptidyl-prolyl cis-trans isomerase OS=Homo sapiens OX=9606 GN=PPIA PE=1 SV=1;tr|C9J5S7|C9J5S7_HUMAN Peptidyl-prolyl cis-trans isome	1		1	119.519	4.53789e-77	209.01	200.93	186.63	-0.010579	1	108.801	1.97454e-44	171.39	1	100.267	3.40402e-30	139.95	1	92.8777	3.06868e-30	140.63	1	109.608	4.53789e-77	209.01	1	93.5998	5.91277e-30	134.86	1	102.847	2.57157e-36	155.76	1	93.9551	8.99393e-37	158.33	1	104.823	1.62203e-43
551	P62937;F8WE65;C9J5S7;A0A7I2V4V1	82;82;82;22	P62937	82	P62937	82	Peptidyl-prolyl cis-trans isomerase A;Peptidyl-prolyl cis-trans isomerase A, N-terminally processed;Peptidyl-prolyl cis-trans isomerase	PPIA	sp|P62937|PPIA_HUMAN Peptidyl-prolyl cis-trans isomerase A OS=Homo sapiens OX=9606 GN=PPIA PE=1 SV=2;tr|F8WE65|F8WE65_HUMAN Peptidyl-prolyl cis-trans isomerase OS=Homo sapiens OX=9606 GN=PPIA PE=1 SV=1;tr|C9J5S7|C9J5S7_HUMAN Peptidyl-prolyl cis-trans isome	1		1	80.9793	0.000483266	80.979	65.44	80.979	-2.9183	0	0	NaN	NaN	1	65.2336	0.00525192	65.234	1	72.2905	0.00181229	72.29	0	0	NaN	NaN	0.5	0	0.00129256	41.287	NaN	NaN	NaN	NaN	1	64.1212	0.00601261	64.121	NaN	NaN	NaN
552	P62937;F8WE65;C9J5S7;A0A7I2V4V1	91;91;91;31	P62937	91	P62937	91	Peptidyl-prolyl cis-trans isomerase A;Peptidyl-prolyl cis-trans isomerase A, N-terminally processed;Peptidyl-prolyl cis-trans isomerase	PPIA	sp|P62937|PPIA_HUMAN Peptidyl-prolyl cis-trans isomerase A OS=Homo sapiens OX=9606 GN=PPIA PE=1 SV=2;tr|F8WE65|F8WE65_HUMAN Peptidyl-prolyl cis-trans isomerase OS=Homo sapiens OX=9606 GN=PPIA PE=1 SV=1;tr|C9J5S7|C9J5S7_HUMAN Peptidyl-prolyl cis-trans isome	1		0.5	0	0.00129256	41.287	37.512	41.287	2.7268	0	0	NaN	NaN	NaN	NaN	NaN	NaN	0	0	NaN	NaN	0	0	NaN	NaN	0.5	0	0.00129256	41.287	NaN	NaN	NaN	NaN	NaN	NaN	NaN	NaN	NaN	NaN	NaN
553	P62937	131	P62937	131	P62937	131	Peptidyl-prolyl cis-trans isomerase A;Peptidyl-prolyl cis-trans isomerase A, N-terminally processed	PPIA	sp|P62937|PPIA_HUMAN Peptidyl-prolyl cis-trans isomerase A OS=Homo sapiens OX=9606 GN=PPIA PE=1 SV=2	1		1	124.374	0.00677232	124.37	89.481	124.37	0.64735	0	0	NaN	NaN	0	0	NaN	NaN	0	0	NaN	NaN	1	101.691	0.0328805	101.69	1	99.1393	0.0381359	99.139	1	114.721	0.0133134	114.72	1	76.1344	0.0207793	76.134	0	0	NaN
554	P62937	125	P62937	125	P62937	125	Peptidyl-prolyl cis-trans isomerase A;Peptidyl-prolyl cis-trans isomerase A, N-terminally processed	PPIA	sp|P62937|PPIA_HUMAN Peptidyl-prolyl cis-trans isomerase A OS=Homo sapiens OX=9606 GN=PPIA PE=1 SV=2	1		1	106.157	4.04658e-05	116.77	100.88	106.16	0.58999	1	91.5493	0.00075874	91.549	1	94.4653	0.000493115	94.465	1	49.9289	0.0169183	49.929	1	104.795	0.000194186	104.79	1	93.2576	0.000603125	93.258	1	116.766	4.04658e-05	116.77	1	54.5244	0.00899945	54.524	1	50.5625	0.0158266
555	P62937;F8WE65;C9J5S7;A0A7I2V5J5	28;28;28;28	P62937	28	P62937	28	Peptidyl-prolyl cis-trans isomerase A;Peptidyl-prolyl cis-trans isomerase A, N-terminally processed;Peptidyl-prolyl cis-trans isomerase	PPIA	sp|P62937|PPIA_HUMAN Peptidyl-prolyl cis-trans isomerase A OS=Homo sapiens OX=9606 GN=PPIA PE=1 SV=2;tr|F8WE65|F8WE65_HUMAN Peptidyl-prolyl cis-trans isomerase OS=Homo sapiens OX=9606 GN=PPIA PE=1 SV=1;tr|C9J5S7|C9J5S7_HUMAN Peptidyl-prolyl cis-trans isome	1		1	56.2022	0.0193044	56.202	33.623	56.202	-0.068262	0	0	NaN	NaN	0	0	NaN	NaN	1	55.0455	0.0818065	55.046	NaN	NaN	NaN	NaN	0	0	NaN	NaN	0	0	NaN	NaN	0	0	NaN	NaN	NaN	NaN	NaN
556	P62937;F8WE65;C9J5S7;A0A7I2V5J5	31;31;31;31	P62937	31	P62937	31	Peptidyl-prolyl cis-trans isomerase A;Peptidyl-prolyl cis-trans isomerase A, N-terminally processed;Peptidyl-prolyl cis-trans isomerase	PPIA	sp|P62937|PPIA_HUMAN Peptidyl-prolyl cis-trans isomerase A OS=Homo sapiens OX=9606 GN=PPIA PE=1 SV=2;tr|F8WE65|F8WE65_HUMAN Peptidyl-prolyl cis-trans isomerase OS=Homo sapiens OX=9606 GN=PPIA PE=1 SV=1;tr|C9J5S7|C9J5S7_HUMAN Peptidyl-prolyl cis-trans isome	1		0.999838	37.9005	8.68792e-06	76.155	63.663	67.995	0.63124	0.996844	24.9945	0.00203617	49.708	0.997178	25.4829	0.00268695	47.082	0.995149	23.1202	0.00599184	43.261	0.998864	29.4416	0.000616716	55.437	0.99892	29.6593	0.000181423	61.477	0.998823	29.2869	0.000233773	58.864	0	0	NaN	NaN	NaN	NaN	NaN
557	P62979;A0A2R8Y422	152;152	P62979	152	P62979	152	Ubiquitin-40S ribosomal protein S27a;Ubiquitin;40S ribosomal protein S27a	RPS27A	sp|P62979|RS27A_HUMAN Ubiquitin-40S ribosomal protein S27a OS=Homo sapiens OX=9606 GN=RPS27A PE=1 SV=2;tr|A0A2R8Y422|A0A2R8Y422_HUMAN 40S ribosomal protein S27a OS=Homo sapiens OX=9606 GN=RPS27AP5 PE=3 SV=1	1		1	77.379	0.00290459	77.379	71.138	77.379	-0.6379	1	51.9267	0.0728941	51.927	1	72.0057	0.00428394	72.006	1	60.4336	0.0210055	60.434	0	0	NaN	NaN	0	0	NaN	NaN	1	68.0687	0.00769014	68.069	1	51.9267	0.0728941	51.927	1	57.4919	0.00908713
558	P62979;P0CG48;B4DV12;Q96C32;Q5PY61;J3QKN0;F5GXK7;F5H747;F5H388;F5H265;F5H2Z3;F5GYU3;F5H6Q2;J3QTR3;J3QS39;P0CG47;M0R1V7;F5GZ39;J3QSA3;P62987	6;6;6;6;6;6;6;6;6;6;6;6;6;6;6;6;6;6;6;6	P62979;P62987	6;6	P62979	6	Ubiquitin-40S ribosomal protein S27a;Ubiquitin;40S ribosomal protein S27a;Polyubiquitin-C;Ubiquitin;Polyubiquitin-B;Ubiquitin;Ubiquitin-60S ribosomal protein L40;Ubiquitin;60S ribosomal protein L40	RPS27A;UBC;UBB;UBA52	sp|P62979|RS27A_HUMAN Ubiquitin-40S ribosomal protein S27a OS=Homo sapiens OX=9606 GN=RPS27A PE=1 SV=2;sp|P0CG48|UBC_HUMAN Polyubiquitin-C OS=Homo sapiens OX=9606 GN=UBC PE=1 SV=3;tr|B4DV12|B4DV12_HUMAN Polyubiquitin-B OS=Homo sapiens OX=9606 GN=UBB PE=1 S	1		1	82.9999	0.00285122	83	57.426	83	0.34714	1	66.5955	0.0351898	66.595	0	0	NaN	NaN	0	0	NaN	NaN	0	0	NaN	NaN	0	0	NaN	NaN	NaN	NaN	NaN	NaN	0	0	NaN	NaN	0	0	NaN
559	P62987;M0R1M6;M0R2S1	88;63;70	P62987	88	P62987	88	Ubiquitin-60S ribosomal protein L40;Ubiquitin;60S ribosomal protein L40	UBA52	sp|P62987|RL40_HUMAN Ubiquitin-60S ribosomal protein L40 OS=Homo sapiens OX=9606 GN=UBA52 PE=1 SV=2;tr|M0R1M6|M0R1M6_HUMAN 60S ribosomal protein L40 (Fragment) OS=Homo sapiens OX=9606 GN=UBA52 PE=1 SV=1;tr|M0R2S1|M0R2S1_HUMAN 60S ribosomal protein L40 (Fra	1		1	96.0336	0.00248989	96.034	69.341	96.034	-1.5981	NaN	NaN	NaN	NaN	NaN	NaN	NaN	NaN	NaN	NaN	NaN	NaN	NaN	NaN	NaN	NaN	1	66.9619	0.0449631	66.962	NaN	NaN	NaN	NaN	NaN	NaN	NaN	NaN	NaN	NaN	NaN
560	P63313	4	P63313	4	P63313	4	Thymosin beta-10	TMSB10	sp|P63313|TYB10_HUMAN Thymosin beta-10 OS=Homo sapiens OX=9606 GN=TMSB10 PE=1 SV=2	2		1	79.0886	0.000105888	79.089	79.089	79.089	-0.04552	NaN	NaN	NaN	NaN	NaN	NaN	NaN	NaN	NaN	NaN	NaN	NaN	NaN	NaN	NaN	NaN	1	79.0886	0.000105888	79.089	NaN	NaN	NaN	NaN	NaN	NaN	NaN	NaN	NaN	NaN	NaN
561	P63313	15	P63313	15	P63313	15	Thymosin beta-10	TMSB10	sp|P63313|TYB10_HUMAN Thymosin beta-10 OS=Homo sapiens OX=9606 GN=TMSB10 PE=1 SV=2	1;2		1	79.0886	1.54151e-07	111.72	111.72	79.089	-0.04552	NaN	NaN	NaN	NaN	NaN	NaN	NaN	NaN	NaN	NaN	NaN	NaN	1	75.769	4.22754e-05	84.169	1	79.0886	0.000105888	79.089	1	73.5252	0.000245781	77.204	NaN	NaN	NaN	NaN	NaN	NaN	NaN
562	P68133;P68032;A6NL76;P63267;P62736;F8WB63;B8ZZJ2;C9JFL5;F6UVQ4;F6QUT6	70;70;70;69;70;69;69;69;70;70	P68133	70	P68133	70	Actin, alpha skeletal muscle;Actin, alpha cardiac muscle 1;Actin, gamma-enteric smooth muscle;Actin, aortic smooth muscle	ACTA1;ACTC1;ACTG2;ACTA2	sp|P68133|ACTS_HUMAN Actin, alpha skeletal muscle OS=Homo sapiens OX=9606 GN=ACTA1 PE=1 SV=1;sp|P68032|ACTC_HUMAN Actin, alpha cardiac muscle 1 OS=Homo sapiens OX=9606 GN=ACTC1 PE=1 SV=1;tr|A6NL76|A6NL76_HUMAN Actin, alpha skeletal muscle OS=Homo sapiens O	1		1	80.2932	8.95811e-12	90.316	76.007	80.293	-0.65133	NaN	NaN	NaN	NaN	0	0	NaN	NaN	NaN	NaN	NaN	NaN	0	0	NaN	NaN	NaN	NaN	NaN	NaN	NaN	NaN	NaN	NaN	1	81.9491	4.31634e-09	81.949	NaN	NaN	NaN
563	P68371	58	P68371	58	P68371	58	Tubulin beta-4B chain	TUBB4B	sp|P68371|TBB4B_HUMAN Tubulin beta-4B chain OS=Homo sapiens OX=9606 GN=TUBB4B PE=1 SV=1	1		1	118.483	8.02756e-08	118.48	96.252	118.48	1.8275	1	97.2141	2.6036e-06	97.214	1	107.847	4.55991e-07	107.85	1	86.8139	5.79091e-05	86.814	1	85.2884	6.76646e-05	85.288	1	87.618	5.27667e-05	87.618	1	105.17	9.96552e-07	105.17	1	61.7317	1.22115e-05	93.959	1	64.6498	2.99325e-06
564	P68431;K7EK07;Q71DI3;P84243;Q16695;K7EMV3;A0A590UJJ6;B4DEB1;K7ES00	80;80;80;80;80;80;80;80;80	P68431	80	P68431	80	Histone H3.1;Histone H3;Histone H3.2;Histone H3.3;Histone H3.1t	HIST1H3A;H3F3B;HIST2H3A;H3F3A;HIST3H3	sp|P68431|H31_HUMAN Histone H3.1 OS=Homo sapiens OX=9606 GN=H3C1 PE=1 SV=2;tr|K7EK07|K7EK07_HUMAN Histone H3 (Fragment) OS=Homo sapiens OX=9606 GN=H3-3B PE=1 SV=1;sp|Q71DI3|H32_HUMAN Histone H3.2 OS=Homo sapiens OX=9606 GN=H3C15 PE=1 SV=3;sp|P84243|H33_HUM	1		1	114.858	0.000160164	114.86	78.525	114.86	-0.75886	1	105.195	0.000399838	105.2	1	76.2278	0.0104348	76.228	1	68.657	0.023847	68.657	1	51.4359	0.0409934	51.436	0	0	NaN	NaN	1	77.5333	0.00888253	77.533	1	90.1082	0.00167968	90.108	1	95.5231	0.000801836
565	P68431;K7EK07;Q71DI3;P84243;Q6NXT2;K7EMV3;A0A590UJJ6;B4DEB1;K7ES00;K7EP01;Q5TEC6	19;19;19;19;19;19;19;19;19;19;19	P68431	19	P68431	19	Histone H3.1;Histone H3;Histone H3.2;Histone H3.3;Histone H3.3C	HIST1H3A;H3F3B;HIST2H3A;H3F3A;H3F3C;HIST2H3PS2	sp|P68431|H31_HUMAN Histone H3.1 OS=Homo sapiens OX=9606 GN=H3C1 PE=1 SV=2;tr|K7EK07|K7EK07_HUMAN Histone H3 (Fragment) OS=Homo sapiens OX=9606 GN=H3-3B PE=1 SV=1;sp|Q71DI3|H32_HUMAN Histone H3.2 OS=Homo sapiens OX=9606 GN=H3C15 PE=1 SV=3;sp|P84243|H33_HUM	2		1	170.297	1.99197e-15	183.65	53.376	170.3	-0.10667	1	139.74	0.000132941	139.74	NaN	NaN	NaN	NaN	NaN	NaN	NaN	NaN	1	180.438	2.88939e-15	180.44	NaN	NaN	NaN	NaN	1	183.647	1.99197e-15	183.65	NaN	NaN	NaN	NaN	0	0	NaN
566	P68431;K7EK07;Q71DI3;P84243;Q6NXT2;K7EMV3;A0A590UJJ6;B4DEB1;K7ES00;K7EP01;Q5TEC6	24;24;24;24;24;24;24;24;24;24;24	P68431	24	P68431	24	Histone H3.1;Histone H3;Histone H3.2;Histone H3.3;Histone H3.3C	HIST1H3A;H3F3B;HIST2H3A;H3F3A;H3F3C;HIST2H3PS2	sp|P68431|H31_HUMAN Histone H3.1 OS=Homo sapiens OX=9606 GN=H3C1 PE=1 SV=2;tr|K7EK07|K7EK07_HUMAN Histone H3 (Fragment) OS=Homo sapiens OX=9606 GN=H3-3B PE=1 SV=1;sp|Q71DI3|H32_HUMAN Histone H3.2 OS=Homo sapiens OX=9606 GN=H3C15 PE=1 SV=3;sp|P84243|H33_HUM	1;2		1	170.297	1.99197e-15	190.51	54.399	170.3	-0.10667	1	139.74	0.000132941	139.74	1	149.228	1.80103e-06	163.9	1	117.924	0.000965693	138.06	1	180.438	2.88939e-15	180.44	1	154.117	3.01202e-15	190.51	1	183.647	1.99197e-15	183.65	1	123.508	0.000516382	143.28	0	0	NaN
567	P68431;K7EK07;Q71DI3;P84243;Q6NXT2;Q16695	123;123;123;123;122;123	P68431	123	P68431	123	Histone H3.1;Histone H3;Histone H3.2;Histone H3.3;Histone H3.3C;Histone H3.1t	HIST1H3A;H3F3B;HIST2H3A;H3F3A;H3F3C;HIST3H3	sp|P68431|H31_HUMAN Histone H3.1 OS=Homo sapiens OX=9606 GN=H3C1 PE=1 SV=2;tr|K7EK07|K7EK07_HUMAN Histone H3 (Fragment) OS=Homo sapiens OX=9606 GN=H3-3B PE=1 SV=1;sp|Q71DI3|H32_HUMAN Histone H3.2 OS=Homo sapiens OX=9606 GN=H3C15 PE=1 SV=3;sp|P84243|H33_HUM	1		1	75.197	0.000992884	79.974	44.463	75.197	-0.056228	0	0	NaN	NaN	0	0	NaN	NaN	1	79.9739	0.00405696	79.974	0	0	NaN	NaN	NaN	NaN	NaN	NaN	0	0	NaN	NaN	0	0	NaN	NaN	NaN	NaN	NaN
568	P68871;P02042	145;145	P68871	145	P68871	145	Hemoglobin subunit beta;LVV-hemorphin-7;Spinorphin;Hemoglobin subunit delta	HBB;HBD	sp|P68871|HBB_HUMAN Hemoglobin subunit beta OS=Homo sapiens OX=9606 GN=HBB PE=1 SV=2;sp|P02042|HBD_HUMAN Hemoglobin subunit delta OS=Homo sapiens OX=9606 GN=HBD PE=1 SV=2	1		1	101.646	8.15479e-11	142.92	117.54	101.65	0.9678	1	123.86	5.86183e-07	123.86	1	136.566	2.1326e-10	136.57	1	118.177	1.02648e-05	118.18	1	113.622	2.49532e-05	113.62	1	121.639	7.14638e-07	121.64	1	127.397	3.81628e-07	127.4	1	118.177	1.02648e-05	118.18	1	123.86	5.86183e-07
569	P78318	241	P78318	241	P78318	241	Immunoglobulin-binding protein 1	IGBP1	sp|P78318|IGBP1_HUMAN Immunoglobulin-binding protein 1 OS=Homo sapiens OX=9606 GN=IGBP1 PE=1 SV=1	1		1	63.1853	0.00286489	63.185	46.836	63.185	-0.39516	NaN	NaN	NaN	NaN	NaN	NaN	NaN	NaN	NaN	NaN	NaN	NaN	NaN	NaN	NaN	NaN	0	0	NaN	NaN	NaN	NaN	NaN	NaN	NaN	NaN	NaN	NaN	NaN	NaN	NaN
570	P78527	828	P78527	828	P78527	828	DNA-dependent protein kinase catalytic subunit	PRKDC	sp|P78527|PRKDC_HUMAN DNA-dependent protein kinase catalytic subunit OS=Homo sapiens OX=9606 GN=PRKDC PE=1 SV=3	1		1	66.9932	0.0147299	84.244	42.591	66.993	-0.34704	1	63.3063	0.0506758	63.306	NaN	NaN	NaN	NaN	NaN	NaN	NaN	NaN	NaN	NaN	NaN	NaN	NaN	NaN	NaN	NaN	1	84.2437	0.0147299	84.244	NaN	NaN	NaN	NaN	NaN	NaN	NaN
571	P78527	1412	P78527	1412	P78527	1412	DNA-dependent protein kinase catalytic subunit	PRKDC	sp|P78527|PRKDC_HUMAN DNA-dependent protein kinase catalytic subunit OS=Homo sapiens OX=9606 GN=PRKDC PE=1 SV=3	1		1	78.3239	0.000376948	78.324	59.911	78.324	4.2076	0	0	NaN	NaN	0	0	NaN	NaN	0	0	NaN	NaN	NaN	NaN	NaN	NaN	0	0	NaN	NaN	0	0	NaN	NaN	0	0	NaN	NaN	1	78.3239	0.000376948
572	Q01105;A0A0C4DFV9;P0DME0	83;59;93	Q01105	83	Q01105	83	Protein SET;Protein SETSIP	SET;SETSIP	sp|Q01105|SET_HUMAN Protein SET OS=Homo sapiens OX=9606 GN=SET PE=1 SV=3;tr|A0A0C4DFV9|A0A0C4DFV9_HUMAN Protein SET OS=Homo sapiens OX=9606 GN=SET PE=1 SV=1;sp|P0DME0|SETLP_HUMAN Protein SETSIP OS=Homo sapiens OX=9606 GN=SETSIP PE=1 SV=1	1		1	176.4	8.8104e-10	176.4	131.95	176.4	0.057787	1	148.382	0.000297145	148.38	1	126.667	0.000265806	126.67	1	151.269	0.000222571	151.27	1	89.2984	0.00287647	89.298	1	147.519	0.000319451	147.52	1	174.271	1.08847e-09	174.27	1	138.895	0.00138936	138.9	1	136.155	0.000249176
573	Q01105;A0A0C4DFV9;P0DME0	132;108;142	Q01105	132	Q01105	132	Protein SET;Protein SETSIP	SET;SETSIP	sp|Q01105|SET_HUMAN Protein SET OS=Homo sapiens OX=9606 GN=SET PE=1 SV=3;tr|A0A0C4DFV9|A0A0C4DFV9_HUMAN Protein SET OS=Homo sapiens OX=9606 GN=SET PE=1 SV=1;sp|P0DME0|SETLP_HUMAN Protein SETSIP OS=Homo sapiens OX=9606 GN=SETSIP PE=1 SV=1	1		1	90.1456	0.000403868	90.146	66.91	90.146	-0.33854	1	55.4258	0.00748529	55.426	0	0	NaN	NaN	1	57.8361	0.017153	57.836	NaN	NaN	NaN	NaN	1	77.3051	0.00188758	77.305	NaN	NaN	NaN	NaN	NaN	NaN	NaN	NaN	1	90.1456	0.000403868
574	Q01581	238	Q01581	238	Q01581	238	Hydroxymethylglutaryl-CoA synthase, cytoplasmic	HMGCS1	sp|Q01581|HMCS1_HUMAN Hydroxymethylglutaryl-CoA synthase, cytoplasmic OS=Homo sapiens OX=9606 GN=HMGCS1 PE=1 SV=2			1	79.116	0.0355365	79.116	61.73	79.116	0.39296	NaN	NaN	NaN	NaN	0	0	NaN	NaN	0	0	NaN	NaN	0	0	NaN	NaN	NaN	NaN	NaN	NaN	NaN	NaN	NaN	NaN	NaN	NaN	NaN	NaN	NaN	NaN	NaN
575	Q01581	206	Q01581	206	Q01581	206	Hydroxymethylglutaryl-CoA synthase, cytoplasmic	HMGCS1	sp|Q01581|HMCS1_HUMAN Hydroxymethylglutaryl-CoA synthase, cytoplasmic OS=Homo sapiens OX=9606 GN=HMGCS1 PE=1 SV=2	1		1	92.275	2.61482e-14	92.833	85.721	92.275	-0.73702	1	62.2366	1.17182e-13	83.881	1	92.8332	2.61482e-14	92.833	1	73.109	1.74521e-13	86.006	1	71.6559	5.01969e-14	90.468	1	67.7782	5.44952e-07	67.778	1	73.3407	2.10103e-09	73.341	0	0	NaN	NaN	0	0	NaN
576	Q01581	409	Q01581	409	Q01581	409	Hydroxymethylglutaryl-CoA synthase, cytoplasmic	HMGCS1	sp|Q01581|HMCS1_HUMAN Hydroxymethylglutaryl-CoA synthase, cytoplasmic OS=Homo sapiens OX=9606 GN=HMGCS1 PE=1 SV=2	1		1	147.947	8.49971e-19	190.88	140.84	147.95	0.1121	1	137.976	2.33291e-05	137.98	1	190.882	8.49971e-19	190.88	1	137.976	2.33291e-05	137.98	1	183.673	5.37405e-14	183.67	1	159.404	2.77977e-08	159.4	1	173.325	3.67889e-13	173.32	1	61.8154	0.0614905	61.815	0	0	NaN
577	Q01581;P54868	100;137	Q01581	100	Q01581	100	Hydroxymethylglutaryl-CoA synthase, cytoplasmic;Hydroxymethylglutaryl-CoA synthase, mitochondrial	HMGCS1;HMGCS2	sp|Q01581|HMCS1_HUMAN Hydroxymethylglutaryl-CoA synthase, cytoplasmic OS=Homo sapiens OX=9606 GN=HMGCS1 PE=1 SV=2;sp|P54868|HMCS2_HUMAN Hydroxymethylglutaryl-CoA synthase, mitochondrial OS=Homo sapiens OX=9606 GN=HMGCS2 PE=1 SV=1	1		1	75.8194	0.000979332	75.819	29.358	75.819	-0.0097038	1	45.9154	0.049826	45.915	0	0	NaN	NaN	0	0	NaN	NaN	1	66.2625	0.0108402	66.262	1	75.6953	0.00333679	75.695	1	75.6953	0.00333679	75.695	NaN	NaN	NaN	NaN	NaN	NaN	NaN
578	Q03701	5	Q03701	5	Q03701	5	CCAAT/enhancer-binding protein zeta	CEBPZ	sp|Q03701|CEBPZ_HUMAN CCAAT/enhancer-binding protein zeta OS=Homo sapiens OX=9606 GN=CEBPZ PE=1 SV=3	1		1	88.3919	0.000913195	90.108	56.883	88.392	0.26357	NaN	NaN	NaN	NaN	NaN	NaN	NaN	NaN	NaN	NaN	NaN	NaN	0	0	NaN	NaN	1	53.6827	0.0716998	53.683	1	70.1001	0.00791494	70.1	NaN	NaN	NaN	NaN	NaN	NaN	NaN
579	Q03701	695	Q03701	695	Q03701	695	CCAAT/enhancer-binding protein zeta	CEBPZ	sp|Q03701|CEBPZ_HUMAN CCAAT/enhancer-binding protein zeta OS=Homo sapiens OX=9606 GN=CEBPZ PE=1 SV=3	1		1	105.396	0.000454517	111.06	77.683	105.4	-1.2703	0	0	NaN	NaN	1	83.9983	0.00412929	83.998	1	102.609	0.00083889	102.61	1	56.5631	0.0334984	56.563	0	0	NaN	NaN	1	88.2666	0.00305258	88.267	0	0	NaN	NaN	0	0	NaN
580	Q06830;A0A0A0MSI0	35;35	Q06830	35	Q06830	35	Peroxiredoxin-1	PRDX1	sp|Q06830|PRDX1_HUMAN Peroxiredoxin-1 OS=Homo sapiens OX=9606 GN=PRDX1 PE=1 SV=1;tr|A0A0A0MSI0|A0A0A0MSI0_HUMAN Peroxiredoxin-1 (Fragment) OS=Homo sapiens OX=9606 GN=PRDX1 PE=1 SV=1	1		1	85.7306	0.0036923	85.731	55.546	85.731	1.2403	0	0	NaN	NaN	0	0	NaN	NaN	0	0	NaN	NaN	0	0	NaN	NaN	0	0	NaN	NaN	0	0	NaN	NaN	0	0	NaN	NaN	0	0	NaN
581	Q08211	14	Q08211	14	Q08211	14	ATP-dependent RNA helicase A	DHX9	sp|Q08211|DHX9_HUMAN ATP-dependent RNA helicase A OS=Homo sapiens OX=9606 GN=DHX9 PE=1 SV=4	1		1	98.3921	0.0044903	100.15	80.878	98.392	-0.69171	NaN	NaN	NaN	NaN	1	63.4188	0.0294482	63.419	NaN	NaN	NaN	NaN	0	0	NaN	NaN	1	81.5478	0.0725653	81.548	1	72.5473	0.0141207	72.547	NaN	NaN	NaN	NaN	NaN	NaN	NaN
582	Q08J23	586	Q08J23	586	Q08J23	586	tRNA (cytosine(34)-C(5))-methyltransferase	NSUN2	sp|Q08J23|NSUN2_HUMAN RNA cytosine C(5)-methyltransferase NSUN2 OS=Homo sapiens OX=9606 GN=NSUN2 PE=1 SV=2	1		1	125.817	4.62124e-05	125.82	86.795	125.82	1.1688	0	0	NaN	NaN	0	0	NaN	NaN	0	0	NaN	NaN	0	0	NaN	NaN	0	0	NaN	NaN	0	0	NaN	NaN	0	0	NaN	NaN	0	0	NaN
583	Q09028;E9PNS2;E9PIC4;E9PNS6	4;4;4;4	Q09028	4	Q09028	4	Histone-binding protein RBBP4	RBBP4	sp|Q09028|RBBP4_HUMAN Histone-binding protein RBBP4 OS=Homo sapiens OX=9606 GN=RBBP4 PE=1 SV=3;tr|E9PNS2|E9PNS2_HUMAN Histone-binding protein RBBP4 OS=Homo sapiens OX=9606 GN=RBBP4 PE=1 SV=1;tr|E9PIC4|E9PIC4_HUMAN Histone-binding protein RBBP4 OS=Homo sapi	1		1	113.649	1.65538e-10	135.6	102.37	113.65	-0.19055	0	0	NaN	NaN	0	0	NaN	NaN	0	0	NaN	NaN	1	116.011	1.22395e-05	116.01	1	135.599	1.65538e-10	135.6	1	126.101	3.23961e-07	126.1	NaN	NaN	NaN	NaN	NaN	NaN	NaN
584	Q12906	460	Q12906	460	Q12906	460	Interleukin enhancer-binding factor 3	ILF3	sp|Q12906|ILF3_HUMAN Interleukin enhancer-binding factor 3 OS=Homo sapiens OX=9606 GN=ILF3 PE=1 SV=3	1		1	60.7641	7.528e-10	85.808	71.976	60.764	0.46126	0	0	NaN	NaN	NaN	NaN	NaN	NaN	0	0	NaN	NaN	NaN	NaN	NaN	NaN	0	0	NaN	NaN	1	68.5672	1.10744e-05	68.567	NaN	NaN	NaN	NaN	NaN	NaN	NaN
585	Q13243	167	Q13243	167	Q13243	167	Serine/arginine-rich splicing factor 5	SRSF5	sp|Q13243|SRSF5_HUMAN Serine/arginine-rich splicing factor 5 OS=Homo sapiens OX=9606 GN=SRSF5 PE=1 SV=1	1		1	172.213	1.20863e-33	186.13	41.755	172.21	-0.11244	NaN	NaN	NaN	NaN	NaN	NaN	NaN	NaN	NaN	NaN	NaN	NaN	1	144.089	2.29236e-10	144.09	NaN	NaN	NaN	NaN	NaN	NaN	NaN	NaN	NaN	NaN	NaN	NaN	NaN	NaN	NaN
586	Q13564;H3BMR3;H3BMN8;H3BQ16;H3BS69;H3BSS8;H3BQW6	6;6;6;6;6;6;6	Q13564	6	Q13564	6	NEDD8-activating enzyme E1 regulatory subunit	NAE1	sp|Q13564|ULA1_HUMAN NEDD8-activating enzyme E1 regulatory subunit OS=Homo sapiens OX=9606 GN=NAE1 PE=1 SV=1;tr|H3BMR3|H3BMR3_HUMAN NEDD8-activating enzyme E1 regulatory subunit (Fragment) OS=Homo sapiens OX=9606 GN=NAE1 PE=1 SV=2;tr|H3BMN8|H3BMN8_HUMAN NE	1		1	82.6713	0.00364527	117.16	19.558	82.671	-0.016911	1	73.3237	0.0279246	73.324	1	60.9719	0.0604662	60.972	1	64.5671	0.0483456	64.567	1	91.9001	0.0164243	91.9	1	113.889	0.0046534	113.89	1	82.6713	0.0198183	82.671	0	0	NaN	NaN	NaN	NaN	NaN
587	Q13564	341	Q13564	341	Q13564	341	NEDD8-activating enzyme E1 regulatory subunit	NAE1	sp|Q13564|ULA1_HUMAN NEDD8-activating enzyme E1 regulatory subunit OS=Homo sapiens OX=9606 GN=NAE1 PE=1 SV=1	1		1	88.9423	0.00108673	111.01	90.106	88.942	0.71139	0	0	NaN	NaN	1	77.0577	0.0334214	77.058	1	111.008	0.00323673	111.01	1	105.947	0.00483772	105.95	0	0	NaN	NaN	0	0	NaN	NaN	0	0	NaN	NaN	0	0	NaN
588	Q14151;Q15424	293;294	Q14151;Q15424	293;294	Q15424	294	Scaffold attachment factor B2;Scaffold attachment factor B1	SAFB2;SAFB	sp|Q14151|SAFB2_HUMAN Scaffold attachment factor B2 OS=Homo sapiens OX=9606 GN=SAFB2 PE=1 SV=1;sp|Q15424|SAFB1_HUMAN Scaffold attachment factor B1 OS=Homo sapiens OX=9606 GN=SAFB PE=1 SV=4	1		1	84.324	1.53816e-13	138.54	81.998	84.324	0.90766	0	0	NaN	NaN	0	0	NaN	NaN	0	0	NaN	NaN	1	71.5921	3.16696e-07	111.95	1	73.7583	2.54078e-07	138.54	1	92.4919	3.96683e-11	101.64	NaN	NaN	NaN	NaN	NaN	NaN	NaN
589	Q14247	87	Q14247	87	Q14247	87	Src substrate cortactin	CTTN	sp|Q14247|SRC8_HUMAN Src substrate cortactin OS=Homo sapiens OX=9606 GN=CTTN PE=1 SV=2	1		1	66.2667	0.00454544	66.267	49.241	66.267	-0.22284	NaN	NaN	NaN	NaN	NaN	NaN	NaN	NaN	NaN	NaN	NaN	NaN	0	0	NaN	NaN	0	0	NaN	NaN	1	66.2667	0.00454544	66.267	NaN	NaN	NaN	NaN	NaN	NaN	NaN
590	Q14247	124	Q14247	124	Q14247	124	Src substrate cortactin	CTTN	sp|Q14247|SRC8_HUMAN Src substrate cortactin OS=Homo sapiens OX=9606 GN=CTTN PE=1 SV=2	1		1	85.9581	0.00179368	85.958	70.296	85.958	-0.17451	0	0	NaN	NaN	0	0	NaN	NaN	NaN	NaN	NaN	NaN	0	0	NaN	NaN	1	85.9581	0.00179368	85.958	0	0	NaN	NaN	NaN	NaN	NaN	NaN	NaN	NaN	NaN
591	Q14247	235	Q14247	235	Q14247	235	Src substrate cortactin	CTTN	sp|Q14247|SRC8_HUMAN Src substrate cortactin OS=Homo sapiens OX=9606 GN=CTTN PE=1 SV=2	1		1	72.434	0.000133272	112.13	82.98	72.434	-2.6616	NaN	NaN	NaN	NaN	1	72.434	0.0489847	72.434	NaN	NaN	NaN	NaN	0	0	NaN	NaN	1	102.524	0.000390266	102.52	1	112.129	0.000133272	112.13	NaN	NaN	NaN	NaN	NaN	NaN	NaN
592	Q14247	198	Q14247	198	Q14247	198	Src substrate cortactin	CTTN	sp|Q14247|SRC8_HUMAN Src substrate cortactin OS=Homo sapiens OX=9606 GN=CTTN PE=1 SV=2	1		0.999851	38.3439	0.0416786	74.789	60.436	74.789	0.58851	0	0	NaN	NaN	NaN	NaN	NaN	NaN	0	0	NaN	NaN	0.999851	38.3439	0.0416786	74.789	0	0	NaN	NaN	0	0	NaN	NaN	NaN	NaN	NaN	NaN	0	0	NaN
593	Q14247	309	Q14247	309	Q14247	309	Src substrate cortactin	CTTN	sp|Q14247|SRC8_HUMAN Src substrate cortactin OS=Homo sapiens OX=9606 GN=CTTN PE=1 SV=2	1		1	84.5678	0.000402227	113.5	87.56	84.568	-0.20143	1	75.7382	0.0151963	75.738	1	64.2645	0.0148295	64.265	1	71.8775	0.0212676	71.877	1	104.747	0.000716297	104.75	1	104.747	0.000716297	104.75	1	113.499	0.000402227	113.5	1	64.2073	0.0654788	64.207	1	75.7382	0.00592173
594	Q14247	272	Q14247	272	Q14247	272	Src substrate cortactin	CTTN	sp|Q14247|SRC8_HUMAN Src substrate cortactin OS=Homo sapiens OX=9606 GN=CTTN PE=1 SV=2	1		1	72.6522	1.6561e-08	133.89	92.445	72.652	-0.55212	1	73.8478	0.00381105	73.848	0	0	NaN	NaN	0	0	NaN	NaN	1	110.662	9.42083e-05	110.66	1	114.862	5.72239e-05	114.86	1	133.893	1.6561e-08	133.89	0	0	NaN	NaN	NaN	NaN	NaN
595	Q14739	601	Q14739	601	Q14739	601	Lamin-B receptor	LBR	sp|Q14739|LBR_HUMAN Delta(14)-sterol reductase LBR OS=Homo sapiens OX=9606 GN=LBR PE=1 SV=2	1		1	113.622	0.00018117	113.62	98.362	113.62	-0.026032	1	76.8267	0.00448537	76.827	1	76.8267	0.00972275	76.827	1	93.5508	0.0011123	93.551	1	87.3076	0.00214126	87.308	NaN	NaN	NaN	NaN	0	0	NaN	NaN	1	66.4345	0.0360755	66.435	1	76.4649	0.0101529
596	Q147X3	233	Q147X3	233	Q147X3	233	N-alpha-acetyltransferase 30	NAA30	sp|Q147X3|NAA30_HUMAN N-alpha-acetyltransferase 30 OS=Homo sapiens OX=9606 GN=NAA30 PE=1 SV=1	1		1	125.217	1.26037e-55	219.42	195.67	125.22	0.87605	1	40.962	3.56162e-30	182.08	1	86.6415	6.44494e-37	186.17	1	155.016	2.11935e-18	155.02	1	106.14	6.45208e-30	179.35	1	98.9432	1.09447e-45	202.44	1	135.137	1.26037e-55	219.42	1	178.1	7.78144e-30	178.1	1	119.544	6.44494e-37
597	Q14966	1441	Q14966	1441	Q14966	1441	Zinc finger protein 638	ZNF638	sp|Q14966|ZN638_HUMAN Zinc finger protein 638 OS=Homo sapiens OX=9606 GN=ZNF638 PE=1 SV=2	1		1	96.3311	0.000768251	96.331	57.369	96.331	0.11082	0	0	NaN	NaN	1	66.4345	0.0360755	66.435	1	64.0402	0.0492493	64.04	0	0	NaN	NaN	1	96.3311	0.000768251	96.331	1	72.6431	0.0146974	72.643	NaN	NaN	NaN	NaN	NaN	NaN	NaN
598	Q15185;B4DDC6	7;7	Q15185	7	Q15185	7	Prostaglandin E synthase 3	PTGES3	sp|Q15185|TEBP_HUMAN Prostaglandin E synthase 3 OS=Homo sapiens OX=9606 GN=PTGES3 PE=1 SV=1;tr|B4DDC6|B4DDC6_HUMAN Prostaglandin E synthase 3 OS=Homo sapiens OX=9606 GN=PTGES3 PE=1 SV=1	1		1	66.2987	3.18275e-05	117.52	79.964	66.299	0.059825	1	66.4345	0.012935	66.435	1	55.5671	0.0420581	55.567	1	76.4649	0.00371735	76.465	1	92.8379	0.000538893	92.838	1	117.52	3.18275e-05	117.52	1	84.2126	0.0011338	84.213	0	0	NaN	NaN	1	56.5631	0.0341113
599	Q15291	517	Q15291	517	Q15291	517	Retinoblastoma-binding protein 5	RBBP5	sp|Q15291|RBBP5_HUMAN Retinoblastoma-binding protein 5 OS=Homo sapiens OX=9606 GN=RBBP5 PE=1 SV=2	1		1	71.3491	0.016236	71.349	47.921	71.349	-0.68126	0	0	NaN	NaN	0	0	NaN	NaN	0	0	NaN	NaN	1	61.5934	0.0627121	61.593	0	0	NaN	NaN	0	0	NaN	NaN	0	0	NaN	NaN	0	0	NaN
600	Q15291	474	Q15291	474	Q15291	474	Retinoblastoma-binding protein 5	RBBP5	sp|Q15291|RBBP5_HUMAN Retinoblastoma-binding protein 5 OS=Homo sapiens OX=9606 GN=RBBP5 PE=1 SV=2	1		1	57.922	2.88316e-06	64.152	56.53	57.922	-0.06688	NaN	NaN	NaN	NaN	NaN	NaN	NaN	NaN	NaN	NaN	NaN	NaN	0	0	NaN	NaN	0	0	NaN	NaN	NaN	NaN	NaN	NaN	NaN	NaN	NaN	NaN	NaN	NaN	NaN
601	Q15648	699	Q15648	699	Q15648	699	Mediator of RNA polymerase II transcription subunit 1	MED1	sp|Q15648|MED1_HUMAN Mediator of RNA polymerase II transcription subunit 1 OS=Homo sapiens OX=9606 GN=MED1 PE=1 SV=4	1		1	76.0346	0.0179306	94.407	10.793	76.035	-0.16389	NaN	NaN	NaN	NaN	NaN	NaN	NaN	NaN	NaN	NaN	NaN	NaN	NaN	NaN	NaN	NaN	NaN	NaN	NaN	NaN	NaN	NaN	NaN	NaN	NaN	NaN	NaN	NaN	NaN	NaN	NaN
602	Q15843;S4R3E9	48;48	Q15843	48	Q15843	48	NEDD8	NEDD8;NEDD8-MDP1	sp|Q15843|NEDD8_HUMAN NEDD8 OS=Homo sapiens OX=9606 GN=NEDD8 PE=1 SV=1;tr|S4R3E9|S4R3E9_HUMAN NEDD8 OS=Homo sapiens OX=9606 GN=NEDD8-MDP1 PE=3 SV=1	1		1	113.445	0.000114495	113.44	91.759	113.44	-4.0036	NaN	NaN	NaN	NaN	NaN	NaN	NaN	NaN	NaN	NaN	NaN	NaN	NaN	NaN	NaN	NaN	1	102.524	0.000390266	102.52	1	113.445	0.000114495	113.44	NaN	NaN	NaN	NaN	NaN	NaN	NaN
603	Q29RF7	1211	Q29RF7	1211	Q29RF7	1211	Sister chromatid cohesion protein PDS5 homolog A	PDS5A	sp|Q29RF7|PDS5A_HUMAN Sister chromatid cohesion protein PDS5 homolog A OS=Homo sapiens OX=9606 GN=PDS5A PE=1 SV=1	1		1	97.9113	1.2935e-06	120.96	104.71	97.911	0.017653	0	0	NaN	NaN	0	0	NaN	NaN	1	78.692	0.00159059	78.692	1	91.9612	0.000317361	91.961	1	120.96	1.2935e-06	120.96	1	100.554	0.00010883	100.55	1	73.7813	0.00264217	73.781	1	79.8202	0.001349
604	Q29RF7	1290	Q29RF7	1290	Q29RF7	1290	Sister chromatid cohesion protein PDS5 homolog A	PDS5A	sp|Q29RF7|PDS5A_HUMAN Sister chromatid cohesion protein PDS5 homolog A OS=Homo sapiens OX=9606 GN=PDS5A PE=1 SV=1	1		1	69.9535	0.0242931	69.954	50.167	69.954	0.68212	NaN	NaN	NaN	NaN	NaN	NaN	NaN	NaN	0	0	NaN	NaN	1	69.9535	0.0242931	69.954	0	0	NaN	NaN	0	0	NaN	NaN	NaN	NaN	NaN	NaN	NaN	NaN	NaN
605	Q29RF7	1267	Q29RF7	1267	Q29RF7	1267	Sister chromatid cohesion protein PDS5 homolog A	PDS5A	sp|Q29RF7|PDS5A_HUMAN Sister chromatid cohesion protein PDS5 homolog A OS=Homo sapiens OX=9606 GN=PDS5A PE=1 SV=1	1		0.999959	43.8415	0.0345035	49.12	26.889	49.12	-1.1463	NaN	NaN	NaN	NaN	NaN	NaN	NaN	NaN	NaN	NaN	NaN	NaN	NaN	NaN	NaN	NaN	0.999959	43.8415	0.0649367	49.12	NaN	NaN	NaN	NaN	NaN	NaN	NaN	NaN	NaN	NaN	NaN
606	Q29RF7	1146	Q29RF7	1146	Q29RF7	1146	Sister chromatid cohesion protein PDS5 homolog A	PDS5A	sp|Q29RF7|PDS5A_HUMAN Sister chromatid cohesion protein PDS5 homolog A OS=Homo sapiens OX=9606 GN=PDS5A PE=1 SV=1	1		0.856248	10.7602	0.000620692	46.839	39.563	46.839	-0.74397	NaN	NaN	NaN	NaN	0	0	NaN	NaN	0	0	NaN	NaN	0	0	NaN	NaN	0	0	NaN	NaN	0.856248	10.7602	0.000620692	46.839	NaN	NaN	NaN	NaN	NaN	NaN	NaN
607	Q32Q12;P22392;O60361	264;124;109	Q32Q12	264	Q32Q12	264	Nucleoside diphosphate kinase;Nucleoside diphosphate kinase B;Putative nucleoside diphosphate kinase	NME1-NME2;NME2;NME2P1	tr|Q32Q12|Q32Q12_HUMAN Nucleoside diphosphate kinase OS=Homo sapiens OX=9606 GN=NME1-NME2 PE=1 SV=1;sp|P22392|NDKB_HUMAN Nucleoside diphosphate kinase B OS=Homo sapiens OX=9606 GN=NME2 PE=1 SV=1;sp|O60361|NDK8_HUMAN Putative nucleoside diphosphate kinase O	1		1	79.0365	1.64162e-10	138.94	105.94	79.036	-0.30153	1	95.9813	2.74192e-05	95.981	1	103.834	6.01414e-06	103.83	1	67.1532	0.0006234	70.373	1	97.9113	2.71736e-05	97.911	1	79.3371	0.000131649	97.911	1	98.253	1.64162e-10	138.94	1	88.5961	0.000477693	88.596	1	68.5357	5.00551e-05
608	Q5LJA5;Q5LJA9;Q9Y5K5;H0Y4E0;H0Y6Y4;Q5LJB0	158;170;158;14;49;149	Q5LJA5	158	Q5LJA5	158	Ubiquitin carboxyl-terminal hydrolase;Ubiquitin carboxyl-terminal hydrolase isozyme L5	UCHL5	tr|Q5LJA5|Q5LJA5_HUMAN Ubiquitin carboxyl-terminal hydrolase OS=Homo sapiens OX=9606 GN=UCHL5 PE=1 SV=1;tr|Q5LJA9|Q5LJA9_HUMAN Ubiquitin carboxyl-terminal hydrolase (Fragment) OS=Homo sapiens OX=9606 GN=UCHL5 PE=1 SV=1;sp|Q9Y5K5|UCHL5_HUMAN Ubiquitin carbo	1		1	81.0159	5.79609e-10	88.019	72.765	81.016	0.53898	1	76.5389	4.88856e-07	76.539	1	72.2096	8.40672e-07	72.21	1	74.6621	6.41377e-07	74.662	1	69.7632	1.03948e-06	69.763	1	88.0194	5.79609e-10	88.019	1	74.6621	6.41377e-07	74.662	1	43.1198	0.00508404	43.12	1	42.309	0.00749113
609	Q5QNW6	17	Q5QNW6	17	Q5QNW6	17	Histone H2B type 2-F	HIST2H2BF	sp|Q5QNW6|H2B2F_HUMAN Histone H2B type 2-F OS=Homo sapiens OX=9606 GN=H2BC18 PE=1 SV=3	2;3;4;5		1	64.1361	3.49694e-51	210.79	99.524	64.136	0.3572	NaN	NaN	NaN	NaN	NaN	NaN	NaN	NaN	NaN	NaN	NaN	NaN	1	51.2181	6.673e-19	170.04	1	172.127	6.85414e-24	172.13	1	43.5343	2.41004e-31	186.58	NaN	NaN	NaN	NaN	NaN	NaN	NaN
610	Q5QNW6	21	Q5QNW6	21	Q5QNW6	21	Histone H2B type 2-F	HIST2H2BF	sp|Q5QNW6|H2B2F_HUMAN Histone H2B type 2-F OS=Homo sapiens OX=9606 GN=H2BC18 PE=1 SV=3	1;2;3;4;5		1	64.1361	3.49694e-51	210.79	99.524	64.136	0.3572	NaN	NaN	NaN	NaN	NaN	NaN	NaN	NaN	NaN	NaN	NaN	NaN	1	170.04	6.673e-19	170.04	1	172.127	6.85414e-24	172.13	1	43.5343	2.41004e-31	186.58	NaN	NaN	NaN	NaN	NaN	NaN	NaN
611	Q5QNW6	24	Q5QNW6	24	Q5QNW6	24	Histone H2B type 2-F	HIST2H2BF	sp|Q5QNW6|H2B2F_HUMAN Histone H2B type 2-F OS=Homo sapiens OX=9606 GN=H2BC18 PE=1 SV=3	3;4		1	161.379	2.76846e-23	169.89	108.54	169.89	-0.38262	NaN	NaN	NaN	NaN	NaN	NaN	NaN	NaN	NaN	NaN	NaN	NaN	0	0	NaN	NaN	0	0	NaN	NaN	NaN	NaN	NaN	NaN	NaN	NaN	NaN	NaN	NaN	NaN	NaN
612	Q5QNW6	13	Q5QNW6	13	Q5QNW6	13	Histone H2B type 2-F	HIST2H2BF	sp|Q5QNW6|H2B2F_HUMAN Histone H2B type 2-F OS=Homo sapiens OX=9606 GN=H2BC18 PE=1 SV=3	3;4;5		1	64.1361	3.49694e-51	210.79	99.524	64.136	0.3572	NaN	NaN	NaN	NaN	NaN	NaN	NaN	NaN	NaN	NaN	NaN	NaN	1	51.2181	6.673e-19	170.04	1	172.127	6.85414e-24	172.13	1	43.5343	2.41004e-31	186.58	NaN	NaN	NaN	NaN	NaN	NaN	NaN
613	Q5QNW6	16	Q5QNW6	16	Q5QNW6	16	Histone H2B type 2-F	HIST2H2BF	sp|Q5QNW6|H2B2F_HUMAN Histone H2B type 2-F OS=Homo sapiens OX=9606 GN=H2BC18 PE=1 SV=3	3;4;5		1	64.1361	3.49694e-51	210.79	99.524	64.136	0.3572	NaN	NaN	NaN	NaN	NaN	NaN	NaN	NaN	NaN	NaN	NaN	NaN	1	51.2181	6.673e-19	170.04	1	172.127	6.85414e-24	172.13	1	43.5343	2.41004e-31	186.58	NaN	NaN	NaN	NaN	NaN	NaN	NaN
614	Q5QNW6	12	Q5QNW6	12	Q5QNW6	12	Histone H2B type 2-F	HIST2H2BF	sp|Q5QNW6|H2B2F_HUMAN Histone H2B type 2-F OS=Homo sapiens OX=9606 GN=H2BC18 PE=1 SV=3	3;4;5		1	64.1361	2.84836e-06	77.744	47.49	64.136	0.3572	NaN	NaN	NaN	NaN	NaN	NaN	NaN	NaN	NaN	NaN	NaN	NaN	1	51.2181	0.00337426	54.471	0	0	NaN	NaN	1	43.5343	0.00159481	43.534	NaN	NaN	NaN	NaN	NaN	NaN	NaN
615	Q5SV16;Q9NVI7	158;539	Q5SV16	158	Q5SV16	158	ATPase family AAA domain-containing protein 3A	ATAD3A	tr|Q5SV16|Q5SV16_HUMAN ATPase family AAA domain-containing protein 3A (Fragment) OS=Homo sapiens OX=9606 GN=ATAD3A PE=1 SV=2;sp|Q9NVI7|ATD3A_HUMAN ATPase family AAA domain-containing protein 3A OS=Homo sapiens OX=9606 GN=ATAD3A PE=1 SV=2	1		0.99932	31.671	0.000211003	80.706	69.427	65.467	-1.0182	0.999062	30.2761	0.00058712	74.587	0.990859	20.3502	0.0129195	51.695	0.995592	23.5381	0.00289534	62.377	0.998158	27.3385	0.0030977	61.641	NaN	NaN	NaN	NaN	0.99932	31.671	0.00204631	65.467	0.984077	17.9101	0.0672859	40.237	NaN	NaN	NaN
616	Q5TFE4;Q5QPD0	171;171	Q5TFE4	171	Q5TFE4	171	5'-nucleotidase domain-containing protein 1	NT5DC1	sp|Q5TFE4|NT5D1_HUMAN 5'-nucleotidase domain-containing protein 1 OS=Homo sapiens OX=9606 GN=NT5DC1 PE=1 SV=1;tr|Q5QPD0|Q5QPD0_HUMAN 5'-nucleotidase domain-containing protein 1 (Fragment) OS=Homo sapiens OX=9606 GN=NT5DC1 PE=1 SV=1	1		1	65.3952	5.8404e-05	79.022	62.883	65.395	1.0488	0	0	NaN	NaN	0	0	NaN	NaN	1	65.3952	5.8404e-05	79.022	1	70.4884	0.000113492	70.488	0	0	NaN	NaN	1	59.2612	0.000351678	59.261	0	0	NaN	NaN	NaN	NaN	NaN
617	Q5VWJ9	212	Q5VWJ9	212	Q5VWJ9	212	Sorting nexin-30	SNX30	sp|Q5VWJ9|SNX30_HUMAN Sorting nexin-30 OS=Homo sapiens OX=9606 GN=SNX30 PE=1 SV=1			1	48.1151	0.0418307	48.115	11.14	48.115	-0.8523	NaN	NaN	NaN	NaN	NaN	NaN	NaN	NaN	NaN	NaN	NaN	NaN	NaN	NaN	NaN	NaN	NaN	NaN	NaN	NaN	NaN	NaN	NaN	NaN	NaN	NaN	NaN	NaN	NaN	NaN	NaN
618	Q6DD87	278	Q6DD87	278	Q6DD87	278	Zinc finger protein 787	ZNF787	sp|Q6DD87|ZN787_HUMAN Zinc finger protein 787 OS=Homo sapiens OX=9606 GN=ZNF787 PE=1 SV=4	1		1	56.8717	0.00136269	61.641	42.566	56.872	0.97447	0	0	NaN	NaN	NaN	NaN	NaN	NaN	0	0	NaN	NaN	1	53.1692	0.00460774	53.169	1	61.6409	0.00136269	61.641	1	61.0971	0.00142843	61.097	NaN	NaN	NaN	NaN	NaN	NaN	NaN
619	Q6DRA6;Q6DN03	16;16	Q6DRA6	16	Q6DRA6	16	Putative histone H2B type 2-D;Putative histone H2B type 2-C	HIST2H2BD;HIST2H2BC	sp|Q6DRA6|H2B2D_HUMAN Putative histone H2B type 2-D OS=Homo sapiens OX=9606 GN=H2BC19P PE=5 SV=3;sp|Q6DN03|H2B2C_HUMAN Putative histone H2B type 2-C OS=Homo sapiens OX=9606 GN=H2BC20P PE=5 SV=3	3;4;5		1	137.935	6.34553e-64	225.15	101.04	137.93	-0.093334	NaN	NaN	NaN	NaN	NaN	NaN	NaN	NaN	NaN	NaN	NaN	NaN	1	108.564	6.52826e-24	170.4	1	51.0043	3.48289e-24	176.18	1	116.539	3.49506e-18	160.52	NaN	NaN	NaN	NaN	0	0	NaN
620	Q6DRA6;Q6DN03	17;17	Q6DRA6	17	Q6DRA6	17	Putative histone H2B type 2-D;Putative histone H2B type 2-C	HIST2H2BD;HIST2H2BC	sp|Q6DRA6|H2B2D_HUMAN Putative histone H2B type 2-D OS=Homo sapiens OX=9606 GN=H2BC19P PE=5 SV=3;sp|Q6DN03|H2B2C_HUMAN Putative histone H2B type 2-C OS=Homo sapiens OX=9606 GN=H2BC20P PE=5 SV=3	2;3;4;5		1	137.935	6.34553e-64	225.15	101.04	137.93	-0.093334	NaN	NaN	NaN	NaN	NaN	NaN	NaN	NaN	NaN	NaN	NaN	NaN	1	108.564	6.52826e-24	170.4	1	51.0043	3.48289e-24	176.18	1	116.539	3.49506e-18	160.52	NaN	NaN	NaN	NaN	0	0	NaN
621	Q6DRA6;Q6DN03	21;21	Q6DRA6	21	Q6DRA6	21	Putative histone H2B type 2-D;Putative histone H2B type 2-C	HIST2H2BD;HIST2H2BC	sp|Q6DRA6|H2B2D_HUMAN Putative histone H2B type 2-D OS=Homo sapiens OX=9606 GN=H2BC19P PE=5 SV=3;sp|Q6DN03|H2B2C_HUMAN Putative histone H2B type 2-C OS=Homo sapiens OX=9606 GN=H2BC20P PE=5 SV=3	2;3;4;5		1	137.935	6.34553e-64	225.15	101.04	137.93	-0.093334	NaN	NaN	NaN	NaN	NaN	NaN	NaN	NaN	NaN	NaN	NaN	NaN	1	108.564	6.52826e-24	170.4	1	51.0043	3.48289e-24	176.18	1	116.539	3.49506e-18	160.52	NaN	NaN	NaN	NaN	0	0	NaN
622	Q6DRA6;Q6DN03	24;24	Q6DRA6	24	Q6DRA6	24	Putative histone H2B type 2-D;Putative histone H2B type 2-C	HIST2H2BD;HIST2H2BC	sp|Q6DRA6|H2B2D_HUMAN Putative histone H2B type 2-D OS=Homo sapiens OX=9606 GN=H2BC19P PE=5 SV=3;sp|Q6DN03|H2B2C_HUMAN Putative histone H2B type 2-C OS=Homo sapiens OX=9606 GN=H2BC20P PE=5 SV=3	3;4;5		1	137.935	1.12062e-58	208.08	84.296	137.93	-0.093334	NaN	NaN	NaN	NaN	NaN	NaN	NaN	NaN	NaN	NaN	NaN	NaN	1	108.564	1.71538e-07	108.56	1	51.0043	1.11814e-05	113.62	1	116.539	6.86395e-08	116.54	NaN	NaN	NaN	NaN	0	0	NaN
623	Q6DRA6;Q6DN03	13;13	Q6DRA6	13	Q6DRA6	13	Putative histone H2B type 2-D;Putative histone H2B type 2-C	HIST2H2BD;HIST2H2BC	sp|Q6DRA6|H2B2D_HUMAN Putative histone H2B type 2-D OS=Homo sapiens OX=9606 GN=H2BC19P PE=5 SV=3;sp|Q6DN03|H2B2C_HUMAN Putative histone H2B type 2-C OS=Homo sapiens OX=9606 GN=H2BC20P PE=5 SV=3	4;5		1	137.935	6.34553e-64	225.15	101.04	137.93	-0.093334	NaN	NaN	NaN	NaN	NaN	NaN	NaN	NaN	NaN	NaN	NaN	NaN	1	108.564	6.52826e-24	170.4	1	51.0043	3.48289e-24	176.18	1	116.539	3.49506e-18	160.52	NaN	NaN	NaN	NaN	0	0	NaN
624	Q6P6C2	235	Q6P6C2	235	Q6P6C2	235	RNA demethylase ALKBH5	ALKBH5	sp|Q6P6C2|ALKB5_HUMAN RNA demethylase ALKBH5 OS=Homo sapiens OX=9606 GN=ALKBH5 PE=1 SV=2	1		1	99.9195	0.0140125	129.96	41.227	99.919	0.29853	1	99.9195	0.0678684	99.919	1	114.539	0.0378305	114.54	1	99.9195	0.0678684	99.919	1	99.9195	0.0678684	99.919	1	111.278	0.0424828	111.28	1	111.278	0.0424828	111.28	1	114.539	0.0378305	114.54	1	114.539	0.0378305
625	Q6P6C2	321	Q6P6C2	321	Q6P6C2	321	RNA demethylase ALKBH5	ALKBH5	sp|Q6P6C2|ALKB5_HUMAN RNA demethylase ALKBH5 OS=Homo sapiens OX=9606 GN=ALKBH5 PE=1 SV=2	1		1	69.9792	0.00501477	77.379	40.035	69.979	0.56269	1	51.8748	0.0129712	51.875	1	51.9267	0.0473866	51.927	1	41.6438	0.0402112	41.644	1	45.2803	0.023837	45.28	1	58.3699	0.0424796	58.37	1	56.3592	0.0545205	56.359	0	0	NaN	NaN	1	62.3026	0.0306386
626	Q6ZU65;C9J6Y5;H7C4P8	310;133;79	Q6ZU65	310	Q6ZU65	310	Ubinuclein-2	UBN2	sp|Q6ZU65|UBN2_HUMAN Ubinuclein-2 OS=Homo sapiens OX=9606 GN=UBN2 PE=1 SV=2;tr|C9J6Y5|C9J6Y5_HUMAN Ubinuclein-2 (Fragment) OS=Homo sapiens OX=9606 GN=UBN2 PE=1 SV=1;tr|H7C4P8|H7C4P8_HUMAN Ubinuclein-2 (Fragment) OS=Homo sapiens OX=9606 GN=UBN2 PE=1 SV=1	1		1	55.4258	0.00748529	55.426	27.684	55.426	1.0973	NaN	NaN	NaN	NaN	NaN	NaN	NaN	NaN	NaN	NaN	NaN	NaN	NaN	NaN	NaN	NaN	NaN	NaN	NaN	NaN	NaN	NaN	NaN	NaN	NaN	NaN	NaN	NaN	NaN	NaN	NaN
627	Q6ZU65	976	Q6ZU65	976	Q6ZU65	976	Ubinuclein-2	UBN2	sp|Q6ZU65|UBN2_HUMAN Ubinuclein-2 OS=Homo sapiens OX=9606 GN=UBN2 PE=1 SV=2	1		1	93.1624	0.000185028	147.52	121.13	93.162	-0.93196	1	101.542	0.00700401	101.54	1	103.563	0.00601004	103.56	1	72.4847	0.0444776	72.485	1	107.665	0.00399321	107.66	1	94.3023	0.0108909	94.302	1	126.522	0.00140692	126.52	NaN	NaN	NaN	NaN	NaN	NaN	NaN
628	Q6ZW49	278	Q6ZW49	278	Q6ZW49	278	PAX-interacting protein 1	PAXIP1	sp|Q6ZW49|PAXI1_HUMAN PAX-interacting protein 1 OS=Homo sapiens OX=9606 GN=PAXIP1 PE=1 SV=2	1		1	101.595	6.60277e-08	101.6	79.397	101.6	1.3592	NaN	NaN	NaN	NaN	NaN	NaN	NaN	NaN	NaN	NaN	NaN	NaN	0	0	NaN	NaN	NaN	NaN	NaN	NaN	NaN	NaN	NaN	NaN	NaN	NaN	NaN	NaN	NaN	NaN	NaN
629	Q71UI9;C9J0D1;C9J386	5;5;5	Q71UI9	5	Q71UI9	5	Histone H2A.V;Histone H2A	H2AFV	sp|Q71UI9|H2AV_HUMAN Histone H2A.V OS=Homo sapiens OX=9606 GN=H2AZ2 PE=1 SV=3;tr|C9J0D1|C9J0D1_HUMAN Histone H2A OS=Homo sapiens OX=9606 GN=H2AZ2 PE=1 SV=1;tr|C9J386|C9J386_HUMAN Histone H2A OS=Homo sapiens OX=9606 GN=H2AZ2 PE=1 SV=1	3		1	51.2649	1.30151e-07	115.57	82.823	51.265	-0.030311	1	82.1708	9.16708e-05	82.171	1	89.4035	3.12074e-05	89.403	1	70.4884	0.000282344	70.488	1	111.855	1.29129e-06	111.86	1	115.574	1.30151e-07	115.57	1	87.1843	4.94262e-05	87.184	1	97.7338	1.65758e-05	97.734	1	82.489	7.43247e-05
630	Q71UI9;C9J0D1;C9J386	8;8;8	Q71UI9	8	Q71UI9	8	Histone H2A.V;Histone H2A	H2AFV	sp|Q71UI9|H2AV_HUMAN Histone H2A.V OS=Homo sapiens OX=9606 GN=H2AZ2 PE=1 SV=3;tr|C9J0D1|C9J0D1_HUMAN Histone H2A OS=Homo sapiens OX=9606 GN=H2AZ2 PE=1 SV=1;tr|C9J386|C9J386_HUMAN Histone H2A OS=Homo sapiens OX=9606 GN=H2AZ2 PE=1 SV=1	2;3		1	83.9983	1.30151e-07	115.57	82.823	83.998	0.8297	1	82.1708	9.16708e-05	82.171	1	66.6213	3.12074e-05	89.403	1	70.4884	0.000282344	70.488	1	93.6488	1.29129e-06	111.86	1	94.3095	1.30151e-07	115.57	1	87.1843	4.94262e-05	87.184	1	97.7338	1.65758e-05	97.734	1	82.489	7.43247e-05
631	Q71UI9;C9J0D1;C9J386	12;12;12	Q71UI9	12	Q71UI9	12	Histone H2A.V;Histone H2A	H2AFV	sp|Q71UI9|H2AV_HUMAN Histone H2A.V OS=Homo sapiens OX=9606 GN=H2AZ2 PE=1 SV=3;tr|C9J0D1|C9J0D1_HUMAN Histone H2A OS=Homo sapiens OX=9606 GN=H2AZ2 PE=1 SV=1;tr|C9J386|C9J386_HUMAN Histone H2A OS=Homo sapiens OX=9606 GN=H2AZ2 PE=1 SV=1	2;3		1	83.9983	1.30151e-07	115.57	82.823	83.998	0.8297	1	82.1708	9.16708e-05	82.171	1	66.6213	3.12074e-05	89.403	1	70.4884	0.000282344	70.488	1	93.6488	1.29129e-06	111.86	1	94.3095	1.30151e-07	115.57	1	87.1843	4.94262e-05	87.184	1	97.7338	1.65758e-05	97.734	1	82.489	7.43247e-05
632	Q71UI9;C9J0D1;C9J386	14;14;14	Q71UI9	14	Q71UI9	14	Histone H2A.V;Histone H2A	H2AFV	sp|Q71UI9|H2AV_HUMAN Histone H2A.V OS=Homo sapiens OX=9606 GN=H2AZ2 PE=1 SV=3;tr|C9J0D1|C9J0D1_HUMAN Histone H2A OS=Homo sapiens OX=9606 GN=H2AZ2 PE=1 SV=1;tr|C9J386|C9J386_HUMAN Histone H2A OS=Homo sapiens OX=9606 GN=H2AZ2 PE=1 SV=1			1	51.2649	0.0033101	51.265	51.265	51.265	-0.030311	0	0	NaN	NaN	0	0	NaN	NaN	0	0	NaN	NaN	NaN	NaN	NaN	NaN	0	0	NaN	NaN	0	0	NaN	NaN	0	0	NaN	NaN	0	0	NaN
633	Q7RTV0	3	Q7RTV0	3	Q7RTV0	3	PHD finger-like domain-containing protein 5A	PHF5A	sp|Q7RTV0|PHF5A_HUMAN PHD finger-like domain-containing protein 5A OS=Homo sapiens OX=9606 GN=PHF5A PE=1 SV=1	1		1	133.134	8.33872e-19	188.04	160.3	133.13	0.49004	1	133.134	1.69502e-05	133.13	1	140.164	3.35473e-07	147.91	1	122.281	3.35473e-07	147.91	1	140.164	1.21788e-05	140.16	1	166.187	8.42535e-10	166.19	1	88.4955	2.37547e-13	174.41	1	120.96	1.9781e-05	120.96	1	135.549	1.69502e-05
634	Q7Z5L9	348	Q7Z5L9	348	Q7Z5L9	348	Interferon regulatory factor 2-binding protein 2	IRF2BP2	sp|Q7Z5L9|I2BP2_HUMAN Interferon regulatory factor 2-binding protein 2 OS=Homo sapiens OX=9606 GN=IRF2BP2 PE=1 SV=2	1		1	44.3823	0.00277623	44.382	8.6256	44.382	-2.3359	NaN	NaN	NaN	NaN	NaN	NaN	NaN	NaN	NaN	NaN	NaN	NaN	NaN	NaN	NaN	NaN	NaN	NaN	NaN	NaN	NaN	NaN	NaN	NaN	NaN	NaN	NaN	NaN	NaN	NaN	NaN
635	Q7Z6Z7	2267	Q7Z6Z7	2267	Q7Z6Z7	2267	E3 ubiquitin-protein ligase HUWE1	HUWE1	sp|Q7Z6Z7|HUWE1_HUMAN E3 ubiquitin-protein ligase HUWE1 OS=Homo sapiens OX=9606 GN=HUWE1 PE=1 SV=3	1		1	52.5549	0.00880298	52.555	42.868	52.555	-1.7212	NaN	NaN	NaN	NaN	NaN	NaN	NaN	NaN	NaN	NaN	NaN	NaN	1	52.5549	0.00880298	52.555	NaN	NaN	NaN	NaN	NaN	NaN	NaN	NaN	NaN	NaN	NaN	NaN	NaN	NaN	NaN
636	Q86UX7	514	Q86UX7	514	Q86UX7	514	Fermitin family homolog 3	FERMT3	sp|Q86UX7|URP2_HUMAN Fermitin family homolog 3 OS=Homo sapiens OX=9606 GN=FERMT3 PE=1 SV=1	3		1	85.3773	0.000739176	85.377	47.085	85.377	0.70585	0	0	NaN	NaN	0	0	NaN	NaN	0	0	NaN	NaN	NaN	NaN	NaN	NaN	NaN	NaN	NaN	NaN	0	0	NaN	NaN	NaN	NaN	NaN	NaN	0	0	NaN
637	Q86UX7	516	Q86UX7	516	Q86UX7	516	Fermitin family homolog 3	FERMT3	sp|Q86UX7|URP2_HUMAN Fermitin family homolog 3 OS=Homo sapiens OX=9606 GN=FERMT3 PE=1 SV=1	3		1	85.3773	0.000739176	85.377	47.085	85.377	0.70585	0	0	NaN	NaN	0	0	NaN	NaN	0	0	NaN	NaN	NaN	NaN	NaN	NaN	NaN	NaN	NaN	NaN	0	0	NaN	NaN	NaN	NaN	NaN	NaN	0	0	NaN
638	Q86UX7	518	Q86UX7	518	Q86UX7	518	Fermitin family homolog 3	FERMT3	sp|Q86UX7|URP2_HUMAN Fermitin family homolog 3 OS=Homo sapiens OX=9606 GN=FERMT3 PE=1 SV=1	3		1	85.3773	0.000739176	85.377	47.085	85.377	0.70585	0	0	NaN	NaN	0	0	NaN	NaN	0	0	NaN	NaN	NaN	NaN	NaN	NaN	NaN	NaN	NaN	NaN	0	0	NaN	NaN	NaN	NaN	NaN	NaN	0	0	NaN
639	Q86V15	886	Q86V15	886	Q86V15	886	Zinc finger protein castor homolog 1	CASZ1	sp|Q86V15|CASZ1_HUMAN Zinc finger protein castor homolog 1 OS=Homo sapiens OX=9606 GN=CASZ1 PE=1 SV=4	1		1	72.3159	3.00877e-09	77.681	69.18	72.316	1.1026	0	0	NaN	NaN	NaN	NaN	NaN	NaN	NaN	NaN	NaN	NaN	NaN	NaN	NaN	NaN	1	77.6805	3.00877e-09	77.681	NaN	NaN	NaN	NaN	NaN	NaN	NaN	NaN	NaN	NaN	NaN
640	Q8IVF2	1654	Q8IVF2	1654	Q8IVF2	1654	Protein AHNAK2	AHNAK2	sp|Q8IVF2|AHNK2_HUMAN Protein AHNAK2 OS=Homo sapiens OX=9606 GN=AHNAK2 PE=1 SV=2	2		0.628031	0	0.00311892	48.741	18.934	48.741	2.7517	NaN	NaN	NaN	NaN	NaN	NaN	NaN	NaN	NaN	NaN	NaN	NaN	NaN	NaN	NaN	NaN	NaN	NaN	NaN	NaN	NaN	NaN	NaN	NaN	NaN	NaN	NaN	NaN	NaN	NaN	NaN
641	Q8IVF2	1657	Q8IVF2	1657	Q8IVF2	1657	Protein AHNAK2	AHNAK2	sp|Q8IVF2|AHNK2_HUMAN Protein AHNAK2 OS=Homo sapiens OX=9606 GN=AHNAK2 PE=1 SV=2	2		0.628031	0	0.00311892	48.741	18.934	48.741	2.7517	NaN	NaN	NaN	NaN	NaN	NaN	NaN	NaN	NaN	NaN	NaN	NaN	NaN	NaN	NaN	NaN	NaN	NaN	NaN	NaN	NaN	NaN	NaN	NaN	NaN	NaN	NaN	NaN	NaN	NaN	NaN
642	Q8IVF2	1659	Q8IVF2	1659	Q8IVF2	1659	Protein AHNAK2	AHNAK2	sp|Q8IVF2|AHNK2_HUMAN Protein AHNAK2 OS=Homo sapiens OX=9606 GN=AHNAK2 PE=1 SV=2	2		0.628031	0	0.00311892	48.741	18.934	48.741	2.7517	NaN	NaN	NaN	NaN	NaN	NaN	NaN	NaN	NaN	NaN	NaN	NaN	NaN	NaN	NaN	NaN	NaN	NaN	NaN	NaN	NaN	NaN	NaN	NaN	NaN	NaN	NaN	NaN	NaN	NaN	NaN
643	Q8IWA0	466	Q8IWA0	466	Q8IWA0	466	WD repeat-containing protein 75	WDR75	sp|Q8IWA0|WDR75_HUMAN WD repeat-containing protein 75 OS=Homo sapiens OX=9606 GN=WDR75 PE=1 SV=1	1		1	82.5896	2.41059e-24	167.44	142.15	82.59	0.64691	1	142.909	3.83001e-13	142.91	1	137.587	8.99599e-13	137.59	1	58.8298	2.50383e-07	112.51	1	49.0487	2.41059e-24	167.44	1	66.3353	2.11935e-18	155.02	1	75.9106	2.11935e-18	155.02	1	156.362	1.51239e-18	156.36	1	134.976	1.15304e-12
644	Q8N163;H0YC69	162;115	Q8N163	162	Q8N163	162	Cell cycle and apoptosis regulator protein 2	CCAR2	sp|Q8N163|CCAR2_HUMAN Cell cycle and apoptosis regulator protein 2 OS=Homo sapiens OX=9606 GN=CCAR2 PE=1 SV=2;tr|H0YC69|H0YC69_HUMAN Cell cycle and apoptosis regulator protein 2 (Fragment) OS=Homo sapiens OX=9606 GN=CCAR2 PE=1 SV=1	1		1	113.537	2.25037e-53	162.01	150.48	113.54	0.51077	NaN	NaN	NaN	NaN	1	113.537	1.97205e-27	113.54	0	0	NaN	NaN	1	162.007	2.25037e-53	162.01	0	0	NaN	NaN	1	135.762	1.64454e-39	135.76	0	0	NaN	NaN	NaN	NaN	NaN
645	Q8N302	664	Q8N302	664	Q8N302	664	Angiogenic factor with G patch and FHA domains 1	AGGF1	sp|Q8N302|AGGF1_HUMAN Angiogenic factor with G patch and FHA domains 1 OS=Homo sapiens OX=9606 GN=AGGF1 PE=1 SV=2	1		1	69.2591	5.13042e-17	99.059	83.467	69.259	-0.064865	NaN	NaN	NaN	NaN	0	0	NaN	NaN	0	0	NaN	NaN	1	70.4531	1.78841e-07	70.453	1	96.718	6.43487e-17	96.718	1	75.7735	5.13042e-17	99.059	NaN	NaN	NaN	NaN	NaN	NaN	NaN
646	Q8N3Z6	519	Q8N3Z6	519	Q8N3Z6	519	Zinc finger CCHC domain-containing protein 7	ZCCHC7	sp|Q8N3Z6|ZCHC7_HUMAN Zinc finger CCHC domain-containing protein 7 OS=Homo sapiens OX=9606 GN=ZCCHC7 PE=1 SV=2	2;3		0.666686	0	0.0166657	77.674	22.144	45.68	-0.24925	NaN	NaN	NaN	NaN	0.666652	0	0.0199881	53.166	NaN	NaN	NaN	NaN	0.666666	0	0.0617551	67.032	0.666667	0	0.0424809	77.674	0.666665	0	0.0617551	67.032	NaN	NaN	NaN	NaN	NaN	NaN	NaN
647	Q8N3Z6	520	Q8N3Z6	520	Q8N3Z6	520	Zinc finger CCHC domain-containing protein 7	ZCCHC7	sp|Q8N3Z6|ZCHC7_HUMAN Zinc finger CCHC domain-containing protein 7 OS=Homo sapiens OX=9606 GN=ZCCHC7 PE=1 SV=2	2;3		0.666686	0	0.0166657	77.674	22.144	45.68	-0.24925	NaN	NaN	NaN	NaN	0.666652	0	0.0199881	53.166	NaN	NaN	NaN	NaN	0.666666	0	0.0617551	67.032	0.666667	0	0.0424809	77.674	0.666665	0	0.0617551	67.032	NaN	NaN	NaN	NaN	NaN	NaN	NaN
648	Q8N3Z6	521	Q8N3Z6	521	Q8N3Z6	521	Zinc finger CCHC domain-containing protein 7	ZCCHC7	sp|Q8N3Z6|ZCHC7_HUMAN Zinc finger CCHC domain-containing protein 7 OS=Homo sapiens OX=9606 GN=ZCCHC7 PE=1 SV=2	2;3		0.666686	0	0.0166657	77.674	22.144	45.68	-0.24925	NaN	NaN	NaN	NaN	0.666652	0	0.0199881	53.166	NaN	NaN	NaN	NaN	0.666666	0	0.0617551	67.032	0.666667	0	0.0424809	77.674	0.666665	0	0.0617551	67.032	NaN	NaN	NaN	NaN	NaN	NaN	NaN
649	Q8N680	371	Q8N680	371	Q8N680	371	Zinc finger and BTB domain-containing protein 2	ZBTB2	sp|Q8N680|ZBTB2_HUMAN Zinc finger and BTB domain-containing protein 2 OS=Homo sapiens OX=9606 GN=ZBTB2 PE=1 SV=1	2		1	46.8912	0.0429588	46.891	6.8463	46.891	-0.84653	NaN	NaN	NaN	NaN	NaN	NaN	NaN	NaN	NaN	NaN	NaN	NaN	NaN	NaN	NaN	NaN	NaN	NaN	NaN	NaN	NaN	NaN	NaN	NaN	NaN	NaN	NaN	NaN	NaN	NaN	NaN
650	Q8N680	375	Q8N680	375	Q8N680	375	Zinc finger and BTB domain-containing protein 2	ZBTB2	sp|Q8N680|ZBTB2_HUMAN Zinc finger and BTB domain-containing protein 2 OS=Homo sapiens OX=9606 GN=ZBTB2 PE=1 SV=1	2		1	46.8912	0.0429588	46.891	6.8463	46.891	-0.84653	NaN	NaN	NaN	NaN	NaN	NaN	NaN	NaN	NaN	NaN	NaN	NaN	NaN	NaN	NaN	NaN	NaN	NaN	NaN	NaN	NaN	NaN	NaN	NaN	NaN	NaN	NaN	NaN	NaN	NaN	NaN
651	Q8NEF9	423	Q8NEF9	423	Q8NEF9	423	Serum response factor-binding protein 1	SRFBP1	sp|Q8NEF9|SRFB1_HUMAN Serum response factor-binding protein 1 OS=Homo sapiens OX=9606 GN=SRFBP1 PE=1 SV=1	1		1	91.5838	0.00117442	102.06	81.758	91.584	1.1795	NaN	NaN	NaN	NaN	NaN	NaN	NaN	NaN	NaN	NaN	NaN	NaN	0	0	NaN	NaN	0	0	NaN	NaN	0	0	NaN	NaN	NaN	NaN	NaN	NaN	NaN	NaN	NaN
652	Q8TAQ2	564	Q8TAQ2	564	Q8TAQ2	564	SWI/SNF complex subunit SMARCC2	SMARCC2	sp|Q8TAQ2|SMRC2_HUMAN SWI/SNF complex subunit SMARCC2 OS=Homo sapiens OX=9606 GN=SMARCC2 PE=1 SV=1	1		1	43.5343	0.00166866	50.425	41.482	43.534	1.6785	0	0	NaN	NaN	0	0	NaN	NaN	0	0	NaN	NaN	NaN	NaN	NaN	NaN	1	50.4245	0.00166866	50.425	0	0	NaN	NaN	NaN	NaN	NaN	NaN	NaN	NaN	NaN
653	Q8WW12	64	Q8WW12	64	Q8WW12	64	PEST proteolytic signal-containing nuclear protein	PCNP	sp|Q8WW12|PCNP_HUMAN PEST proteolytic signal-containing nuclear protein OS=Homo sapiens OX=9606 GN=PCNP PE=1 SV=2	1		1	83.3141	7.88747e-09	127.17	103.65	83.314	-0.38994	1	75.6953	0.00129149	75.695	1	72.2905	0.00181229	72.29	1	62.9238	0.0068314	62.924	1	108.564	1.08946e-06	108.56	1	127.174	7.88747e-09	127.17	1	126.101	9.12777e-09	126.1	NaN	NaN	NaN	NaN	1	47.2879	0.0503455
654	Q92585	405	Q92585	405	Q92585	405	Mastermind-like protein 1	MAML1	sp|Q92585|MAML1_HUMAN Mastermind-like protein 1 OS=Homo sapiens OX=9606 GN=MAML1 PE=1 SV=3	1		1	79.3954	1.04445e-57	138.71	126.22	79.395	0.001661	NaN	NaN	NaN	NaN	NaN	NaN	NaN	NaN	NaN	NaN	NaN	NaN	1	50.4989	3.21892e-05	50.499	1	87.3387	1.15699e-19	87.339	1	121.859	3.79724e-46	121.86	NaN	NaN	NaN	NaN	NaN	NaN	NaN
655	Q92585	822	Q92585	822	Q92585	822	Mastermind-like protein 1	MAML1	sp|Q92585|MAML1_HUMAN Mastermind-like protein 1 OS=Homo sapiens OX=9606 GN=MAML1 PE=1 SV=3	1		1	75.4622	4.64156e-07	125.97	94.476	75.462	-0.050882	1	74.6109	0.00246452	74.611	1	60.4896	0.0140986	60.49	1	65.3952	0.00845191	65.395	1	77.0782	0.000357937	78.692	1	85.42	1.94567e-05	115.33	1	67.0794	4.01689e-05	108.9	0	0	NaN	NaN	1	54.6997	0.0320161
656	Q92597;E5RJY1;E7ESM1	388;97;135	Q92597	388	Q92597	388	Protein NDRG1	NDRG1	sp|Q92597|NDRG1_HUMAN Protein NDRG1 OS=Homo sapiens OX=9606 GN=NDRG1 PE=1 SV=1;tr|E5RJY1|E5RJY1_HUMAN N-myc downstream-regulated gene 1 protein OS=Homo sapiens OX=9606 GN=NDRG1 PE=1 SV=1;tr|E7ESM1|E7ESM1_HUMAN N-myc downstream-regulated gene 1 protein OS=H	1		1	44.2643	6.8894e-05	45.269	38.836	44.264	-0.071792	NaN	NaN	NaN	NaN	NaN	NaN	NaN	NaN	NaN	NaN	NaN	NaN	0	0	NaN	NaN	1	45.2691	6.8894e-05	45.269	1	44.5957	7.29096e-05	44.596	NaN	NaN	NaN	NaN	NaN	NaN	NaN
657	Q92613	735	Q92613	735	Q92613	735	Protein Jade-3	JADE3	sp|Q92613|JADE3_HUMAN Protein Jade-3 OS=Homo sapiens OX=9606 GN=JADE3 PE=1 SV=1	1		1	104.795	0.000194186	104.79	78.122	104.79	-1.1004	1	96.1135	0.000391443	96.113	1	69.9792	0.00480414	69.979	1	69.9792	0.00480414	69.979	1	99.343	0.000318063	99.343	1	58.6765	0.0240699	58.676	1	99.5223	0.00031399	99.522	0	0	NaN	NaN	1	55.4006	0.0405137
658	Q92613;F2Z2B6;F2Z3N8	32;32;32	Q92613	32	Q92613	32	Protein Jade-3	JADE3	sp|Q92613|JADE3_HUMAN Protein Jade-3 OS=Homo sapiens OX=9606 GN=JADE3 PE=1 SV=1;tr|F2Z2B6|F2Z2B6_HUMAN Protein Jade-3 (Fragment) OS=Homo sapiens OX=9606 GN=JADE3 PE=1 SV=1;tr|F2Z3N8|F2Z3N8_HUMAN Protein Jade-3 (Fragment) OS=Homo sapiens OX=9606 GN=JADE3 PE	2		0.999975	45.5984	0.011789	55.656	30.334	55.656	-0.17399	0	0	NaN	NaN	NaN	NaN	NaN	NaN	0	0	NaN	NaN	NaN	NaN	NaN	NaN	0.997985	26.4954	0.0334105	44.196	NaN	NaN	NaN	NaN	NaN	NaN	NaN	NaN	0	0	NaN
659	Q92613;F2Z2B6;F2Z3N8	38;38;38	Q92613	38	Q92613	38	Protein Jade-3	JADE3	sp|Q92613|JADE3_HUMAN Protein Jade-3 OS=Homo sapiens OX=9606 GN=JADE3 PE=1 SV=1;tr|F2Z2B6|F2Z2B6_HUMAN Protein Jade-3 (Fragment) OS=Homo sapiens OX=9606 GN=JADE3 PE=1 SV=1;tr|F2Z3N8|F2Z3N8_HUMAN Protein Jade-3 (Fragment) OS=Homo sapiens OX=9606 GN=JADE3 PE	2		0.91322	10.2214	0.011789	55.656	30.334	55.656	-0.17399	0	0	NaN	NaN	NaN	NaN	NaN	NaN	0	0	NaN	NaN	NaN	NaN	NaN	NaN	0.90105	9.5836	0.0334105	44.196	NaN	NaN	NaN	NaN	NaN	NaN	NaN	NaN	0	0	NaN
660	Q92785;J3KMZ8	195;195	Q92785	195	Q92785	195	Zinc finger protein ubi-d4	DPF2	sp|Q92785|REQU_HUMAN Zinc finger protein ubi-d4 OS=Homo sapiens OX=9606 GN=DPF2 PE=1 SV=2;tr|J3KMZ8|J3KMZ8_HUMAN Zinc finger protein ubi-d4 OS=Homo sapiens OX=9606 GN=DPF2 PE=1 SV=1	1		0.5	0	1.58065e-05	116.54	83.481	116.54	-0.30784	0	0	NaN	NaN	NaN	NaN	NaN	NaN	0	0	NaN	NaN	0	0	NaN	NaN	0	0	NaN	NaN	0	0	NaN	NaN	NaN	NaN	NaN	NaN	0	0	NaN
661	Q92785;J3KMZ8	196;196	Q92785	196	Q92785	196	Zinc finger protein ubi-d4	DPF2	sp|Q92785|REQU_HUMAN Zinc finger protein ubi-d4 OS=Homo sapiens OX=9606 GN=DPF2 PE=1 SV=2;tr|J3KMZ8|J3KMZ8_HUMAN Zinc finger protein ubi-d4 OS=Homo sapiens OX=9606 GN=DPF2 PE=1 SV=1	1		0.993501	21.8435	1.58065e-05	116.54	83.481	68.735	0.65346	0	0	NaN	NaN	0.967323	14.7133	0.0614455	62.582	0	0	NaN	NaN	0	0	NaN	NaN	0	0	NaN	NaN	0	0	NaN	NaN	0.993501	21.8435	0.0251258	68.735	0	0	NaN
662	Q92793	1583	Q92793	1583	Q92793	1583	CREB-binding protein	CREBBP	sp|Q92793|CBP_HUMAN CREB-binding protein OS=Homo sapiens OX=9606 GN=CREBBP PE=1 SV=3	2;3		1	69.9224	1.14063e-53	164.19	150.6	69.922	-0.13478	NaN	NaN	NaN	NaN	0	0	NaN	NaN	0	0	NaN	NaN	1	85.0053	3.96811e-27	110.03	1	85.0423	3.75292e-27	110.26	0.999999	61.9246	5.47339e-14	86.946	0	0	NaN	NaN	NaN	NaN	NaN
663	Q92793	1586	Q92793	1586	Q92793	1586	CREB-binding protein	CREBBP	sp|Q92793|CBP_HUMAN CREB-binding protein OS=Homo sapiens OX=9606 GN=CREBBP PE=1 SV=3	2;3		1	69.9224	1.14063e-53	164.19	150.6	69.922	-0.13478	NaN	NaN	NaN	NaN	0	0	NaN	NaN	0	0	NaN	NaN	1	103.931	3.96811e-27	110.03	1	104.095	3.75292e-27	110.26	1	80.8508	5.47339e-14	86.946	0	0	NaN	NaN	NaN	NaN	NaN
664	Q92793	1587	Q92793	1587	Q92793	1587	CREB-binding protein	CREBBP	sp|Q92793|CBP_HUMAN CREB-binding protein OS=Homo sapiens OX=9606 GN=CREBBP PE=1 SV=3	3		1	69.9224	1.14063e-53	164.19	150.6	69.922	-0.13478	NaN	NaN	NaN	NaN	0	0	NaN	NaN	0	0	NaN	NaN	1	107.336	3.96811e-27	110.03	1	107.428	3.75292e-27	110.26	1	84.2556	5.47339e-14	86.946	0	0	NaN	NaN	NaN	NaN	NaN
665	Q92793	1592	Q92793	1592	Q92793	1592	CREB-binding protein	CREBBP	sp|Q92793|CBP_HUMAN CREB-binding protein OS=Homo sapiens OX=9606 GN=CREBBP PE=1 SV=3	3;4		1	134.374	9.86197e-59	218.01	141.78	134.37	0.058431	NaN	NaN	NaN	NaN	0	0	NaN	NaN	0	0	NaN	NaN	1	186.29	9.86197e-59	218.01	1	111.073	3.36219e-24	169.23	1	93.2373	7.60771e-31	183.66	0	0	NaN	NaN	NaN	NaN	NaN
666	Q92793	1595	Q92793	1595	Q92793	1595	CREB-binding protein	CREBBP	sp|Q92793|CBP_HUMAN CREB-binding protein OS=Homo sapiens OX=9606 GN=CREBBP PE=1 SV=3	3;4		1	134.374	9.86197e-59	218.01	141.78	134.37	0.058431	NaN	NaN	NaN	NaN	0	0	NaN	NaN	0	0	NaN	NaN	1	186.29	9.86197e-59	218.01	1	111.073	3.36219e-24	169.23	1	93.2373	7.60771e-31	183.66	0	0	NaN	NaN	NaN	NaN	NaN
667	Q92793	1597	Q92793	1597	Q92793	1597	CREB-binding protein	CREBBP	sp|Q92793|CBP_HUMAN CREB-binding protein OS=Homo sapiens OX=9606 GN=CREBBP PE=1 SV=3	3;4		1	134.374	9.86197e-59	218.01	141.78	134.37	0.058431	NaN	NaN	NaN	NaN	0	0	NaN	NaN	0	0	NaN	NaN	1	186.29	9.86197e-59	218.01	1	111.073	3.36219e-24	169.23	1	93.2373	7.60771e-31	183.66	0	0	NaN	NaN	NaN	NaN	NaN
668	Q92793;I3L466	1216;751	Q92793	1216	Q92793	1216	CREB-binding protein	CREBBP	sp|Q92793|CBP_HUMAN CREB-binding protein OS=Homo sapiens OX=9606 GN=CREBBP PE=1 SV=3;tr|I3L466|I3L466_HUMAN Histone acetyltransferase (Fragment) OS=Homo sapiens OX=9606 GN=CREBBP PE=1 SV=2	1		1	108.815	1.63521e-29	154.84	144.58	154.84	-1.3023	NaN	NaN	NaN	NaN	NaN	NaN	NaN	NaN	NaN	NaN	NaN	NaN	1	67.3174	2.83138e-17	114.02	1	72.6803	1.96361e-17	116.21	1	88.9438	1.84905e-19	122.19	NaN	NaN	NaN	NaN	NaN	NaN	NaN
669	Q92793	1627	Q92793	1627	Q92793	1627	CREB-binding protein	CREBBP	sp|Q92793|CBP_HUMAN CREB-binding protein OS=Homo sapiens OX=9606 GN=CREBBP PE=1 SV=3	1		1	71.3491	0.00829385	81.296	47.5	71.349	0.19409	NaN	NaN	NaN	NaN	NaN	NaN	NaN	NaN	NaN	NaN	NaN	NaN	1	50.6068	0.0760789	50.607	NaN	NaN	NaN	NaN	NaN	NaN	NaN	NaN	NaN	NaN	NaN	NaN	NaN	NaN	NaN
670	Q92793	1744	Q92793	1744	Q92793	1744	CREB-binding protein	CREBBP	sp|Q92793|CBP_HUMAN CREB-binding protein OS=Homo sapiens OX=9606 GN=CREBBP PE=1 SV=3	1;2		1	81.3405	1.11701e-13	87.881	74.823	81.341	-0.23528	NaN	NaN	NaN	NaN	NaN	NaN	NaN	NaN	NaN	NaN	NaN	NaN	0	0	NaN	NaN	1	47.9195	0.00175377	47.919	1	42.3467	1.17744e-09	77.19	NaN	NaN	NaN	NaN	NaN	NaN	NaN
671	Q92793	1591	Q92793	1591	Q92793	1591	CREB-binding protein	CREBBP	sp|Q92793|CBP_HUMAN CREB-binding protein OS=Homo sapiens OX=9606 GN=CREBBP PE=1 SV=3	4		1	134.374	9.86197e-59	218.01	141.78	134.37	0.058431	NaN	NaN	NaN	NaN	0	0	NaN	NaN	0	0	NaN	NaN	1	186.29	9.86197e-59	218.01	1	111.073	3.36219e-24	169.23	1	93.2373	7.60771e-31	183.66	0	0	NaN	NaN	NaN	NaN	NaN
672	Q92793	1741	Q92793	1741	Q92793	1741	CREB-binding protein	CREBBP	sp|Q92793|CBP_HUMAN CREB-binding protein OS=Homo sapiens OX=9606 GN=CREBBP PE=1 SV=3	2		1	45.1258	4.4007e-28	106.93	105.4	45.126	-0.93956	NaN	NaN	NaN	NaN	NaN	NaN	NaN	NaN	NaN	NaN	NaN	NaN	0	0	NaN	NaN	1	47.9195	0.00175377	47.919	1	42.3467	0.00896235	42.347	NaN	NaN	NaN	NaN	NaN	NaN	NaN
673	Q92793;I3L466;I3L3I5	1376;921;145	Q92793	1376	Q92793	1376	CREB-binding protein	CREBBP	sp|Q92793|CBP_HUMAN CREB-binding protein OS=Homo sapiens OX=9606 GN=CREBBP PE=1 SV=3;tr|I3L466|I3L466_HUMAN Histone acetyltransferase (Fragment) OS=Homo sapiens OX=9606 GN=CREBBP PE=1 SV=2;tr|I3L3I5|I3L3I5_HUMAN Histone acetyltransferase (Fragment) OS=Homo	1		0.99998	46.9938	0.00884164	67.456	7.9146	67.456	-1.9668	NaN	NaN	NaN	NaN	NaN	NaN	NaN	NaN	NaN	NaN	NaN	NaN	NaN	NaN	NaN	NaN	NaN	NaN	NaN	NaN	NaN	NaN	NaN	NaN	NaN	NaN	NaN	NaN	NaN	NaN	NaN
674	Q92793	1736	Q92793	1736	Q92793	1736	CREB-binding protein	CREBBP	sp|Q92793|CBP_HUMAN CREB-binding protein OS=Homo sapiens OX=9606 GN=CREBBP PE=1 SV=3	2		1	45.1258	4.4007e-28	106.93	105.4	45.126	-0.93956	NaN	NaN	NaN	NaN	NaN	NaN	NaN	NaN	NaN	NaN	NaN	NaN	0	0	NaN	NaN	NaN	NaN	NaN	NaN	NaN	NaN	NaN	NaN	NaN	NaN	NaN	NaN	NaN	NaN	NaN
675	Q92887	493	Q92887	493	Q92887	493	Canalicular multispecific organic anion transporter 1	ABCC2	sp|Q92887|MRP2_HUMAN ATP-binding cassette sub-family C member 2 OS=Homo sapiens OX=9606 GN=ABCC2 PE=1 SV=3	3		1	51.3458	0.0307142	54.157	31.92	51.346	-0.78333	1	54.1572	0.0307142	54.157	0	0	NaN	NaN	1	47.0818	0.0551349	47.082	0	0	NaN	NaN	0	0	NaN	NaN	0	0	NaN	NaN	NaN	NaN	NaN	NaN	0	0	NaN
676	Q92887	495	Q92887	495	Q92887	495	Canalicular multispecific organic anion transporter 1	ABCC2	sp|Q92887|MRP2_HUMAN ATP-binding cassette sub-family C member 2 OS=Homo sapiens OX=9606 GN=ABCC2 PE=1 SV=3	3		1	51.3458	0.0307142	54.157	31.92	51.346	-0.78333	1	54.1572	0.0307142	54.157	0	0	NaN	NaN	1	47.0818	0.0551349	47.082	0	0	NaN	NaN	0	0	NaN	NaN	0	0	NaN	NaN	NaN	NaN	NaN	NaN	0	0	NaN
677	Q92887	497	Q92887	497	Q92887	497	Canalicular multispecific organic anion transporter 1	ABCC2	sp|Q92887|MRP2_HUMAN ATP-binding cassette sub-family C member 2 OS=Homo sapiens OX=9606 GN=ABCC2 PE=1 SV=3	3		1	51.3458	0.0307142	54.157	31.92	51.346	-0.78333	1	54.1572	0.0307142	54.157	0	0	NaN	NaN	1	47.0818	0.0551349	47.082	0	0	NaN	NaN	0	0	NaN	NaN	0	0	NaN	NaN	NaN	NaN	NaN	NaN	0	0	NaN
678	Q92922	303	Q92922	303	Q92922	303	SWI/SNF complex subunit SMARCC1	SMARCC1	sp|Q92922|SMRC1_HUMAN SWI/SNF complex subunit SMARCC1 OS=Homo sapiens OX=9606 GN=SMARCC1 PE=1 SV=3	1		1	58.9807	0.0045805	81.296	23.438	58.981	0.16497	1	69.8246	0.0173805	69.825	0	0	NaN	NaN	0	0	NaN	NaN	1	81.2963	0.0045805	81.296	0	0	NaN	NaN	0	0	NaN	NaN	1	73.2601	0.0135473	73.26	0	0	NaN
679	Q92922	346	Q92922	346	Q92922	346	SWI/SNF complex subunit SMARCC1	SMARCC1	sp|Q92922|SMRC1_HUMAN SWI/SNF complex subunit SMARCC1 OS=Homo sapiens OX=9606 GN=SMARCC1 PE=1 SV=3	2;3		1	103.342	1.30425e-36	201.75	165.32	103.34	-0.10593	NaN	NaN	NaN	NaN	NaN	NaN	NaN	NaN	NaN	NaN	NaN	NaN	1	91.9373	0.000108601	91.937	1	91.9373	0.000108601	91.937	1	91.9373	0.000108601	91.937	NaN	NaN	NaN	NaN	NaN	NaN	NaN
680	Q92922	354	Q92922	354	Q92922	354	SWI/SNF complex subunit SMARCC1	SMARCC1	sp|Q92922|SMRC1_HUMAN SWI/SNF complex subunit SMARCC1 OS=Homo sapiens OX=9606 GN=SMARCC1 PE=1 SV=3	1;2;3		1	192.091	1.30425e-36	201.75	165.32	201.75	0.14973	NaN	NaN	NaN	NaN	NaN	NaN	NaN	NaN	NaN	NaN	NaN	NaN	1	91.9373	0.000108601	91.937	1	91.9373	0.000108601	91.937	1	91.9373	0.000108601	91.937	NaN	NaN	NaN	NaN	NaN	NaN	NaN
681	Q92922	345	Q92922	345	Q92922	345	SWI/SNF complex subunit SMARCC1	SMARCC1	sp|Q92922|SMRC1_HUMAN SWI/SNF complex subunit SMARCC1 OS=Homo sapiens OX=9606 GN=SMARCC1 PE=1 SV=3	3		1	103.342	7.83796e-06	112.13	81.561	103.34	-0.10593	NaN	NaN	NaN	NaN	NaN	NaN	NaN	NaN	NaN	NaN	NaN	NaN	1	91.9373	0.000108601	91.937	1	91.9373	0.000108601	91.937	1	91.9373	0.000108601	91.937	NaN	NaN	NaN	NaN	NaN	NaN	NaN
682	Q92979;A0A087WWQ2	9;10	Q92979	9	Q92979	9	Ribosomal RNA small subunit methyltransferase NEP1	EMG1	sp|Q92979|NEP1_HUMAN Ribosomal RNA small subunit methyltransferase NEP1 OS=Homo sapiens OX=9606 GN=EMG1 PE=1 SV=4;tr|A0A087WWQ2|A0A087WWQ2_HUMAN Ribosomal RNA small subunit methyltransferase NEP1 (Fragment) OS=Homo sapiens OX=9606 GN=EMG1 PE=1 SV=1	1		1	155.103	3.17183e-06	155.1	120.3	155.1	-1.8433	0	0	NaN	NaN	NaN	NaN	NaN	NaN	0	0	NaN	NaN	0	0	NaN	NaN	NaN	NaN	NaN	NaN	NaN	NaN	NaN	NaN	1	85.6757	0.00262962	85.676	0	0	NaN
683	Q93074	15	Q93074	15	Q93074	15	Mediator of RNA polymerase II transcription subunit 12	MED12	sp|Q93074|MED12_HUMAN Mediator of RNA polymerase II transcription subunit 12 OS=Homo sapiens OX=9606 GN=MED12 PE=1 SV=4	1		1	40.1868	0.000127944	68.751	53.596	40.187	-0.18071	NaN	NaN	NaN	NaN	NaN	NaN	NaN	NaN	NaN	NaN	NaN	NaN	NaN	NaN	NaN	NaN	NaN	NaN	NaN	NaN	NaN	NaN	NaN	NaN	0	0	NaN	NaN	NaN	NaN	NaN
684	Q93074;Q7Z3Z5	1768;1615	Q93074	1768	Q93074	1768	Mediator of RNA polymerase II transcription subunit 12	MED12;TNRC11	sp|Q93074|MED12_HUMAN Mediator of RNA polymerase II transcription subunit 12 OS=Homo sapiens OX=9606 GN=MED12 PE=1 SV=4;tr|Q7Z3Z5|Q7Z3Z5_HUMAN Mediator of RNA polymerase II transcription subunit 12 OS=Homo sapiens OX=9606 GN=MED12 PE=1 SV=1	1		0.5	0	0.000969371	52.185	41.331	43.955	0.39533	0	0	NaN	NaN	0	0	NaN	NaN	NaN	NaN	NaN	NaN	NaN	NaN	NaN	NaN	NaN	NaN	NaN	NaN	NaN	NaN	NaN	NaN	0	0	NaN	NaN	0	0	NaN
685	Q93074;Q7Z3Z5	1771;1618	Q93074	1771	Q93074	1771	Mediator of RNA polymerase II transcription subunit 12	MED12;TNRC11	sp|Q93074|MED12_HUMAN Mediator of RNA polymerase II transcription subunit 12 OS=Homo sapiens OX=9606 GN=MED12 PE=1 SV=4;tr|Q7Z3Z5|Q7Z3Z5_HUMAN Mediator of RNA polymerase II transcription subunit 12 OS=Homo sapiens OX=9606 GN=MED12 PE=1 SV=1	1		0.5	0	0.000969371	52.185	41.331	43.955	0.39533	0	0	NaN	NaN	0	0	NaN	NaN	NaN	NaN	NaN	NaN	NaN	NaN	NaN	NaN	NaN	NaN	NaN	NaN	NaN	NaN	NaN	NaN	0	0	NaN	NaN	0	0	NaN
686	Q96CN4	53	Q96CN4	53	Q96CN4	53	EVI5-like protein	EVI5L	sp|Q96CN4|EVI5L_HUMAN EVI5-like protein OS=Homo sapiens OX=9606 GN=EVI5L PE=1 SV=1	1		1	72.4847	0.00588561	72.485	38.688	72.485	2.2578	NaN	NaN	NaN	NaN	NaN	NaN	NaN	NaN	NaN	NaN	NaN	NaN	NaN	NaN	NaN	NaN	NaN	NaN	NaN	NaN	1	72.4847	0.00588561	72.485	NaN	NaN	NaN	NaN	NaN	NaN	NaN
687	R4GNG8;Q96NC0	7;8	R4GNG8	7	R4GNG8	7	Zinc finger matrin-type protein 2	ZMAT2	tr|R4GNG8|R4GNG8_HUMAN Zinc finger matrin-type protein 2 (Fragment) OS=Homo sapiens OX=9606 GN=ZMAT2 PE=1 SV=1;sp|Q96NC0|ZMAT2_HUMAN Zinc finger matrin-type protein 2 OS=Homo sapiens OX=9606 GN=ZMAT2 PE=1 SV=1	1		1	136.958	4.73727e-08	136.96	106.26	136.96	0.87229	NaN	NaN	NaN	NaN	NaN	NaN	NaN	NaN	NaN	NaN	NaN	NaN	NaN	NaN	NaN	NaN	NaN	NaN	NaN	NaN	NaN	NaN	NaN	NaN	NaN	NaN	NaN	NaN	0	0	NaN
688	Q96PK6	164	Q96PK6	164	Q96PK6	164	RNA-binding protein 14	RBM14	sp|Q96PK6|RBM14_HUMAN RNA-binding protein 14 OS=Homo sapiens OX=9606 GN=RBM14 PE=1 SV=2	1		1	149.824	1.14967e-29	191.53	129.75	191.53	0.15006	0	0	NaN	NaN	0	0	NaN	NaN	0	0	NaN	NaN	1	149.824	1.14967e-29	191.53	1	120.052	1.22847e-10	143.42	1	145.328	9.29491e-23	172.76	NaN	NaN	NaN	NaN	NaN	NaN	NaN
689	Q96ST3	875	Q96ST3	875	Q96ST3	875	Paired amphipathic helix protein Sin3a	SIN3A	sp|Q96ST3|SIN3A_HUMAN Paired amphipathic helix protein Sin3a OS=Homo sapiens OX=9606 GN=SIN3A PE=1 SV=2	1		1	150.267	2.14117e-32	211.02	160.98	150.27	0.7025	1	68.8931	0.014229	68.893	1	119.747	2.45495e-05	119.75	1	129.382	1.84194e-06	129.38	1	211.019	2.14117e-32	211.02	1	143.374	5.23714e-08	143.37	1	148.944	2.46999e-09	148.94	1	68.8931	0.014229	68.893	1	73.0666	0.00902253
690	Q96T23;H0YDG9	1061;170	Q96T23	1061	Q96T23	1061	Remodeling and spacing factor 1	RSF1	sp|Q96T23|RSF1_HUMAN Remodeling and spacing factor 1 OS=Homo sapiens OX=9606 GN=RSF1 PE=1 SV=2;tr|H0YDG9|H0YDG9_HUMAN Remodeling and spacing factor 1 (Fragment) OS=Homo sapiens OX=9606 GN=RSF1 PE=1 SV=1	1		1	108.971	1.22398e-36	208.6	170.52	108.97	0.086852	1	85.4501	4.71177e-10	142.08	1	117.233	6.27667e-05	117.23	1	145.915	9.31479e-11	145.91	1	175.743	1.03255e-30	203.94	1	66.4975	3.21525e-29	191.52	1	117.704	1.23773e-36	204.5	1	102.397	0.000429332	102.4	1	119.386	3.00325e-05
691	Q96T23;H0YDG9	1050;159	Q96T23	1050	Q96T23	1050	Remodeling and spacing factor 1	RSF1	sp|Q96T23|RSF1_HUMAN Remodeling and spacing factor 1 OS=Homo sapiens OX=9606 GN=RSF1 PE=1 SV=2;tr|H0YDG9|H0YDG9_HUMAN Remodeling and spacing factor 1 (Fragment) OS=Homo sapiens OX=9606 GN=RSF1 PE=1 SV=1	1		1	141.084	7.19181e-36	223.36	175.08	141.08	0.36389	1	108.903	1.27132e-26	209.6	1	141.084	1.27132e-26	209.6	1	111.855	7.84967e-19	191.45	1	60.4336	7.19181e-36	223.36	1	74.9616	7.19181e-36	223.36	1	81.865	3.92269e-35	220.39	1	117.136	2.88431e-19	195.79	1	204.336	5.5344e-26
692	Q96T23	1339	Q96T23	1339	Q96T23	1339	Remodeling and spacing factor 1	RSF1	sp|Q96T23|RSF1_HUMAN Remodeling and spacing factor 1 OS=Homo sapiens OX=9606 GN=RSF1 PE=1 SV=2	1		0.890695	9.11088	0.000429688	74.769	58.37	63.709	0.39579	0	0	NaN	NaN	0	0	NaN	NaN	0	0	NaN	NaN	0	0	NaN	NaN	0	0	NaN	NaN	0.890695	9.11088	0.00183722	63.709	0	0	NaN	NaN	NaN	NaN	NaN
693	Q99525	9	Q99525	9	Q99525	9	Histone H4-like protein type G	HIST1H4G	sp|Q99525|H4G_HUMAN Histone H4-like protein type G OS=Homo sapiens OX=9606 GN=H4C7 PE=1 SV=1			0.986566	18.6576	0.0120746	50.791	22.095	43.512	0.25793	0	0	NaN	NaN	0.986566	18.6576	0.035483	43.512	0	0	NaN	NaN	0	0	NaN	NaN	0	0	NaN	NaN	0.9405	11.9868	0.0120746	50.791	0	0	NaN	NaN	0.97843	16.5641	0.0399779
694	Q99525	13	Q99525	13	Q99525	13	Histone H4-like protein type G	HIST1H4G	sp|Q99525|H4G_HUMAN Histone H4-like protein type G OS=Homo sapiens OX=9606 GN=H4C7 PE=1 SV=1			0.999644	34.2141	0.0120746	50.791	22.095	50.791	0.68075	0	0	NaN	NaN	0.999615	34.0796	0.035483	43.512	0	0	NaN	NaN	0	0	NaN	NaN	0	0	NaN	NaN	0.999644	34.2141	0.0120746	50.791	0	0	NaN	NaN	0.999399	32.1132	0.0399779
695	Q99879	17	Q99879	17	Q99879	17	Histone H2B type 1-M	HIST1H2BM	sp|Q99879|H2B1M_HUMAN Histone H2B type 1-M OS=Homo sapiens OX=9606 GN=H2BC14 PE=1 SV=3	2;3;4;5		1	78.0116	3.3356e-94	247.3	140.19	78.012	-0.13356	NaN	NaN	NaN	NaN	NaN	NaN	NaN	NaN	NaN	NaN	NaN	NaN	1	116.766	4.43652e-07	116.77	1	87.2981	0.000105552	87.298	1	72.3207	0.000381664	72.321	NaN	NaN	NaN	NaN	NaN	NaN	NaN
696	Q99879	21	Q99879	21	Q99879	21	Histone H2B type 1-M	HIST1H2BM	sp|Q99879|H2B1M_HUMAN Histone H2B type 1-M OS=Homo sapiens OX=9606 GN=H2BC14 PE=1 SV=3	2;3;4;5		1	78.0116	3.3356e-94	247.3	140.19	78.012	-0.13356	NaN	NaN	NaN	NaN	NaN	NaN	NaN	NaN	NaN	NaN	NaN	NaN	1	116.766	4.43652e-07	116.77	1	87.2981	0.000105552	87.298	1	72.3207	0.000381664	72.321	NaN	NaN	NaN	NaN	NaN	NaN	NaN
697	Q99879	24	Q99879	24	Q99879	24	Histone H2B type 1-M	HIST1H2BM	sp|Q99879|H2B1M_HUMAN Histone H2B type 1-M OS=Homo sapiens OX=9606 GN=H2BC14 PE=1 SV=3	2;4;5		1	113.527	1.82414e-30	172.11	135.69	113.53	-0.84737	NaN	NaN	NaN	NaN	NaN	NaN	NaN	NaN	NaN	NaN	NaN	NaN	NaN	NaN	NaN	NaN	NaN	NaN	NaN	NaN	NaN	NaN	NaN	NaN	NaN	NaN	NaN	NaN	NaN	NaN	NaN
698	Q99879	13	Q99879	13	Q99879	13	Histone H2B type 1-M	HIST1H2BM	sp|Q99879|H2B1M_HUMAN Histone H2B type 1-M OS=Homo sapiens OX=9606 GN=H2BC14 PE=1 SV=3	4;5		1	78.0116	3.3356e-94	247.3	140.19	78.012	-0.13356	NaN	NaN	NaN	NaN	NaN	NaN	NaN	NaN	NaN	NaN	NaN	NaN	1	116.766	4.43652e-07	116.77	1	87.2981	0.000105552	87.298	1	72.3207	0.000381664	72.321	NaN	NaN	NaN	NaN	NaN	NaN	NaN
699	Q99879	16	Q99879	16	Q99879	16	Histone H2B type 1-M	HIST1H2BM	sp|Q99879|H2B1M_HUMAN Histone H2B type 1-M OS=Homo sapiens OX=9606 GN=H2BC14 PE=1 SV=3	2;3;4;5		1	78.0116	3.3356e-94	247.3	140.19	78.012	-0.13356	NaN	NaN	NaN	NaN	NaN	NaN	NaN	NaN	NaN	NaN	NaN	NaN	1	116.766	4.43652e-07	116.77	1	87.2981	0.000105552	87.298	1	72.3207	0.000381664	72.321	NaN	NaN	NaN	NaN	NaN	NaN	NaN
700	Q99879	12	Q99879	12	Q99879	12	Histone H2B type 1-M	HIST1H2BM	sp|Q99879|H2B1M_HUMAN Histone H2B type 1-M OS=Homo sapiens OX=9606 GN=H2BC14 PE=1 SV=3	5		1	78.0116	1.92757e-07	78.516	56.982	78.012	-0.13356	NaN	NaN	NaN	NaN	NaN	NaN	NaN	NaN	NaN	NaN	NaN	NaN	NaN	NaN	NaN	NaN	NaN	NaN	NaN	NaN	NaN	NaN	NaN	NaN	NaN	NaN	NaN	NaN	NaN	NaN	NaN
701	Q9BQ61	146	Q9BQ61	146	Q9BQ61	146	Uncharacterized protein C19orf43	C19orf43	sp|Q9BQ61|TRIR_HUMAN Telomerase RNA component interacting RNase OS=Homo sapiens OX=9606 GN=TRIR PE=1 SV=1	1		1	48.3512	8.97806e-37	192.68	173.44	48.351	1.3315	NaN	NaN	NaN	NaN	0	0	NaN	NaN	NaN	NaN	NaN	NaN	1	113.224	6.90916e-07	113.22	1	130.098	4.50693e-09	130.1	1	134.977	3.4656e-12	134.98	NaN	NaN	NaN	NaN	NaN	NaN	NaN
702	Q9BVI0;B0QYY0;Q5JWZ0;Q5JXL1	165;58;165;165	Q9BVI0	165	Q9BVI0	165	PHD finger protein 20	PHF20	sp|Q9BVI0|PHF20_HUMAN PHD finger protein 20 OS=Homo sapiens OX=9606 GN=PHF20 PE=1 SV=2;tr|B0QYY0|B0QYY0_HUMAN PHD finger protein 20 (Fragment) OS=Homo sapiens OX=9606 GN=PHF20 PE=1 SV=1;tr|Q5JWZ0|Q5JWZ0_HUMAN PHD finger protein 20 (Fragment) OS=Homo sapien	2		0.919732	10.5865	0.0262102	43.084	9.8556	43.084	-0.033496	0	0	NaN	NaN	0	0	NaN	NaN	0	0	NaN	NaN	0	0	NaN	NaN	NaN	NaN	NaN	NaN	NaN	NaN	NaN	NaN	0	0	NaN	NaN	0	0	NaN
703	Q9BVI0;B0QYY0;Q5JWZ0;Q5JXL1	171;64;171;171	Q9BVI0	171	Q9BVI0	171	PHD finger protein 20	PHF20	sp|Q9BVI0|PHF20_HUMAN PHD finger protein 20 OS=Homo sapiens OX=9606 GN=PHF20 PE=1 SV=2;tr|B0QYY0|B0QYY0_HUMAN PHD finger protein 20 (Fragment) OS=Homo sapiens OX=9606 GN=PHF20 PE=1 SV=1;tr|Q5JWZ0|Q5JWZ0_HUMAN PHD finger protein 20 (Fragment) OS=Homo sapien	2		0.999036	29.6179	0.0262102	43.084	9.8556	41.092	-0.32096	0	0	NaN	NaN	0	0	NaN	NaN	0	0	NaN	NaN	0	0	NaN	NaN	NaN	NaN	NaN	NaN	NaN	NaN	NaN	NaN	0	0	NaN	NaN	0	0	NaN
704	Q9BVI0	843	Q9BVI0	843	Q9BVI0	843	PHD finger protein 20	PHF20	sp|Q9BVI0|PHF20_HUMAN PHD finger protein 20 OS=Homo sapiens OX=9606 GN=PHF20 PE=1 SV=2	1		1	67.6459	6.42028e-07	85.77	77.169	67.646	-0.61262	1	76.3909	2.03291e-05	76.391	1	63.631	0.000238117	63.631	1	73.7073	2.88252e-05	73.707	1	51.8878	0.0018102	51.888	1	72.634	3.22231e-05	72.634	1	65.943	0.00016299	65.943	1	63.6823	0.000236451	63.682	1	52.0261	0.00177229
705	Q9BW04	511	Q9BW04	511	Q9BW04	511	Specifically androgen-regulated gene protein	SARG	sp|Q9BW04|SARG_HUMAN Specifically androgen-regulated gene protein OS=Homo sapiens OX=9606 GN=SARG PE=1 SV=2	1		1	71.1532	0.00391701	73.435	55.173	71.153	2.0975	NaN	NaN	NaN	NaN	NaN	NaN	NaN	NaN	NaN	NaN	NaN	NaN	1	56.2048	0.0330171	56.205	1	56.2048	0.0330171	56.205	1	73.4351	0.00391701	73.435	NaN	NaN	NaN	NaN	NaN	NaN	NaN
706	Q9BZ95	790	Q9BZ95	790	Q9BZ95	790	Histone-lysine N-methyltransferase NSD3	WHSC1L1	sp|Q9BZ95|NSD3_HUMAN Histone-lysine N-methyltransferase NSD3 OS=Homo sapiens OX=9606 GN=NSD3 PE=1 SV=1	1		1	130.363	6.76661e-11	140.16	124.58	140.16	-0.66932	1	90.7357	5.46635e-05	99.732	1	89.1084	6.74382e-05	96.551	1	107.151	8.73487e-06	115.75	1	100.919	1.45341e-05	112.02	1	90.6146	4.66816e-05	101.72	1	94.0599	2.00245e-05	108.5	1	101.053	2.00245e-05	108.5	1	84.0318	0.000114233
707	Q9H0D6	796	Q9H0D6	796	Q9H0D6	796	5'-3' exoribonuclease 2	XRN2	sp|Q9H0D6|XRN2_HUMAN 5'-3' exoribonuclease 2 OS=Homo sapiens OX=9606 GN=XRN2 PE=1 SV=1	1		1	84.9155	0.00342409	86.794	50.608	84.916	1.0665	0	0	NaN	NaN	0	0	NaN	NaN	0	0	NaN	NaN	0	0	NaN	NaN	0	0	NaN	NaN	0	0	NaN	NaN	0	0	NaN	NaN	0	0	NaN
708	Q9H0E9;H7C128;H7C179;B5MCW3;H7C127	81;75;76;81;76	Q9H0E9	81	Q9H0E9	81	Bromodomain-containing protein 8	BRD8	sp|Q9H0E9|BRD8_HUMAN Bromodomain-containing protein 8 OS=Homo sapiens OX=9606 GN=BRD8 PE=1 SV=2;tr|H7C128|H7C128_HUMAN Bromodomain-containing protein 8 (Fragment) OS=Homo sapiens OX=9606 GN=BRD8 PE=1 SV=1;tr|H7C179|H7C179_HUMAN Bromodomain-containing prote	1		0.568557	1.19851	3.408e-05	87.411	56.818	87.411	-0.20356	NaN	NaN	NaN	NaN	NaN	NaN	NaN	NaN	NaN	NaN	NaN	NaN	NaN	NaN	NaN	NaN	NaN	NaN	NaN	NaN	NaN	NaN	NaN	NaN	NaN	NaN	NaN	NaN	NaN	NaN	NaN
709	Q9H0E9;H7C128;H7C179;B5MCW3;H7C127	85;79;80;85;80	Q9H0E9	85	Q9H0E9	85	Bromodomain-containing protein 8	BRD8	sp|Q9H0E9|BRD8_HUMAN Bromodomain-containing protein 8 OS=Homo sapiens OX=9606 GN=BRD8 PE=1 SV=2;tr|H7C128|H7C128_HUMAN Bromodomain-containing protein 8 (Fragment) OS=Homo sapiens OX=9606 GN=BRD8 PE=1 SV=1;tr|H7C179|H7C179_HUMAN Bromodomain-containing prote	1		1	56.1392	4.88532e-06	94.325	62.915	56.139	-0.20215	NaN	NaN	NaN	NaN	NaN	NaN	NaN	NaN	NaN	NaN	NaN	NaN	NaN	NaN	NaN	NaN	NaN	NaN	NaN	NaN	NaN	NaN	NaN	NaN	NaN	NaN	NaN	NaN	NaN	NaN	NaN
710	Q9H0E9;H7C026	1110;216	Q9H0E9	1110	Q9H0E9	1110	Bromodomain-containing protein 8	BRD8	sp|Q9H0E9|BRD8_HUMAN Bromodomain-containing protein 8 OS=Homo sapiens OX=9606 GN=BRD8 PE=1 SV=2;tr|H7C026|H7C026_HUMAN Bromodomain-containing protein 8 (Fragment) OS=Homo sapiens OX=9606 GN=BRD8 PE=1 SV=1	2		1	50.2837	0.0223472	50.284	9.6945	50.284	-2.4552	0	0	NaN	NaN	NaN	NaN	NaN	NaN	0	0	NaN	NaN	NaN	NaN	NaN	NaN	NaN	NaN	NaN	NaN	0	0	NaN	NaN	0	0	NaN	NaN	0	0	NaN
711	Q9H0E9;H7C026	1117;223	Q9H0E9	1117	Q9H0E9	1117	Bromodomain-containing protein 8	BRD8	sp|Q9H0E9|BRD8_HUMAN Bromodomain-containing protein 8 OS=Homo sapiens OX=9606 GN=BRD8 PE=1 SV=2;tr|H7C026|H7C026_HUMAN Bromodomain-containing protein 8 (Fragment) OS=Homo sapiens OX=9606 GN=BRD8 PE=1 SV=1	2		1	50.2837	0.0223472	50.284	9.6945	50.284	-2.4552	0	0	NaN	NaN	NaN	NaN	NaN	NaN	0	0	NaN	NaN	NaN	NaN	NaN	NaN	NaN	NaN	NaN	NaN	0	0	NaN	NaN	0	0	NaN	NaN	0	0	NaN
712	Q9H1E3	184	Q9H1E3	184	Q9H1E3	184	Nuclear ubiquitous casein and cyclin-dependent kinase substrate 1	NUCKS1	sp|Q9H1E3|NUCKS_HUMAN Nuclear ubiquitous casein and cyclin-dependent kinase substrate 1 OS=Homo sapiens OX=9606 GN=NUCKS1 PE=1 SV=1	1		1	133.574	3.88441e-06	145.72	104.28	133.57	0.22588	0	0	NaN	NaN	0	0	NaN	NaN	1	63.2161	0.0537841	63.216	1	88.4955	0.00194548	88.496	0	0	NaN	NaN	1	86.8816	0.00221147	86.882	0	0	NaN	NaN	0	0	NaN
713	Q9H1E3	9	Q9H1E3	9	Q9H1E3	9	Nuclear ubiquitous casein and cyclin-dependent kinase substrate 1	NUCKS1	sp|Q9H1E3|NUCKS_HUMAN Nuclear ubiquitous casein and cyclin-dependent kinase substrate 1 OS=Homo sapiens OX=9606 GN=NUCKS1 PE=1 SV=1	1		1	72.5683	9.95145e-07	72.568	64.178	72.568	-0.26552	NaN	NaN	NaN	NaN	NaN	NaN	NaN	NaN	NaN	NaN	NaN	NaN	NaN	NaN	NaN	NaN	NaN	NaN	NaN	NaN	0	0	NaN	NaN	NaN	NaN	NaN	NaN	NaN	NaN	NaN
714	Q9H204	176	Q9H204	176	Q9H204	176	Mediator of RNA polymerase II transcription subunit 28	MED28	sp|Q9H204|MED28_HUMAN Mediator of RNA polymerase II transcription subunit 28 OS=Homo sapiens OX=9606 GN=MED28 PE=1 SV=1	1		0.999999	58.9379	4.52867e-07	64.779	51.048	64.779	0.14533	NaN	NaN	NaN	NaN	NaN	NaN	NaN	NaN	0	0	NaN	NaN	0	0	NaN	NaN	0	0	NaN	NaN	0	0	NaN	NaN	NaN	NaN	NaN	NaN	NaN	NaN	NaN
715	Q9H223	296	Q9H223	296	Q9H223	296	EH domain-containing protein 4	EHD4	sp|Q9H223|EHD4_HUMAN EH domain-containing protein 4 OS=Homo sapiens OX=9606 GN=EHD4 PE=1 SV=1	2		1	68.2235	0.0153599	81.548	37.74	68.224	-0.41569	NaN	NaN	NaN	NaN	1	81.5478	0.0153599	81.548	1	69.8117	0.0332423	69.812	1	78.3345	0.0188876	78.334	1	56.2581	0.0713266	56.258	NaN	NaN	NaN	NaN	1	69.8117	0.0332423	69.812	0	0	NaN
716	Q9H223	302	Q9H223	302	Q9H223	302	EH domain-containing protein 4	EHD4	sp|Q9H223|EHD4_HUMAN EH domain-containing protein 4 OS=Homo sapiens OX=9606 GN=EHD4 PE=1 SV=1	2		1	68.2235	0.0153599	81.548	37.74	68.224	-0.41569	1	73.533	0.0268442	80.684	1	81.5478	0.0153599	81.548	1	69.8117	0.0332423	69.812	1	78.3345	0.0188876	78.334	1	56.2581	0.0713266	56.258	1	68.0058	0.0452523	73.665	1	69.8117	0.0332423	69.812	0	0	NaN
717	Q9H2U2	269	Q9H2U2	269	Q9H2U2	269	Inorganic pyrophosphatase 2, mitochondrial	PPA2	sp|Q9H2U2|IPYR2_HUMAN Inorganic pyrophosphatase 2, mitochondrial OS=Homo sapiens OX=9606 GN=PPA2 PE=1 SV=2	1		1	114.862	5.50843e-07	114.86	86.057	114.86	3.4551	1	58.3203	0.0018449	58.32	1	65.805	0.000898674	65.805	1	69.92	0.000402067	69.92	1	50.1551	0.00711912	50.155	1	64.3937	0.0010771	64.394	1	64.3937	0.00482685	64.394	1	61.4093	0.00145439	61.409	1	54.5979	0.00372837
718	Q9H2U2;D6R967;H0Y9D8;A0A0C4DGB9;D6RAD3;D6RGV9	53;53;50;22;53;53	Q9H2U2	53	Q9H2U2	53	Inorganic pyrophosphatase 2, mitochondrial	PPA2	sp|Q9H2U2|IPYR2_HUMAN Inorganic pyrophosphatase 2, mitochondrial OS=Homo sapiens OX=9606 GN=PPA2 PE=1 SV=2;tr|D6R967|D6R967_HUMAN Inorganic diphosphatase (Fragment) OS=Homo sapiens OX=9606 GN=PPA2 PE=1 SV=1;tr|H0Y9D8|H0Y9D8_HUMAN Inorganic diphosphatase (F	1		1	46.1503	0.000580938	51.942	39.45	46.15	-0.26892	NaN	NaN	NaN	NaN	1	50.4245	0.00074177	50.425	NaN	NaN	NaN	NaN	1	45.6957	0.0012431	45.696	1	42.6402	0.00356371	42.64	NaN	NaN	NaN	NaN	0	0	NaN	NaN	0	0	NaN
719	Q9H361	104	Q9H361	104	Q9H361	104	Polyadenylate-binding protein 3	PABPC3	sp|Q9H361|PABP3_HUMAN Polyadenylate-binding protein 3 OS=Homo sapiens OX=9606 GN=PABPC3 PE=1 SV=2	1		1	65.1792	0.00184037	81.525	34.795	65.179	-0.51829	0	0	NaN	NaN	NaN	NaN	NaN	NaN	0	0	NaN	NaN	NaN	NaN	NaN	NaN	0	0	NaN	NaN	NaN	NaN	NaN	NaN	NaN	NaN	NaN	NaN	NaN	NaN	NaN
720	Q9H501	4	Q9H501	4	Q9H501	4	ESF1 homolog	ESF1	sp|Q9H501|ESF1_HUMAN ESF1 homolog OS=Homo sapiens OX=9606 GN=ESF1 PE=1 SV=1	1		1	47.1977	0.00755228	55.549	38.712	47.198	1.3305	NaN	NaN	NaN	NaN	NaN	NaN	NaN	NaN	NaN	NaN	NaN	NaN	NaN	NaN	NaN	NaN	NaN	NaN	NaN	NaN	NaN	NaN	NaN	NaN	0	0	NaN	NaN	NaN	NaN	NaN
721	Q9HA77	198	Q9HA77	198	Q9HA77	198	Probable cysteine--tRNA ligase, mitochondrial	CARS2	sp|Q9HA77|SYCM_HUMAN Probable cysteine--tRNA ligase, mitochondrial OS=Homo sapiens OX=9606 GN=CARS2 PE=1 SV=1	1		1	86.6243	0.00346688	86.624	67.521	86.624	0.54452	0	0	NaN	NaN	NaN	NaN	NaN	NaN	0	0	NaN	NaN	0	0	NaN	NaN	1	62.3026	0.0796642	62.303	0	0	NaN	NaN	NaN	NaN	NaN	NaN	0	0	NaN
722	Q9HCI7	406	Q9HCI7	406	Q9HCI7	406	E3 ubiquitin-protein ligase MSL2	MSL2	sp|Q9HCI7|MSL2_HUMAN E3 ubiquitin-protein ligase MSL2 OS=Homo sapiens OX=9606 GN=MSL2 PE=1 SV=2	1		1	94.6917	0.00057825	107.15	55.808	94.692	-0.24978	NaN	NaN	NaN	NaN	NaN	NaN	NaN	NaN	NaN	NaN	NaN	NaN	1	70.0282	0.0241757	70.028	0	0	NaN	NaN	1	94.6917	0.00143183	94.692	NaN	NaN	NaN	NaN	NaN	NaN	NaN
723	Q9HCM1	1537	Q9HCM1	1537	Q9HCM1	1537	Uncharacterized protein KIAA1551	KIAA1551	sp|Q9HCM1|RESF1_HUMAN Retroelement silencing factor 1 OS=Homo sapiens OX=9606 GN=RESF1 PE=1 SV=3	1		0.995209	23.175	0.00969508	104.37	10.805	104.37	0.14485	NaN	NaN	NaN	NaN	NaN	NaN	NaN	NaN	NaN	NaN	NaN	NaN	0	0	NaN	NaN	0	0	NaN	NaN	NaN	NaN	NaN	NaN	NaN	NaN	NaN	NaN	NaN	NaN	NaN
724	Q9HD33	144	Q9HD33	144	Q9HD33	144	39S ribosomal protein L47, mitochondrial	MRPL47	sp|Q9HD33|RM47_HUMAN 39S ribosomal protein L47, mitochondrial OS=Homo sapiens OX=9606 GN=MRPL47 PE=1 SV=2	1		1	86.4967	1.22415e-17	150.68	118.67	86.497	0.24245	1	60.5489	4.52625e-07	116.01	1	68.1732	6.15267e-09	128.67	1	75.0096	9.12777e-09	126.1	1	55.7548	3.83275e-06	103.75	1	74.8155	2.18326e-06	106.49	1	81.3269	2.68864e-06	105.65	1	48.8985	0.00628222	63.727	1	65.467	3.00285e-07
725	Q9NR19	418	Q9NR19	418	Q9NR19	418	Acetyl-coenzyme A synthetase, cytoplasmic	ACSS2	sp|Q9NR19|ACSA_HUMAN Acetyl-coenzyme A synthetase, cytoplasmic OS=Homo sapiens OX=9606 GN=ACSS2 PE=1 SV=1	1		1	96.8898	0.000224362	107.24	69.768	96.89	0.60088	1	96.8898	0.000588274	96.89	0	0	NaN	NaN	1	79.693	0.00425884	79.693	1	94.2966	0.000775736	94.297	1	74.162	0.00823505	74.162	1	84.17	0.00201196	84.17	1	84.17	0.00201196	84.17	1	84.17	0.00201196
726	Q9NS73	301	Q9NS73	301	Q9NS73	301	MAP3K12-binding inhibitory protein 1	MBIP	sp|Q9NS73|MBIP1_HUMAN MAP3K12-binding inhibitory protein 1 OS=Homo sapiens OX=9606 GN=MBIP PE=1 SV=2			1	61.7674	8.09981e-05	61.767	54.055	61.767	0.52259	0	0	NaN	NaN	1	61.7674	8.09981e-05	61.767	0	0	NaN	NaN	NaN	NaN	NaN	NaN	NaN	NaN	NaN	NaN	NaN	NaN	NaN	NaN	NaN	NaN	NaN	NaN	NaN	NaN	NaN
727	Q9NTI5;A9IYQ1	1242;194	Q9NTI5	1242	Q9NTI5	1242	Sister chromatid cohesion protein PDS5 homolog B	PDS5B	sp|Q9NTI5|PDS5B_HUMAN Sister chromatid cohesion protein PDS5 homolog B OS=Homo sapiens OX=9606 GN=PDS5B PE=1 SV=1;tr|A9IYQ1|A9IYQ1_HUMAN Sister chromatid cohesion protein PDS5 homolog B (Fragment) OS=Homo sapiens OX=9606 GN=PDS5B PE=1 SV=1	1		1	105.391	0.00590445	129.4	71.838	105.39	-0.089602	NaN	NaN	NaN	NaN	NaN	NaN	NaN	NaN	NaN	NaN	NaN	NaN	1	105.391	0.0252605	105.39	1	91.9063	0.0116162	91.906	NaN	NaN	NaN	NaN	NaN	NaN	NaN	NaN	NaN	NaN	NaN
728	Q9NUB1	396	Q9NUB1	396	Q9NUB1	396	Acetyl-coenzyme A synthetase 2-like, mitochondrial	ACSS1	sp|Q9NUB1|ACS2L_HUMAN Acetyl-coenzyme A synthetase 2-like, mitochondrial OS=Homo sapiens OX=9606 GN=ACSS1 PE=1 SV=2	1		1	73.985	0.0131018	73.985	42.563	73.985	-0.06927	0	0	NaN	NaN	0	0	NaN	NaN	0	0	NaN	NaN	0	0	NaN	NaN	0	0	NaN	NaN	0	0	NaN	NaN	0	0	NaN	NaN	0	0	NaN
729	Q9NUJ1	101	Q9NUJ1	101	Q9NUJ1	101	Mycophenolic acid acyl-glucuronide esterase, mitochondrial	ABHD10	sp|Q9NUJ1|ABHDA_HUMAN Palmitoyl-protein thioesterase ABHD10, mitochondrial OS=Homo sapiens OX=9606 GN=ABHD10 PE=1 SV=1			1	68.9194	0.000552767	68.919	59.229	68.919	1.2669	NaN	NaN	NaN	NaN	0	0	NaN	NaN	NaN	NaN	NaN	NaN	NaN	NaN	NaN	NaN	NaN	NaN	NaN	NaN	NaN	NaN	NaN	NaN	NaN	NaN	NaN	NaN	1	68.9194	0.000552767
730	Q9NV66	396	Q9NV66	396	Q9NV66	396	S-adenosyl-L-methionine-dependent tRNA 4-demethylwyosine synthase	TYW1	sp|Q9NV66|TYW1_HUMAN S-adenosyl-L-methionine-dependent tRNA 4-demethylwyosine synthase TYW1 OS=Homo sapiens OX=9606 GN=TYW1 PE=2 SV=2	1		1	41.7427	0.000407471	69.729	60.908	41.743	0.27029	1	63.8937	0.0011403	63.894	NaN	NaN	NaN	NaN	1	54.2343	0.00400587	54.234	NaN	NaN	NaN	NaN	1	46.9257	0.00958375	46.926	1	60.6306	0.00155283	60.631	NaN	NaN	NaN	NaN	1	65.1724	0.000978644
731	Q9NWY4	233	Q9NWY4	233	Q9NWY4	233	UPF0609 protein C4orf27	C4orf27	sp|Q9NWY4|HPF1_HUMAN Histone PARylation factor 1 OS=Homo sapiens OX=9606 GN=HPF1 PE=1 SV=2			1	62.9405	0.000342636	62.94	53.191	62.94	0.041086	0	0	NaN	NaN	0	0	NaN	NaN	0	0	NaN	NaN	NaN	NaN	NaN	NaN	1	62.9405	0.000342636	62.94	NaN	NaN	NaN	NaN	NaN	NaN	NaN	NaN	NaN	NaN	NaN
732	Q9P258	293	Q9P258	293	Q9P258	293	Protein RCC2	RCC2	sp|Q9P258|RCC2_HUMAN Protein RCC2 OS=Homo sapiens OX=9606 GN=RCC2 PE=1 SV=2	1		1	76.4209	2.58747e-10	81.922	74.562	76.421	0.34419	1	57.2782	6.46183e-06	57.278	1	58.6271	5.75955e-06	58.627	1	57.2782	6.46183e-06	57.278	1	81.9221	2.58747e-10	81.922	1	67.9921	8.83826e-07	67.992	1	63.1224	3.41916e-06	63.122	1	48.9843	0.000443411	48.984	NaN	NaN	NaN
733	Q9UBT2;U3KQ93	623;149	Q9UBT2	623	Q9UBT2	623	SUMO-activating enzyme subunit 2	UBA2	sp|Q9UBT2|SAE2_HUMAN SUMO-activating enzyme subunit 2 OS=Homo sapiens OX=9606 GN=UBA2 PE=1 SV=2;tr|U3KQ93|U3KQ93_HUMAN SUMO-activating enzyme subunit 2 OS=Homo sapiens OX=9606 GN=UBA2 PE=1 SV=1	1		1	149.508	1.85646e-19	189.13	137.85	189.13	-0.023015	NaN	NaN	NaN	NaN	0	0	NaN	NaN	0	0	NaN	NaN	1	71.5622	0.0191331	95.273	1	122.435	1.69371e-07	147.91	1	124.126	5.40553e-08	155.97	NaN	NaN	NaN	NaN	0	0	NaN
734	Q9UBY0	679	Q9UBY0	679	Q9UBY0	679	Sodium/hydrogen exchanger 2	SLC9A2	sp|Q9UBY0|SL9A2_HUMAN Sodium/hydrogen exchanger 2 OS=Homo sapiens OX=9606 GN=SLC9A2 PE=2 SV=1			1	45.161	0.0371666	45.161	12.43	45.161	-0.18512	NaN	NaN	NaN	NaN	0	0	NaN	NaN	0	0	NaN	NaN	0	0	NaN	NaN	0	0	NaN	NaN	0	0	NaN	NaN	0	0	NaN	NaN	0	0	NaN
735	Q9UBY0	682	Q9UBY0	682	Q9UBY0	682	Sodium/hydrogen exchanger 2	SLC9A2	sp|Q9UBY0|SL9A2_HUMAN Sodium/hydrogen exchanger 2 OS=Homo sapiens OX=9606 GN=SLC9A2 PE=2 SV=1			1	45.161	0.0371666	45.161	12.43	45.161	-0.18512	NaN	NaN	NaN	NaN	0	0	NaN	NaN	0	0	NaN	NaN	0	0	NaN	NaN	0	0	NaN	NaN	0	0	NaN	NaN	0	0	NaN	NaN	0	0	NaN
736	Q9UDV7	516	Q9UDV7	516	Q9UDV7	516	Zinc finger protein 282	ZNF282	sp|Q9UDV7|ZN282_HUMAN Zinc finger protein 282 OS=Homo sapiens OX=9606 GN=ZNF282 PE=1 SV=3	1		1	75.294	0.0051083	75.294	64.464	75.294	-1.7226	NaN	NaN	NaN	NaN	NaN	NaN	NaN	NaN	NaN	NaN	NaN	NaN	NaN	NaN	NaN	NaN	NaN	NaN	NaN	NaN	NaN	NaN	NaN	NaN	NaN	NaN	NaN	NaN	NaN	NaN	NaN
737	Q9UHD1;E9PIZ4;E9PSD5;E9PPQ5	89;89;89;89	Q9UHD1	89	Q9UHD1	89	Cysteine and histidine-rich domain-containing protein 1	CHORDC1	sp|Q9UHD1|CHRD1_HUMAN Cysteine and histidine-rich domain-containing protein 1 OS=Homo sapiens OX=9606 GN=CHORDC1 PE=1 SV=2;tr|E9PIZ4|E9PIZ4_HUMAN Cysteine and histidine-rich domain-containing protein 1 OS=Homo sapiens OX=9606 GN=CHORDC1 PE=1 SV=1;tr|E9PSD5	1		1	86.9535	0.0134364	86.953	44.844	86.953	1.6428	NaN	NaN	NaN	NaN	NaN	NaN	NaN	NaN	1	86.9535	0.0134364	86.953	NaN	NaN	NaN	NaN	NaN	NaN	NaN	NaN	NaN	NaN	NaN	NaN	NaN	NaN	NaN	NaN	NaN	NaN	NaN
738	Q9UJC3	411	Q9UJC3	411	Q9UJC3	411	Protein Hook homolog 1	HOOK1	sp|Q9UJC3|HOOK1_HUMAN Protein Hook homolog 1 OS=Homo sapiens OX=9606 GN=HOOK1 PE=1 SV=2	2		1	61.6499	0.0220459	61.65	37.428	61.65	1.9469	NaN	NaN	NaN	NaN	NaN	NaN	NaN	NaN	NaN	NaN	NaN	NaN	NaN	NaN	NaN	NaN	NaN	NaN	NaN	NaN	NaN	NaN	NaN	NaN	NaN	NaN	NaN	NaN	NaN	NaN	NaN
739	Q9UJC3	413	Q9UJC3	413	Q9UJC3	413	Protein Hook homolog 1	HOOK1	sp|Q9UJC3|HOOK1_HUMAN Protein Hook homolog 1 OS=Homo sapiens OX=9606 GN=HOOK1 PE=1 SV=2	2		1	61.6499	0.0220459	61.65	37.428	61.65	1.9469	NaN	NaN	NaN	NaN	NaN	NaN	NaN	NaN	NaN	NaN	NaN	NaN	NaN	NaN	NaN	NaN	NaN	NaN	NaN	NaN	NaN	NaN	NaN	NaN	NaN	NaN	NaN	NaN	NaN	NaN	NaN
740	Q9UMZ2	513	Q9UMZ2	513	Q9UMZ2	513	Synergin gamma	SYNRG	sp|Q9UMZ2|SYNRG_HUMAN Synergin gamma OS=Homo sapiens OX=9606 GN=SYNRG PE=1 SV=2	1		1	68.8931	0.00373772	73.067	54.73	68.893	0.019129	0	0	NaN	NaN	NaN	NaN	NaN	NaN	0	0	NaN	NaN	1	68.8931	0.014229	68.893	1	68.8931	0.014229	68.893	1	73.0666	0.00902253	73.067	NaN	NaN	NaN	NaN	NaN	NaN	NaN
741	Q9UMZ2	744	Q9UMZ2	744	Q9UMZ2	744	Synergin gamma	SYNRG	sp|Q9UMZ2|SYNRG_HUMAN Synergin gamma OS=Homo sapiens OX=9606 GN=SYNRG PE=1 SV=2	1		1	61.0971	9.59887e-46	203.51	190.09	61.097	-0.038231	1	63.7269	0.00310382	63.727	1	57.8017	0.00526955	57.802	1	103.751	1.28321e-06	103.75	1	203.515	9.59887e-46	203.51	1	54.2343	2.69497e-18	153.74	1	59.8622	1.01049e-45	203.11	1	73.8478	0.000654976	73.848	1	82.3618	9.70372e-05
742	Q9UNL4;Q8WYH8	236;226	Q9UNL4	236	Q9UNL4	236	Inhibitor of growth protein 4;Inhibitor of growth protein 5	ING4;ING5	sp|Q9UNL4|ING4_HUMAN Inhibitor of growth protein 4 OS=Homo sapiens OX=9606 GN=ING4 PE=1 SV=1;sp|Q8WYH8|ING5_HUMAN Inhibitor of growth protein 5 OS=Homo sapiens OX=9606 GN=ING5 PE=1 SV=1	1		1	129.961	0.0140125	129.96	100.39	129.96	0.088766	1	129.961	0.0140125	129.96	1	129.16	0.01532	129.16	1	118.011	0.0328784	118.01	1	129.16	0.01532	129.16	1	129.961	0.0140125	129.96	1	129.961	0.0140125	129.96	1	129.961	0.0140125	129.96	1	129.961	0.0140125
743	Q9UNL4	127	Q9UNL4	127	Q9UNL4	127	Inhibitor of growth protein 4	ING4	sp|Q9UNL4|ING4_HUMAN Inhibitor of growth protein 4 OS=Homo sapiens OX=9606 GN=ING4 PE=1 SV=1	1;2		1	55.4522	7.65697e-09	127.37	108.13	55.452	-1.0841	1	91.9612	7.18681e-05	91.961	1	55.4522	0.016641	55.452	1	88.4407	0.000136291	88.441	1	42.0411	4.07506e-07	116.54	1	55.4522	4.07506e-07	116.54	1	95.0183	1.59256e-05	95.018	1	99.2153	6.56264e-06	99.215	1	123.837	1.1746e-08
744	Q9UNL4	129	Q9UNL4	129	Q9UNL4	129	Inhibitor of growth protein 4	ING4	sp|Q9UNL4|ING4_HUMAN Inhibitor of growth protein 4 OS=Homo sapiens OX=9606 GN=ING4 PE=1 SV=1	2		1	55.4522	0.00394179	55.452	37.393	55.452	-1.0841	NaN	NaN	NaN	NaN	0	0	NaN	NaN	0	0	NaN	NaN	1	42.0411	0.0578864	42.041	1	55.4522	0.00394179	55.452	0	0	NaN	NaN	NaN	NaN	NaN	NaN	0	0	NaN
745	Q9UQE7	105	Q9UQE7	105	Q9UQE7	105	Structural maintenance of chromosomes protein 3	SMC3	sp|Q9UQE7|SMC3_HUMAN Structural maintenance of chromosomes protein 3 OS=Homo sapiens OX=9606 GN=SMC3 PE=1 SV=2	2		1	118.278	6.45717e-27	170.95	133.62	118.28	0.084202	1	114.862	3.18277e-10	134.2	1	120.96	3.57067e-10	132.32	1	58.6765	3.67713e-10	132.76	1	63.6242	7.65016e-14	145.91	1	122.421	6.45717e-27	170.95	1	124.103	3.24092e-15	145.91	1	79.7406	2.29916e-10	135.99	1	113.629	3.69772e-14
746	Q9UQE7	106	Q9UQE7	106	Q9UQE7	106	Structural maintenance of chromosomes protein 3	SMC3	sp|Q9UQE7|SMC3_HUMAN Structural maintenance of chromosomes protein 3 OS=Homo sapiens OX=9606 GN=SMC3 PE=1 SV=2	1;2		1	118.278	6.45717e-27	170.95	133.62	118.28	0.084202	1	114.862	3.18277e-10	134.2	1	120.96	3.57067e-10	132.32	1	58.6765	3.67713e-10	132.76	1	63.6242	7.65016e-14	145.91	1	122.421	6.45717e-27	170.95	1	124.103	3.24092e-15	145.91	1	79.7406	2.29916e-10	135.99	1	113.629	3.69772e-14
747	Q9Y277;E5RK27;E5RFP6;E5RJN6;E5RHZ6;E5RHE1	63;31;64;63;63;63	Q9Y277	63	Q9Y277	63	Voltage-dependent anion-selective channel protein 3	VDAC3	sp|Q9Y277|VDAC3_HUMAN Voltage-dependent anion-selective channel protein 3 OS=Homo sapiens OX=9606 GN=VDAC3 PE=1 SV=1;tr|E5RK27|E5RK27_HUMAN Voltage-dependent anion-selective channel protein 3 (Fragment) OS=Homo sapiens OX=9606 GN=VDAC3 PE=1 SV=1;tr|E5RFP6|	1		1	188.276	2.75091e-29	188.28	162.23	188.28	-0.11498	1	122.421	1.83779e-06	122.42	1	122.421	1.83779e-06	122.42	1	110.857	9.24902e-05	110.86	1	149.231	1.44745e-13	149.23	1	110.857	9.24902e-05	110.86	1	127.424	1.04359e-06	127.42	1	110.857	9.24902e-05	110.86	1	124.423	1.52001e-06
748	Q9Y2B4	6	Q9Y2B4	6	Q9Y2B4	6	TP53-target gene 5 protein	TP53TG5	sp|Q9Y2B4|T53G5_HUMAN TP53-target gene 5 protein OS=Homo sapiens OX=9606 GN=TP53TG5 PE=1 SV=1	2		0.999949	42.9046	0.00241514	61.78	14.478	61.65	0.15371	0	0	NaN	NaN	NaN	NaN	NaN	NaN	NaN	NaN	NaN	NaN	0.999927	41.2756	0.00297012	60.518	0.999567	33.5653	0.00622728	53.327	0.999936	41.8882	0.00261239	61.65	0.999938	42.0178	0.00241514	61.78	0.999949	42.9046	0.00261239
749	Q9Y2B4	7	Q9Y2B4	7	Q9Y2B4	7	TP53-target gene 5 protein	TP53TG5	sp|Q9Y2B4|T53G5_HUMAN TP53-target gene 5 protein OS=Homo sapiens OX=9606 GN=TP53TG5 PE=1 SV=1	2		0.990345	20.11	0.00241514	61.78	14.478	61.65	0.15371	0	0	NaN	NaN	NaN	NaN	NaN	NaN	NaN	NaN	NaN	NaN	0.98483	18.1235	0.00297012	60.518	0.983741	17.816	0.00622728	53.327	0.985649	18.368	0.00261239	61.65	0.986065	18.4976	0.00241514	61.78	0.990345	20.11	0.00261239
750	Q9Y2F5	1218	Q9Y2F5	1218	Q9Y2F5	1218	Little elongation complex subunit 1	ICE1	sp|Q9Y2F5|ICE1_HUMAN Little elongation complex subunit 1 OS=Homo sapiens OX=9606 GN=ICE1 PE=1 SV=5	1		1	82.4258	0.00977644	102.51	31.013	82.426	-0.10395	NaN	NaN	NaN	NaN	NaN	NaN	NaN	NaN	NaN	NaN	NaN	NaN	NaN	NaN	NaN	NaN	NaN	NaN	NaN	NaN	1	91.0686	0.011089	91.069	NaN	NaN	NaN	NaN	NaN	NaN	NaN
751	Q9Y2W2	565	Q9Y2W2	565	Q9Y2W2	565	WW domain-binding protein 11	WBP11	sp|Q9Y2W2|WBP11_HUMAN WW domain-binding protein 11 OS=Homo sapiens OX=9606 GN=WBP11 PE=1 SV=1	1		1	54.1434	0.0220439	54.143	39.908	54.143	1.3808	NaN	NaN	NaN	NaN	0	0	NaN	NaN	NaN	NaN	NaN	NaN	0	0	NaN	NaN	0	0	NaN	NaN	0	0	NaN	NaN	NaN	NaN	NaN	NaN	NaN	NaN	NaN
752	Q9Y2W2;F5GXS9;F5H5G4	13;13;13	Q9Y2W2	13	Q9Y2W2	13	WW domain-binding protein 11	WBP11	sp|Q9Y2W2|WBP11_HUMAN WW domain-binding protein 11 OS=Homo sapiens OX=9606 GN=WBP11 PE=1 SV=1;tr|F5GXS9|F5GXS9_HUMAN WW domain-binding protein 11 (Fragment) OS=Homo sapiens OX=9606 GN=WBP11 PE=1 SV=1;tr|F5H5G4|F5H5G4_HUMAN WW domain-binding protein 11 OS=H	1		1	143.96	8.69354e-18	180.67	148.74	143.96	-0.031805	1	105.863	0.000272887	105.86	1	116.305	7.36803e-05	116.3	1	87.2981	0.0016301	87.298	1	166.549	4.90509e-13	166.55	1	180.673	8.69354e-18	180.67	1	150.103	2.20436e-09	150.1	1	63.2832	0.034001	63.283	1	84.17	0.00201196
753	Q9Y4C8	85	Q9Y4C8	85	Q9Y4C8	85	Probable RNA-binding protein 19	RBM19	sp|Q9Y4C8|RBM19_HUMAN Probable RNA-binding protein 19 OS=Homo sapiens OX=9606 GN=RBM19 PE=1 SV=3	1		1	105.568	0.00151187	122.18	93.958	105.57	0.51034	1	117.399	0.00216363	117.4	1	105.136	0.0052368	105.14	1	122.176	0.00151187	122.18	1	117.399	0.00216363	117.4	1	119.406	0.00182652	119.41	1	105.568	0.00502434	105.57	1	79.7126	0.0270025	79.713	1	86.8328	0.0167791
754	Q9Y5B6	278	Q9Y5B6	278	Q9Y5B6	278	PAX3- and PAX7-binding protein 1	PAXBP1	sp|Q9Y5B6|PAXB1_HUMAN PAX3- and PAX7-binding protein 1 OS=Homo sapiens OX=9606 GN=PAXBP1 PE=1 SV=2	1		1	98.4581	0.0395387	98.458	31.776	98.458	-0.30245	NaN	NaN	NaN	NaN	NaN	NaN	NaN	NaN	0	0	NaN	NaN	1	81.5478	0.0627821	81.548	1	94.3023	0.0470552	94.302	1	90.3698	0.0514341	90.37	NaN	NaN	NaN	NaN	NaN	NaN	NaN
755	Q9Y676	112	Q9Y676	112	Q9Y676	112	28S ribosomal protein S18b, mitochondrial	MRPS18B	sp|Q9Y676|RT18B_HUMAN 28S ribosomal protein S18b, mitochondrial OS=Homo sapiens OX=9606 GN=MRPS18B PE=1 SV=1	1		1	48.998	0.0224861	48.998	39.891	48.998	-0.59895	NaN	NaN	NaN	NaN	NaN	NaN	NaN	NaN	NaN	NaN	NaN	NaN	NaN	NaN	NaN	NaN	NaN	NaN	NaN	NaN	NaN	NaN	NaN	NaN	NaN	NaN	NaN	NaN	NaN	NaN	NaN
[truncated: 81 more columns]
