# Supplementary material for: Targeting histone H2B acetylated enhanceosomes via p300/CBP degradation in prostate cancer
Source: Nat Genet. 2025 Oct 3;57(10):2468–81. doi: 10.1038/s41588-025-02336-6 (PMC12513837; doi:10.1038/s41588-025-02336-6)
Supplement: Supplementary file 14 — Statistical source data for Extended Data Fig. 6. [file 41588_2025_2336_MOESM14_ESM.xlsx]

## Sheet: ED Fig. 6C
	WT+siNT			sgP300+siNT			sgCBP+siNT			sgP300+siCBP
KLK3	0.904794	0.990325	1.10488	0.10695	0.121055	0.12447	0.360374	0.338171	0.348259	0.027079	0.025043	0.025659
KLK2	1.2429	0.967795	0.7893	0.162471	0.200607	0.118577	0.320294	0.265654	0.380484	0.031753	0.024002	0.042023
NKX3-1	0.923002	1.01225	1.06475	0.479983	0.496433	0.474787	1.04828	0.902699	0.949566	0.181787	0.178951	0.211894
TMPRSS2	1.01682	0.999241	0.983938	0.293608	0.285948	0.254064	0.515937	0.649975	0.522079	0.079768	0.077255	0.076518
Myc	1.00911	0.996244	0.994641	0.595034	0.566637	0.51653	1.36695	1.21059	1.26988	0.305659	0.294417	0.268228

## Sheet: ED Fig. 6D
	DMSO			CBPD-409 1h			CBPD-409 3h
Myc	1.032	1.135	0.975	0.025	0.034	0.041	0.021	0.015	0.012
NKX3-1	1.12	0.98	0.913	0.531	0.507	0.504	0.256	0.364	0.301
