# Supplementary material for: Targeting histone H2B acetylated enhanceosomes via p300/CBP degradation in prostate cancer
Source: Nat Genet. 2025 Oct 3;57(10):2468–81. doi: 10.1038/s41588-025-02336-6 (PMC12513837; doi:10.1038/s41588-025-02336-6)
Supplement: Supplementary file 15 — Statistical source data for Extended Data Fig. 7. [file 41588_2025_2336_MOESM15_ESM.xlsx]

## Sheet: ED Fig. 7E
	DMSO			CBPD-409			CCS1477			GNE-049
KLK3	1.03	0.98	0.97	0.03	0.04	0.043	0.41	0.42	0.39	0.678	0.654	0.648
CITED2	1.23	1.05	0.94	0.5	0.48	0.46	1.24	1.11	0.98	1.2	1.19	1.04
CCND1	1.12	1.04	0.94	0.34	0.32	0.315	1.04	1.101	0.85	1.26	1.09	0.81
NKX3-1	1.11	1.01	0.98	0.104	0.094	0.1	0.54	0.52	0.56	0.76	0.75	0.68

## Sheet: ED Fig. 7H
	DMSO			100nM CBPD-409			100nM GNE-049			100uM Thalidomide			100uM Thalid+CBPD-409			100 Thalid+GNE-049
MYC	0.943252	1.102	1.05675	0.004322	0.004544	0.004824	0.019606	0.014423	0.017669	1.124	0.962818	0.999701	0.030299	0.031355	0.029247	0.019863	0.020716	0.02118
CITED2	1.01456	1.02653	0.973462	0.023626	0.022752	0.0211	0.518609	0.4911	0.5201	0.9987	1.05657	1.01587	0.548043	0.537148	0.555175	0.440153	0.408866	0.396831
CCND1	0.932852	0.9887	1.06715	0.189213	0.171089	0.191403	1.2127	0.756297	1.054	1.46886	0.793699	1.09289	1.2931	0.794573	1.0911	1.56182	1.11632	1.10804
NKX3-1	1.03761	1.121	0.962386	0.012968	0.012817	0.018256	0.358042	0.292885	0.385321	1.13687	1.05648	1.08299	0.563253	0.340156	0.449777	0.412309	0.408656	0.426297

## Sheet: ED Fig. 7K
DMSO	CBPD-409	GNE-049	CCS1477
90	30	45	65	LNCap
80	20	60	55
75	15	65	60
70	10	65	50
65	15	60	45
60	10	40	45
50	15	35	30
60	10	50	35
45	15	30	30
40	18	25	25
50	10	30	40
45	13	35	35
35	15	30	40
30	12	35	35
45	18	25	35
DMSO	CBPD-409	GNE-049	CCS1477
41	9	21	25	22rv1
39	9	20	24
30	7	18	23
32	5	18	23
25	6	23	17
23	5	18	15
21	7	16	14
24	5	12	16
16	7	13	14
18	8	12	12
11	5	12	17
18	6	16	14
16	7	12	10
14	8	14	11
21	8	12	15
