# Supplementary material for: Targeting histone H2B acetylated enhanceosomes via p300/CBP degradation in prostate cancer
Source: Nat Genet. 2025 Oct 3;57(10):2468–81. doi: 10.1038/s41588-025-02336-6 (PMC12513837; doi:10.1038/s41588-025-02336-6)
Supplement: Supplementary file 16 — Statistical source data for Extended Data Fig. 8. [file 41588_2025_2336_MOESM16_ESM.xlsx]

## Sheet: ED Fig. 8A
concentration	22Rv1						LNCaP						VCaP						CWRR1						MDA-PCa-2B
0.01	95.0907	97.5252	102.869	100	98.5602	92.5925	100.153	100	104.716	99.465	97.1032	89.3705	90.5558	100	97.8442	91.23	96.44	95.34	100	103.388	96.55	93.7766	103.116	97.1161	100	97.9727	88.8546
0.05645	95.6429	102.131	105.505	103.503	100.51	94.7066	94.3302	98.3439	94.3821	94.3486	96.4168	94.2807	87.6166	109.19	100	105.3	100.31	102.131	96.11	90.44	92.2158	87.3868	101.796	94.9475	83.587	86.0847	76.6649
0.169351	92.8385	95.8616	100.465	94.6274	92.6198	85.6384	94.3536	83.923	89.0097	83.6787	80.08	78.2939	80.1341	88.9621	88.9769	82.65	83.66	87.55	68.3345	92.2194	100.988	97.4308	87.0941	100.255	89.8803	86.2945	77.3816
0.508053	93.8333	92.8644	96.5259	91.8492	89.0704	85.1291	89.5078	90.6875	86.498	82.778	88.7569	75.988	76.8384	77.2202	81.0688	92.3375	106.049	93.4544	92.2194	68.3345	77.2408	73.9973	67.004	76.6466	69.5352	67.1869	61.4047
1.52416	61.5137	58.7949	61.2424	57.0988	54.9678	53.4922	68.8334	63.9093	64.7481	63.8618	67.6604	62.3364	47.0411	50.5409	50.3194	64.3463	64.642	59.0386	90.4001	77.2408	73.9973	67.004	76.6466	71.4213	45.1201	44.0587	41.9417
4.57247	28.6994	27.518	26.7269	23.9527	27.6966	26.8588	42.0198	41.8071	45.4877	42.555	43.0104	41.5619	31.5078	29.1349	30.3828	29.2775	28.0013	28.4304	74.5628	75.5673	77.5133	75.117	79.8139	83.6534	50.3798	49.9471	51.9241
13.7174	12.7737	11.4841	11.5712	11.4153	12.8293	11.578	31.8598	34.9903	33.642	31.2725	30.2094	32.1961	25.1587	24.3767	24.6228	24.4245	24.5777	22.471	52.9038	55.2598	56.1093	58.011	49.9265	52.0816	43.345	41.5475	43.2417
41.1523	9.9276	10.121	8.95369	8.6279	9.53233	9.43579	30.3541	29.2315	30.5577	28.2533	27.7053	29.2585	24.5807	23.102	23.5003	23.0785	22.7722	21.8254	33.4625	30.9595	28.194	32.2248	33.5415	28.8265	43.3253	43.8774	44.6007
123.457	9.29457	8.99041	8.93873	8.92602	9.32148	9.40957	29.9382	29.8687	28.1334	28.0943	27.6184	25.7754	23.0737	21.6536	22.0134	22.2574	22.0992	20.681	26.5073	21.8258	21.1008	21.9384	20.1434	23.0714	49.0456	44.896	45.1605
370.37	11.8887	12.5476	12.1621	11.5405	12.314	12.1225	29.9343	30.5789	29.8228	30.7304	27.8062	28.2595	22.7244	21.0386	21.6461	21.4839	21.8073	19.7391	23.037	22.2499	20.0394	26.8863	20.5798	22.4867	47.0029	45.7069	47.5628
1111.11	21.2937	20.7408	20.6876	20.4523	21.0988	20.5506	31.2757	34.3386	32.5131	32.3182	30.341	30.314	24.3041	23.0408	22.9379	23.9217	23.6589	20.8376	29.0004	28.407	27.0796	31.6987	27.5406	24.7929	48.2859	48.2185	46.3011

## Sheet: ED Fig. 8B
TIME	DMSO		5nM CBPD-409		15nM CBPD-409		45nM CBPD-409		135nM CBPD-409		LNCaP			TIME	DMSO		5nM CBPD		15nM CBPD		45 nM CBPD		135nM CBPD		VCaP
0	3.87567	0.673318	2.70795	0.132671	2.77504	0.11047	2.12452	0.120161	1.28504	0.137856				0	14.6466	0.759552	12.4556	0.862236	10.7501	0.490953	10.7347	0.521249	10.4116	0.646188
4	4.31734	0.680675	2.79115	0.181046	2.88643	0.138909	2.21757	0.12515	1.34452	0.166025				4	15.2325	0.66156	12.5801	0.957673	10.8554	0.590652	11.7115	0.61519	12.0775	0.656051
8	4.53223	0.684596	2.97758	0.162864	3.0672	0.0545086	2.33313	0.152032	1.33962	0.147426				8	15.8417	0.930516	12.7059	1.08618	10.9618	0.731776	11.7397	0.632873	12.0135	0.742761
12	4.33699	0.686878	2.91878	0.209949	3.16833	0.200595	2.40173	0.104586	1.38234	0.127477				12	16.4754	0.813624	12.833	1.25155	11.0692	0.771121	11.768	0.677011	11.9498	0.887167
16	4.32339	0.665388	2.94982	0.180699	3.10989	0.135436	2.42343	0.127541	1.37995	0.136966				16	17.1344	1.0757	12.9613	1.22867	11.1777	0.895012	11.7964	0.694803	11.8865	0.924784
20	4.59962	0.622725	3.12767	0.231032	3.15323	0.135307	2.43204	0.139487	1.83114	0.137162				20	17.8198	1.073	13.0909	1.32942	11.2873	1.01947	11.8248	0.78601	11.8235	1.0581
24	5.05357	0.600071	3.19812	0.222309	3.19031	0.0624703	2.45651	0.108045	2.32089	0.139542				24	18.5326	1.26716	13.2218	1.50532	11.3979	1.08917	11.8533	0.755759	11.7608	1.132
28	5.1467	0.631464	3.29456	0.164546	3.2278	0.122162	2.57613	0.149088	2.5325	0.183684				28	19.2739	1.40972	13.354	1.52915	11.5096	1.1219	11.8819	0.851956	11.6985	1.12217
32	4.24512	0.55187	2.87894	0.155408	3.10936	0.10608	2.51395	0.137775	2.43881	0.147812				32	20.0449	1.76048	14.56	1.46242	11.6224	1.27279	11.9105	1.00541	11.6365	1.17399
36	4.72036	0.632075	3.34979	0.248047	3.34514	0.134386	2.76985	0.155882	1.81892	0.096907				36	20.8467	1.93875	15.0165	1.51469	11.7363	1.45971	11.9392	1.00522	11.5748	1.29298
40	5.7207	0.625226	3.78511	0.232537	3.45914	0.160785	2.90264	0.11847	1.37163	0.066349				40	21.6805	2.02929	15.0102	1.50176	11.8513	1.70272	11.968	1.19221	11.5135	1.11901
44	5.94211	0.737264	4.29237	0.251073	3.63929	0.202175	2.03785	0.103681	1.09253	0.070235				44	22.331	2.21935	14.71	1.53555	11.9674	1.71915	11.9968	1.31965	11.4524	1.27156
48	6.45404	0.716842	4.39743	0.268704	3.68806	0.16081	2.08989	0.158287	0.852176	0.085441				48	23.0009	2.57421	14.4158	1.60146	12.0847	1.95074	12.0258	1.37316	11.3917	1.36362
52	6.79178	0.789396	4.94033	0.280004	3.9303	0.224165	2.20641	0.190361	0.664697	0.094062				52	24.1509	2.71757	14.1275	1.93902	12.2031	2.08604	12.0547	1.56518	11.3314	1.29962
56	7.9743	0.912677	5.46431	0.317196	4.17002	0.213404	2.38178	0.173554	0.518464	0.099959				56	25.3585	3.06312	13.8449	2.02966	12.3227	2.18353	12.0838	1.60442	11.2713	1.26816
60	8.59507	0.859693	6.46844	0.368424	4.35815	0.32512	2.48669	0.162028	0.404402	0.104353				60	26.6264	3.30352	13.568	1.96349	12.4435	2.44192	12.1129	1.75968	11.2116	1.36646
64	9.28278	0.81129	6.88543	0.406442	4.55153	0.309268	2.64239	0.218557	0.380138	0.08984				64	27.9577	3.40591	13.7037	1.83905	12.5654	2.5184	12.1421	2.02013	11.1522	1.41244
68	9.84517	0.748075	7.42039	0.426195	4.8658	0.386764	2.71073	0.204006	0.357329	0.086161				68	29.3556	3.54722	13.8407	1.92732	12.6886	2.53651	12.1714	2.03988	11.093	1.51879
72	11.0313	0.774739	8.35248	0.445274	5.10304	0.494618	2.84329	0.19372	0.33589	0.121998				72	30.8234	3.88121	13.9791	2.11004	12.8129	2.64592	12.2007	1.98951	11.0343	1.61897
76	12.5976	0.852915	9.81878	0.584506	5.17997	0.675266	2.97183	0.246236	0.315736	0.161506				76	31.3029	3.78854	14.1189	2.18427	12.9385	2.88544	12.2301	2.06662	10.9758	1.60295
80	14.2663	0.831346	10.4507	0.759332	5.43983	0.555296	3.23081	0.248277	0.296792	0.155595				80	31.8534	3.17839	14.2601	2.10901	13.0653	2.82585	12.2596	2.18946	10.9176	1.87248
84	16.043	0.758736	12.2052	0.646632	5.62736	0.636474	3.33251	0.246928	0.278985	0.117381				84	32.4784	3.64123	14.8027	2.00189	13.1933	2.85828	12.2891	2.24949	10.8597	1.72944
88	17.5153	0.735797	12.8954	0.492987	5.74455	0.774822	3.3944	0.221991	0.262246	0.136432				88	33.1814	3.61716	15.5467	1.87315	13.3226	2.71748	12.3187	2.45622	10.8022	1.9151
92	19.5549	0.785794	14.531	0.788825	5.70426	1.11217	3.42198	0.275527	0.246511	0.115536				92	33.9661	3.85347	15.6922	1.72532	13.4532	2.80941	12.3484	2.45055	10.7449	1.86851
96	22.3517	0.567934	14.0509	0.834844	6.18134	0.668796	3.60764	0.269629	0.23172	0.121547				96	34.8364	3.63685	16.8391	1.74426	13.585	2.8093	12.3782	2.54843	10.781	1.89342
									0.217817														0.217817

## Sheet: ED Fig. 8C
concentration	PC3						DU145						PNT2						RWPE-1						WPMY						NCI-H660						LTL-331R-CL
0.01	100	103.346	106.004	100.339	102.657	101.498	100	95.981	98.5341	100.229	96.0236	91.9741	87.4083	99.5844	100	99.3491	93.5859	93.8829	100	102.727	107.014	98.8015	98.1356	97.9938	100	96.0644	97.614	101.032	97.0964	98.646	90.8998	94.2082	97.7833	100	105.135	90.6678	100	100.42	100.819	89.2657	101.18	100.255
0.05645	98.146	95.41	96.12	94.8549	98.1581	96.5065	100.168	98.1742	102.472	99.8127	95.8644	94.647	92.3668	94.847	96.0867	101.245	96.0147	91.6879	98.4157	109.953	107.185	109.052	102.414	104.442	99.9656	99.0863	94.9967	100.998	100.118	96.0287	93.1579	94.5055	84.6588	98.5801	106.02	84.0522	100.267	99.7841	92.5104	100.525	98.3471	93.8145
0.169351	102.577	95.2579	105.075	101.747	98.922	100.335	100	95.981	98.5341	100.229	96.0236	91.9741	88.1615	91.5114	96.3267	97.2968	93.4706	85.7053	97.9601	101.22	99.644	100.45	99.7859	103.139	97.0063	98.1957	98.2139	98.0383	99.2277	99.2459	93.41	96.127	98.9979	98.8202	101.009	93.8763	83.6821	97.0264	90.2604	91.0027	92.3912	95.7853
0.508053	90.12	91.11	98.2954	88.2735	93.5979	90.9357	100.168	98.1742	102.472	99.8127	95.8644	94.647	79.7219	85.7966	83.3824	85.0339	78.0109	82.2171	88.1001	86.5926	90.9146	92.3979	84.9294	79.6676	97.3763	99.7775	94.5751	98.4083	100.809	95.6071	95.7806	103.654	100.797	102.056	117.236	94.9687	83.6821	97.0264	90.2604	91.0027	92.3912	95.7853
1.52416	100.969	95.9281	92.7205	93.45	89.7765	91.6133	100.168	98.1742	102.472	99.8127	95.8644	94.647	83.3757	89.0994	92.2285	91.7851	83.4965	85.6005	97.9601	88	89	90.11	99.7859	94.55	98.5049	96.1027	94.9854	99.5369	97.1347	96.0174	99.5438	99.5628	97.0008	103.436	120.665	96.0115	90	92	92.5104	91.302	90.233	93.8145
4.57247	108.929	104.123	108.944	94.8549	98.1581	96.5065	100.168	98.1742	102.472	99.8127	95.8644	94.647	82.0614	91.6817	89.3734	90.9306	85.3952	87.0859	72.2333	73.0282	76.0169	74.5452	72.6254	72.0096	79.8681	81.2299	75.7278	80.9001	82.2619	76.7598	101.323	103.114	103.417	100.289	109.674	98.1088	67.1614	66.6501	59.8362	60.1929	62.0918	66.7714
13.7174	102.577	95.2579	105.075	101.747	98.922	100.335	95.5774	91.2289	95.0494	96.2467	92.2598	88.1584	81.6815	89.81	92.7876	89.4514	83.2038	85.9994	70.4879	73.4674	72.8664	70.4851	70.1479	68.5087	67.0915	68.868	64.0105	68.1235	69.9	65.0425	99.8148	97.6683	104.302	103.979	113.366	98.3872	64.1245	60.206	66.425	67.7108	68.1042	72.353
41.1523	105.536	103.854	98.2954	88.2735	93.5979	90.9357	94.2682	91.1931	90.997	92.2206	89.0926	85.7149	73.46	72.203	75.8068	77.0436	70.8162	66.4288	69.0127	72.3403	77.7347	74.5618	77.8972	77.1083	62.0547	57.9683	56.2706	63.0867	59.0003	57.3026	92.1151	97.8619	96.0712	95.174	99.6301	90.8562	72.7547	75.1748	77.7872	75.0685	75.5405	80.354
123.457	100.969	95.9281	92.7205	90.45	89.7765	90.1133	95.5729	88.3802	89.022	87.2994	87.6141	84.4519	59.8605	57.9096	62.5995	60.9383	58.6902	56.3437	77.8042	79.7212	81.613	82.8843	80.7015	81.5798	55.8439	53.3019	53.1418	56.8759	54.3339	54.1738	86.7963	82.2784	88.1521	90.5673	83.4891	84.6094	72.0267	77.7932	72.3191	77.2555	81.5975	72.739
370.37	106.961	114.821	106.576	98.144	94.7805	96.4622	95.2848	90.4458	88.3768	89.8308	88.873	85.8962	58.4544	58.4234	56.515	58.7319	55.7146	53.5818	80.3676	85.6841	84.4986	80.7419	82.7414	82.1412	52.1328	48.7245	50.5164	53.1648	49.7565	51.5484	79.0377	78.9618	84.8851	88.4352	80.8563	81.7687	64.164	76.621	68.888	74.6518	74.066	74.9121
1111.11	102.275	108.312	120.175	116.509	103.267	109.888	94.7087	89.8912	89.4252	89.9282	88.5594	85.7283	66.2793	63.7626	64.018	64.4465	62.3046	58.3545	83.0993	84.6817	88.4085	82.941	82.7608	86.1766	53.935	49.4896	48.1634	54.967	50.5216	49.1954	86.7963	82.2784	88.1521	90.5673	83.4891	84.6094	74.9553	77.8773	82.4247	80.0819	81.0792	77.5598

## Sheet: ED Fig. 8E
Concentration	CBPD-409			dCBP1			JQAD1			A485			CCS1477
0	100	98.7956	102.699	95.2582	106.612	100	98.0697	100	104.321	112.941	101.51	100	101.334	101.857	96.7628
0.05645		100.696	101.897	96.1722	98.2008	107.405	105.716	107.778	110.306	113.901	97.623	101.412	100.611	98.1829	97.1481
0.169351	100.629	102.01	102.459	94.9123	96.2446	101.147	106.559	105.926	109.972	110.647	101.701	104.184	98.1726	93.2384	95.6358
0.508053	102.43	100.982	109.318	95.3316	100.263	102.104	102.336	113.455	107.048	102.622	99.4455	102.209	86.369	84.7542	83.9171
1.52416	94.4955	96.7335	94.484	96.4968	100.137	101.963	105.935	106.981	109.89	102.229	97.7797	96.9847	98.1726	93.2384	95.6358
4.57247	91.435	85.6426	94.1071	105.167	106.494	93.1886	99.5422	108.023	102.496	110.647	101.701	104.184	86.369	84.7542	83.9171
13.7174	54.2406	48.9575	52.6345	84.0916	89.632	80.5319	100.528	105.472	99.1256	102.622	99.4455	102.209	68.0232	68.7582	69.0274
41.1523	15.6998	15.5711	16.1132	47.6148	55.7123	43.4599	103.25	104.769	107.733	102.229	97.7797	96.9847	68.0232	68.7582	69.0274
123.457	8.42437	8.05416	8.37965	14.0231	13.6535	12.2896	82.9551	88.5171	85.5288	83.2646	67.8312	73.4568	54.0564	50.686	50.611
370.37	8.65529	8.119	8.35916	8.49544	8.34129	7.85377	22.4957	23.9323	24.0687	48.5057	41.0155	42.1735	38.6594	38.6705	37.3087
1111.11	9.98698	10.0636	10.4909	7.43967	7.69105	7.82838	12.3525	15.9736	12.9901	33.2681	27.6553	26.9326	14.3607	14.181	13.9204
3333.33	13.8421	14.4404	14.584	8.62038	9.1694	8.71564	13.357	14.6623	12.1172	20.3399	18.4378	17.1828	22.5524	22.3782	22.7294

## Sheet: ED Fig. 8F
Concentration	CBPD-409-me			CBPD-409			GNE-049
0	100	103.132	97.0495	100	98.7956	102.699	89.3666	96.4205	100
4.57247	95.135	106.983	109.013	91.435	85.6426	94.1071	96.2157	103.802	104.26
13.7174	93.2213	107.329	110.963	54.2406	48.9575	52.6345	93.1774	98.1441	99.7863
41.1523	92.9928	103.791	106.418	15.6998	15.5711	16.1132	96.4426	99.5714	100.288
123.457	83.0039	97.4348	95.2291	8.42437	8.05416	8.37965	90.975	88.5935	95.3201
370.37	78.5091	80.6957	85.7022	8.65529	8.119	8.35916	83.5866	81.4626	83.9034
1111.11	64.9229	69.011	72.0519	9.98698	10.0636	10.4909	82.3362	79.4112	81.0067
3333.33	60.8642	62.0994	66.025	13.8421	14.4404	14.584	78.445	78.488	73.0848
10000	46.0106	46.0918	46.4937	22.0367	20.4676	21.7253	65.651	67.054	66.5734
30000	31.418	30.9902	30.4099	23.2972	26.1141	26.6289	48.624	53.6641	52.629

## Sheet: ED Fig. 8G
Concentration	LNCaP Parental			LNCaP GNE-049-R
0	105.099	100	95.9631	105.337	103.012	97.2605
0.457247	99.129	104.945	102.999	104.662	98.9775	105.276
1.37174	95.0707	98.9069	84.1348	114.882	107.194	111.469
4.11523	82.2707	69.0755	75.4799	104.353	93.1151	101.332
12.3457	54.0316	51.5202	46.166	62.65	58.8414	61.5559
37.037	19.6719	19.4963	19.3635	17.8722	16.5682	17.4708
111.111	13.7337	13.8156	12.6538	9.11632	8.96909	9.71886
333.333	24.612	25.446	24.4107	9.63964	8.26909	8.95029
1000	26.7403	27.8383	28.4135	11.159	10.541	10.3068
3000	30.952	30.4289	30.4976	15.0597	14.0624	13.2367
Concentration	LNCaP Parental:			LNCaP GNE-049-R
0	100	101.559	90.0305	100.704	105.502	100
4.57247	96.9956	92.9389	90.122	107.286	99.5453	102.324
13.7174	86.3031	79.6042	69.9322	100.324	93.1041	104.128
41.1523	79.3087	77.8907	70.2914	103.261	88.4263	96.7956
123.457	71.7514	66.9807	71.5471	91.0361	78.9019	83.1267
370.37	67.7552	72.7446	64.9378	92.025	90.0036	88.98
1111.11	53.1242	54.279	61.2214	94.2351	90.5826	85.3428
3333.33	41.1416	50.4833	44.3392	88	85.5822	78.2124
10000	39.0643	36.3896	37.8872	89	76.0556	87.6767
30000	22.8125	19.8074	18.0982	80	79.2	73.5

## Sheet: ED Fig. 8H
pathway	NES	minus log10 pval	24h VCAP CBPD			pathway	NES	minus log10 pval	24h HEK293 CBPD			pathway	NES	minus log10 pval	24h RWPE1 CBPD
G2M checkpoint	2.731	26.5907				HALLMARK_ADIPOGENESIS	1.1858	0.815898				HALLMARK_ADIPOGENESIS	0.937775	0.1993
E2F_TARGETS	2.8	26.5907				HALLMARK_ALLOGRAFT_REJECTION	1.18815	0.758825				HALLMARK_ALLOGRAFT_REJECTION	1.15587	0.713552
MYC_TARGETS_V2	2.712	15.5924				HALLMARK_ANDROGEN_RESPONSE	1.22509	0.791891				HALLMARK_ANDROGEN_RESPONSE	1.23202	0.863395
MYC_TARGETS_V1	2.509	18.8052				HALLMARK_APICAL_JUNCTION	1.63358	3.90584				HALLMARK_APICAL_JUNCTION	1.71241	3.89855
MTORC1	2.111	8.90939				HALLMARK_APOPTOSIS	1.53841	2.49669				HALLMARK_APOPTOSIS	1.32322	1.36038
ANDROGEN_RESPONSE	2.071	5.94386				HALLMARK_BILE_ACID_METABOLISM	1.00503	0.32479				HALLMARK_BILE_ACID_METABOLISM	-1.49603	2.08433
ESTREOGEN EARLY	2.042	7.26688				HALLMARK_CHOLESTEROL_HOMEOSTASIS	1.54662	2.19664				HALLMARK_CHOLESTEROL_HOMEOSTASIS	1.0986	0.538258
ESTREOGEN LATE	1.966	6.30164				HALLMARK_COAGULATION	1.44085	1.73104				HALLMARK_COAGULATION	1.87459	4.18325
UNFOLDED_PROTEIN_RESPONSE	1.837	3.7333				HALLMARK_COMPLEMENT	1.17139	0.762491				HALLMARK_COMPLEMENT	1.20741	0.909741
ANGIOGENESIS	1.801	2.23515				HALLMARK_DNA_REPAIR	0.444177	0				HALLMARK_DNA_REPAIR	-0.790433	0.0124806
HEDGEHOG_SIGNALING	1.795	2.23515				HALLMARK_EPITHELIAL_MESENCHYMAL_TRANSITION	1.87548	7.66629				HALLMARK_E2F_TARGETS	-1.24851	1.23099
PEROXISOME	1.767	2.92996				HALLMARK_ESTROGEN_RESPONSE_EARLY	1.83232	7.18213				HALLMARK_EPITHELIAL_MESENCHYMAL_TRANSITION	2.21714	10.5052
notch	1.681	1.77366				HALLMARK_ESTROGEN_RESPONSE_LATE	1.58999	3.64176				HALLMARK_ESTROGEN_RESPONSE_EARLY	1.82368	5.1932
TNFa	1.602	2.55424				HALLMARK_FATTY_ACID_METABOLISM	0.879788	0.141147				HALLMARK_ESTROGEN_RESPONSE_LATE	1.56094	2.83486
KRAS_SIGNALING_UP	1.58	2.23515				HALLMARK_G2M_CHECKPOINT	0.734031	0.023912				HALLMARK_FATTY_ACID_METABOLISM	0.920783	0.182607
mitotic spindle	1.552	2.40871				HALLMARK_GLYCOLYSIS	1.44694	2.23828				HALLMARK_G2M_CHECKPOINT	-1.16148	0.845098
wnt beta	1.527	1.16545				HALLMARK_HEME_METABOLISM	0.982247	0.278523				HALLMARK_GLYCOLYSIS	1.05784	0.479073
GLYCOLYSIS	1.515	2.17044				HALLMARK_HYPOXIA	1.79423	5.93844				HALLMARK_HEME_METABOLISM	-1.19856	1.03267
cholesterol	1.375	1.0259				HALLMARK_IL2_STAT5_SIGNALING	1.57375	3.09458				HALLMARK_HYPOXIA	1.56816	2.88381
INFLAMMATORY_RESPONSE	1.363	1.1027				HALLMARK_IL6_JAK_STAT3_SIGNALING	1.09778	0.480858				HALLMARK_IL2_STAT5_SIGNALING	1.39488	1.6666
UV_RESPONSE_DN	1.346	1.05316				HALLMARK_INFLAMMATORY_RESPONSE	1.35875	1.43773				HALLMARK_IL6_JAK_STAT3_SIGNALING	0.843649	0.117095
FATTY_ACID_METABOLISM	1.321	1.0259				HALLMARK_INTERFERON_ALPHA_RESPONSE	1.31627	1.07918				HALLMARK_INFLAMMATORY_RESPONSE	1.73274	3.99658
EPITHELIAL_MESENCHYMAL_TRANSITION	1.284	0.899285				HALLMARK_INTERFERON_GAMMA_RESPONSE	1.2436	1.07039				HALLMARK_INTERFERON_ALPHA_RESPONSE	-1.83668	3.82695
xENOBIOTIC_METABOLISM	1.238	0.794254				HALLMARK_KRAS_SIGNALING_DN	1.56919	2.49391				HALLMARK_INTERFERON_GAMMA_RESPONSE	-1.89366	5.40944
BILE_ACID_METABOLISM	1.236	0.694219				HALLMARK_KRAS_SIGNALING_UP	1.78797	5.06274				HALLMARK_KRAS_SIGNALING_DN	1.69362	3.22447
_PANCREAS_BETA_CELLS	1.236	0.623058				HALLMARK_MITOTIC_SPINDLE	0.639263	0.001829				HALLMARK_KRAS_SIGNALING_UP	1.53385	2.53316
tgfb	1.218	0.623058				HALLMARK_MTORC1_SIGNALING	0.756734	0.035676				HALLMARK_MITOTIC_SPINDLE	-1.09918	0.684687
COAGULATION	1.217	0.642828				HALLMARK_MYOGENESIS	1.78943	5.49174				HALLMARK_MTORC1_SIGNALING	0.811334	0.0350319
IL2_STAT5_S	1.2	0.673869				HALLMARK_P53_PATHWAY	1.51608	2.89558				HALLMARK_MYC_TARGETS_V1	1.64209	3.76284
DNA repair	1.195	0.673869				HALLMARK_PEROXISOME	1.42231	1.50615				HALLMARK_MYC_TARGETS_V2	2.3347	8.10005
hypoxia	1.167	0.642828				HALLMARK_PI3K_AKT_MTOR_SIGNALING	0.675998	0.020587				HALLMARK_MYOGENESIS	1.38877	1.67182
KRAS_SIGNALING_DN	1.167	0.623058				HALLMARK_PROTEIN_SECRETION	0.66614	0.015813				HALLMARK_OXIDATIVE_PHOSPHORYLATION	-1.01844	0.447425
IL6 JAK	1.055	0.350665				HALLMARK_SPERMATOGENESIS	0.721932	0.043597				HALLMARK_P53_PATHWAY	1.71283	4.82053
adipogenesis	1.048	0.351055				HALLMARK_TGF_BETA_SIGNALING	1.68569	2.87588				HALLMARK_PEROXISOME	-0.920764	0.192005
OXIDATIVE_PHOSPHORYLATION	1.042	0.349498				HALLMARK_TNFA_SIGNALING_VIA_NFKB	1.72585	4.83828				HALLMARK_PI3K_AKT_MTOR_SIGNALING	-0.707494	0.0066645
apoptosis	1.021	0.331335				HALLMARK_UV_RESPONSE_DN	1.67487	3.63242				HALLMARK_PROTEIN_SECRETION	-1.21896	0.954243
APICAL_SURFACE	1.002	0.322119				HALLMARK_UV_RESPONSE_UP	1.6092	3.4117				HALLMARK_SPERMATOGENESIS	-1.63007	2.44404
P53	0.9918	0.308388				HALLMARK_XENOBIOTIC_METABOLISM	0.912624	0.16686				HALLMARK_TGF_BETA_SIGNALING	1.82242	3.04002
COMPLEMENT Pathway	0.9872	0.308388										HALLMARK_TNFA_SIGNALING_VIA_NFKB	1.85318	5.39529
PI3K_AKT_MTOR	0.7947	0.071553										HALLMARK_UNFOLDED_PROTEIN_RESPONSE	-0.612435	0.00113839
REACTIVE_OXYGEN_SPECIES	0.725	0.056										HALLMARK_UV_RESPONSE_DN	1.63046	2.99162
												HALLMARK_UV_RESPONSE_UP	-1.1711	0.913074
												HALLMARK_XENOBIOTIC_METABOLISM	-1.22057	1.08538

## Sheet: ED Fig. 8I
	vcap dmso	vcap dmso	vcap cbpd	vcap cbpd	hek293 dmso	hek293 dmso	hek293 cbpd	hek293 cbpd	RWPE dmso	RWPE dmso	rwpe cbpd	rwpe cbpd	E2F signaling			hek293 dmso	hek293 dmso	hek293 cbpd	hek293 cbpd	RWPE dmso	RWPE dmso	rwpe cbpd	rwpe cbpd	vcap dmso	vcap dmso	vcap cbpd	vcap cbpd	G2M signaling			hek293 dmso	hek293 dmso	hek293 cbpd	hek293 cbpd	RWPE dmso	RWPE dmso	rwpe cbpd	rwpe cbpd	vcap dmso	vcap dmso	vcap cbpd	vcap cbpd	mTORC1 signaling
MYC	0.983922	1.01608	0.003097	0.004473	1.01737	0.982633	0.906753	0.999356	1.04776	0.95224	0.037734	0.058791			MYC	1.01737	0.982633	0.906753	0.999356	1.04776	0.95224	0.037734	0.058791	0.983922	1.01608	0.003097	0.004473			SLC7A11	0.959366	1.04063	0.051177	0.076219	0.616705	1.38329	1.59078	1.40896	1.00572	0.994277	0.8803	0.738571
E2F8	0.994923	1.00508	0.043661	0.044331	1.00125	0.998752	1.13707	1.02092	0.975874	1.02413	1.65002	1.40743			TLE3	1.05681	0.943189	0.330068	0.351738	1.06329	0.936712	0.405207	0.493506	1.01605	0.983954	0.017119	0.019891			SLC1A5	1.02009	0.97991	0.088524	0.078831	1.02387	0.976133	1.06226	1.13596	1.07317	0.926827	0.506069	0.585804
TK1	0.969823	1.03018	0.101905	0.088728	1.10458	0.895424	0.967371	1.02797	1.08137	0.918627	1.72352	1.68141			E2F2	1.04342	0.956581	0.545047	0.566077	1.08455	0.915449	1.17777	1.12715	1.00977	0.990229	0.028294	0.032131			MCM2	1.04863	0.951369	0.125944	0.112119	1.03785	0.962148	0.864428	0.907114	1.06204	0.937956	0.852607	0.932888
MCM2	1.04863	0.951369	0.125944	0.112119	1.03785	0.962148	0.864428	0.907114	1.06204	0.937956	0.852607	0.932888			EXO1	0.983977	1.01602	1.03143	1.03195	1.05106	0.948945	1.43882	1.24997	0.971199	1.0288	0.050756	0.04721			RRM2	0.996108	1.00389	0.104563	0.114072	1.03992	0.960082	1.18015	1.16172	1.04784	0.952155	1.84734	1.75204
RRM2	0.996108	1.00389	0.104563	0.114072	1.03992	0.960082	1.18015	1.16172	1.04784	0.952155	1.84734	1.75204			RAD54L	1.00585	0.994154	0.909084	0.987942	1.02581	0.974194	1.08353	1.21797	0.967636	1.03236	0.048506	0.047496			VLDLR	1.00665	0.993355	0.122749	0.11521	0.92389	1.07611	0.642996	0.696197	0.988102	1.0119	2.33665	2.03948
NME1	0.997226	1.00277	0.114936	0.121789	1.02327	0.976734	1.02159	1.06739	1.08628	0.913722	0.548245	0.603835			CDC45	1.03595	0.964047	1.01706	0.942929	1.07625	0.923754	1.2558	1.35744	1.05946	0.940541	0.087792	0.070407			ELOVL6	0.997166	1.00283	0.125099	0.131965	1.02589	0.97411	0.728151	0.730146	1.01866	0.981335	0.532408	0.55239
MCM7	0.994249	1.00575	0.132542	0.128423	1.04989	0.95011	1.02362	1.0976	1.07472	0.925278	0.692775	0.730009			AMD1	1.04014	0.959858	1.10839	1.11405	0.97821	1.02179	0.624263	0.556183	0.99567	1.00433	0.076697	0.078732			MCM4	1.02155	0.978454	0.143259	0.143817	1.04115	0.958854	1.00526	1.01821	1.03879	0.961214	0.790323	0.748556
TRIP13	1.03257	0.967434	0.148709	0.129541	1.07211	0.927892	0.869691	0.931457	1.02565	0.974346	0.778642	0.828051			MCM2	1.03785	0.962148	0.864428	0.907114	1.06204	0.937956	0.852607	0.932888	1.04863	0.951369	0.125944	0.112119			SYTL2	0.944622	1.05538	0.128796	0.158931	0.954408	1.04559	1.27955	1.01342	1.58279	0.417214	3.0395	2.30043
MCM4	1.02155	0.978454	0.143259	0.143817	1.04115	0.958854	1.00526	1.01821	1.03879	0.961214	0.790323	0.748556			CCND1	1.03818	0.961815	0.326383	0.341338	1.02779	0.972209	0.237478	0.264181	1.02441	0.975592	0.128019	0.121889			TUBA4A	0.970744	1.02926	0.16991	0.163845	1.09812	0.901878	0.466893	1.04995	1.06888	0.931124	0.320355	0.365197
CHEK1	0.998284	1.00172	0.170732	0.150409	0.986341	1.01366	1.08256	1.11297	0.971846	1.02815	0.968241	0.830817			POLQ	0.900797	1.0992	1.23515	1.17934	0.966526	1.03347	1.30684	1.10602	0.980022	1.01998	0.103345	0.123136			POLR3G	1.03732	0.962678	0.21364	0.180239	0.854303	1.1457	1.3412	1.27235	0.987735	1.01226	0.985706	0.858503
RFC3	1.01633	0.983668	0.151992	0.155868	0.954122	1.04588	1.24992	1.20165	1.01895	0.981052	1.10876	0.88748			E2F1	1.04159	0.95841	0.976723	0.986695	1.00366	0.996337	1.30767	1.39597	1.01131	0.988687	0.174544	0.136331			PSAT1	1.00502	0.994977	0.218788	0.1917	0.968254	1.03175	1.39469	1.47395	1.00692	0.99308	1.59543	1.44423
BRCA2	0.992979	1.00702	0.133287	0.161654	0.721943	1.27806	1.43806	1.38751	0.885593	1.11441	1.3673	0.97903			MARCKS	1.01519	0.984813	0.617104	0.678347	0.992139	1.00786	0.805997	0.956415	1.03115	0.968851	0.141677	0.14034			SLC6A6	0.986423	1.01358	0.187773	0.192704	0.993896	1.0061	0.950533	1.04837	1.01404	0.985964	0.503213	0.588573
CENPM	0.999095	1.0009	0.166814	0.164561	0.965065	1.03493	1.00812	0.98816	1.10892	0.891085	1.1482	1.19474			CHEK1	0.986341	1.01366	1.08256	1.11297	0.971846	1.02815	0.968241	0.830817	0.998284	1.00172	0.170732	0.150409			TRIB3	0.967697	1.0323	0.194226	0.208251	1.01292	0.987079	0.966685	1.15748	1.03826	0.961735	1.16861	1.31593
KIF22	1.03147	0.968528	0.178237	0.165113	1.05455	0.945446	0.934971	1.04764	0.989396	1.0106	1.27516	1.43234			CDC6	1.03428	0.965716	1.02624	1.05531	0.969831	1.03017	1.10375	0.989429	1.02813	0.971869	0.140853	0.153172			EGLN3	1.01392	0.986081	0.262855	0.210463	0.886492	1.11351	0.545531	0.70332	1.28086	0.719137	0.697079	0.728362
MCM5	1.02434	0.975661	0.179223	0.168827	1.03669	0.963312	0.88303	0.927452	1.04248	0.957524	0.668287	0.689865			BRCA2	0.721943	1.27806	1.43806	1.38751	0.885593	1.11441	1.3673	0.97903	0.992979	1.00702	0.133287	0.161654			ENO1	1.04546	0.954542	0.229798	0.212566	1.04429	0.955707	0.945073	1.00063	1.06487	0.935129	0.383182	0.455677
TP53	1.00938	0.990615	0.170583	0.170125	1.00824	0.991759	0.885755	0.934703	1.06459	0.935408	0.573335	0.743303			KIF22	1.05455	0.945446	0.934971	1.04764	0.989396	1.0106	1.27516	1.43234	1.03147	0.968528	0.178237	0.165113			CDC25A	1.04484	0.955161	0.224015	0.219092	1.0397	0.960298	0.955524	1.02749	1.09916	0.90084	0.945979	0.937646
MCM3	1.03239	0.967607	0.195878	0.178517	1.0281	0.971903	1.04757	1.08685	1.04801	0.951986	0.727559	0.716308			MCM5	1.03669	0.963312	0.88303	0.927452	1.04248	0.957524	0.668287	0.689865	1.02434	0.975661	0.179223	0.168827			ATP5MC1	1.01228	0.987716	0.273607	0.244114	1.05115	0.948854	1.01504	1.09414	1.15208	0.847919	0.617832	0.614595
BRCA1	1.03315	0.966849	0.17336	0.189147	0.8943	1.1057	1.12465	1.13139	0.976608	1.02339	1.09555	0.975998			DKC1	1.03476	0.965239	1.0579	1.08336	1.01115	0.988854	0.427598	0.454911	1.00975	0.990248	0.196722	0.173094			SDF2L1	0.987565	1.01243	0.311773	0.245302	1.0475	0.952496	0.780589	0.772094	1.01657	0.983434	0.685891	0.848669
NOLC1	0.996433	1.00357	0.201137	0.197417	1.03008	0.969918	1.06851	1.10701	1.0383	0.961703	0.392703	0.425857			MCM3	1.0281	0.971903	1.04757	1.08685	1.04801	0.951986	0.727559	0.716308	1.03239	0.967607	0.195878	0.178517			BHLHE40	1.05867	0.941327	0.270799	0.247291	0.903668	1.09633	0.421147	0.50583	1.06164	0.938359	0.444844	0.718627
RAD51AP1	1.05468	0.945316	0.219927	0.199547	0.92127	1.07873	1.15612	1.1377	0.928746	1.07125	1.76045	1.50714			GINS2	1.07956	0.920438	0.917566	0.988141	1.05236	0.94764	1.03871	1.02671	1.05612	0.943879	0.118057	0.18127			RRP9	1.05486	0.945137	0.278579	0.255171	1.04181	0.958188	0.885544	0.901165	1.1117	0.888305	0.702556	0.725132
PLK4	0.990157	1.00984	0.177662	0.203417	0.99768	1.00232	1.18234	1.17305	1.01111	0.988893	1.65887	1.44565			SLC7A1	1.01155	0.988447	1.17456	1.20164	1.05878	0.941223	1.27157	1.45003	0.991623	1.00838	0.206433	0.195708			SORD	0.993253	1.00675	0.254307	0.256952	0.986584	1.01342	1.01448	1.06493	1.01475	0.985254	0.497036	0.5092
HELLS	0.967536	1.03246	0.186156	0.205255	0.946773	1.05323	1.4464	1.32207	0.987523	1.01248	1.28888	1.04568			NOLC1	1.03008	0.969918	1.06851	1.10701	1.0383	0.961703	0.392703	0.425857	0.996433	1.00357	0.201137	0.197417			TMEM97	0.995234	1.00477	0.259373	0.257589	1.02489	0.975108	0.931167	1.02521	1.04482	0.955175	0.75272	0.80307
PAICS	1.01006	0.989943	0.201443	0.205695	1.03764	0.962357	1.01768	1.04855	1.02235	0.977646	0.589751	0.596553			PLK4	0.99768	1.00232	1.18234	1.17305	1.01111	0.988893	1.65887	1.44565	0.990157	1.00984	0.177662	0.203417			TFRC	1.00069	0.999306	0.256738	0.265475	1.03611	0.963892	0.944669	0.976426	1.0377	0.962304	0.45586	0.449408
GINS3	0.940977	1.05902	0.309926	0.206423	1.05685	0.943151	0.950111	0.959068	1.04246	0.957541	0.885467	0.928326			AURKB	1.00632	0.993685	0.919086	1.03817	1.05547	0.944531	1.05994	1.31274	1.05162	0.948377	0.208655	0.210846			XBP1	0.979968	1.02003	0.275851	0.27999	1.02507	0.974929	0.915809	0.977037	1.04426	0.955744	1.07694	1.08245
PCNA	1.00133	0.998668	0.21733	0.209608	1.00128	0.998723	1.03739	1.01844	1.05968	0.940321	0.991611	0.91279			CDK1	0.961302	1.0387	1.23324	1.18674	0.936443	1.06356	1.54937	1.41153	1.03361	0.96639	0.236949	0.212608			HSPE1	1.0441	0.955898	0.324431	0.293718	1.01901	0.980987	1.11311	1.11428	1.06018	0.939816	0.648006	0.637805
AURKB	1.05162	0.948377	0.208655	0.210846	1.00632	0.993685	0.919086	1.03817	1.05547	0.944531	1.05994	1.31274			LMNB1	1.0196	0.980402	1.13391	1.16979	1.03033	0.969669	0.96994	1.12089	1.01179	0.988212	0.227085	0.215711			HSPD1	1.01584	0.984165	0.31074	0.312064	1.00273	0.997271	1.0782	1.1316	1.01494	0.985056	0.734189	0.712529
MXD3	1.05358	0.946417	0.301205	0.212475	1.08745	0.912551	1.12974	1.09449	0.995949	1.00405	1.73065	2.35209			CDC25A	1.0397	0.960298	0.955524	1.02749	1.09916	0.90084	0.945979	0.937646	1.04484	0.955161	0.224015	0.219092			CCNF	1.00609	0.993906	0.351703	0.328892	0.977378	1.02262	1.10943	1.04268	1.08998	0.910015	1.43049	1.91439
CDK1	1.03361	0.96639	0.236949	0.212608	0.961302	1.0387	1.23324	1.18674	0.936443	1.06356	1.54937	1.41153			POLA2	1.00662	0.993383	1.01171	0.957677	1.01869	0.981311	1.21449	1.16368	0.992938	1.00706	0.24135	0.231156			MTHFD2	1.01124	0.988765	0.33496	0.333628	0.990878	1.00912	1.18755	1.21839	1.01707	0.982929	1.35362	1.24504
LMNB1	1.01179	0.988212	0.227085	0.215711	1.0196	0.980402	1.13391	1.16979	1.03033	0.969669	0.96994	1.12089			KIF15	0.956867	1.04313	1.099	1.13677	1.03491	0.965089	1.71701	1.61917	1.06509	0.934915	0.207238	0.23805			HMBS	0.950843	1.04916	0.376393	0.354131	1.07702	0.922979	0.953302	0.91226	0.983283	1.01672	0.79941	0.726889
CDC25A	1.04484	0.955161	0.224015	0.219092	1.0397	0.960298	0.955524	1.02749	1.09916	0.90084	0.945979	0.937646			CHAF1A	1.01367	0.986332	1.03123	1.10688	1.07659	0.923412	0.938325	1.02263	1.04543	0.954565	0.246885	0.242209			HMGCS1	0.990546	1.00945	0.34538	0.356902	0.973608	1.02639	0.905862	0.897425	1.03865	0.961347	0.393923	0.454905
ASF1B	1.04809	0.951906	0.191664	0.220469	1.03418	0.965816	0.868644	0.921007	1.00719	0.992807	1.68871	2.04256			UBE2C	1.04782	0.95218	1.0669	1.14771	1.11005	0.889948	1.42613	1.60629	0.994618	1.00538	0.262687	0.243914			HSPA9	1.001	0.998997	0.375233	0.363824	1.02175	0.978247	1.05224	1.05851	1.02239	0.977615	0.831164	0.802075
DSCC1	0.948771	1.05123	0.196291	0.22642	1.00201	0.997986	1.17798	1.13684	1.03794	0.962057	1.10314	0.934335			MCM6	1.0221	0.977897	1.0295	1.0655	1.05746	0.942545	0.909039	0.878746	1.02846	0.971543	0.259778	0.25132			HSPA5	1.01042	0.989584	0.380972	0.367639	1.04574	0.954263	0.747329	0.753948	1.03799	0.962013	0.895001	0.906025
RANBP1	1.00163	0.998374	0.220387	0.230215	1.01703	0.98297	1.0225	1.03526	1.0488	0.951195	0.822811	0.838178			CCNA2	1.00506	0.994936	1.04368	1.05311	0.987401	1.0126	1.38628	1.26926	1.01927	0.980728	0.311689	0.256822			DAPP1	0.91047	1.08953	0.104318	0.386207	0.903057	1.09694	0.973847	0.414516	0.955879	1.04412	1.5347	1.26811
POLA2	0.992938	1.00706	0.24135	0.231156	1.00662	0.993383	1.01171	0.957677	1.01869	0.981311	1.21449	1.16368			CKS1B	1.0248	0.975202	0.876265	0.977578	1.02419	0.97581	0.923945	0.954299	1.03544	0.964561	0.314774	0.264833			FADS1	1.01322	0.986782	0.392663	0.389294	0.99574	1.00426	0.895455	0.963088	1.04818	0.951821	0.770483	0.829679
LYAR	1.01162	0.988376	0.215035	0.232003	0.993674	1.00633	1.18176	1.10342	0.938791	1.06121	0.488223	0.500858			FBXO5	0.93489	1.06511	1.13626	1.19814	1.02015	0.979854	1.39484	1.37628	1.03572	0.964284	0.247434	0.269855			LDHA	1.04526	0.954743	0.421384	0.39148	0.994031	1.00597	0.98831	1.06246	1.0379	0.962099	0.496341	0.54301
SPC24	0.978865	1.02113	0.279105	0.247628	1.08869	0.911305	0.931092	0.978261	1.05228	0.947715	1.53926	1.51464			TTK	0.966106	1.03389	1.14585	1.10042	0.928333	1.07167	1.27129	1.21393	1.01501	0.984987	0.257445	0.270894			FADS2	0.974574	1.02543	0.402502	0.392997	1.00109	0.998906	0.717761	0.795744	1.09223	0.907772	0.923544	1.08893
CHEK2	1.02226	0.977741	0.265015	0.248692	1.04583	0.954169	0.990631	0.875522	1.04548	0.954516	0.874076	0.860431			STIL	0.989758	1.01024	1.11756	1.0542	1.00125	0.99875	1.60163	1.48456	1.03582	0.96418	0.304747	0.271079			PLK1	1.00012	0.999876	0.398315	0.396562	1.03448	0.965522	1.0463	1.03108	1.07953	0.920472	1.10835	1.62323
BUB1B	1.03573	0.964266	0.245006	0.248995	1.00967	0.99033	0.910606	0.930104	1.05138	0.948624	1.03571	1.06722			CENPF	0.742194	1.25781	1.29895	1.28171	0.903373	1.09663	1.16864	1.0893	0.959129	1.04087	0.209497	0.272749			PHGDH	0.988733	1.01127	0.380288	0.400496	1.03921	0.960786	0.931414	1.00818	1.04995	0.950054	1.61838	1.66559
MCM6	1.02846	0.971543	0.259778	0.25132	1.0221	0.977897	1.0295	1.0655	1.05746	0.942545	0.909039	0.878746			TRAIP	1.04684	0.953159	1.01621	0.970969	0.947071	1.05293	1.1259	1.22043	1.0101	0.989901	0.330054	0.273253			DHCR24	0.994633	1.00537	0.399815	0.40381	1.03178	0.968217	0.843037	0.897211	1.04567	0.954326	0.853772	0.990146
CKS1B	1.03544	0.964561	0.314774	0.264833	1.0248	0.975202	0.876265	0.977578	1.02419	0.97581	0.923945	0.954299			SLC38A1	0.953198	1.0468	0.821763	0.816167	1.00947	0.990527	0.923987	0.850934	0.990951	1.00905	0.252654	0.278937			STC1	1.02065	0.979352	0.48095	0.409875	1.0001	0.999902	0.413848	0.408931	2	0	1.74047	0.723458
WEE1	0.982376	1.01762	0.280949	0.265412	1.02435	0.975646	0.947743	0.970983	1.04388	0.956118	0.463564	0.450138			UCK2	1.04457	0.955428	1.12541	1.16089	1.05917	0.94083	0.612104	0.673159	0.99436	1.00564	0.297881	0.285194			DHFR	1.02958	0.970419	0.432756	0.422994	1.01362	0.986376	1.04536	1.02686	1.01973	0.980271	1.46917	1.37284
TFRC	1.00069	0.999306	0.256738	0.265475	1.03611	0.963892	0.944669	0.976426	1.0377	0.962304	0.45586	0.449408			NCL	0.969638	1.03036	1.09683	1.13481	1.04595	0.954047	0.534357	0.571263	1.01862	0.981385	0.284189	0.287133			NUPR1	1.00984	0.990163	0.484641	0.42407	0.750168	1.24983	1.09236	0.975327	1.02967	0.970335	1.13359	1.15316
GINS1	0.98252	1.01748	0.23747	0.273323	1.00283	0.997167	1.12967	1.18918	1.06182	0.938179	1.15599	1.0663			NUSAP1	1.01881	0.981191	1.02798	1.09733	1.03826	0.961738	1.9413	1.96022	1.01178	0.988216	0.297627	0.28775			PNO1	1.06408	0.935917	0.398041	0.43686	1.05766	0.942339	1.0863	1.04272	1.01586	0.984136	0.687464	0.619269
MELK	1.00177	0.998231	0.303979	0.275336	0.962058	1.03794	1.14712	1.10156	0.991669	1.00833	1.45926	1.40178			NDC80	0.981216	1.01878	1.13456	1.31105	0.963161	1.03684	1.70404	1.59135	1.02137	0.978632	0.304301	0.302086			UNG	1.03688	0.963124	0.441239	0.452087	1.07043	0.92957	1.15712	1.13362	1.03126	0.968738	0.731796	0.65686
NOP56	1.02416	0.975835	0.283738	0.280295	1.04012	0.959879	1.02055	1.00852	1.0559	0.944098	0.519216	0.545598			KIF2C	1.04003	0.95997	0.943261	0.965336	1.06269	0.937313	1.42277	1.54206	1.01902	0.980977	0.322366	0.306961			SLC37A4	0.884466	1.11553	0.537377	0.469426	1.02604	0.973958	0.918782	0.781018	1.02778	0.972221	1.0916	1.03224
POLD2	1.00476	0.995244	0.293167	0.281134	1.03111	0.968891	0.810087	0.91853	1.09178	0.908218	0.634363	0.67092			MYBL2	1.04213	0.957866	0.823857	0.863402	1.08154	0.918456	1.84677	1.98234	1.02179	0.978209	0.306395	0.308724			CCT6A	1.02348	0.976519	0.479046	0.475841	1.01056	0.98944	1.07941	1.10695	1.02939	0.970608	0.778866	0.778643
PA2G4	1.0054	0.994601	0.294895	0.302907	1.02759	0.972407	1.03593	1.05461	1.02608	0.97392	0.573996	0.666717			SNRPD1	0.966763	1.03324	1.05509	1.09044	0.990136	1.00986	0.763942	0.770354	1.00329	0.996713	0.366679	0.316384			SQLE	0.990254	1.00975	0.467803	0.478019	1.01099	0.989013	0.887677	0.94946	1.0186	0.9814	0.476715	0.570095
KIF2C	1.01902	0.980977	0.322366	0.306961	1.04003	0.95997	0.943261	0.965336	1.06269	0.937313	1.42277	1.54206			CCNF	0.977378	1.02262	1.10943	1.04268	1.08998	0.910015	1.43049	1.91439	1.00609	0.993906	0.351703	0.328892			BUB1	0.992408	1.00759	0.527687	0.49167	0.981966	1.01803	1.0115	1.08073	0.975988	1.02401	1.52622	1.55422
MYBL2	1.02179	0.978209	0.306395	0.308724	1.04213	0.957866	0.823857	0.863402	1.08154	0.918456	1.84677	1.98234			DBF4	0.940768	1.05923	1.12402	1.18374	0.951765	1.04824	1.08531	1.02997	0.97208	1.02792	0.304098	0.332552			PPIA	1.01361	0.986392	0.523019	0.493066	1.05038	0.949619	0.98873	1.02778	1.04311	0.956891	0.746332	0.792014
DCTPP1	1.14975	0.85025	0.305073	0.310581	1.05428	0.945723	0.851706	0.997751	0.996382	1.00362	0.517466	0.637703			BCL3	1.19225	0.807746	0.614444	0.522828	1.03523	0.964766	0.616903	0.916381	1.0332	0.966801	0.310334	0.335558			AURKA	1.00895	0.99105	0.491106	0.494567	1.00536	0.994638	1.08916	1.01065	0.987956	1.01204	1.49435	1.69486
TUBB	0.942339	1.05766	0.342268	0.312004	1.01801	0.981989	1.02275	1.05492	1.06844	0.931561	0.948717	1.00064			E2F3	0.980947	1.01905	0.847614	1.00346	1.10573	0.894272	1.06423	1.12677	1.02798	0.972015	0.340318	0.341684			HK2	1.08716	0.912845	0.488237	0.502927	0.991863	1.00814	1.2126	1.39334	1.02492	0.975077	0.612213	0.672185
CTPS1	1.00212	0.997881	0.3095	0.313604	1.05807	0.941932	0.989982	1.01008	1.03512	0.964879	0.774683	0.785967			KIF23	0.959633	1.04037	1.11263	1.08456	1.04927	0.950732	1.33391	1.35098	1.01568	0.984322	0.345139	0.3428			HSP90B1	0.994358	1.00564	0.467783	0.503306	0.959978	1.04002	0.884162	0.888158	1.0204	0.979597	0.919862	0.908713
KIF18B	1.0604	0.939602	0.341142	0.315081	1.03789	0.962106	1.04353	1.05568	1.06138	0.938622	1.10678	1.2763			TACC3	1.00941	0.990594	1.01516	0.999502	1.10756	0.892444	1.06368	1.35117	1.01087	0.989128	0.324256	0.343626			DDX39A	1.02938	0.970623	0.50249	0.507855	1.02321	0.976794	1.06943	1.08919	1.04213	0.957868	0.880545	1.0939
GINS4	1.02765	0.972354	0.379632	0.316812	1.01015	0.989845	0.959679	0.967298	1.04618	0.953815	1.50816	1.47419			CKS2	1.0429	0.957104	1.31034	1.34775	1.05814	0.941855	1.16715	1.30863	1.00932	0.990679	0.344331	0.346073			ACLY	1.02828	0.971722	0.537762	0.510585	1.03061	0.96939	0.883792	0.919914	1.06945	0.930546	0.675626	0.84351
RAN	1.01658	0.983418	0.349891	0.328149	1.02537	0.974626	1.04514	1.07698	1.04592	0.954075	0.720476	0.756928			TOP2A	0.903391	1.09661	1.22951	1.23659	1.00286	0.99714	1.56762	1.53749	0.992991	1.00701	0.293574	0.351608			AK4	1.07431	0.925695	0.500648	0.514943	1.0225	0.977502	0.920818	1.05853	1.0296	0.970401	0.80431	0.792126
MTHFD2	1.01124	0.988765	0.33496	0.333628	0.990878	1.00912	1.18755	1.21839	1.01707	0.982929	1.35362	1.24504			EZH2	0.971336	1.02866	1.10148	1.10028	1.03569	0.964308	1.45239	1.36141	1.0628	0.937195	0.378499	0.359535			SLC2A3	0.929962	1.07004	0.568052	0.515611	0.986209	1.01379	0.861969	0.941644	0.773333	1.22667	0.936222	0.938584
DUT	0.987936	1.01206	0.368554	0.341453	0.954718	1.04528	1.13871	1.29049	1.01112	0.988881	0.796769	0.891832			MAD2L1	0.983565	1.01643	1.11691	1.08187	0.993125	1.00687	1.23795	1.08613	1.03224	0.967763	0.365562	0.36747			PDK1	1.03573	0.964266	0.481703	0.516839	0.959115	1.04089	0.928123	1.03718	1.00316	0.996837	0.589837	0.487016
TACC3	1.01087	0.989128	0.324256	0.343626	1.00941	0.990594	1.01516	0.999502	1.10756	0.892444	1.06368	1.35117			CENPA	1.00896	0.991044	1.09812	1.23985	1.00167	0.998327	1.65275	1.756	0.993067	1.00693	0.459626	0.368774			SLC1A4	0.9593	1.0407	0.514876	0.524178	1.08333	0.916671	0.896923	1.05815	1.05461	0.945389	1.70569	1.69035
CKS2	1.00932	0.990679	0.344331	0.346073	1.0429	0.957104	1.31034	1.34775	1.05814	0.941855	1.16715	1.30863			RACGAP1	1.03043	0.969567	1.01876	1.13914	1.0031	0.996903	1.33664	1.34845	1.00857	0.991425	0.449726	0.370486			TXNRD1	1.00465	0.995353	0.522204	0.526724	1.03421	0.965795	0.8482	0.902694	0.982461	1.01754	1.07191	1.06121
ATAD2	0.990498	1.0095	0.280188	0.350355	0.927161	1.07284	1.19903	1.25269	0.951324	1.04868	1.91315	1.68691			ODC1	1.03494	0.965058	1.09323	1.17183	1.10249	0.897507	1.09459	1.23944	1.02808	0.971925	0.392545	0.371431			GMPS	1.00355	0.996445	0.534141	0.532621	0.998775	1.00123	1.00883	1.03511	1.01667	0.983331	0.910797	0.923228
TOP2A	0.992991	1.00701	0.293574	0.351608	0.903391	1.09661	1.22951	1.23659	1.00286	0.99714	1.56762	1.53749			TMPO	1.0113	0.988696	1.10741	1.1054	1.01509	0.984912	1.39965	1.30285	1.00552	0.994477	0.390073	0.373756			LDLR	1.03638	0.963623	0.553119	0.535873	1.03769	0.962313	0.838867	0.90497	1.06783	0.932175	0.559911	0.733048
UBE2T	1.0114	0.988603	0.374324	0.358417	0.954593	1.04541	1.1415	1.03426	1.09179	0.908208	1.81182	1.69136			NEK2	1.03778	0.962224	0.999777	1.06631	0.9576	1.0424	1.53029	1.54764	1.00978	0.990216	0.443982	0.376018			CACYBP	1.0794	0.920595	0.53287	0.537005	1.00323	0.996766	1.08585	1.16403	1.01566	0.984344	1.06989	1.06039
EZH2	1.0628	0.937195	0.378499	0.359535	0.971336	1.02866	1.10148	1.10028	1.03569	0.964308	1.45239	1.36141			INCENP	1.01882	0.981185	0.909451	0.939099	1.04457	0.955429	1.25605	1.56538	1.01442	0.985584	0.40134	0.377132			SHMT2	1.005	0.994995	0.553691	0.537905	1.00225	0.997755	1.03353	1.09181	1.07906	0.920939	1.27658	1.33576
MMS22L	1.01359	0.986407	0.338708	0.362312	0.863121	1.13688	1.35156	1.21396	0.988383	1.01162	1.4463	1.08447			BARD1	0.96022	1.03978	1.24585	1.26085	1.01159	0.98841	1.30619	1.22108	1.0213	0.978702	0.351784	0.38206			STARD4	0.975212	1.02479	0.447619	0.543461	0.84299	1.15701	1.09171	1.11572	0.954822	1.04518	1.31145	1.15412
MAD2L1	1.03224	0.967763	0.365562	0.36747	0.983565	1.01643	1.11691	1.08187	0.993125	1.00687	1.23795	1.08613			KPNA2	1.02745	0.972549	1.05434	1.10659	1.05233	0.947666	1.14287	1.30891	1.0155	0.984501	0.411563	0.382814			DHCR7	0.984935	1.01507	0.582121	0.549735	1.04469	0.955306	0.82697	0.909261	1.09606	0.903941	0.805485	1.0215
RACGAP1	1.00857	0.991425	0.449726	0.370486	1.03043	0.969567	1.01876	1.13914	1.0031	0.996903	1.33664	1.34845			SYNCRIP	0.985223	1.01478	1.24772	1.20478	1.00533	0.994668	0.799077	0.730484	0.999189	1.00081	0.366573	0.38415			GPI	1.01481	0.985187	0.560356	0.553206	1.02001	0.979986	0.933242	0.959039	1.06339	0.936608	0.805097	0.957527
TMPO	1.00552	0.994477	0.390073	0.373756	1.0113	0.988696	1.10741	1.1054	1.01509	0.984912	1.39965	1.30285			MKI67	0.922137	1.07786	1.05256	1.16796	1.02107	0.978925	1.4712	1.58927	0.974241	1.02576	0.32838	0.385274			FKBP2	0.984376	1.01562	0.51222	0.553527	0.978241	1.02176	0.924987	1.03757	1.17108	0.828922	0.928055	1.10035
DIAPH3	1.04168	0.958321	0.390959	0.379922	0.866241	1.13376	1.34992	1.29026	1.00635	0.993649	1.51098	1.34091			CDC20	1.04112	0.958884	0.96947	0.977325	1.11255	0.887446	0.83672	1.1026	1.03025	0.969752	0.417894	0.385848			CYP51A1	0.970128	1.02987	0.566678	0.554971	0.9915	1.0085	1.01084	1.06208	1.00494	0.995057	0.9813	0.962329
BARD1	1.0213	0.978702	0.351784	0.38206	0.96022	1.03978	1.24585	1.26085	1.01159	0.98841	1.30619	1.22108			ESPL1	1.06317	0.93683	0.936589	0.877223	1.05062	0.949384	1.37572	1.60683	1.04067	0.959327	0.400968	0.387735			PPA1	1.01656	0.983436	0.610283	0.556247	0.975947	1.02405	1.11419	1.11508	1.01845	0.981551	0.776202	0.747884
KPNA2	1.0155	0.984501	0.411563	0.382814	1.02745	0.972549	1.05434	1.10659	1.05233	0.947666	1.14287	1.30891			BIRC5	1.05911	0.94089	1.01777	1.03291	1.0699	0.930099	1.32996	1.38121	1.01834	0.981659	0.409477	0.392393			MTHFD2L	0.943927	1.05607	0.505128	0.558603	0.921458	1.07854	1.23568	1.35825	0.931272	1.06873	0.918522	0.921529
SYNCRIP	0.999189	1.00081	0.366573	0.38415	0.985223	1.01478	1.24772	1.20478	1.00533	0.994668	0.799077	0.730484			PLK1	1.03448	0.965522	1.0463	1.03108	1.07953	0.920472	1.10835	1.62323	1.00012	0.999876	0.398315	0.396562			EBP	1.01594	0.984056	0.616124	0.560621	0.967808	1.03219	0.941192	1.09565	1.11798	0.882017	0.932397	1.0306
MKI67	0.974241	1.02576	0.32838	0.385274	0.922137	1.07786	1.05256	1.16796	1.02107	0.978925	1.4712	1.58927			RPA2	1.0601	0.939899	0.908487	0.940978	1.08568	0.914324	1.11284	1.01032	1.03464	0.965364	0.433925	0.399719			EEF1E1	1.0172	0.982803	0.518065	0.56548	0.955825	1.04418	1.13599	1.16115	1.00533	0.994668	0.989091	1.02194
CDC20	1.03025	0.969752	0.417894	0.385848	1.04112	0.958884	0.96947	0.977325	1.11255	0.887446	0.83672	1.1026			FOXN3	1.01925	0.980754	0.798104	0.815272	1.00927	0.990733	0.780822	0.867148	0.973336	1.02666	0.398586	0.401476			HPRT1	1.04539	0.954606	0.501191	0.566114	0.999837	1.00016	1.15773	1.1749	1.02884	0.971162	1.09147	1.01306
ESPL1	1.04067	0.959327	0.400968	0.387735	1.06317	0.93683	0.936589	0.877223	1.05062	0.949384	1.37572	1.60683			TPX2	1.01087	0.98913	0.943833	1.02416	1.0299	0.9701	1.21458	1.32094	1.01404	0.985957	0.435109	0.404104			IDH1	0.990345	1.00965	0.583992	0.571456	1.00621	0.993793	1.02761	1.11062	0.996001	1.004	1.55002	1.48273
BIRC5	1.01834	0.981659	0.409477	0.392393	1.05911	0.94089	1.01777	1.03291	1.0699	0.930099	1.32996	1.38121			KIF11	0.883754	1.11625	1.2621	1.32312	0.976365	1.02364	1.63614	1.47132	1.02404	0.975965	0.361023	0.406389			ACACA	0.999968	1.00003	0.610077	0.571521	0.995052	1.00495	0.814954	1.12277	1.08434	0.915659	0.595482	0.611217
AK2	0.994532	1.00547	0.401811	0.395246	1.02561	0.97439	0.999272	1.08262	1.05234	0.947658	0.608953	0.622214			CDK4	1.02531	0.974691	1.00723	1.11857	1.08747	0.912528	0.760998	0.816887	1.03274	0.967256	0.414077	0.407704			RDH11	1.00268	0.997324	0.592528	0.572254	1.06049	0.939512	1.00641	1.10767	1.01499	0.985013	1.14457	1.19995
PLK1	1.00012	0.999876	0.398315	0.396562	1.03448	0.965522	1.0463	1.03108	1.07953	0.920472	1.10835	1.62323			ORC6	1.01956	0.980437	1.07304	0.991229	1.03724	0.962756	1.0867	1.03269	1.00676	0.993242	0.339903	0.427973			ETF1	1.01038	0.989625	0.61985	0.584481	1.02352	0.976484	1.11047	1.11913	0.997664	1.00234	0.927723	0.928049
RPA2	1.03464	0.965364	0.433925	0.399719	1.0601	0.939899	0.908487	0.940978	1.08568	0.914324	1.11284	1.01032			SLC12A2	0.978752	1.02125	1.19826	1.11261	0.968583	1.03142	2.00169	1.74459	0.977525	1.02248	0.406985	0.429766			CALR	0.992358	1.00764	0.599136	0.595008	1.05481	0.945192	0.791076	0.821905	1.03491	0.965092	1.0304	1.11966
PRDX4	1.03258	0.967419	0.424267	0.402347	1.03764	0.962355	1.12244	1.16978	1.04189	0.958108	0.847329	0.798999			SMC4	0.840745	1.15925	1.26483	1.2841	0.943608	1.05639	1.33658	1.26273	0.993121	1.00688	0.365738	0.431899			SERP1	1.04649	0.953505	0.629234	0.61139	0.974784	1.02522	1.06976	1.09604	0.988004	1.012	0.858083	0.768925
CDK4	1.03274	0.967256	0.414077	0.407704	1.02531	0.974691	1.00723	1.11857	1.08747	0.912528	0.760998	0.816887			DTYMK	1.05903	0.94097	0.948751	1.00824	1.12888	0.871118	1.27701	1.39159	1.01338	0.986616	0.539482	0.433644			PGK1	1.02351	0.976485	0.649049	0.611986	1.01668	0.983316	0.957312	1.04148	1.06512	0.934879	0.764048	0.847825
CDCA8	1.04577	0.954225	0.438257	0.412018	1.00473	0.995271	1.02067	0.999937	1.01489	0.98511	1.04538	1.24254			SMC2	0.880216	1.11978	1.19848	1.26294	0.972505	1.0275	1.4455	1.32626	0.96884	1.03116	0.346633	0.43489			SRD5A1	1.00419	0.995809	0.574204	0.612068	0.943466	1.05653	1.25942	1.07553	1.0061	0.993903	0.927446	0.758281
POP7	1.1055	0.894497	0.393162	0.414976	1.02556	0.974443	1.0901	1.02065	1.04026	0.959744	0.866221	0.964281			NASP	0.979818	1.02018	1.0667	1.05194	1.05519	0.944812	0.833711	0.804038	1.01261	0.987392	0.44205	0.438616			SLC7A5	1.00511	0.99489	0.739767	0.617916	1.01253	0.987471	0.962107	1.0296	1.05558	0.944424	0.857867	1.09337
TBRG4	1.01133	0.988669	0.436734	0.421178	1.02062	0.979377	0.887123	0.933897	1.07165	0.928346	0.629659	0.702756			SRSF1	1.01581	0.984195	1.04982	1.02284	1.02398	0.976025	0.85374	0.859661	0.988229	1.01177	0.456037	0.439566			NUFIP1	0.975941	1.02406	0.616619	0.62385	1.02627	0.973732	1.06729	0.974021	0.945377	1.05462	0.678351	0.748105
POLD3	0.987025	1.01297	0.446611	0.422257	1.01667	0.983326	1.10298	1.14451	1.02211	0.977888	1.0392	0.990583			PRIM2	1.02212	0.977883	0.965442	0.943164	1.01902	0.980981	1.12933	1.04012	0.967909	1.03209	0.453125	0.446371			CTSC	1.02101	0.978988	0.59568	0.625442	0.995512	1.00449	1.23201	1.09217	1.02521	0.974794	0.363142	0.350037
DCLRE1B	1.05689	0.943114	0.449669	0.423297	1.01138	0.988615	1.18459	1.14095	1.08694	0.913063	0.963208	0.956214			RBL1	0.899203	1.1008	1.1816	1.24402	0.968836	1.03116	1.03855	0.926175	1.00914	0.990864	0.447928	0.461763			SC5D	0.96458	1.03542	0.58228	0.633171	0.928364	1.07164	0.427836	0.46211	0.957854	1.04215	0.810144	0.717149
LIG1	1.03703	0.96297	0.468778	0.424597	1.03384	0.966158	0.920872	0.964658	1.06692	0.933085	0.926798	1.00106			KIF20B	0.835203	1.1648	1.44814	1.4037	0.89707	1.10293	1.38989	1.17574	1.00433	0.995673	0.3834	0.46423			SCD	1.00348	0.996518	0.646626	0.646073	1.00968	0.990315	0.785782	0.840428	1.04124	0.958755	0.478044	0.530596
ORC6	1.00676	0.993242	0.339903	0.427973	1.01956	0.980437	1.07304	0.991229	1.03724	0.962756	1.0867	1.03269			DMD	0.971045	1.02896	0.477882	0.556182	1.0201	0.979901	0.672607	0.500534	1.12051	0.879489	0.677384	0.465456			NUP205	1.02008	0.979922	0.626635	0.650052	1.02295	0.977054	1.03182	1.06833	1.04483	0.955174	1.20029	1.18217
SMC4	0.993121	1.00688	0.365738	0.431899	0.840745	1.15925	1.26483	1.2841	0.943608	1.05639	1.33658	1.26273			HNRNPD	1.01132	0.988678	1.03212	1.05012	1.05256	0.947442	0.852208	0.939556	1.01471	0.985287	0.483403	0.469012			ERO1A	1.01801	0.981995	0.658839	0.650847	0.955924	1.04408	1.13975	1.12399	0.991511	1.00849	1.15841	1.08146
NASP	1.01261	0.987392	0.44205	0.438616	0.979818	1.02018	1.0667	1.05194	1.05519	0.944812	0.833711	0.804038			HMMR	0.864963	1.13504	1.05248	1.20213	0.935308	1.06469	1.53148	1.48127	0.948823	1.05118	0.431079	0.47361			NFIL3	1.12835	0.871648	0.722184	0.65437	0.927148	1.07285	0.985498	0.802684	0.974071	1.02593	0.715573	0.707042
SRSF1	0.988229	1.01177	0.456037	0.439566	1.01581	0.984195	1.04982	1.02284	1.02398	0.976025	0.85374	0.859661			SQLE	1.01099	0.989013	0.887677	0.94946	1.0186	0.9814	0.476715	0.570095	0.990254	1.00975	0.467803	0.478019			CD9	0.993824	1.00618	0.666125	0.655376	0.981298	1.0187	0.880969	0.755931	1.07384	0.926162	0.651751	0.735746
HMGB2	1.0373	0.962701	0.445027	0.440091	0.968721	1.03128	1.15256	1.223	1.03677	0.963231	1.51239	1.60629			BUB3	0.983627	1.01637	1.01499	1.05148	1.03137	0.968625	0.948014	0.942132	1.06865	0.931346	0.476911	0.49073			HMGCR	1.00217	0.997834	0.674108	0.658791	0.990139	1.00986	0.994235	0.973412	1.03398	0.966019	0.714231	0.781375
PRIM2	0.967909	1.03209	0.453125	0.446371	1.02212	0.977883	0.965442	0.943164	1.01902	0.980981	1.12933	1.04012			BUB1	0.981966	1.01803	1.0115	1.08073	0.975988	1.02401	1.52622	1.55422	0.992408	1.00759	0.527687	0.49167			TUBG1	1.04915	0.950849	0.701567	0.667425	1.06295	0.937046	0.887042	0.96484	1.07016	0.929842	1.44072	1.78695
IPO7	0.993455	1.00655	0.395842	0.447852	0.964271	1.03573	1.1656	1.17824	0.989311	1.01069	0.919472	0.829224			FANCC	0.992732	1.00727	1.04698	0.915486	1.04591	0.954095	1.11025	1.02058	1.03917	0.96083	0.491168	0.492802			NAMPT	0.999623	1.00038	0.635029	0.676813	0.934429	1.06557	1.27702	1.3593	1.01153	0.988474	0.855583	0.782474
PRPS1	0.993279	1.00672	0.556441	0.448467	1.0206	0.9794	0.946994	0.912661	1.07881	0.921187	0.797459	0.822767			AURKA	1.00536	0.994638	1.08916	1.01065	0.987956	1.01204	1.49435	1.69486	1.00895	0.99105	0.491106	0.494567			SEC11A	0.988411	1.01159	0.743592	0.681842	1.01682	0.983185	1.08232	1.14304	1.07404	0.92596	0.896457	0.897433
DEPDC1	1.00879	0.991214	0.359594	0.451321	0.862165	1.13783	1.32169	1.33439	0.931612	1.06839	2.12262	2.02092			JPT1	1.0568	0.943204	1.03733	1.09351	1.05743	0.942566	0.987824	1.08207	1.03198	0.968017	0.525198	0.500427			UCHL5	1.0686	0.931396	0.605146	0.682145	0.888887	1.11111	1.41144	1.33535	1.023	0.977	1.04662	0.938965
UNG	1.03688	0.963124	0.441239	0.452087	1.07043	0.92957	1.15712	1.13362	1.03126	0.968738	0.731796	0.65686			CENPE	0.877142	1.12286	1.40961	1.39024	0.867353	1.13265	2.27126	1.64556	0.944712	1.05529	0.370388	0.500794			QDPR	0.939705	1.06029	0.800869	0.68347	0.966185	1.03381	1.02469	1.13192	1.13938	0.860622	1.02403	1.02641
DLGAP5	1.04309	0.956908	0.405668	0.454974	1.00735	0.992654	1.04931	1.11448	1.00263	0.99737	1.39502	1.55213			KIF4A	1.06217	0.937829	1.0292	1.03186	0.99678	1.00322	1.68362	1.67528	1.01582	0.984176	0.51248	0.504808			ABCF2	1.00058	0.999422	0.664921	0.686546	1.01986	0.98014	0.988543	1.07638	1.05534	0.944659	0.795306	0.800879
RFC2	1.06994	0.930061	0.478149	0.465048	1.03333	0.966671	0.903638	0.931348	1.06168	0.938324	1.04024	1.02334			PRMT5	1.01548	0.984519	0.918949	0.892646	1.02186	0.978143	0.675337	0.782586	0.992076	1.00792	0.543179	0.505852			BTG2	0.980558	1.01944	0.679901	0.687522	1.10964	0.890362	0.555044	0.523944	1.03448	0.965521	0.677171	0.666427
HNRNPD	1.01471	0.985287	0.483403	0.469012	1.01132	0.988678	1.03212	1.05012	1.05256	0.947442	0.852208	0.939556			DDX39A	1.02321	0.976794	1.06943	1.08919	1.04213	0.957868	0.880545	1.0939	1.02938	0.970623	0.50249	0.507855			ELOVL5	0.997492	1.00251	0.610636	0.694036	0.993879	1.00612	1.19912	1.13615	1.03443	0.965568	0.883823	0.865145
PSMC3IP	0.942892	1.05711	0.386962	0.469254	1.06068	0.939321	0.940895	1.05875	1.04343	0.956572	1.16647	1.29303			PRC1	0.989263	1.01074	1.05889	1.09963	1.01649	0.983506	1.54405	1.6677	0.996402	1.0036	0.536145	0.509805			PSME3	0.987722	1.01228	0.68464	0.697709	1.01994	0.980056	0.905866	0.98994	1.04309	0.956907	0.822245	0.905921
HMMR	0.948823	1.05118	0.431079	0.47361	0.864963	1.13504	1.05248	1.20213	0.935308	1.06469	1.53148	1.48127			HSPA8	1.05613	0.943871	1.19473	1.21592	1.06991	0.930091	0.724417	0.77248	0.993874	1.00613	0.522092	0.513954			STIP1	1.00166	0.998342	0.728903	0.700146	1.04041	0.959591	0.943164	1.02113	1.0785	0.921503	0.957851	1.03174
CIT	1.00022	0.999782	0.502859	0.479876	1.01346	0.98654	0.989621	1.04105	1.03235	0.967648	1.42089	1.59602			PBK	0.968327	1.03167	1.09567	0.960557	1.01544	0.984557	1.49865	1.39191	1.00154	0.998457	0.495152	0.515711			RPN1	1.01553	0.984469	0.740589	0.700997	1.0313	0.968701	1.02206	1.09258	1.06383	0.936171	1.09849	1.14771
NUP107	0.980789	1.01921	0.502506	0.487535	0.947462	1.05254	1.01266	1.08211	0.987814	1.01219	0.97088	0.91407			SRSF2	1.04087	0.95913	1.02109	1.06794	1.03523	0.964767	0.752494	0.799692	1.0169	0.983104	0.542765	0.52514			PNP	0.989152	1.01085	0.778176	0.704265	1.04147	0.958535	0.941997	0.967005	1.08715	0.912846	0.667335	0.734325
AURKA	1.00895	0.99105	0.491106	0.494567	1.00536	0.994638	1.08916	1.01065	0.987956	1.01204	1.49435	1.69486			KPNB1	1.03281	0.967189	1.01793	1.05178	1.0385	0.961498	0.83091	0.883695	0.996725	1.00327	0.53677	0.52904			EIF2S2	0.983901	1.0161	0.679314	0.706512	0.99228	1.00772	1.07434	1.15903	1.00806	0.991936	1.19145	1.22518
CBX5	0.996033	1.00397	0.482122	0.498469	0.998492	1.00151	0.962947	0.959527	1.03273	0.967266	1.08148	0.996622			SMARCC1	1.00154	0.998458	1.01472	1.09871	1.03454	0.965457	0.804464	0.87627	1.01618	0.983821	0.555375	0.531026			PDAP1	0.991264	1.00874	0.743476	0.720356	1.01098	0.989024	0.956613	1.00593	1.07874	0.921257	1.04557	1.19272
POLD1	1.05244	0.947558	0.404335	0.500179	0.993669	1.00633	1.03974	1.07457	1.08882	0.911179	0.870785	1.10434			CASP8AP2	0.792142	1.20786	1.23483	1.29146	0.931366	1.06863	1.2309	1.07852	0.972715	1.02729	0.456743	0.534317			PSMG1	1.04795	0.952047	0.876489	0.728368	1.04087	0.959133	1.20961	1.25295	1.06997	0.930025	0.851444	0.854706
JPT1	1.03198	0.968017	0.525198	0.500427	1.0568	0.943204	1.03733	1.09351	1.05743	0.942566	0.987824	1.08207			LBR	1.00514	0.994863	1.09555	1.12605	1.03628	0.963715	0.98337	0.921591	1.017	0.982999	0.53194	0.536072			IMMT	0.969414	1.03059	0.739028	0.729528	1.01027	0.989733	0.973946	1.06435	1.06745	0.932547	0.892003	0.907314
CENPE	0.944712	1.05529	0.370388	0.500794	0.877142	1.12286	1.40961	1.39024	0.867353	1.13265	2.27126	1.64556			CDC25B	1.04606	0.953941	0.874157	0.944849	1.10389	0.896114	0.407336	0.594376	1.01574	0.984263	0.607912	0.539555			ASNS	0.993363	1.00664	0.807182	0.729945	0.999771	1.00023	1.52163	1.63433	1.019	0.981001	2.27074	2.11786
KIF4A	1.01582	0.984176	0.51248	0.504808	1.06217	0.937829	1.0292	1.03186	0.99678	1.00322	1.68362	1.67528			TFDP1	1.01058	0.989417	1.03358	1.0689	1.06435	0.935648	1.06733	1.1783	0.971458	1.02854	0.573314	0.539669			CANX	0.989208	1.01079	0.705766	0.736393	1.01889	0.981113	0.760293	0.949051	1.00662	0.993384	0.925127	0.873216
SPAG5	1.02798	0.972025	0.528235	0.505089	1.03216	0.967844	1.01239	1.02292	1.01096	0.989044	1.62608	1.80699			ATF5	1.08563	0.914367	1.05311	1.20157	1.09876	0.901237	1.70209	2.27791	0.928333	1.07167	0.597555	0.543877			PSMD14	0.980819	1.01918	0.722168	0.740366	0.961308	1.03869	1.18625	1.1477	1.03216	0.967839	1.20398	1.18106
DDX39A	1.02938	0.970623	0.50249	0.507855	1.02321	0.976794	1.06943	1.08919	1.04213	0.957868	0.880545	1.0939			SRSF10	0.975741	1.02426	1.17422	1.16613	0.998956	1.00104	0.858115	0.766178	1.0152	0.984797	0.532636	0.54511			PSMD13	1.00744	0.992557	0.811386	0.745322	1.02844	0.971561	1.02774	1.05076	1.06061	0.939393	0.992396	1.04052
CDCA3	1.02693	0.973073	0.493716	0.511177	0.981651	1.01835	0.923175	1.0018	1.01319	0.986812	1.28424	1.47375			RPS6KA5	0.950907	1.04909	1.01204	0.934571	0.941654	1.05835	1.21012	0.975882	1.02249	0.977515	0.505261	0.558147			TPI1	1.03608	0.963924	0.776944	0.745544	1.02683	0.973166	0.908865	0.973815	1.08214	0.917864	0.905768	0.954841
DNMT1	0.999194	1.00081	0.539112	0.516047	1.01424	0.98576	0.995852	1.04259	1.03474	0.965259	1.06308	1.20147			TROAP	1.06374	0.936257	0.980118	1.16071	1.08318	0.916816	1.40396	2.00522	0.965378	1.03462	0.584907	0.564835			ACTR3	1.01171	0.988289	0.741035	0.745835	1.00432	0.995684	0.92019	0.944075	0.995704	1.0043	1.24071	1.1935
PRKDC	0.999925	1.00008	0.504127	0.524466	0.990783	1.00922	1.08493	1.09936	1.04155	0.958451	0.897408	0.886567			CDKN3	0.954194	1.04581	1.04703	1.02709	1.07462	0.925381	1.75461	1.63023	1.02533	0.974672	0.527708	0.566245			PSMA3	1.00419	0.995806	0.768007	0.750181	1.0137	0.986305	1.00507	1.05803	1.03653	0.963466	1.29072	1.27128
SRSF2	1.0169	0.983104	0.542765	0.52514	1.04087	0.95913	1.02109	1.06794	1.03523	0.964767	0.752494	0.799692			KNL1	0.826926	1.17307	1.23677	1.18408	0.935639	1.06436	1.51432	1.41628	0.996481	1.00352	0.465002	0.567158			PITPNB	1.005	0.994999	0.707374	0.759174	1.00284	0.997162	1.09936	1.10675	1.01718	0.982816	0.956558	0.925183
LBR	1.017	0.982999	0.53194	0.536072	1.00514	0.994863	1.09555	1.12605	1.03628	0.963715	0.98337	0.921591			CDC7	0.955795	1.04421	1.16465	1.18279	0.984446	1.01555	1.09608	1.00248	0.995061	1.00494	0.481216	0.568218			ITGB2	1.20021	0.799786	0.950331	0.764216	0.655044	1.34496	0.795736	1.26954	1.29248	0.707519	0.914425	0.764369
SSRP1	1.00636	0.993643	0.558815	0.536252	1.01544	0.984562	0.975633	0.999072	1.05749	0.942515	1.04466	1.1305			HMGA1	1.01385	0.986153	0.914614	0.974214	1.06995	0.930049	0.634092	0.800436	0.997158	1.00284	0.585199	0.568408			HSPA4	1.02193	0.978068	0.754653	0.768806	0.99716	1.00284	1.10208	1.13288	1.04377	0.95623	1.07753	1.09378
RNASEH2A	0.978238	1.02176	0.586391	0.538099	1.05842	0.941579	0.772185	0.878632	1.05058	0.949418	1.41222	1.41342			CUL4A	1.01946	0.980545	1.01896	0.966085	1.10504	0.89496	0.67247	0.677824	0.975963	1.02404	0.564464	0.572304			CYB5B	1.03486	0.965144	0.769626	0.770835	1.00214	0.997861	1.00283	1.00557	1.02521	0.974788	1.25646	1.20497
CDC25B	1.01574	0.984263	0.607912	0.539555	1.04606	0.953941	0.874157	0.944849	1.10389	0.896114	0.407336	0.594376			NSD2	1.00559	0.994414	1.07036	1.07352	1.0456	0.954398	1.07774	1.1552	1.00953	0.990475	0.615722	0.589738			PLOD2	1.03482	0.965177	0.648235	0.771533	0.936145	1.06385	1.24379	1.31255	0.987516	1.01248	1.32427	1.16554
USP1	0.996702	1.0033	0.485347	0.542694	0.990765	1.00924	1.18319	1.2007	0.968633	1.03137	1.37192	1.30939			NUP50	0.986872	1.01313	1.03973	1.07094	1.02545	0.97455	1.16509	1.13202	0.98921	1.01079	0.575663	0.591823			PSPH	1.04545	0.954546	0.831619	0.774866	0.989857	1.01014	1.11997	1.19753	0.982593	1.01741	1.48866	1.57359
EIF2S1	1.00855	0.991453	0.514614	0.563815	1.01789	0.982108	1.01057	1.09237	1.02801	0.971992	1.00802	0.976832			TRA2B	0.995802	1.0042	1.11496	1.09447	1.03675	0.963251	0.93182	0.815677	1.01283	0.987167	0.590413	0.594505			RPA1	0.996752	1.00325	0.793463	0.777788	1.04996	0.95004	0.930222	0.986065	1.03703	0.962974	1.16923	1.18177
TIMELESS	1.01915	0.980851	0.58744	0.56487	1.01302	0.986981	0.902713	0.932112	1.01323	0.986768	1.28726	1.40732			LIG3	1.01354	0.986456	0.960425	0.962466	1.01908	0.980924	0.816451	0.877331	0.993078	1.00692	0.622551	0.606186			IFRD1	1.01486	0.985145	0.721306	0.80295	0.962334	1.03767	1.2192	1.2827	1.00883	0.99117	1.6405	1.49058
CDKN3	1.02533	0.974672	0.527708	0.566245	0.954194	1.04581	1.04703	1.02709	1.07462	0.925381	1.75461	1.63023			POLE	1.02229	0.977714	0.956219	0.939543	1.06537	0.934627	0.915818	1.01155	1.01839	0.981607	0.670617	0.608277			UFM1	1.00361	0.996387	0.623139	0.806091	0.961043	1.03896	1.18967	1.01155	0.967217	1.03278	0.907316	0.885787
HMGA1	0.997158	1.00284	0.585199	0.568408	1.01385	0.986153	0.914614	0.974214	1.06995	0.930049	0.634092	0.800436			SUV39H1	1.04826	0.951742	1.06911	1.07805	1.05732	0.94268	1.09768	1.15867	0.890476	1.10952	0.515644	0.616423			GLA	0.7826	1.2174	0.817235	0.808364	1.01123	0.988774	0.47907	0.508862	1.04697	0.953034	1.0587	1.02337
SNRPB	1.02247	0.977532	0.580667	0.572183	1.03802	0.961982	0.942446	1.00798	1.08643	0.913567	1.10831	1.21886			SLC7A5	1.01253	0.987471	0.962107	1.0296	1.05558	0.944424	0.857867	1.09337	1.00511	0.99489	0.739767	0.617916			PRDX1	1.00493	0.995071	0.845894	0.817404	1.00847	0.991531	1.01177	1.03909	1.03119	0.968813	1.00119	1.05807
NCAPD2	1.02765	0.972354	0.61443	0.589819	1.01873	0.981275	1.03749	1.10212	1.05625	0.943754	1.17457	1.25761			PTTG1	0.951914	1.04809	1.05724	1.08653	1.07293	0.927072	1.34431	1.42448	1.03895	0.961052	0.723103	0.630714			GTF2H1	1.00803	0.991969	0.863672	0.823078	1.0496	0.950405	1.05092	1.13519	1.04596	0.954042	0.893083	0.896612
TRA2B	1.01283	0.987167	0.590413	0.594505	0.995802	1.0042	1.11496	1.09447	1.03675	0.963251	0.93182	0.815677			MAP3K20	0.939221	1.06078	1.0124	1.05355	1.00469	0.995312	0.866642	0.79483	1.02006	0.979937	0.687458	0.64541			ADD3	0.979791	1.02021	0.722621	0.828926	0.913969	1.08603	0.860645	0.941561	0.979009	1.02099	2.63354	2.46765
POLE	1.01839	0.981607	0.670617	0.608277	1.02229	0.977714	0.956219	0.939543	1.06537	0.934627	0.915818	1.01155			RASAL2	0.980922	1.01908	0.947746	1.04337	1.02625	0.973754	0.725009	0.727275	0.946296	1.0537	0.629228	0.663076			PSMD12	0.982998	1.017	0.803569	0.838408	0.980408	1.01959	1.10553	1.08606	0.9768	1.0232	1.07606	1.00854
DEK	0.958492	1.04151	0.508097	0.608435	0.855268	1.14473	1.29411	1.39184	0.970927	1.02907	1.19683	1.08455			G3BP1	1.00052	0.999485	1.02518	1.03411	1.02848	0.971521	0.87017	0.812344	0.993987	1.00601	0.637831	0.663167			GOT1	0.986407	1.01359	0.831489	0.845855	1.03293	0.967066	1.0638	0.989519	1.07171	0.92829	1.34752	1.37389
DCK	1.02241	0.977595	0.600297	0.61424	0.935739	1.06426	1.27273	1.26392	0.927947	1.07205	1.76911	1.48443			HNRNPU	0.955077	1.04492	1.17248	1.16536	1.00749	0.992513	0.893643	0.877207	1.00244	0.997559	0.650618	0.665752			GSR	1.0199	0.980098	0.943645	0.8492	1.01413	0.985873	0.85427	0.89672	1.04051	0.959494	0.830995	0.897501
SUV39H1	0.890476	1.10952	0.515644	0.616423	1.04826	0.951742	1.06911	1.07805	1.05732	0.94268	1.09768	1.15867			ILF3	1.04367	0.956335	1.02999	1.03742	1.04924	0.950761	0.897596	1.0448	0.992025	1.00798	0.668254	0.667875			PSMB5	0.993972	1.00603	0.929028	0.857082	1.06188	0.938121	0.99419	0.966067	1.0611	0.938904	1.02682	1.07659
CSE1L	1.00463	0.995366	0.585102	0.624461	1.00431	0.995687	1.06621	1.11146	0.999313	1.00069	1.03635	0.954984			TNPO2	1.03699	0.963015	1.00729	1.00468	1.06394	0.936061	0.997221	1.21401	0.995418	1.00458	0.681571	0.686485			G6PD	1.0692	0.930804	0.823054	0.866054	1.01404	0.98596	0.709117	0.80744	1.03405	0.965948	0.770369	0.984911
PTTG1	1.03895	0.961052	0.723103	0.630714	0.951914	1.04809	1.05724	1.08653	1.07293	0.927072	1.34431	1.42448			SFPQ	1.03191	0.96809	1.04371	1.02513	1.02693	0.973074	0.992466	1.03141	1.00742	0.992583	0.680359	0.692382			NFKBIB	0.965748	1.03425	0.95329	0.866207	1.08865	0.911349	0.911648	0.867185	1.03458	0.965419	1.19645	1.31342
PHF5A	0.933479	1.06652	0.569156	0.634956	0.987356	1.01264	0.93124	1.09425	1.12205	0.877947	0.916737	0.885778			ORC5	1.00542	0.994577	1.09344	1.20677	1.03055	0.969453	1.15458	0.87267	0.996508	1.00349	0.712015	0.696834			SLC2A1	1.08308	0.916916	0.860704	0.872254	0.954983	1.04502	1.05554	1.24953	1.03291	0.967092	0.569777	0.733715
NAP1L1	0.996489	1.00351	0.613721	0.635609	0.955871	1.04413	1.17707	1.18234	1.01511	0.984887	0.790713	0.775449			WRN	0.904705	1.09529	1.2889	1.23007	1.02849	0.971513	0.973403	0.840474	1.02683	0.973174	0.650099	0.699728			UBE2D3	1.01228	0.987725	0.886382	0.875829	1.03011	0.969894	1.15408	1.13296	1.03111	0.968892	0.963951	0.914728
NUDT21	1.01418	0.985818	0.580112	0.642081	0.985352	1.01465	1.19622	1.19967	0.991799	1.0082	1.31512	1.18656			TENT4A	1.06158	0.938416	0.998353	1.01765	1.05927	0.940725	1.17961	1.27896	0.98165	1.01835	0.803285	0.701661			ACSL3	1.02465	0.97535	0.813894	0.87792	0.99166	1.00834	0.815477	0.831599	1.00648	0.993524	0.971443	0.949925
SLBP	1.04894	0.951058	0.635676	0.642162	1.01313	0.98687	1.03092	1.0402	1.03632	0.963676	1.09515	0.971017			CCNB2	0.972679	1.02732	1.11397	1.21958	1.01515	0.984853	1.67175	1.69076	0.992426	1.00757	0.725975	0.706937			PSMC4	1.02861	0.971393	0.919268	0.896272	1.0658	0.934196	0.989668	0.977553	1.02164	0.978356	1.10129	1.15216
NUP205	1.02008	0.979922	0.626635	0.650052	1.02295	0.977054	1.03182	1.06833	1.04483	0.955174	1.20029	1.18217			STMN1	0.995955	1.00405	1.12973	1.22953	1.04106	0.958938	1.13906	1.09418	1.00655	0.993454	0.765823	0.712638			ALDOA	1.05168	0.948322	0.936091	0.913822	1.0216	0.978396	0.912566	0.972088	1.08996	0.910043	0.935305	1.1864
RAD51C	0.962318	1.03768	0.62731	0.666499	1.03787	0.962135	1.11528	1.15502	0.980888	1.01911	1.2451	1.21068			SMAD3	1.00864	0.991364	0.569926	0.613141	1.05316	0.946845	0.591826	0.845051	1.04469	0.955313	0.809516	0.713859			PSMC6	0.983772	1.01623	0.838987	0.917575	1.02295	0.977054	1.13479	1.16057	0.96436	1.03564	1.13004	0.971802
TUBG1	1.04915	0.950849	0.701567	0.667425	1.06295	0.937046	0.887042	0.96484	1.07016	0.929842	1.44072	1.78695			RAD23B	1.03152	0.968478	1.03247	1.09548	1.01434	0.985664	1.00034	0.985452	0.990779	1.00922	0.712484	0.719393			ATP2A2	1.00197	0.998031	0.934709	0.922064	1.05398	0.946017	1.03861	1.06004	1.03427	0.965731	0.896956	0.942727
ILF3	0.992025	1.00798	0.668254	0.667875	1.04367	0.956335	1.02999	1.03742	1.04924	0.950761	0.897596	1.0448			TOP1	0.974263	1.02574	1.15753	1.23368	1.02989	0.970111	0.767895	0.855433	0.988663	1.01134	0.680467	0.725515			PFKL	1.03415	0.965853	0.90873	0.924381	1.03804	0.961965	0.766778	0.894287	1.06456	0.935441	1.26878	1.36007
ZW10	0.990317	1.00968	0.689336	0.682752	0.949928	1.05007	1.02526	1.1019	1.04532	0.954681	1.29974	1.21908			SMC1A	1.00041	0.999586	1.06668	1.07677	1.00803	0.991966	1.24419	1.24515	0.975555	1.02445	0.749821	0.731884			NMT1	1.00327	0.996727	0.953366	0.930194	1.02548	0.974517	0.975284	1.04987	1.04571	0.954292	1.07488	1.19605
NAA38	0.916289	1.08371	0.820299	0.691473	1.07708	0.922921	0.827037	0.927636	1.14745	0.852549	1.76825	1.75745			CBX1	1.00184	0.998157	1.00206	0.994805	1.03737	0.96263	1.13903	1.13883	0.990694	1.00931	0.737916	0.733407			TES	0.933974	1.06603	0.981611	0.930404	0.949128	1.05087	0.329208	0.408253	1.03904	0.960956	0.789159	0.768843
CNOT9	0.997658	1.00234	0.646042	0.691802	1.0441	0.955903	0.999351	1.08877	0.995075	1.00493	1.05315	1.12499			GSPT1	1.0239	0.976103	1.09707	1.10181	1.01522	0.984778	0.929593	0.936513	0.996665	1.00334	0.696877	0.750537			PIK3R3	0.98413	1.01587	0.96675	0.947766	0.988864	1.01114	1.62571	1.56812	0.975371	1.02463	0.745414	0.895823
MSH2	0.956464	1.04354	0.620807	0.701239	0.964648	1.03535	1.12753	1.17649	0.997508	1.00249	1.15379	1.0586			MTF2	0.937864	1.06214	1.2628	1.27537	0.973213	1.02679	1.31105	1.23875	1.01983	0.980169	0.733871	0.770613			PSMA4	0.998552	1.00145	0.955343	0.949163	1.0309	0.969101	1.02528	1.13084	1.02615	0.973853	1.27156	1.29231
EXOSC8	0.967539	1.03246	0.636899	0.7067	1.07816	0.921839	1.06328	1.19239	1.05824	0.941763	1.25809	1.13957			RBM14	1.05164	0.948358	1.00601	0.998328	1.04483	0.955173	0.908807	1.01229	1.03437	0.965633	0.78125	0.770641			GAPDH	1.02469	0.975313	0.967779	0.952403	1.02931	0.970691	0.971559	1.03512	1.05113	0.948869	0.906324	0.961962
CCNB2	0.992426	1.00757	0.725975	0.706937	0.972679	1.02732	1.11397	1.21958	1.01515	0.984853	1.67175	1.69076			PDS5B	0.93691	1.06309	1.30512	1.28292	0.974412	1.02559	1.4388	1.23613	0.983682	1.01632	0.680492	0.774195			NFYC	0.993866	1.00613	1.06054	0.956635	1.00274	0.997258	0.92648	0.908208	0.966866	1.03313	1.20135	1.30729
STMN1	1.00655	0.993454	0.765823	0.712638	0.995955	1.00405	1.12973	1.22953	1.04106	0.958938	1.13906	1.09418			HMGB3	1.00681	0.993193	0.932228	1.00006	1.14794	0.852061	1.12553	1.32241	1.01572	0.984281	0.799094	0.776552			SSR1	0.958414	1.04159	0.862961	0.991116	0.9982	1.0018	1.1512	1.14943	0.988661	1.01134	1.08376	0.957056
MRE11	1.01045	0.98955	0.658497	0.721804	0.95726	1.04274	1.13788	1.17203	0.982374	1.01763	1.1533	0.966267			XPO1	0.991087	1.00891	1.18002	1.20697	1.00083	0.999165	1.08607	1.0052	0.997245	1.00276	0.693331	0.78415			COPS5	0.98259	1.01741	0.97286	0.994181	1.02652	0.973484	1.00846	1.05476	0.974663	1.02534	1.2564	1.1581
SMC1A	0.975555	1.02445	0.749821	0.731884	1.00041	0.999586	1.06668	1.07677	1.00803	0.991966	1.24419	1.24515			E2F4	1.00523	0.994773	0.936066	1.02272	1.03513	0.964865	0.870827	0.99865	1.00145	0.998546	0.743048	0.791977			ME1	0.889579	1.11042	0.989632	0.999982	0.935501	1.0645	1.18139	1.14497	1.03588	0.964118	1.03907	0.997045
RAD50	0.908744	1.09126	0.642626	0.733327	0.794466	1.20553	1.20716	1.23586	1.00958	0.990424	0.684208	0.657493			NOTCH2	1.04271	0.957287	0.848772	0.893184	1.03488	0.96512	0.994931	1.21066	1.02748	0.972517	0.826732	0.792015			TCEA1	1.02335	0.976646	0.986791	1.00032	1.00232	0.997678	1.05221	1.12353	1.01469	0.985306	1.33935	1.21967
ASF1A	1.00171	0.998288	0.6675	0.735457	0.993642	1.00636	1.09632	1.24665	1.00865	0.991347	1.19133	1.09624			DR1	0.934453	1.06555	1.12688	1.12509	1.00733	0.992668	1.19579	1.12542	0.980941	1.01906	0.782878	0.828707			P4HA1	1.03897	0.961029	1.01731	1.02108	0.940056	1.05994	1.07601	1.15161	1.04011	0.959893	1.4346	1.39683
SMC3	0.992303	1.0077	0.580572	0.736142	0.823363	1.17664	1.19995	1.28613	0.936763	1.06324	1.29951	1.15908			RAD21	0.995739	1.00426	1.10688	1.15078	0.99505	1.00495	1.54912	1.57693	1.00181	0.99819	0.786856	0.829777			DDIT3	1.04125	0.958749	1.06211	1.02587	0.871343	1.12866	0.988873	1.05954	0.978161	1.02184	1.16807	1.13844
PNN	0.978387	1.02161	0.710627	0.74768	0.903828	1.09617	1.1847	1.24376	0.994879	1.00512	0.901849	1.00757			KMT5A	1.04258	0.957416	1.04487	1.02079	0.981563	1.01844	1.2226	1.59508	0.974748	1.02525	0.819512	0.833085			DDIT4	1.06269	0.937315	1.17662	1.02614	0.892003	1.108	0.738685	0.897243	1.05872	0.941285	0.311413	0.362243
GSPT1	0.996665	1.00334	0.696877	0.750537	1.0239	0.976103	1.09707	1.10181	1.01522	0.984778	0.929593	0.936513			NUP98	1.02853	0.971465	1.09378	1.09954	1.02842	0.971583	1.15982	1.15636	1.02795	0.972046	0.857747	0.839755			GGA2	1.03174	0.968259	0.99971	1.02677	1.0315	0.968503	0.986067	1.05497	1.05682	0.943184	1.04141	1.06769
PDS5B	0.983682	1.01632	0.680492	0.774195	0.93691	1.06309	1.30512	1.28292	0.974412	1.02559	1.4388	1.23613			SAP30	1.01739	0.982614	1.0199	1.20669	1.12748	0.872522	1.35767	1.4586	1.14843	0.851575	0.752332	0.842464			RAB1A	0.992567	1.00743	1.00714	1.03232	0.998266	1.00173	1.12528	1.07561	1.00157	0.99843	1.12876	1.08352
HMGB3	1.01572	0.984281	0.799094	0.776552	1.00681	0.993193	0.932228	1.00006	1.14794	0.852061	1.12553	1.32241			NUMA1	1.03236	0.967636	1.00674	1.00754	1.03243	0.967572	0.961666	1.11912	0.995868	1.00413	0.847024	0.844525			CTH	1.01457	0.985433	1.0323	1.04299	0.939504	1.0605	1.17872	1.30957	1.12958	0.870416	1.75943	1.61579
RPA1	0.996752	1.00325	0.793463	0.777788	1.04996	0.95004	0.930222	0.986065	1.03703	0.962974	1.16923	1.18177			EWSR1	1.02813	0.971866	1.12673	1.1229	1.05151	0.948492	1.01186	1.06732	0.985634	1.01437	0.845696	0.844675			BCAT1	1.07564	0.92436	0.768909	1.04435	0.861712	1.13829	1.70342	1.66116	1.21209	0.787907	0.706262	0.699431
WDR90	1.00161	0.998394	0.892096	0.782469	1.03397	0.966029	0.835024	0.847492	1.08751	0.91249	0.569094	0.737279			STAG1	0.959515	1.04049	0.968466	0.970371	1.02327	0.976734	1.56484	1.38991	0.994333	1.00567	0.710704	0.847003			ARPC5L	1.02845	0.971555	1.12757	1.04452	1.02435	0.975647	0.970339	1.00177	1.04062	0.959383	1.19189	1.38131
XRCC6	1.01226	0.987739	0.820339	0.783781	1.02716	0.972843	0.965368	1.00562	1.05296	0.947038	1.01524	1.11314			ODF2	1.02162	0.978382	0.893625	0.899455	1.03373	0.966266	0.786401	0.955991	1.07	0.93	0.853338	0.853642			GCLC	1.0048	0.995197	1.00651	1.06763	1.02933	0.970668	1.08632	1.05091	0.99084	1.00916	0.342015	0.351975
XPO1	0.997245	1.00276	0.693331	0.78415	0.991087	1.00891	1.18002	1.20697	1.00083	0.999165	1.08607	1.0052			MEIS1	0.957067	1.04293	0.285557	0.337191	1.05054	0.949463	0.911451	0.79243	0.971545	1.02845	0.881561	0.858587			M6PR	0.997667	1.00233	1.12448	1.07737	1.03227	0.967732	0.987638	1.08924	1.01141	0.988595	1.01661	1.10568
NUP153	1.00571	0.994285	0.686126	0.786708	1.00573	0.994271	1.11271	1.12696	1.01644	0.983564	0.984503	1.01846			HIRA	1.02553	0.974471	0.98921	1.02733	1.06127	0.938732	0.79726	1.02009	1.01695	0.983046	0.840078	0.86554			INSIG1	0.976126	1.02387	1.08902	1.08638	0.997075	1.00293	1.38993	1.4816	1.05098	0.949019	0.73211	0.814551
RAD21	1.00181	0.99819	0.786856	0.829777	0.995739	1.00426	1.10688	1.15078	0.99505	1.00495	1.54912	1.57693			CTCF	1.03017	0.969831	1.00868	1.04393	1.0049	0.995097	1.24209	1.33359	0.998736	1.00126	0.907671	0.889289			IFI30	1.00423	0.995773	1.19621	1.10391	1.00725	0.992746	0.853956	0.909344	1.10452	0.895476	0.588763	0.657604
STAG1	0.994333	1.00567	0.710704	0.847003	0.959515	1.04049	0.968466	0.970371	1.02327	0.976734	1.56484	1.38991			PRPF4B	0.913063	1.08694	1.22922	1.26162	1.00047	0.999532	1.01702	0.978993	0.962671	1.03733	0.785987	0.894525			PSMC2	1.0209	0.979103	1.10533	1.11282	1.00432	0.995683	0.99132	1.07573	1.03582	0.964181	1.32382	1.39714
TCF19	1.50223	0.497766	0.455716	0.848718	1.01458	0.985417	1.06505	1.03455	1.20953	0.790469	3.41491	3.53589			CCNT1	1.01101	0.988987	1.09987	1.07026	0.966674	1.03333	1.09494	1.12758	0.990911	1.00909	0.931503	0.921974			EDEM1	0.998267	1.00173	1.07736	1.12866	1.02673	0.973269	0.878605	0.862096	1.02352	0.976482	1.06751	1.02165
RBBP7	1.01376	0.986237	0.834146	0.861127	1.00436	0.995635	0.938221	0.936772	1.00773	0.992272	1.18778	1.22523			UPF1	1.09324	0.906764	0.96461	0.973802	1.06979	0.930209	0.82507	1.09497	1.02458	0.975424	0.963306	0.929167			ACTR2	1.00683	0.993174	1.06851	1.15261	0.964202	1.0358	1.09018	1.09094	0.987662	1.01234	1.1754	1.16364
RFC1	1.00544	0.994561	0.806113	0.875709	0.957838	1.04216	1.11513	1.15408	0.991703	1.0083	1.03578	1.04727			YTHDC1	0.956491	1.04351	1.16614	1.10223	1.00867	0.991332	0.881925	0.908921	0.994656	1.00534	0.856643	0.929617			MAP2K3	0.993988	1.00601	1.16782	1.18142	1.11349	0.886513	1.08221	1.05679	1.10637	0.893634	0.711019	1.03002
SHMT1	1.03918	0.960821	0.953935	0.880362	1.01655	0.983446	1.04933	1.07788	1.01638	0.98362	1.13478	1.21544			KIF5B	0.893627	1.10637	1.26926	1.27958	0.98403	1.01597	1.83391	1.77562	0.997726	1.00227	0.774503	0.96216			GBE1	1.00488	0.99512	1.14014	1.18256	1.02798	0.972021	1.19201	1.23226	0.971221	1.02878	1.21042	1.19294
ORC2	0.998588	1.00141	0.899694	0.885253	1.01608	0.983919	0.999012	1.08324	1.02664	0.973363	1.08262	0.973568			UBE2S	1.04602	0.953981	1.02987	1.10185	1.07111	0.928886	1.84149	2.45246	1.02288	0.977117	0.99185	0.965417			PGM1	1.02513	0.974868	1.19767	1.20354	1.01927	0.980733	0.987074	1.05852	1.08018	0.919818	0.892981	0.947809
CTCF	0.998736	1.00126	0.907671	0.889289	1.03017	0.969831	1.00868	1.04393	1.0049	0.995097	1.24209	1.33359			CUL3	0.978238	1.02176	1.21029	1.22034	1.00406	0.995936	1.14726	1.13832	1.02649	0.973505	0.989643	1.02015			CCNG1	1.03153	0.968471	1.21558	1.21903	1.00269	0.997306	0.875649	0.92016	0.967445	1.03255	1.15594	1.15096
RAD1	0.998483	1.00152	0.830697	0.89641	1.02907	0.970928	1.005	1.05856	1.05241	0.947592	1.2848	1.17687			ATRX	0.752941	1.24706	1.49564	1.43234	0.923872	1.07613	1.48307	1.12291	0.975847	1.02415	0.761885	1.05143			CFP	0.881731	1.11827	0.870376	1.22577	1.0943	0.905705	1.13556	1.24921	0.970135	1.02987	1.04396	0.706263
TIPIN	0.946537	1.05346	0.964918	0.914276	0.984618	1.01538	1.1044	1.0013	1.07113	0.928872	1.24388	1.13117			PML	1.05734	0.942657	0.997181	0.957244	1.07724	0.922764	0.587087	0.927436	1.06322	0.936779	1.05016	1.05424			USO1	0.978547	1.02145	1.02161	1.23919	0.93232	1.06768	1.21194	1.16808	0.943351	1.05665	1.13609	1.06865
EED	1.05457	0.94543	1.02938	0.928463	0.955756	1.04424	1.17018	1.13116	1.00434	0.995657	1.53816	1.31474			EGF	0.900393	1.09961	0.319079	0.599412	0.944498	1.0555	0.714077	0.472776	0.838919	1.16108	0.953169	1.07199			YKT6	0.965324	1.03468	1.28824	1.26714	1.03109	0.968913	0.942116	0.964862	1.09518	0.904823	1.01641	1.13545
PPP1R8	1.0011	0.998904	1.03893	0.944798	0.991225	1.00877	1.03021	1.06724	1.04676	0.953241	1.03221	1.10903			SS18	0.998376	1.00162	1.21606	1.18276	1.00402	0.995975	1.35704	1.3738	0.997879	1.00212	1.12924	1.08112			TBK1	1.04314	0.95686	1.03087	1.27271	0.931165	1.06883	1.10132	1.18397	0.918704	1.0813	1.1222	1.00238
PMS2	0.965646	1.03435	1.01382	0.956775	0.954504	1.0455	0.900336	0.970607	1.03477	0.965228	0.940609	0.992802			PURA	0.983275	1.01673	1.24585	1.18797	0.958873	1.04113	1.30587	1.03858	1.01073	0.989265	0.932284	1.09073			ADIPOR2	0.999878	1.00012	1.32277	1.31834	1.02895	0.971049	1.10776	1.07071	1.04238	0.957625	1.09944	1.24849
LUC7L3	0.994296	1.0057	0.898087	0.960678	0.941395	1.05861	1.19932	1.23828	0.965373	1.03463	0.925091	0.934314			CUL1	1.00431	0.995686	1.11056	1.19179	1.02955	0.970451	1.17027	1.18509	1.00622	0.993779	1.09253	1.09095			IDI1	1.00609	0.993914	1.19684	1.32004	0.969355	1.03065	1.54659	1.5299	1.02148	0.978515	0.841784	0.876225
UBE2S	1.02288	0.977117	0.99185	0.965417	1.04602	0.953981	1.02987	1.10185	1.07111	0.928886	1.84149	2.45246			ABL1	1.07146	0.928536	0.820873	0.833204	1.07627	0.923731	0.895196	1.09597	1.00808	0.991919	1.11815	1.10563			PPP1R15A	0.950286	1.04971	1.41472	1.33001	1.01379	0.986213	0.81162	0.825872	1.02336	0.976645	0.726538	0.828024
RPA3	1.06205	0.937948	0.912707	0.969945	1.04511	0.954893	0.919478	1.25163	0.946473	1.05353	1.55226	1.21009			CDKN1B	1.03391	0.966093	0.816263	0.781818	0.991241	1.00876	1.21557	1.30961	0.989606	1.01039	1.25936	1.15881			GSK3B	0.944384	1.05562	1.35223	1.40257	0.982119	1.01788	1.17875	1.14253	1.02313	0.976875	0.666568	0.657803
UBR7	1.04869	0.951309	0.922963	0.970379	1.02098	0.979018	0.923021	0.94876	0.999975	1.00002	1.64143	1.5014			HMGN2	1.02678	0.973223	1.04728	1.10621	1.02329	0.976706	1.78676	1.8984	1.04045	0.959548	1.23176	1.15925			LTA4H	0.980964	1.01904	1.41898	1.43112	0.970225	1.02978	1.12434	1.17253	1.03124	0.968756	0.971351	0.992774
BRMS1L	1.00537	0.994629	0.936411	0.995376	0.996446	1.00355	1.11146	1.12191	0.986365	1.01364	1.51696	1.30008			CDC27	0.951331	1.04867	1.21225	1.20331	1.00286	0.997135	1.56864	1.49241	0.996543	1.00346	1.07967	1.21077			LGMN	1.03601	0.963987	1.53894	1.44	1.01296	0.987038	1.01838	1.04868	1.06191	0.938091	1.31031	1.54952
NBN	1.03783	0.962172	0.862687	1.00486	0.916669	1.08333	1.30936	1.31402	0.982364	1.01764	1.47809	1.4653			HIF1A	0.941539	1.05846	1.16853	1.21558	0.990727	1.00927	0.646035	0.617875	0.968243	1.03176	1.03915	1.22999			FDXR	0.887705	1.1123	2.16185	1.53519	1.01019	0.989806	0.991173	1.11782	1.06037	0.939632	1.15603	1.24113
MLH1	1.01413	0.985873	1.02871	1.00595	1.04158	0.958416	1.02805	0.883873	1.05499	0.94501	1.08085	1.09357			MNAT1	0.943648	1.05635	1.05712	1.11538	0.968168	1.03183	1.55332	1.51693	0.990977	1.00902	1.33909	1.27056			MLLT11	1.04155	0.95845	1.56887	1.53612	0.934282	1.06572	1.16197	1.23302	1.04096	0.959037	2.30601	2.23314
POLE4	1.03422	0.965783	1.28316	1.05189	0.971948	1.02805	1.14045	1.17305	1.06414	0.935859	1.63535	1.55527			MAPK14	1.03108	0.968923	1.16867	1.12612	0.986941	1.01306	1.28282	1.275	0.9871	1.0129	1.31435	1.27108			CXCR4	0	2	2.68643	1.65624	0.919313	1.08069	0.692162	1.18947
PSIP1	0.984722	1.01528	0.974795	1.09623	0.942255	1.05774	1.1613	1.1784	0.972376	1.02762	1.68266	1.59946			EFNA5	0.982707	1.01729	0.553831	0.507383	1.05534	0.944662	0.579907	0.664013	1.0348	0.9652	1.1693	1.27785			SERPINH1	1.04602	0.953979	1.59691	1.78205	1.02079	0.979215	0.963868	0.907451	1.07401	0.925993	0.836169	0.960197
CCP110	1.04695	0.953048	0.882944	1.13153	0.837624	1.16238	1.43423	1.45583	0.976771	1.02323	1.85132	1.57632			CHMP1A	1.10337	0.896629	0.877951	0.989093	1.10217	0.897828	1.11397	1.27694	1.0443	0.955703	1.48013	1.28014			SQSTM1	0.986891	1.01311	1.91462	1.80933	1.03689	0.963112	0.832747	0.798795	1.02762	0.972381	1.21167	1.30584
SMC6	0.977473	1.02253	0.934985	1.14713	0.884683	1.11532	1.30293	1.27956	0.949977	1.05002	0.916761	0.836872			PAFAH1B1	0.974128	1.02587	1.16447	1.22001	1.03108	0.968916	1.27195	1.26311	1.00167	0.998333	1.24413	1.28502			SKAP2	1.05489	0.945115	1.70505	1.83408	0.833012	1.16699	0.385243	0.388448	1.0133	0.986697	1.20941	1.22865
SPC25	1.77233	0.227667	0.146013	1.1486	0.968374	1.03163	0.629245	0.130651	0.936604	1.0634	1.14936	0.815327			CDKN2C	1.05742	0.94258	0.613727	0.633512	1.02449	0.975506	2.45061	2.42951	1.04038	0.959623	1.43863	1.31873			GLRX	1.10214	0.897864	1.72574	1.84936	1.00501	0.994985	1.15654	0.871723	0.896828	1.10317	1.62514	1.55405
CDKN1B	0.989606	1.01039	1.25936	1.15881	1.03391	0.966093	0.816263	0.781818	0.991241	1.00876	1.21557	1.30961			CUL5	0.949435	1.05056	1.30388	1.27213	0.949881	1.05012	1.78681	1.61883	1.00399	0.996006	1.13369	1.36846			FGL2	1.31733	0.682673	1.35692	1.97196	1.42844	0.571561	0.760667	2.59601	0.953968	1.04603	0.677833	0
PPM1D	0.962207	1.03779	1.28088	1.21095	1.00931	0.990686	1.05995	1.01382	0.999609	1.00039	1.25119	1.3444			KATNA1	1.00909	0.990907	1.12367	1.14887	1.03548	0.96452	1.46171	1.44784	1.02564	0.974361	1.39823	1.48026			TM7SF2	0.966888	1.03311	2.10371	2.0085	1.05744	0.942562	0.978146	0.956396	1.19861	0.801386	6.44103	7.40648
ING3	0.921793	1.07821	1.163	1.21966	1.01603	0.983967	1.18055	1.20217	1.02202	0.977983	1.80536	1.84316			HUS1	0.978835	1.02117	1.18105	1.07005	1.09206	0.907938	1.39103	1.36412	1.02668	0.973322	1.36025	1.49095			ATP6V1D	1.02222	0.977776	2.04397	2.1071	0.977043	1.02296	0.856902	0.797059	0.939176	1.06082	1.59704	1.6012
DONSON	1.03036	0.969639	1.31104	1.23618	1.02287	0.977129	1.13681	1.06392	0.975616	1.02438	1.67076	1.49063			MT2A	1.04421	0.955792	0.895815	1.07008	1.14863	0.851368	1.31496	2.20916	1.01784	0.982156	1.7261	1.65033			RIT1	0.919154	1.08085	2.17611	2.21429	1.12982	0.870177	1.21945	1.27062	1.03264	0.967361	1.63821	1.70687
PAN2	1.00123	0.99877	1.19457	1.30003	1.01712	0.982877	0.773291	0.861381	1.03093	0.969066	0.912496	1.03994			MEIS2	0.982265	1.01774	0.478409	0.489531	0.864744	1.13526	2.35089	2.47974	0.501772	1.49823	2.22573	1.77813			IGFBP5	1.25155	0.748453	3.44687	2.74488	0.986188	1.01381	0.191967	0.242541	0.880373	1.11963	0.259525	0.039443
CDKN2C	1.04038	0.959623	1.43863	1.31873	1.05742	0.94258	0.613727	0.633512	1.02449	0.975506	2.45061	2.42951			ARID4A	0.883246	1.11675	1.37201	1.33094	1.01427	0.985726	1.31917	1.2771	0.931757	1.06824	1.66016	2.0244			CORO1A	1.13065	0.869345	0.973098	3.11966	1.07144	0.928556	0.611104	0.72089	1.05448	0.945517	2.3895	3.28337
HUS1	1.02668	0.973322	1.36025	1.49095	0.978835	1.02117	1.18105	1.07005	1.09206	0.907938	1.39103	1.36412																		CDKN1A	1.07071	0.929286	2.85669	3.17121	0.989205	1.0108	0.367643	0.481752	1.063	0.936995	1.76129	2.01099
ANP32E	1.00053	0.999475	1.49284	1.56718	0.891174	1.10883	1.27645	1.31053	1.02345	0.976546	1.38444	1.38266																		EPRS1
CCNE1	0.963187	1.03681	1.82373	1.68996	1.04172	0.958279	1.08898	1.12439	0.883682	1.11632	1.60308	1.54102																		NHERF1
CDKN1A	1.07071	0.929286	2.85669	3.17121	0.989205	1.0108	0.367643	0.481752	1.063	0.936995	1.76129	2.01099																		NIBAN1
CDKN2A	0.908708	1.09129	3.55734	3.57081	1.01195	0.988048	0.86014	0.899451	1.07832	0.921681	0.812976	0.906988																		TOMM40
																														WARS1

## Sheet: ED Fig. 8J 
	AUC
MIAPACA2_PANCREAS	1
YD10B_UPPER_AERODIGESTIVE_TRACT	1
EFO27_OVARY	1
JHOC5_OVARY	1
A2058_SKIN	1
ACCMESO1_PLEURA	1
BFTC909_KIDNEY	1
SNU685_ENDOMETRIUM	1
OV7_OVARY	1
A101D_SKIN	1
HCC44_LUNG	1
MCAS_OVARY	1
SUIT2_PANCREAS	1
253J_URINARY_TRACT	1
253JBV_URINARY_TRACT	1
BC3C_URINARY_TRACT	1
MKN1_STOMACH	1
HCC4006_LUNG	1
LUDLU1_LUNG	1
LCLC103H_LUNG	1
HCC1359_LUNG	1
SKOV3_OVARY	1
KMRC1_KIDNEY	1
SNU840_OVARY	1
5637_URINARY_TRACT	1
SW480_LARGE_INTESTINE	1
A673_BONE	1
SW780_URINARY_TRACT	1
NCIH1651_LUNG	1
NCIH1355_LUNG	1
MDAMB435S_SKIN	1
HCC15_LUNG	1
JMSU1_URINARY_TRACT	1
CFPAC1_PANCREAS	1
NCIH28_PLEURA	1
U2OS_BONE	1
PANC1005_PANCREAS	1
JIMT1_BREAST	1
MELJUSO_SKIN	1
HCC1195_LUNG	1
TE9_OESOPHAGUS	1
NCIH1435_LUNG	1
TCCSUP_URINARY_TRACT	1
NCIH1944_LUNG	1
NCIH596_LUNG	1
PK45H_PANCREAS	1
NCIH358_LUNG	1
SNU410_PANCREAS	1
OVISE_OVARY	1
SW1088_CENTRAL_NERVOUS_SYSTEM	1
RERFLCKJ_LUNG	1
KNS81_CENTRAL_NERVOUS_SYSTEM	1
NCIH2170_LUNG	1
NCIH2126_LUNG	1
OE21_OESOPHAGUS	1
UACC257_SKIN	1
SCC25_UPPER_AERODIGESTIVE_TRACT	1
SKMEL24_SKIN	1
BT549_BREAST	1
RCC10RGB_KIDNEY	1
CAPAN2_PANCREAS	1
PANC0327_PANCREAS	1
ONCODG1_OVARY	1
PA1_OVARY	1
JOPACA1_PANCREAS	1
RBE_BILIARY_TRACT	1
NOZ_LIVER	1
HSC1_SKIN	1
HKA1_SKIN	1
HAC2_OVARY	1
ICC8_BILIARY_TRACT	1
TT1TKB_LARGE_INTESTINE	1
GP5D_LARGE_INTESTINE	1
HKGZCC_BILIARY_TRACT	1
SHMAC5_PROSTATE	1
SNU2372_BREAST	1
HSKTC_OVARY	1
C75_LARGE_INTESTINE	1
LN382_CENTRAL_NERVOUS_SYSTEM	1
JHUEM7_ENDOMETRIUM	1
AM38_CENTRAL_NERVOUS_SYSTEM	1
CAL148_BREAST	1
SNU119_OVARY	1
MG63_BONE	1
SJSA1_BONE	1
SKPNDW_BONE	1
STM9101_SOFT_TISSUE	1
RH30_SOFT_TISSUE	1
DAOY_CENTRAL_NERVOUS_SYSTEM	1
CHLA06ATRT_SOFT_TISSUE	1
CW2_LARGE_INTESTINE	1
BT16_SOFT_TISSUE	1
TC106_BONE	1
NIHOVCAR3_OVARY	1
NCIH2004RT_SOFT_TISSUE	1
UW228_CENTRAL_NERVOUS_SYSTEM	1
RPMI7951_SKIN	1
HT1197_URINARY_TRACT	1
KE39_STOMACH	1
NCIH647_LUNG	1
SW1463_LARGE_INTESTINE	1
HCC1954_BREAST	1
T84_LARGE_INTESTINE	1
EB1_HAEMATOPOIETIC_AND_LYMPHOID_TISSUE	1
SCC3_HAEMATOPOIETIC_AND_LYMPHOID_TISSUE	1
SNU1_STOMACH	1
TANOUE_HAEMATOPOIETIC_AND_LYMPHOID_TISSUE	1
NCIH82_LUNG	1
DEL_HAEMATOPOIETIC_AND_LYMPHOID_TISSUE	1
SKM1_HAEMATOPOIETIC_AND_LYMPHOID_TISSUE	1
U937_HAEMATOPOIETIC_AND_LYMPHOID_TISSUE	1
U2940_HAEMATOPOIETIC_AND_LYMPHOID_TISSUE	1
HH_HAEMATOPOIETIC_AND_LYMPHOID_TISSUE	1
NCIH2171_LUNG	1
OCILY132_HAEMATOPOIETIC_AND_LYMPHOID_TISSUE	1
SUPT11_HAEMATOPOIETIC_AND_LYMPHOID_TISSUE	1
COGAR359_SOFT_TISSUE	1
COGE352_BONE	1
MONOMAC1_HAEMATOPOIETIC_AND_LYMPHOID_TISSUE	1
HUT78_HAEMATOPOIETIC_AND_LYMPHOID_TISSUE	1
KYSE70_OESOPHAGUS	1
HEYA8_OVARY	1
ISHIKAWAHERAKLIO02ER_ENDOMETRIUM	1
UO31_KIDNEY	1
HLF_LIVER	1
T24_URINARY_TRACT	1
LI7_LIVER	1
NCIH460_LUNG	1
HT1080_SOFT_TISSUE	1
SW1353_BONE	1
SW1573_LUNG	1
HPAC_PANCREAS	1
MG63_BONE	1
MPP89_PLEURA	1
NCIH2023_LUNG	1
HS944T_SKIN	1
SNU1066_UPPER_AERODIGESTIVE_TRACT	1
SF539_CENTRAL_NERVOUS_SYSTEM	1
CORL23_LUNG	1
A549_LUNG	1
KP3_PANCREAS	1
PLCPRF5_LIVER	1
SKHEP1_LIVER	1
YAPC_PANCREAS	1
RKN_SOFT_TISSUE	1
LN229_CENTRAL_NERVOUS_SYSTEM	1
SNB75_CENTRAL_NERVOUS_SYSTEM	1
HT144_SKIN	1
HCC95_LUNG	1
NCIH2030_LUNG	1
HEC151_ENDOMETRIUM	1
SNU1196_BILIARY_TRACT	1
NCIH1373_LUNG	1
HS852T_SKIN	1
HUH6_LIVER	1
DANG_PANCREAS	1
SW1990_PANCREAS	1
HCC1806_BREAST	1
SKNAS_AUTONOMIC_GANGLIA	1
OV56_OVARY	1
OSRC2_KIDNEY	1
KALS1_CENTRAL_NERVOUS_SYSTEM	1
HT1376_URINARY_TRACT	1
NCIH2452_PLEURA	1
KYSE140_OESOPHAGUS	1
SKMEL2_SKIN	1
RERFLCAD1_LUNG	1
RCM1_LARGE_INTESTINE	1
SQ1_LUNG	1
TUHR4TKB_KIDNEY	1
SNU869_BILIARY_TRACT	1
NCIH2444_LUNG	1
ONDA9_CENTRAL_NERVOUS_SYSTEM	1
UPCISCC111_UPPER_AERODIGESTIVE_TRACT	1
ICC9_BILIARY_TRACT	1
ANGMCSS_CENTRAL_NERVOUS_SYSTEM	1
HEC1_ENDOMETRIUM	1
C33A_CERVIX	1
MCC13_SKIN	1
TGBC1TKB_BILIARY_TRACT	1
LPS141_SOFT_TISSUE	1
9505BIK_PANCREAS	1
MM127_SKIN	1
SKGI_ENDOMETRIUM	1
RO82W1_THYROID	1
93T449_SOFT_TISSUE	1
OCIP5X_OVARY	1
ICC12_BILIARY_TRACT	1
UMUC7_URINARY_TRACT	1
OCUG1_BILIARY_TRACT	1
SNU216_STOMACH	1
HS683_CENTRAL_NERVOUS_SYSTEM	1
A1207_CENTRAL_NERVOUS_SYSTEM	1
U343_CENTRAL_NERVOUS_SYSTEM	1
HT115_LARGE_INTESTINE	1
EKVX_LUNG	1
NCIH1876_LUNG	1
NCIH2196_LUNG	1
COLO320_LARGE_INTESTINE	1
AU565_BREAST	1
U2OS_BONE	1
SKNAS_AUTONOMIC_GANGLIA	1
143B_BONE	1
HS729_SOFT_TISSUE	1
ONS76_CENTRAL_NERVOUS_SYSTEM	1
A673_BONE	1
BICR18_UPPER_AERODIGESTIVE_TRACT	1
SNU489_CENTRAL_NERVOUS_SYSTEM	1
SW1116_LARGE_INTESTINE	1
HEPG2_LIVER	1
OVKATE_OVARY	1
KARPAS299_HAEMATOPOIETIC_AND_LYMPHOID_TISSUE	1
NCIH1092_LUNG	1
CORL279_LUNG	1
K562_HAEMATOPOIETIC_AND_LYMPHOID_TISSUE	1
KE97_STOMACH	1
NZOV9_OVARY	1
OACM51_OESOPHAGUS	1
SCLC21H_LUNG	1
JVM3_HAEMATOPOIETIC_AND_LYMPHOID_TISSUE	1
JEKO1_HAEMATOPOIETIC_AND_LYMPHOID_TISSUE	1
NCIH1341_LUNG	1
HUG1N_STOMACH	1
MOLT3_HAEMATOPOIETIC_AND_LYMPHOID_TISSUE	1
NCIH524_LUNG	1
KMH2_HAEMATOPOIETIC_AND_LYMPHOID_TISSUE	1
THP1_HAEMATOPOIETIC_AND_LYMPHOID_TISSUE	1
WERIRB1_AUTONOMIC_GANGLIA	1
MOLT13_HAEMATOPOIETIC_AND_LYMPHOID_TISSUE	1
NUGC3_STOMACH	0.9997
NCIH747_LARGE_INTESTINE	0.9995
SNU668_STOMACH	0.9994
PANC1_PANCREAS	0.9993
C4I_CERVIX	0.999
MDAMB175VII_BREAST	0.9989
TE5_OESOPHAGUS	0.9983
LNZ308_CENTRAL_NERVOUS_SYSTEM	0.9979
HCT116_LARGE_INTESTINE	0.9979
HEC1B_ENDOMETRIUM	0.9977
JHH4_LIVER	0.9973
H103_UPPER_AERODIGESTIVE_TRACT	0.9971
RL952_ENDOMETRIUM	0.9957
SKNMC_BONE	0.9957
KKU100_BILIARY_TRACT	0.9944
H157_UPPER_AERODIGESTIVE_TRACT	0.9931
RERFGC1B_STOMACH	0.993
CCFSTTG1_CENTRAL_NERVOUS_SYSTEM	0.9924
LC1SQSF_LUNG	0.9914
PACADD119_PANCREAS	0.9913
OCIC4P_OVARY	0.9904
JHOM1_OVARY	0.99
LS411N_LARGE_INTESTINE	0.9878
WM2664_SKIN	0.9875
SISO_CERVIX	0.9867
TE11_OESOPHAGUS	0.9862
ES2_OVARY	0.9855
HUCCT1_BILIARY_TRACT	0.983
U118MG_CENTRAL_NERVOUS_SYSTEM	0.9827
HARA_LUNG	0.9807
MCC26_SKIN	0.9804
MHHES1_BONE	0.9796
A388_SKIN	0.978
ABC1_LUNG	0.9768
DMS273_LUNG	0.9761
MDAMB468_BREAST	0.97
CHLA10_BONE	0.97
SNU719_STOMACH	0.9689
MCC142_SKIN	0.9688
KURAMOCHI_OVARY	0.9665
JHUEM2_ENDOMETRIUM	0.9645
CAL27_UPPER_AERODIGESTIVE_TRACT	0.961
LS180_LARGE_INTESTINE	0.9608
KMCH1_BILIARY_TRACT	0.9602
NCIH1568_LUNG	0.9579
SUDHL4_HAEMATOPOIETIC_AND_LYMPHOID_TISSUE	0.9575
HCC1937_BREAST	0.9574
IGROV1_OVARY	0.9558
KNS62_LUNG	0.9531
PANC0813_PANCREAS	0.953
94T778_SOFT_TISSUE	0.9505
SNU308_BILIARY_TRACT	0.95
HOS_BONE	0.9497
NCIH1693_LUNG	0.9488
WM793_SKIN	0.9485
SNU449_LIVER	0.9466
DU145_PROSTATE	0.9459
RERFLCAD2_LUNG	0.9458
EW8_BONE	0.9457
A498_KIDNEY	0.943
8505C_THYROID	0.9427
NCIH522_LUNG	0.9422
A704_KIDNEY	0.9415
TGBC18TKB_LARGE_INTESTINE	0.9382
OSC20_UPPER_AERODIGESTIVE_TRACT	0.9364
HSC3_UPPER_AERODIGESTIVE_TRACT	0.9361
SNU213_PANCREAS	0.9335
HMC18_BREAST	0.932
HS294T_SKIN	0.929
KYSE180_OESOPHAGUS	0.9289
UMRC3_KIDNEY	0.9289
RVH421_SKIN	0.9288
KYSE510_OESOPHAGUS	0.9285
CALU6_LUNG	0.9284
KE37_HAEMATOPOIETIC_AND_LYMPHOID_TISSUE	0.9254
MS751_CERVIX	0.9234
J82_URINARY_TRACT	0.9211
COV644_OVARY	0.9205
NCIH1623_LUNG	0.92
HPAFII_PANCREAS	0.919
ALLSIL_HAEMATOPOIETIC_AND_LYMPHOID_TISSUE	0.9172
DAOY_CENTRAL_NERVOUS_SYSTEM	0.9166
PECAPJ15_UPPER_AERODIGESTIVE_TRACT	0.9166
KKU055_BILIARY_TRACT	0.9151
TE6_OESOPHAGUS	0.9144
RERFLCAI_LUNG	0.9135
HOS_BONE	0.9115
TTC442_SOFT_TISSUE	0.9115
KLE_ENDOMETRIUM	0.9105
NCIH2228_LUNG	0.9102
SNU466_CENTRAL_NERVOUS_SYSTEM	0.9091
BICR6_UPPER_AERODIGESTIVE_TRACT	0.9075
KMRC3_KIDNEY	0.906
ECGI10_OESOPHAGUS	0.9028
G415_BILIARY_TRACT	0.9019
ESS1_ENDOMETRIUM	0.9013
KYSE410_OESOPHAGUS	0.9012
CALU1_LUNG	0.9011
BICR22_UPPER_AERODIGESTIVE_TRACT	0.9011
UACC62_SKIN	0.9008
CH157MN_CENTRAL_NERVOUS_SYSTEM	0.8993
COV318_OVARY	0.8988
JJN3_HAEMATOPOIETIC_AND_LYMPHOID_TISSUE	0.8958
NCIH1437_LUNG	0.8951
SKGII_ENDOMETRIUM	0.8942
HCC1438_LUNG	0.8932
NCIH838_LUNG	0.8932
WM88_SKIN	0.8929
RT4_URINARY_TRACT	0.8875
SKGT2_STOMACH	0.8871
COV362_OVARY	0.8866
BCPAP_THYROID	0.8846
SW156_KIDNEY	0.8842
SW1783_CENTRAL_NERVOUS_SYSTEM	0.8841
OE19_OESOPHAGUS	0.8839
TE1_OESOPHAGUS	0.8839
A427_LUNG	0.8836
A253_SALIVARY_GLAND	0.8831
HUH1_LIVER	0.8825
BECKER_CENTRAL_NERVOUS_SYSTEM	0.8803
NCIH1048_LUNG	0.8781
HPBALL_HAEMATOPOIETIC_AND_LYMPHOID_TISSUE	0.8778
PC14_LUNG	0.8769
GDM1_HAEMATOPOIETIC_AND_LYMPHOID_TISSUE	0.8767
TCCPAN2_PANCREAS	0.8753
NCIH727_LUNG	0.875
SNU61_LARGE_INTESTINE	0.8748
KOSC2CL343_UPPER_AERODIGESTIVE_TRACT	0.8746
U251MG_CENTRAL_NERVOUS_SYSTEM	0.8728
EGI1_BILIARY_TRACT	0.8722
NP2_CENTRAL_NERVOUS_SYSTEM	0.8681
RMUGS_OVARY	0.8659
NCIH1975_LUNG	0.8623
BICR56_UPPER_AERODIGESTIVE_TRACT	0.8621
H376_UPPER_AERODIGESTIVE_TRACT	0.862
RD_SOFT_TISSUE	0.862
NCIH520_LUNG	0.8609
SNU478_BILIARY_TRACT	0.8607
TE14_OESOPHAGUS	0.8602
CCK81_LARGE_INTESTINE	0.8601
TC32_BONE	0.8585
EWS502_BONE	0.8581
SNU761_LIVER	0.8549
NCIH841_LUNG	0.8549
DBTRG05MG_CENTRAL_NERVOUS_SYSTEM	0.8543
RKO_LARGE_INTESTINE	0.854
SKNFI_AUTONOMIC_GANGLIA	0.8539
YSCCC_BILIARY_TRACT	0.8532
SW900_LUNG	0.8529
HDQP1_BREAST	0.8527
SNU886_LIVER	0.8526
TE617T_SOFT_TISSUE	0.8513
BHY_UPPER_AERODIGESTIVE_TRACT	0.8511
OZ_BILIARY_TRACT	0.851
HEC50B_ENDOMETRIUM	0.8505
SNU398_LIVER	0.8494
SKMES1_LUNG	0.8478
IGR39_SKIN	0.8473
SMSCTR_SOFT_TISSUE	0.8472
GP2D_LARGE_INTESTINE	0.8469
SNU1077_ENDOMETRIUM	0.8463
SNU1076_UPPER_AERODIGESTIVE_TRACT	0.8454
PEA1_OVARY	0.8451
HOTHC_THYROID	0.8448
LOXIMVI_SKIN	0.8445
ASPC1_PANCREAS	0.8445
ONS76_CENTRAL_NERVOUS_SYSTEM	0.8441
FADU_UPPER_AERODIGESTIVE_TRACT	0.844
H413_UPPER_AERODIGESTIVE_TRACT	0.8423
KMBC2_URINARY_TRACT	0.8412
HEC251_ENDOMETRIUM	0.8406
786O_KIDNEY	0.8395
CAL72_BONE	0.8391
NCIH1793_LUNG	0.8381
COLO783_SKIN	0.8373
RERFLCMS_LUNG	0.8371
NCIH2087_LUNG	0.8344
KYSE150_OESOPHAGUS	0.8343
SF295_CENTRAL_NERVOUS_SYSTEM	0.8331
LAMA84_HAEMATOPOIETIC_AND_LYMPHOID_TISSUE	0.8323
CCSW1_BILIARY_TRACT	0.8321
NCIH292_LUNG	0.8314
DU4475_BREAST	0.8313
LU99_LUNG	0.8311
RT112_URINARY_TRACT	0.8298
SKLMS1_SOFT_TISSUE	0.8294
UPCISCC116_UPPER_AERODIGESTIVE_TRACT	0.827
ICC10_BILIARY_TRACT	0.8266
TM31_CENTRAL_NERVOUS_SYSTEM	0.8263
U2904_HAEMATOPOIETIC_AND_LYMPHOID_TISSUE	0.826
WAOSEL_HAEMATOPOIETIC_AND_LYMPHOID_TISSUE	0.826
GB2_BILIARY_TRACT	0.8259
EMTOKA_ENDOMETRIUM	0.8252
8305C_THYROID	0.8225
SKMEL3_SKIN	0.8181
HS939T_SKIN	0.8149
H357_UPPER_AERODIGESTIVE_TRACT	0.8148
OAW42_OVARY	0.8137
ULA_HAEMATOPOIETIC_AND_LYMPHOID_TISSUE	0.8128
AGS_STOMACH	0.8124
CL34_LARGE_INTESTINE	0.812
HCA1_CERVIX	0.811
HCC56_LARGE_INTESTINE	0.8095
IPC298_SKIN	0.8081
HCC78_LUNG	0.8074
ACHN_KIDNEY	0.8072
SNU1544_LARGE_INTESTINE	0.8057
MC116_HAEMATOPOIETIC_AND_LYMPHOID_TISSUE	0.8045
COLO792_SKIN	0.8041
G292CLONEA141B1_BONE	0.8023
NP3_CENTRAL_NERVOUS_SYSTEM	0.8016
SSP25_BILIARY_TRACT	0.8012
KMS27_HAEMATOPOIETIC_AND_LYMPHOID_TISSUE	0.8008
T98G_CENTRAL_NERVOUS_SYSTEM	0.8004
SW1710_URINARY_TRACT	0.8003
VAESBJ_SOFT_TISSUE	0.8002
KYSE520_OESOPHAGUS	0.7975
A172_CENTRAL_NERVOUS_SYSTEM	0.797
HUH7_LIVER	0.7964
HCC2108_LUNG	0.7928
K029AX_SKIN	0.7928
8MGBA_CENTRAL_NERVOUS_SYSTEM	0.7905
NCIH1299_LUNG	0.7903
CBAGPN_BONE	0.79
GOS3_CENTRAL_NERVOUS_SYSTEM	0.7897
EFE184_ENDOMETRIUM	0.7897
SUM149PT_BREAST	0.7887
U266B1_HAEMATOPOIETIC_AND_LYMPHOID_TISSUE	0.7836
HUPT4_PANCREAS	0.7836
HCC1395_BREAST	0.7832
OVTOKO_OVARY	0.7812
NCIH1703_LUNG	0.7803
HEC116_ENDOMETRIUM	0.7803
RH36_SOFT_TISSUE	0.7793
KNS60_CENTRAL_NERVOUS_SYSTEM	0.7789
SKN_ENDOMETRIUM	0.7783
MB1_THYROID	0.7764
OE33_OESOPHAGUS	0.7762
T3M5_THYROID	0.7761
TT2609C02_THYROID	0.7751
WM983B_SKIN	0.7743
UMRC7_KIDNEY	0.7726
NCIH23_LUNG	0.7713
GAMG_CENTRAL_NERVOUS_SYSTEM	0.7701
BL2_HAEMATOPOIETIC_AND_LYMPHOID_TISSUE	0.7696
KKU213_BILIARY_TRACT	0.7675
SNU81_LARGE_INTESTINE	0.7667
EFO21_OVARY	0.7639
PC3_PROSTATE	0.763
TALL1_HAEMATOPOIETIC_AND_LYMPHOID_TISSUE	0.7617
IHH4_THYROID	0.7616
KYSE450_OESOPHAGUS	0.7607
NCIH1838_LUNG	0.7578
TF1_HAEMATOPOIETIC_AND_LYMPHOID_TISSUE	0.7573
NCIH196_LUNG	0.7555
SKLU1_LUNG	0.753
KARPAS422_HAEMATOPOIETIC_AND_LYMPHOID_TISSUE	0.7521
SNU423_LIVER	0.7508
PANC0203_PANCREAS	0.7508
YH13_CENTRAL_NERVOUS_SYSTEM	0.7503
SUDHL1_HAEMATOPOIETIC_AND_LYMPHOID_TISSUE	0.7498
UMUC5_URINARY_TRACT	0.7489
CHAGOK1_LUNG	0.7481
CORL105_LUNG	0.7469
CAMA1_BREAST	0.7458
TGBC52TKB_BILIARY_TRACT	0.7448
HS611T_HAEMATOPOIETIC_AND_LYMPHOID_TISSUE	0.7424
MEG01_HAEMATOPOIETIC_AND_LYMPHOID_TISSUE	0.7396
SNU1214_UPPER_AERODIGESTIVE_TRACT	0.7385
P12ICHIKAWA_HAEMATOPOIETIC_AND_LYMPHOID_TISSUE	0.7385
KMRC20_KIDNEY	0.7378
UMUC11_URINARY_TRACT	0.7363
CW9019_SOFT_TISSUE	0.7347
U2973_HAEMATOPOIETIC_AND_LYMPHOID_TISSUE	0.7339
FTC238_THYROID	0.7335
DKMG_CENTRAL_NERVOUS_SYSTEM	0.7326
U87MG_CENTRAL_NERVOUS_SYSTEM	0.732
SUM159PT_BREAST	0.7315
FLO1_OESOPHAGUS	0.7311
LOUNH91_LUNG	0.731
HCC827_LUNG	0.7307
RMGI_OVARY	0.7301
HS766T_PANCREAS	0.7297
TEN_ENDOMETRIUM	0.7264
SUDHL8_HAEMATOPOIETIC_AND_LYMPHOID_TISSUE	0.7257
PANC0403_PANCREAS	0.7248
OCILY19_HAEMATOPOIETIC_AND_LYMPHOID_TISSUE	0.7247
TOV112D_OVARY	0.7237
KYSE270_OESOPHAGUS	0.7217
SW837_LARGE_INTESTINE	0.7199
SNU245_BILIARY_TRACT	0.7186
TFK1_BILIARY_TRACT	0.717
SCABER_URINARY_TRACT	0.7137
OV17R_OVARY	0.7115
HT3_CERVIX	0.7106
ICC4_BILIARY_TRACT	0.7061
BT12_SOFT_TISSUE	0.7058
PMFKO14_LARGE_INTESTINE	0.7053
KOPN8_HAEMATOPOIETIC_AND_LYMPHOID_TISSUE	0.7041
MHHES1_BONE	0.7039
UMUC1_URINARY_TRACT	0.7033
NCIH2110_LUNG	0.7029
SKMEL30_SKIN	0.7026
SNU1041_UPPER_AERODIGESTIVE_TRACT	0.7025
SKNBE2_AUTONOMIC_GANGLIA	0.7021
SW954_CERVIX	0.7019
MDAMB231_BREAST	0.7009
MCF7_BREAST	0.7005
KON_UPPER_AERODIGESTIVE_TRACT	0.7003
CAL29_URINARY_TRACT	0.6999
NCIH1573_LUNG	0.6985
NCIH1915_LUNG	0.6968
GCT27_TESTIS	0.6958
BICR31_UPPER_AERODIGESTIVE_TRACT	0.6949
HEC265_ENDOMETRIUM	0.6946
PK59_PANCREAS	0.694
CAL33_UPPER_AERODIGESTIVE_TRACT	0.6937
AN3CA_ENDOMETRIUM	0.6933
HEC108_ENDOMETRIUM	0.6928
L33_PANCREAS	0.692
OCIC5X_OVARY	0.6904
PATU8902_PANCREAS	0.6887
C80_LARGE_INTESTINE	0.6886
MEL290_UVEA	0.6884
SCC9_UPPER_AERODIGESTIVE_TRACT	0.6874
SBC5_LUNG	0.6873
HUPT3_PANCREAS	0.6869
PK1_PANCREAS	0.6852
RH30_SOFT_TISSUE	0.6826
DETROIT562_UPPER_AERODIGESTIVE_TRACT	0.6801
HUO9_BONE	0.6795
HEC59_ENDOMETRIUM	0.6766
CI1_HAEMATOPOIETIC_AND_LYMPHOID_TISSUE	0.6744
TGW_AUTONOMIC_GANGLIA	0.6733
M059K_CENTRAL_NERVOUS_SYSTEM	0.6729
MSTO211H_PLEURA	0.6725
LMSU_STOMACH	0.6723
HT_HAEMATOPOIETIC_AND_LYMPHOID_TISSUE	0.6716
PANC0504_PANCREAS	0.6708
NUDHL1_HAEMATOPOIETIC_AND_LYMPHOID_TISSUE	0.6704
COLO800_SKIN	0.6701
SNU899_UPPER_AERODIGESTIVE_TRACT	0.6682
HCC1428_BREAST	0.6666
CMLT1_HAEMATOPOIETIC_AND_LYMPHOID_TISSUE	0.6661
CAS1_CENTRAL_NERVOUS_SYSTEM	0.6654
KHM1B_HAEMATOPOIETIC_AND_LYMPHOID_TISSUE	0.665
PECAPJ41CLONED2_UPPER_AERODIGESTIVE_TRACT	0.6618
QGP1_PANCREAS	0.6611
JURKAT_HAEMATOPOIETIC_AND_LYMPHOID_TISSUE	0.6602
1777NRPMET_TESTIS	0.6548
NCIH2122_LUNG	0.6542
COLO680N_OESOPHAGUS	0.6533
PACADD161_PANCREAS	0.6523
RL_HAEMATOPOIETIC_AND_LYMPHOID_TISSUE	0.6506
HTMMT_ENDOMETRIUM	0.6499
CAOV3_OVARY	0.6485
NCIH2347_LUNG	0.6485
SNU1079_BILIARY_TRACT	0.6478
CHLA57_BONE	0.6468
TE8_OESOPHAGUS	0.6457
HEC6_ENDOMETRIUM	0.645
CAL12T_LUNG	0.6448
G402_SOFT_TISSUE	0.6447
EFM192A_BREAST	0.6446
TOV21G_OVARY	0.6441
CAKI1_KIDNEY	0.6437
HSC5_SKIN	0.6437
BT474_BREAST	0.6432
SHP77_LUNG	0.6412
YD8_UPPER_AERODIGESTIVE_TRACT	0.641
T3M10_LUNG	0.6402
EWS502_BONE	0.6398
MEL285_UVEA	0.6394
WM1799_SKIN	0.6392
PSN1_PANCREAS	0.639
U178_CENTRAL_NERVOUS_SYSTEM	0.6362
RCK8_HAEMATOPOIETIC_AND_LYMPHOID_TISSUE	0.6333
HT29_LARGE_INTESTINE	0.6327
VMRCRCW_KIDNEY	0.6313
2313287_STOMACH	0.6309
KYO1_HAEMATOPOIETIC_AND_LYMPHOID_TISSUE	0.6276
IGR1_SKIN	0.6259
SH10TC_STOMACH	0.6257
UPCISCC072_UPPER_AERODIGESTIVE_TRACT	0.6251
KP4_PANCREAS	0.625
H4_CENTRAL_NERVOUS_SYSTEM	0.6247
A2780_OVARY	0.6246
RH28_SOFT_TISSUE	0.6245
HCC1143_BREAST	0.6226
NCIH2172_LUNG	0.6198
KYSE30_OESOPHAGUS	0.6192
OC314_OVARY	0.6185
OCILY3_HAEMATOPOIETIC_AND_LYMPHOID_TISSUE	0.6166
GIMEN_AUTONOMIC_GANGLIA	0.6156
COLO668_LUNG	0.6149
HS729_SOFT_TISSUE	0.6141
JHH5_LIVER	0.6139
EM2_HAEMATOPOIETIC_AND_LYMPHOID_TISSUE	0.6134
HCC515_LUNG	0.6121
CORL88_LUNG	0.6119
S117_THYROID	0.6118
SKUT1_SOFT_TISSUE	0.6087
LN18_CENTRAL_NERVOUS_SYSTEM	0.6065
NCIH650_LUNG	0.6057
GI1_CENTRAL_NERVOUS_SYSTEM	0.6024
SW13_ADRENAL_CORTEX	0.602
NCIH2009_LUNG	0.5957
CAL51_BREAST	0.5951
SNUC4_LARGE_INTESTINE	0.5949
GB1_CENTRAL_NERVOUS_SYSTEM	0.5946
T47D_BREAST	0.5934
NCIH1792_LUNG	0.5903
DV90_LUNG	0.5882
PACADD137_PANCREAS	0.5867
KARPAS1718_HAEMATOPOIETIC_AND_LYMPHOID_TISSUE	0.5854
UMUC6_URINARY_TRACT	0.5845
YKG1_CENTRAL_NERVOUS_SYSTEM	0.5843
VMRCRCZ_KIDNEY	0.5839
KMS28BM_HAEMATOPOIETIC_AND_LYMPHOID_TISSUE	0.5828
NCIH1650_LUNG	0.5827
BOKU_CERVIX	0.5813
BHT101_THYROID	0.5812
MFE280_ENDOMETRIUM	0.5812
KATOIII_STOMACH	0.5805
ISTMES2_PLEURA	0.5787
SUSA_TESTIS	0.5782
SNU1105_CENTRAL_NERVOUS_SYSTEM	0.5774
SW948_LARGE_INTESTINE	0.5767
MONOMAC6_HAEMATOPOIETIC_AND_LYMPHOID_TISSUE	0.5767
EFM19_BREAST	0.5751
SKGT4_OESOPHAGUS	0.575
SKMEL28_SKIN	0.5748
NCIH322_LUNG	0.574
IM95_STOMACH	0.5696
LS513_LARGE_INTESTINE	0.5681
NCIH661_LUNG	0.5665
DND41_HAEMATOPOIETIC_AND_LYMPHOID_TISSUE	0.5665
TT_OESOPHAGUS	0.5661
PF382_HAEMATOPOIETIC_AND_LYMPHOID_TISSUE	0.5656
SW1271_LUNG	0.5638
SNU601_STOMACH	0.5631
C32_SKIN	0.5619
BEN_LUNG	0.5616
VAL_HAEMATOPOIETIC_AND_LYMPHOID_TISSUE	0.5596
COLO741_SKIN	0.5595
SW620_LARGE_INTESTINE	0.5593
YD38_UPPER_AERODIGESTIVE_TRACT	0.5586
NCIH157DM_LUNG	0.5586
NCIH441_LUNG	0.5583
PK8_PANCREAS	0.5564
COV434_OVARY	0.5557
MOLP2_HAEMATOPOIETIC_AND_LYMPHOID_TISSUE	0.5553
KCL22_HAEMATOPOIETIC_AND_LYMPHOID_TISSUE	0.5516
OCIAML2_HAEMATOPOIETIC_AND_LYMPHOID_TISSUE	0.5509
CHLA15_AUTONOMIC_GANGLIA	0.5506
FTC133_THYROID	0.5486
SNU46_UPPER_AERODIGESTIVE_TRACT	0.5475
BICR78_UPPER_AERODIGESTIVE_TRACT	0.5471
C8166_HAEMATOPOIETIC_AND_LYMPHOID_TISSUE	0.5456
TC205_BONE	0.5431
HA1E_KIDNEY	0.5421
GCIY_STOMACH	0.5418
TTC642_SOFT_TISSUE	0.5414
GCT_SOFT_TISSUE	0.5406
CADOES1_BONE	0.5406
EBC1_LUNG	0.5366
JL1_PLEURA	0.5322
PFSK1_CENTRAL_NERVOUS_SYSTEM	0.5313
SNGM_ENDOMETRIUM	0.5272
LXF289_LUNG	0.522
SF126_CENTRAL_NERVOUS_SYSTEM	0.5212
TTC549_SOFT_TISSUE	0.52
NCIH226_LUNG	0.5186
1618K_TESTIS	0.5176
MKN7_STOMACH	0.5173
HL60_HAEMATOPOIETIC_AND_LYMPHOID_TISSUE	0.5159
639V_URINARY_TRACT	0.5155
MFE296_ENDOMETRIUM	0.5145
SNUC2A_LARGE_INTESTINE	0.5143
RHJT_SOFT_TISSUE	0.5123
KP2_PANCREAS	0.5122
UMUC10_URINARY_TRACT	0.5112
HT55_LARGE_INTESTINE	0.5091
SKMEL5_SKIN	0.5061
MDAMB436_BREAST	0.5049
WSUDLCL2_HAEMATOPOIETIC_AND_LYMPHOID_TISSUE	0.5048
TM87_SOFT_TISSUE	0.5041
HSC2_UPPER_AERODIGESTIVE_TRACT	0.5024
CAL54_KIDNEY	0.5017
SNU407_LARGE_INTESTINE	0.5017
ICC137_BILIARY_TRACT	0.5013
TE10_OESOPHAGUS	0.5012
PL21_HAEMATOPOIETIC_AND_LYMPHOID_TISSUE	0.4994
PATU8988T_PANCREAS	0.499
CAL120_BREAST	0.4973
KMS11_HAEMATOPOIETIC_AND_LYMPHOID_TISSUE	0.4973
MKN74_STOMACH	0.4929
NP5_CENTRAL_NERVOUS_SYSTEM	0.4883
MHHNB11_AUTONOMIC_GANGLIA	0.4879
CAL78_BONE	0.4865
MON_SOFT_TISSUE	0.486
OC316_OVARY	0.4859
OVCAR8_OVARY	0.4857
42MGBA_CENTRAL_NERVOUS_SYSTEM	0.4849
RDES_BONE	0.4843
ISTMES1_PLEURA	0.4809
SNU638_STOMACH	0.4804
MMNK1_BILIARY_TRACT	0.479
DMS53_LUNG	0.4747
JHOS2_OVARY	0.4722
DL_SOFT_TISSUE	0.4714
A375_SKIN	0.4702
DOHH2_HAEMATOPOIETIC_AND_LYMPHOID_TISSUE	0.4675
SAOS2_BONE	0.4658
KMS18_HAEMATOPOIETIC_AND_LYMPHOID_TISSUE	0.4658
OCIAML5_HAEMATOPOIETIC_AND_LYMPHOID_TISSUE	0.4605
AMO1_HAEMATOPOIETIC_AND_LYMPHOID_TISSUE	0.4602
SG231_BILIARY_TRACT	0.4599
PECAPJ49_UPPER_AERODIGESTIVE_TRACT	0.4545
HDMB03_CENTRAL_NERVOUS_SYSTEM	0.4528
RD_SOFT_TISSUE	0.4513
OCILY18_HAEMATOPOIETIC_AND_LYMPHOID_TISSUE	0.4513
CCLP1_BILIARY_TRACT	0.4497
KARPAS620_HAEMATOPOIETIC_AND_LYMPHOID_TISSUE	0.449
NCIH1648_LUNG	0.4484
KYM1_SOFT_TISSUE	0.4462
NCIH446_LUNG	0.4454
NCIH1563_LUNG	0.4454
MOLT16_HAEMATOPOIETIC_AND_LYMPHOID_TISSUE	0.4448
NCIH2052_PLEURA	0.4435
BFTC905_URINARY_TRACT	0.4433
VMCUB1_URINARY_TRACT	0.443
95T1000_SOFT_TISSUE	0.4401
L82_HAEMATOPOIETIC_AND_LYMPHOID_TISSUE	0.44
SW756_CERVIX	0.437
UBLC1_URINARY_TRACT	0.437
BDCM_HAEMATOPOIETIC_AND_LYMPHOID_TISSUE	0.4307
RI1_HAEMATOPOIETIC_AND_LYMPHOID_TISSUE	0.4245
TOLEDO_HAEMATOPOIETIC_AND_LYMPHOID_TISSUE	0.4164
CJM_SKIN	0.4151
KNS42_CENTRAL_NERVOUS_SYSTEM	0.4135
ZR751_BREAST	0.4106
SH4_SKIN	0.4094
HEC1A_ENDOMETRIUM	0.4074
LN464_CENTRAL_NERVOUS_SYSTEM	0.4044
ECC2_BILIARY_TRACT	0.4023
MDAMB453_BREAST	0.4005
HEP3B217_LIVER	0.4004
JM1_HAEMATOPOIETIC_AND_LYMPHOID_TISSUE	0.4
JMURTK2_SOFT_TISSUE	0.3993
YD15_SALIVARY_GLAND	0.3972
769P_KIDNEY	0.3952
647V_URINARY_TRACT	0.3942
RMSYM_SOFT_TISSUE	0.3939
CCLFPEDS0003T_SOFT_TISSUE	0.3921
SW626_LARGE_INTESTINE	0.3869
TYKNU_OVARY	0.3856
G402_SOFT_TISSUE	0.3843
SNU201_CENTRAL_NERVOUS_SYSTEM	0.3823
CASKI_CERVIX	0.3762
SKNBE2_AUTONOMIC_GANGLIA	0.3761
CADOES1_BONE	0.3751
MDAMB361_BREAST	0.3681
G292CLONEA141B1_BONE	0.3667
OVK18_OVARY	0.365
TE15_OESOPHAGUS	0.3641
SKES1_BONE	0.3628
JURLMK1_HAEMATOPOIETIC_AND_LYMPHOID_TISSUE	0.3614
HCSC1_CERVIX	0.3566
MOLM13_HAEMATOPOIETIC_AND_LYMPHOID_TISSUE	0.3561
HCT15_LARGE_INTESTINE	0.3536
MFE319_ENDOMETRIUM	0.3533
SIMA_AUTONOMIC_GANGLIA	0.3521
GSS_STOMACH	0.3487
SEM_HAEMATOPOIETIC_AND_LYMPHOID_TISSUE	0.3473
NCIH1581_LUNG	0.3466
SJSA1_BONE	0.3455
COGN278_AUTONOMIC_GANGLIA	0.3454
NUGC4_STOMACH	0.3438
DOTC24510_CERVIX	0.3437
TASK1_CENTRAL_NERVOUS_SYSTEM	0.3417
JR_SOFT_TISSUE	0.3395
921_UVEA	0.3355
NALM6_HAEMATOPOIETIC_AND_LYMPHOID_TISSUE	0.331
MM1S_HAEMATOPOIETIC_AND_LYMPHOID_TISSUE	0.328
GSU_STOMACH	0.3262
CL11_LARGE_INTESTINE	0.3259
A3KAW_HAEMATOPOIETIC_AND_LYMPHOID_TISSUE	0.3248
HCC38_BREAST	0.3227
CAL62_THYROID	0.3207
HGC27_STOMACH	0.3156
IALM_LUNG	0.3115
BLUE1_HAEMATOPOIETIC_AND_LYMPHOID_TISSUE	0.3106
PEDS005TSUSP_KIDNEY	0.3087
RH4_SOFT_TISSUE	0.3085
JEG3_PLACENTA	0.3075
KS1_CENTRAL_NERVOUS_SYSTEM	0.3075
COLO679_SKIN	0.2999
KD_SOFT_TISSUE	0.2987
RCHACV_HAEMATOPOIETIC_AND_LYMPHOID_TISSUE	0.2982
LS1034_LARGE_INTESTINE	0.2955
697_HAEMATOPOIETIC_AND_LYMPHOID_TISSUE	0.293
JHH7_LIVER	0.2915
OCIM1_HAEMATOPOIETIC_AND_LYMPHOID_TISSUE	0.2857
JHH1_LIVER	0.2822
KMS12BM_HAEMATOPOIETIC_AND_LYMPHOID_TISSUE	0.2797
NOMO1_HAEMATOPOIETIC_AND_LYMPHOID_TISSUE	0.2794
NB4_HAEMATOPOIETIC_AND_LYMPHOID_TISSUE	0.2771
SNU182_LIVER	0.2741
KELLY_AUTONOMIC_GANGLIA	0.273
MALME3M_SKIN	0.2717
BV173_HAEMATOPOIETIC_AND_LYMPHOID_TISSUE	0.2707
MEWO_SKIN	0.2684
SKNDZ_AUTONOMIC_GANGLIA	0.2673
HEL_HAEMATOPOIETIC_AND_LYMPHOID_TISSUE	0.2671
KU1919_URINARY_TRACT	0.2668
MDAPCA2B_PROSTATE	0.2659
RPMI8402_HAEMATOPOIETIC_AND_LYMPHOID_TISSUE	0.2656
ICC15_BILIARY_TRACT	0.2652
MELHO_SKIN	0.2628
PATU8988S_PANCREAS	0.2531
LNCAPCLONEFGC_PROSTATE	0.2493
SIMA_AUTONOMIC_GANGLIA	0.2486
LS_AUTONOMIC_GANGLIA	0.2485
SKNO1_HAEMATOPOIETIC_AND_LYMPHOID_TISSUE	0.2471
NCO2_HAEMATOPOIETIC_AND_LYMPHOID_TISSUE	0.2433
JAR_PLACENTA	0.2382
MKN45_STOMACH	0.2381
TTC709_SOFT_TISSUE	0.23
TM87_SOFT_TISSUE	0.2295
IGR37_SKIN	0.229
HEL9217_HAEMATOPOIETIC_AND_LYMPHOID_TISSUE	0.2285
MP41_UVEA	0.2122
MOLM14_HAEMATOPOIETIC_AND_LYMPHOID_TISSUE	0.2119
SKES1_BONE	0.21
EOL1_HAEMATOPOIETIC_AND_LYMPHOID_TISSUE	0.2066
UMUC13_URINARY_TRACT	0.1985
SW579_THYROID	0.1974
KELLY_AUTONOMIC_GANGLIA	0.196
22RV1_PROSTATE	0.1893
TTC1240_SOFT_TISSUE	0.1873
G361_SKIN	0.1862
SUPB15_HAEMATOPOIETIC_AND_LYMPHOID_TISSUE	0.1847
BICR16_UPPER_AERODIGESTIVE_TRACT	0.1815
LK2_LUNG	0.1783
NB1_AUTONOMIC_GANGLIA	0.1708
CHLA200_CENTRAL_NERVOUS_SYSTEM	0.1682
TT_THYROID	0.15
CHL1_SKIN	0.1482
LOVO_LARGE_INTESTINE	0.131
MESSA_SOFT_TISSUE	0.1257
HCC1419_BREAST	0.1217
NB1_AUTONOMIC_GANGLIA	0.0532
JHH6_LIVER
OUMS23_LARGE_INTESTINE
SNU878_LIVER
GRANTA519_HAEMATOPOIETIC_AND_LYMPHOID_TISSUE
HUH28_BILIARY_TRACT

## Sheet: ED Fig. 8K
Feature	Correlation	minus LOG10 qval	Compound	Dose
A-485	0.4701	43.5199	MCTP-409	log2.auc
ARV-825	0.3853	27.3056	MCTP-409	log2.auc
OXF-BD-02	0.3229	18.0566	MCTP-409	log2.auc
BMS-986158	0.3167	17.2676	MCTP-409	log2.auc
PLX51107	0.3104	16.6432	MCTP-409	log2.auc
XMD8-92	0.3034	15.8404	MCTP-409	log2.auc
TEN-010	0.2794	13.0473	MCTP-409	log2.auc
INCB-057643	0.2745	12.5534	MCTP-409	log2.auc
ERK5-IN-1	0.2736	12.5038	MCTP-409	log2.auc
ABBV-744	0.2687	12.018	MCTP-409	log2.auc
AZD5153	0.262	11.2733	MCTP-409	log2.auc
SGC-CBP30	0.3043	9.2493	MCTP-409	log2.auc
SOBLIDOTIN	0.2371	8.925	MCTP-409	log2.auc
XMD17-109	0.306	8.0529	MCTP-409	log2.auc
MIVEBRESIB	0.2263	7.9417	MCTP-409	log2.auc
I-BET-762	0.2799	7.2412	MCTP-409	log2.auc
LRRK2-IN-1	0.2904	7.1002	MCTP-409	log2.auc
MITOQUINONE	0.2076	6.4579	MCTP-409	log2.auc
CPI-0610	0.2785	6.3971	MCTP-409	log2.auc
G-749	0.2051	6.3026	MCTP-409	log2.auc
BW-348U87	0.1978	5.7098	MCTP-409	log2.auc
RUBOXISTAURIN	0.1924	5.3128	MCTP-409	log2.auc
DERAZANTINIB	0.1911	5.2659	MCTP-409	log2.auc
I-BET151	0.241	4.97	MCTP-409	log2.auc
KPT-9274	0.1865	4.9645	MCTP-409	log2.auc
PFI-1	0.2404	4.8376	MCTP-409	log2.auc
I-CBP-112	0.1844	4.8376	MCTP-409	log2.auc
GF109203X	0.184	4.8297	MCTP-409	log2.auc
SECLIDEMSTAT	0.1821	4.7097	MCTP-409	log2.auc
OLDA	0.2288	4.6093	MCTP-409	log2.auc
ON-01500	0.1798	4.5708	MCTP-409	log2.auc
UF-010	0.1756	4.2964	MCTP-409	log2.auc
C188-9	0.1755	4.2964	MCTP-409	log2.auc
CROLIBULIN	0.1747	4.2635	MCTP-409	log2.auc
BET-BAY-002	0.2361	4.2635	MCTP-409	log2.auc
CXD101	0.1743	4.2285	MCTP-409	log2.auc
INX-08189	0.1734	4.2194	MCTP-409	log2.auc
BROMOSPORINE	0.2199	4.2194	MCTP-409	log2.auc
PD-161570	0.1733	4.2194	MCTP-409	log2.auc
VISOMITIN	0.173	4.2127	MCTP-409	log2.auc
TRADIPITANT	0.1724	4.181	MCTP-409	log2.auc
GLESATINIB	0.1681	3.9023	MCTP-409	log2.auc
CPI-203	0.2267	3.8776	MCTP-409	log2.auc
MAVATREP	0.167	3.8666	MCTP-409	log2.auc
OMBRABULIN	0.167	3.8666	MCTP-409	log2.auc
IMATINIB	0.1668	3.8666	MCTP-409	log2.auc
DR-4485	0.2253	3.7979	MCTP-409	log2.auc
GSK3179106	0.1647	3.7127	MCTP-409	log2.auc
TAK-659	0.1638	3.6609	MCTP-409	log2.auc
NINTEDANIB	0.2061	3.5836	MCTP-409	log2.auc
AZD3514	0.2056	3.5268	MCTP-409	log2.auc
METHYLBENZETHONIUM-CHLORIDE	0.1598	3.4773	MCTP-409	log2.auc
GSK690693	0.2165	3.4773	MCTP-409	log2.auc
REVERSINE	0.1601	3.4773	MCTP-409	log2.auc
FIRSOCOSTAT	0.1597	3.4748	MCTP-409	log2.auc
CFI-400945	0.1568	3.3123	MCTP-409	log2.auc
JQ1-(+)	0.1983	3.3123	MCTP-409	log2.auc
ARTESUNATE	0.1969	3.2176	MCTP-409	log2.auc
SITRAVATINIB	0.1544	3.1808	MCTP-409	log2.auc
MERTANSINE	0.1541	3.1431	MCTP-409	log2.auc
IMIDAZOACRIDINONE	0.1539	3.1396	MCTP-409	log2.auc
FRAX486	0.152	3.0538	MCTP-409	log2.auc
AS-2444697	0.151	3.0034	MCTP-409	log2.auc
DIHYDROARTEMISININ	0.1917	2.995	MCTP-409	log2.auc
DYNOLE-34-2	0.1494	2.9179	MCTP-409	log2.auc
SR-3576	0.2017	2.8963	MCTP-409	log2.auc
PF-06873600	0.1487	2.8737	MCTP-409	log2.auc
GSK2334470	0.1482	2.8721	MCTP-409	log2.auc
TOLONIUM	0.1481	2.8721	MCTP-409	log2.auc
DDR1-IN-1	0.1472	2.8246	MCTP-409	log2.auc
ADAVIVINT	0.1465	2.79	MCTP-409	log2.auc
MERCK60	0.1455	2.7404	MCTP-409	log2.auc
ON123300	0.1454	2.7404	MCTP-409	log2.auc
TRILACICLIB	0.1442	2.6763	MCTP-409	log2.auc
INARIGIVIR	0.1441	2.6757	MCTP-409	log2.auc
MILADEMETAN	0.1438	2.6638	MCTP-409	log2.auc
ERIBULIN	0.1437	2.6614	MCTP-409	log2.auc
BROXURIDINE	0.1807	2.6108	MCTP-409	log2.auc
IDOXURIDINE	0.1831	2.6041	MCTP-409	log2.auc
VINFLUNINE	0.1919	2.5629	MCTP-409	log2.auc
URMC-099	0.1415	2.5629	MCTP-409	log2.auc
MPS-BAY-2A	0.1414	2.5629	MCTP-409	log2.auc
OTX015	0.179	2.5384	MCTP-409	log2.auc
BMS-986205	-0.1408	2.5384	MCTP-409	log2.auc
S-TRITYL-L-CYSTEINE	0.1403	2.518	MCTP-409	log2.auc
DPC	0.1407	2.518	MCTP-409	log2.auc
AVAPRITINIB	0.1393	2.4687	MCTP-409	log2.auc
PRN1371	0.139	2.4566	MCTP-409	log2.auc
SAPACITABINE	0.1382	2.4164	MCTP-409	log2.auc
SEMAPIMOD	0.1764	2.3834	MCTP-409	log2.auc
GSK269962	0.1862	2.3829	MCTP-409	log2.auc
MIVOBULIN	0.1369	2.3655	MCTP-409	log2.auc
ML786	0.1369	2.3655	MCTP-409	log2.auc
REGORAFENIB	0.1737	2.3655	MCTP-409	log2.auc
SB-505124	0.1729	2.3637	MCTP-409	log2.auc
S63845	0.1364	2.3531	MCTP-409	log2.auc
EDO-S101	0.1364	2.3399	MCTP-409	log2.auc
MPS1-IN-5	0.1358	2.335	MCTP-409	log2.auc
LENVATINIB	0.1737	2.335	MCTP-409	log2.auc
FENRETINIDE	0.1736	2.3117	MCTP-409	log2.auc
MRX-2843	0.1356	2.3117	MCTP-409	log2.auc
ROGARATINIB	0.1354	2.309	MCTP-409	log2.auc
SJG-136	0.1336	2.2317	MCTP-409	log2.auc
BANOXANTRONE	0.1331	2.214	MCTP-409	log2.auc
CFI-402257	0.1334	2.214	MCTP-409	log2.auc
AR-C155858	0.1329	2.209	MCTP-409	log2.auc
TANSHINONE-IIA	0.1796	2.1903	MCTP-409	log2.auc
TESTOSTERONE	0.1682	2.1903	MCTP-409	log2.auc
CCT196969	0.1323	2.1778	MCTP-409	log2.auc
BAG-956	0.179	2.1778	MCTP-409	log2.auc
SB-525334	0.1661	2.1185	MCTP-409	log2.auc
GK921	0.1308	2.1185	MCTP-409	log2.auc
LIFIRAFENIB	0.1306	2.115	MCTP-409	log2.auc
SINEFUNGIN	0.1294	2.0604	MCTP-409	log2.auc
NILOTINIB	0.1675	2.0522	MCTP-409	log2.auc
GW-627368	0.1747	2.0355	MCTP-409	log2.auc
TUCIDINOSTAT	0.129	2.0355	MCTP-409	log2.auc
BRONOPOL	0.1284	2.0232	MCTP-409	log2.auc
ANLOTINIB	0.1735	2.0028	MCTP-409	log2.auc
GSK3117391	0.1282	2.0028	MCTP-409	log2.auc
BAY1125976	0.128	1.9984	MCTP-409	log2.auc
WAY-207024	0.1728	1.9877	MCTP-409	log2.auc
MM-206	0.1274	1.9877	MCTP-409	log2.auc
BOS-172722	0.1271	1.9778	MCTP-409	log2.auc
APABETALONE	0.1606	1.9392	MCTP-409	log2.auc
AZ-628	0.1256	1.921	MCTP-409	log2.auc
COR-170	0.1706	1.9204	MCTP-409	log2.auc
BLZ945	0.1257	1.9045	MCTP-409	log2.auc
TRIMETREXATE	0.1256	1.9015	MCTP-409	log2.auc
GW-803430	0.1697	1.8965	MCTP-409	log2.auc
CH-5183284	0.1696	1.8956	MCTP-409	log2.auc
NORETYNODREL	0.1613	1.8797	MCTP-409	log2.auc
JI-101	0.1242	1.8636	MCTP-409	log2.auc
AC-710	0.168	1.8465	MCTP-409	log2.auc
BAY1217389	0.1229	1.8114	MCTP-409	log2.auc
CB-839	-0.1669	1.8114	MCTP-409	log2.auc
CGP-54626	-0.1562	1.8114	MCTP-409	log2.auc
SULFATINIB	0.1226	1.8098	MCTP-409	log2.auc
NORGESTREL	0.156	1.8098	MCTP-409	log2.auc
DMH4	0.1665	1.8098	MCTP-409	log2.auc
TCS-21311	0.1226	1.8098	MCTP-409	log2.auc
FLUOXYMESTERONE	0.1561	1.8098	MCTP-409	log2.auc
TANSHINONE-I	0.1602	1.7998	MCTP-409	log2.auc
APY-29	0.1221	1.7949	MCTP-409	log2.auc
NEDOCROMIL	-0.1549	1.7863	MCTP-409	log2.auc
CEP-40783	0.1214	1.7645	MCTP-409	log2.auc
IDOXURIDINE	0.1554	1.7031	MCTP-409	log2.auc
OTX015	0.1562	1.6734	MCTP-409	log2.auc
CHLORMIDAZOLE	0.1541	1.6618	MCTP-409	log2.auc
SBI-115	0.1177	1.5999	MCTP-409	log2.auc
FUTIBATINIB	0.117	1.5577	MCTP-409	log2.auc
BAY-87-2243	0.1477	1.5338	MCTP-409	log2.auc
TRETINOIN	0.1161	1.5338	MCTP-409	log2.auc
E7820	0.1159	1.5136	MCTP-409	log2.auc
IOPANIC-ACID	0.1497	1.512	MCTP-409	log2.auc
SP-141	0.1562	1.4937	MCTP-409	log2.auc
TAK-593	0.1558	1.4921	MCTP-409	log2.auc
GO-6983	0.1458	1.4921	MCTP-409	log2.auc
KW-3902	0.1559	1.4921	MCTP-409	log2.auc
CACCINH-A01	0.1148	1.4921	MCTP-409	log2.auc
PK-THPP	0.1557	1.4912	MCTP-409	log2.auc
MIROGABALIN-BESYLATE	0.1147	1.4908	MCTP-409	log2.auc
UNC0737	0.1474	1.4873	MCTP-409	log2.auc
ACITRETIN	0.1498	1.4865	MCTP-409	log2.auc
MINOCYCLINE	0.1141	1.4734	MCTP-409	log2.auc
CNX-774	0.1451	1.4734	MCTP-409	log2.auc
CC-90003	0.1139	1.4688	MCTP-409	log2.auc
WYE-687	0.1137	1.4621	MCTP-409	log2.auc
BX-795	0.1135	1.4572	MCTP-409	log2.auc
BRICICLIB	0.154	1.4571	MCTP-409	log2.auc
WALRYCIN-B	0.1132	1.4463	MCTP-409	log2.auc
BMS-566419	0.113	1.4413	MCTP-409	log2.auc
RIPRETINIB	0.1127	1.4311	MCTP-409	log2.auc
ML3403	0.1525	1.4274	MCTP-409	log2.auc
CIPARGAMIN	0.1124	1.4274	MCTP-409	log2.auc
MK-2206	0.1432	1.4274	MCTP-409	log2.auc
DSR-6434	0.1125	1.4274	MCTP-409	log2.auc
CFTRINH-172	-0.1423	1.4274	MCTP-409	log2.auc
ELBASVIR	0.1449	1.4274	MCTP-409	log2.auc
UNC2250	0.1453	1.4207	MCTP-409	log2.auc
AZ7550	0.1121	1.4207	MCTP-409	log2.auc
AMETANTRONE	0.1123	1.4204	MCTP-409	log2.auc
NU-7441	0.1425	1.4198	MCTP-409	log2.auc
ELAFIBRANOR	0.1436	1.414	MCTP-409	log2.auc
IKK-2-INHIBITOR	-0.1414	1.41	MCTP-409	log2.auc
KAINIC-ACID	-0.1413	1.41	MCTP-409	log2.auc
DIHYDREXIDINE	0.1115	1.4097	MCTP-409	log2.auc
TRIFLOXYSTROBIN	0.1114	1.4054	MCTP-409	log2.auc
STEPRONIN	-0.1422	1.4054	MCTP-409	log2.auc
SILVER-SULFADIAZINE	0.1509	1.399	MCTP-409	log2.auc
DIMETHINDENE-(S)-(+)	-0.1413	1.3876	MCTP-409	log2.auc
D-157495	0.1105	1.3755	MCTP-409	log2.auc
BMS-536924	0.1101	1.3595	MCTP-409	log2.auc
ASCOMYCIN	0.109	1.315	MCTP-409	log2.auc
LMK-235	0.109	1.315	MCTP-409	log2.auc
CEDIRANIB	0.1394	1.315	MCTP-409	log2.auc
UNC2025	0.1476	1.3086	MCTP-409	log2.auc
CP-547632	0.1087	1.3067	MCTP-409	log2.auc
SILODOSIN	0.1437	1.2931	MCTP-409	log2.auc
TC-I-2000	0.1469	1.2911	MCTP-409	log2.auc
TELATINIB	0.1384	1.2911	MCTP-409	log2.auc
HKI-357	0.1468	1.2911	MCTP-409	log2.auc
ISTAROXIME	-0.1368	1.285	MCTP-409	log2.auc
PAZOPANIB	0.1376	1.2694	MCTP-409	log2.auc
DESISOBUTYRYL-CICLESONIDE	0.1075	1.2694	MCTP-409	log2.auc
BAY-8002	0.1074	1.2677	MCTP-409	log2.auc
FDCYD	0.1365	1.2677	MCTP-409	log2.auc
OLIGOMYCIN-A	0.1365	1.2669	MCTP-409	log2.auc
ONC201	0.1376	1.2597	MCTP-409	log2.auc
DPC-681	0.1453	1.2595	MCTP-409	log2.auc
CH55	0.1067	1.2468	MCTP-409	log2.auc
SALINOMYCIN	0.1395	1.246	MCTP-409	log2.auc
ENTASOBULIN	0.1068	1.246	MCTP-409	log2.auc
KN-93	0.1445	1.244	MCTP-409	log2.auc
RMC-4550	0.1063	1.2407	MCTP-409	log2.auc
AZD5363	0.1349	1.2342	MCTP-409	log2.auc
RESMINOSTAT	0.135	1.2342	MCTP-409	log2.auc
TANAPROGET	0.1343	1.2308	MCTP-409	log2.auc
AZELIRAGON	0.1363	1.2299	MCTP-409	log2.auc
CCT128930	0.1345	1.222	MCTP-409	log2.auc
PIBENZIMOL	0.1346	1.2163	MCTP-409	log2.auc
TY-52156	0.1053	1.216	MCTP-409	log2.auc
AC1NDSS5	0.1431	1.216	MCTP-409	log2.auc
AZ3146	0.134	1.216	MCTP-409	log2.auc
AZD5991	0.1052	1.2142	MCTP-409	log2.auc
GSK1904529A	0.1339	1.21	MCTP-409	log2.auc
CATHARANTHINE	0.1049	1.2035	MCTP-409	log2.auc
THZ1	0.1423	1.1998	MCTP-409	log2.auc
SORAFENIB	0.1329	1.1868	MCTP-409	log2.auc
SENNOSIDE-A	-0.1418	1.1868	MCTP-409	log2.auc
DABIGATRAN	0.1343	1.1856	MCTP-409	log2.auc
GSK1292263	0.1326	1.1856	MCTP-409	log2.auc
STF-31	0.1412	1.176	MCTP-409	log2.auc
PF-4191834	0.1039	1.176	MCTP-409	log2.auc
BENZONATATE	0.132	1.176	MCTP-409	log2.auc
AMIFAMPRIDINE	-0.1321	1.176	MCTP-409	log2.auc
GSK2838232	0.141	1.176	MCTP-409	log2.auc
API-1	0.1039	1.176	MCTP-409	log2.auc
F351	0.133	1.1663	MCTP-409	log2.auc
SCRIPTAID	0.1316	1.1663	MCTP-409	log2.auc
SAR405838	0.1402	1.163	MCTP-409	log2.auc
CU-T12-9	0.1033	1.163	MCTP-409	log2.auc
LENALIDOMIDE	0.1313	1.163	MCTP-409	log2.auc
NEXTURASTAT-A	0.131	1.1566	MCTP-409	log2.auc
CABOTEGRAVIR	0.1399	1.1566	MCTP-409	log2.auc
PD-173074	0.1309	1.149	MCTP-409	log2.auc
CC4	0.1024	1.1402	MCTP-409	log2.auc
TETRAHYDROURIDINE	0.1328	1.1402	MCTP-409	log2.auc
NCX-1015	0.1027	1.1402	MCTP-409	log2.auc
GOLVATINIB	0.1304	1.1402	MCTP-409	log2.auc
TIOTIDINE	-0.1304	1.1345	MCTP-409	log2.auc
ROQUINIMEX	-0.1295	1.1268	MCTP-409	log2.auc
	-0.1307	1.1147	MCTP-409	log2.auc
CHLOROTRIANISENE	-0.1288	1.106	MCTP-409	log2.auc
AROFYLLINE	-0.1286	1.0995	MCTP-409	log2.auc
AZD7762	-0.1318	1.0953	MCTP-409	log2.auc
CHLOROXINE	-0.1282	1.0462	MCTP-409	log2.auc
ATENOLOL-(+/-)	-0.1269	1.0314	MCTP-409	log2.auc

[truncated: 1 more sheets: ED Fig. 8L]
