# Supplementary material for: Targeting histone H2B acetylated enhanceosomes via p300/CBP degradation in prostate cancer
Source: Nat Genet. 2025 Oct 3;57(10):2468–81. doi: 10.1038/s41588-025-02336-6 (PMC12513837; doi:10.1038/s41588-025-02336-6)
Supplement: Supplementary file 17 — Statistical source data for Extended Data Fig. 9. [file 41588_2025_2336_MOESM17_ESM.xlsx]

## Sheet: ED Fig. 9B
	Vehicle																				CBPD-409 3mg/kg
1		100	100	100	100	100	100	100	100	100	100	100	100	100	100	100	100	100	100	100	100	100	100	100	100	100	100	100	100	100	100	100	100	100	100	100	100	100	100	100
3		101.12	102.41	99.43	102.65	101.74	101.23	102.98	100.29	100.84	100.65	100	99.7	100	100.59	100.57	104.23	101.31	101.64	103.23	95.1	100.29	98.41	98.51	99.72	98.59	98.73	97.48	101.09	100.67	100.56	99.34	97.7	98.46	98.21	101.59	102.99	97.83	99.71	100.95
5		101.69	105.42	102.84	104.64	105.52	103.99	104.34	101.72	101.12	103.9	102.5	103.93	103.14	100.59	102.87	102.61	103.59	103.61	105.81	97.23	99.41	101.27	100.9	97.72	98.87	100.96	100.94	99.45	100.34	99.16	101.32	98.85	100.31	100	99.37	102.66	100.27	98.24	98.74
8		102.81	105.72	104.55	102.98	104.94	105.52	105.42	104.58	101.96	106.49	104.06	106.04	103.14	103.55	105.46	105.54	104.25	100.66	107.1	97.41	103.83	105.71	102.69	101.99	100.85	102.23	100.63	100.82	101.01	102.51	102.32	101.15	102.15	101.19	101.27	103.99	102.17	101.47	101.58
10		104.21	108.13	105.68	103.31	106.98	105.21	105.96	106.02	103.08	108.12	105.31	103.93	104.57	103.55	107.18	106.19	105.56	101.64	108.71	97.98	102.65	105.4	102.69	101.14	101.97	105.1	102.83	101.09	102.35	103.35	104.3	100.57	104	102.98	104.13	104.98	103.53	100.88	100.63
12		105.06	107.53	106.25	101.66	107.85	105.52	107.05	105.16	103.08	108.44	104.38	104.53	104.57	105.03	106.9	105.54	105.23	100.98	108.71	96.54	101.18	106.03	104.18	100.57	100.56	103.5	101.57	100.82	100.67	103.63	103.97	101.15	103.69	102.68	104.63	106.31	104.08	100.88	100.63
15		105.06	111.75	104.26	103.97	108.72	110.74	110.03	110.89	102.52	108.44	105.94	101.81	103.43	105.03	107.76	107.17	106.54	103.28	109.68	97.41	103.24	106.98	104.48	101.99	101.13	104.78	103.14	102.46	102.68	106.42	104.97	102.01	102.77	103.27	104.13	106.98	104.35	102.35	102.21
17		104.78	110.84	105.4	105.96	109.88	111.04	110.57	110.89	105.04	110.39	105.63	105.14	106.29	106.8	108.91	108.47	109.8	104.26	112.26	98.27	103.83	108.25	103.58	100.57	101.69	105.1	105.03	102.73	105.03	105.87	108.61	104.02	102.46	104.46	106.98	110.3	103.53	102.05	102.3
19		106.18	112.05	107.95	106.62	112.5	113.5	113.28	111.17	105.32	113.64	107.81	105.14	110.57	107.1	110.92	111.73	111.76	107.21	114.52	97.98	103.54	107.94	100	102.56	103.94	108.6	106.29	103.28	105.7	105.87	108.61	105.17	103.08	105.36	106.35	110.63	104.35	102.93	102.84
22		107.87	113.25	110.51	106.29	111.63	130.67	98.1	112.89	107	113.64	101.25	106.04	109.71	109.47	103.16	110.42	113.73	108.85	117.1	100	106.49	110.79	103.58	107.69	104.23	108.92	108.18	105.46	106.04	108.1	111.26	108.33	104.92	105.65	110.79	112.62	107.07	104.4	104.42
24		107.02	113.55	109.94	106.62	112.21	112.88	117.62	115.76	108.4	112.66	107.5	107.55	110.86	109.76	105.17	112.7	116.99	110.82	118.06	98.85	107.08	111.43	105.67	109.12	104.51	110.51	107.23	104.64	104.36	108.94	111.59	108.33	103.69	106.25	111.43	113.29	107.07	105.28	105.99
26		106.74	115.96	110.8	105.96	112.5	115.03	116.8	116.33	108.12	111.69	107.19	107.25	111.14	108.58	109.77	111.73	114.38	112.46	118.71	98.85	107.37	111.43	104.18	109.4	104.79	109.87	107.55	106.01	104.03	108.38	112.58	108.62	108.31	106.25	117.14	115.95	109.51	106.45	106.94
29		105.34	116.27	110.8	107.62	116.86	117.79	119.78	116.91	110.92	113.64	109.06	108.16	111.14	111.54	109.77	111.73	115.36	114.43	119.03	102.59	110.62	114.29	109.85	112.54	107.04	112.42	110.06	108.47	107.38	110.61	111.59	110.06	106.46	106.55	113.97	117.61	111.14	110.26	107.57
31		107.3	117.47	104.55	108.28	117.15	115.95	121.95	119.2	110.08	117.21	110.94	112.99	115.71	113.61	112.36	117.26	119.28	113.44	119.35	100.29	108.55	113.02	110.15	110.83	109.58	114.65	113.21	108.2	108.05	112.29	114.9	112.64	108.31	111.31	114.29	118.27	110.05	110.26	107.89

## Sheet: ED Fig. 9C
	Vehicle										CBPD-409 3mg/kg
Liver	4.76684	5.77834	4.25272	4.90276	5.05037	4.94211	5.53779	5.1956	4.97792		5.14783	5.4578	5.08732	6.08033	5.34933	5.47244	5.58475	4.87393	5.75128	5.11006
Spleen	0.259342	0.333501	0.250897	0.276687	0.311712	0.303158	0.299539	0.338142	0.224182		0.274203	0.312912	0.369014	0.458449	0.2728	0.30105	0.355932	0.334384	0.264103	0.279402
Kidney	1.26263	1.28161	1.29348	1.49847	1.35335	1.43421	1.41705	1.31125	1.43948		1.3913	1.21154	1.40845	2.15235	1.444	1.35171	1.39972	1.38109	1.38462	1.36164
Testes	0.684211	0.547103	0.649456	0.811135	0.674938	0.677368	0.730415	0.602323	0.473506		0.421449	0.64011	0.676056	0.559557	0.553867	0.537795	0.426554	0.372779	0.471795	0.403774
Prostate	0.84	0.910076	0.836413	0.790798	0.869727	0.852632	0.843088	0.905917	0.837922		0.723188	0.651648	0.828169	0.712382	0.5632	0.759842	0.614407	0.922636	0.660513	1.0522
		E

## Sheet: ED Fig. 9E
	Vehicle										CBPD-409 3mg/kg
ALT	69	72	69	72	83	76	78	87	68		80	84	67	74	101	71	113	73	81	90
ALB	4.7	4.7	4.6	4.4	4.9	5.1	4.7	5	4.8		4.6	5.2	4.9	4.4	5.4	4.7	6.3	4.4	5.9	4.8
BUN	28	34	20	27	34	25	32	33	29		35	28	27	30	32	29	37	28	35	35
CREA	0.35	0.37	0.29	0.29	0.39	0.31	0.39	0.31	0.31		0.34	0.31	0.25	0.43	0.5	0.31	0.46	0.28	0.36	0.4
TBIL	0.11	0.04	0.19	0.05	0.17	0.24	0.15	0.15	0.13		0.18	0.11	0.2	0.13	0.19	0.19	0.17	0.07	0.14

## Sheet: ED Fig. 9F
	Vehicle										CBPD-409 3mg/kg
WBC	6.78	8.34	9.91	4.83	3.42	7.46	3.8	5.37	7.05		11.83	9.25	7.5	13.78	1.05	7.34	8.97	6.01	8.67	9.44
NEU	1.31	1.81	1.38	1.37	0.46	1.29	0.81	0.95	1.49		3.7	4.38	2.34	7.6	0.21	1.95	1.88	1.66	1.76	2.87
LYM	4.91	5.72	7.74	3.17	2.69	5.69	2.74	3.9	5.06		7.29	4.06	4.59	4.96	0.73	4.91	6.37	4.03	6.31	6.13
MONO	0.12	0.42	0.34	0.09	0.1	0.21	0.1	0.28	0.13		0.57	0.48	0.2	0.7	0.03	0.15	0.42	0.13	0.34	0.19
EOS	0.33	0.11	0.39	0.2	0.16	0.19	0.13	0.17	0.15		0.24	0.29	0.31	0.45	0.05	0.31	0.22	0.17	0.22	0.19
BAS	0.11	0.28	0.06	0	0.01	0.08	0.02	0.07	0.22		0.03	0.04	0.06	0.07	0.03	0.02	0.08	0.02	0.04	0.06
NEU %	19.3	21.7	14	28.4	13.4	17.3	21.1	17.6	21.1		31.3	47.3	31.2	55.2	19.6	26.6	20.9	27.6	20.3	30.4
LYM %	72.4	68.5	78.1	65.6	78.6	76.2	72	72.6	71.8		61.6	43.8	61.2	36	69.2	66.8	71	67	72.7	65
MONO %	1.8	5.1	3.4	2	2.9	2.8	2.8	5.2	1.9		4.9	5.2	2.7	5.1	3.4	2	4.7	2.2	4	2
EOS %	4.9	1.3	3.9	3.9	4.7	2.6	3.5	3.3	2.2		2	3.2	4.1	3.2	4.6	4.3	2.5	2.9	2.5	2
BAS %	1.6	3.4	0.6	0.1	0.4	1.1	0.6	1.3	3		0.2	0.5	0.8	0.5	3.2	0.3	0.9	0.3	0.5	0.6
RBC	9.84	9.8	10.73	9.95	9.4	10.51	11.08	10.13	10.42		10.58	9.86	9.91	10.06	2.89	10.23	9.62	9.93	9.81	10.56
HGB	15.3	16.1	17.1	15.1	15.9	16.4	16.8	16.3	16		15.9	16	15.6	15.7	5	15.4	17.2	16	15.6	16.6
HCT	43.3	44.7	48.4	43.2	43.3	47.4	47.5	46.7	45.6		45.6	45.6	46	44.9	13.8	42.9	44.2	45.2	43.9	47.1
MCV	44.1	45.7	45.1	43.4	46.1	45.1	42.9	46.1	43.7		43.1	46.2	46.4	44.6	47.8	42	45.9	45.6	44.7	44.6
MCH	15.5	16.5	15.9	15.2	16.9	15.6	15.1	16.1	15.4		15.1	16.3	15.8	15.6	17.3	15	17.9	16.1	15.9	15.7
MCHC	35.3	36	35.3	35.1	36.8	34.6	35.3	35	35.2		34.9	35.2	34	34.9	36.2	35.8	38.9	35.3	35.6	35.2
RDW %	12.7	11.8	13.8	12.8	13.3	11.7	14.4	14.3	12.5		13.8	12.3	12.2	13.2	12.1	13.4	13.1	14.6	12.7	13
PLT	1444	530	1427	1526	187	1318	1218	1016	1660		1369	1643	2022	1985	119	1466	347	2169	242	2059
MPV	5.2	6.6	5.2	5.1	6.3	6.7	6.3	6.3	5.2		6.2	5.7	5.5	5.3	6.5	5.4	6.6	5	5.9	5.7

## Sheet: ED Fig. 9H
Vehicle																				CBPD-409
0.42	0.375	0.344262	0.509804	0.213115	0.45098	0.592593	0.269231	0.551724	0.352113											0.555556	0.357143	0.5	0.5625	0.375	0.217391	0.4	0.538462	0.5	0.366667

## Sheet: ED Fig. 9K
Body weight (%)
Veh mice
#1	100	97.08	97.38	99.13	97.38	97.08	96.5	96.5
#2	100	101.25	100.31	102.5	99.38	98.13	98.44	99.38
#3	100	100.32	101.27	103.5	101.59	100.32	100.96	103.5
#4	100	101.67	102.23	99.72	96.38	94.99	93.87	98.33
#5	100	104.39	103.04	103.72	103.38	103.04	102.36	104.05
CBPD mice
#1	100	99.68	99.68	98.73	97.45	97.13	99.36	99.04
#2	100	99.7	99.1	99.7	98.51	96.42	96.12	97.91
#3	100	100.3	99.41	98.82	97.04	97.04	97.63	97.04
#4	100	103.96	105.4	108.63	105.04	102.88	102.88	102.16
#5	100	99.33	100	99	98.33	97.99	95.65	97.66
#6	100	100.65	101.63	102.28	101.95	102.28	100.65	102.93

## Sheet: ED Fig. 9L
Operator	Service ID	Comment	Investigator	Animal ID	Species	Date	Time	ALB	ALKP	ALT	AMY	AST	CO2	CA	CHOL	CPK	CREA	TBIL	PHOS	MAG	TPRO	TRIG	BUN	Na	K	Cl	GLUC	LIH
AC								2.72 - 4.2 g/dL	65.5 - 364.2 IU/liter	24.3 - 115.25 IU/liter	IU/liter	39.55 - 386.05 IU/liter	mmol/liter	9.03 - 12.4 mg/dL	60.2 - 167.3 mg/dL	IU/liter	0.09 - 0.4 mg/dL	0.12 - 0.58 mg/dL	6.22 - 14.13 mg/dL	mg/dL	4.63 - 7.2 g/dL	72.7 - 303.2 mg/dL	5.15 - 30.7 mg/dL	144.9 - 180.89 mmol/liter	7.33 - 12.7 mmol/liter	111.6 - 139.21 mmol/liter	79.35 - 354.73 mg/dL
	25-191		Chinn	VEH 1746	Mouse			4.3	106	57				11.3			0.22	0.4			7.8		22				145	3+
	25-191		Chinn	VEH 1747	Mouse			3.5	85	40				10.2			0.24	0.3			6.9		25				155	3+
	25-191		Chinn	VEH 1748	Mouse			4.2	69	56				10.1			0.26	0.5			7.1		26				126	9+
	25-191		Chinn	VEH 1749	Mouse			3.7	72	56				11			0.25	0.4			7.4		25				126	4+
	25-191		Chinn	VEH 1750	Mouse			3.7	63	62				9.6			0.33	0.9			6.7		30				206	9+
	25-191		Chinn	CBPD409 1795	Mouse			3.7	90	42				10.3			0.26	0.4			6.8		28				162	4+
	25-191		Chinn	CBPD409 1796	Mouse			3.8	58	38				11.3			0.3	0.7			6.9		30				140	9+
	25-191		Chinn	CBPD409 1797	Mouse			3.9	54	29				10.4			0.24	0.5			7		30				167	9+
	25-191		Chinn	CBPD409 1798	Mouse			3.9	38	35				10.2			0.33	0.8			7		26				150	9+
	25-191		Chinn	CBPD409 1799	Mouse			4.1	63	41				11.4			0.24	0.7			7.6		25				124	9+
	25-191		Chinn	CBPD409 1800	Mouse			4	204	48				10.9			0.36	0.7			7.6		39				122	9+

## Sheet: ED Fig. 9M
ID	ID2	TestDateTime	Species	AnalyzerType	WBC	NEU	LYM	MONO	EOS	BAS	NEU %	LYM %	MONO %	EOS %	BAS %	RBC	HGB	HCT	MCV	MCH	MCHC	RDW %	PLT	MPV	WBC Scattergram	WBC Histogram	RBC Histogram	PLT Histogram	Age
1746	veh-1	2025-02-12 13:52:44	Mouse	ElementHT5	3.5	0.84	2.43	0.18	0.03	0.02	24	69.3	5	1	0.7	10.32	15.3	45.3	43.9	14.8	33.8	14.2	1813	4.9
1747	veh-2	2025-02-12 13:54:11	Mouse	ElementHT5	1.17	0.3	0.76	0.04	0.06	0.01	25.5	64.5	4.2	4.3	1.5	8.42	13	37.3	44.3	15.4	34.8	14.8	235	6.6
1748	veh-3	2025-02-12 13:56:13	Mouse	ElementHT5	3.9	0.8	2.8	0.21	0.08	0.01	20.4	71.6	5.6	2	0.4	10.83	16.4	47.1	43.5	15.1	34.8	14.6	922	6
1749	veh-4	2025-02-12 13:57:44	Mouse	ElementHT5	5	2.09	2.59	0.26	0.05	0.01	41.8	51.7	5.1	1.1	0.3	10.94	16.1	47.5	43.4	14.7	33.9	13.8	1640	4.9
1750	veh-5	2025-02-12 13:59:08	Mouse	ElementHT5	5.91	1.96	3.7	0.16	0.08	0.01	33.1	62.6	2.6	1.4	0.3	10.63	16.2	46.6	43.8	15.2	34.7	13.8	1695	4.8
1795	cbpd-1	2025-02-12 14:00:31	Mouse	ElementHT5	3.12	0.8	2.14	0.16	0.01	0.01	25.4	68.4	5.1	0.6	0.5	10.32	15.6	45.1	43.7	15.1	34.6	14.5	1770	5.2
1796	cbpd-2	2025-02-12 14:02:00	Mouse	ElementHT5	4.51	0.69	3.6	0.15	0.03	0.04	15.2	79.7	3.4	0.7	1	11	16.3	47	42.7	14.8	34.8	15.3	1654	5.3
1797	cbpd-3	2025-02-12 14:04:26	Mouse	ElementHT5	2.61	0.62	1.75	0.19	0.03	0.02	23.8	66.8	7.1	1.5	0.8	9.97	15.3	44.1	44.3	15.3	34.7	14.4	1402	5.3
1798	cbpd-4	2025-02-12 14:05:48	Mouse	ElementHT5	4.58	2.08	2.28	0.16	0.04	0.02	45.4	49.7	3.3	1	0.6	11.06	16.5	47.7	43.1	14.9	34.6	14.8	1026	5.6
1799	cbpd-5	2025-02-12 14:07:10	Mouse	ElementHT5	3	0.46	2.4	0.08	0.04	0.02	15.1	79.9	2.6	1.5	0.9	10.79	16.7	46.6	43.2	15.5	35.8	14.2	1513	5.5
1800	cbpd-6	2025-02-12 14:08:46	Mouse	ElementHT5	2.64	0.61	1.15	0.78	0.06	0.04	23.4	43.3	29.3	2.5	1.5	10.68	16.3	46.2	43.2	15.3	35.4	15.8	695	6.1

## Sheet: ED Fig. 9Q
Sample ID	Comment	Investigator	Session Number	Species	ALB	ALT	CREA	TBIL	BUN
1	Vehicle	Chinnaiyan	24-50	Rat	3.9	46	0.3	0.2	17
2	Vehicle	Chinnaiyan	24-50	Rat	4.1	43	0.32	0.2	12
3	Vehicle	Chinnaiyan	24-50	Rat	3.6	60	0.48	0.1	17
4	Vehicle	Chinnaiyan	24-50	Rat	3.8	44	0.28	0.2	17
5	Vehicle	Chinnaiyan	24-50	Rat	3.5	51	0.29	0.2	15
6	CBPD 10mg/kg	Chinnaiyan	24-50	Rat	3.6	30	0.3	0.2	15
7	CBPD 10mg/kg	Chinnaiyan	24-50	Rat	4	64	0.26	0.3	15
8	CBPD 10mg/kg	Chinnaiyan	24-50	Rat	3.7	31	0.34	0.2	19
9	CBPD 10mg/kg	Chinnaiyan	24-50	Rat	3.6	41	0.29	0.2	14
10	CBPD 10mg/kg	Chinnaiyan	24-50	Rat	3.4	32	0.32	0.2	18

## Sheet: ED Fig. 9R
Group	ID	ID2	TestDateTime	Species	AnalyzerType	WBC	NEU	LYM	MONO	EOS	BAS	NEU %	LYM %	MONO %	EOS %	BAS %	RBC	HGB	HCT	MCV	MCH	MCHC	RDW %	PLT	MPV	WBC Scattergram	WBC Histogram	RBC Histogram	PLT Histogram	Age
CBPD 10mg/kg	5G	24-57	2024-01-19 15:47:01	Rat	ElementHT5	13.05	1.17	11.32	0.46	0.07	0.03	9	86.8	3.5	0.5	0.2	7.27	15.1	41.5	57.2	20.8	36.4	12.6	1254	6.3
CBPD 10mg/kg	4G	24-56	2024-01-19 15:45:42	Rat	ElementHT5	11.44	0.96	9.87	0.5	0.09	0.02	8.4	86.3	4.3	0.8	0.2	6.89	16	43.9	63.7	23.3	36.5	13.2	1100	6.3
CBPD 10mg/kg	3G	24-55	2024-01-19 15:44:21	Rat	ElementHT5	12.56	0.96	11.02	0.49	0.05	0.04	7.6	87.8	3.9	0.4	0.3	6.6	14.9	41.2	62.4	22.5	36.1	13.5	1193	5.8
CBPD 10mg/kg	2G	24-54	2024-01-19 15:43:05	Rat	ElementHT5	7.82	0.88	6.59	0.31	0.03	0.01	11.3	84.3	3.9	0.4	0.1	6.34	14.5	40.3	63.6	22.9	36	12.8	32	5.9
CBPD 10mg/kg	1G	24-53	2024-01-19 15:41:35	Rat	ElementHT5	12.87	1.46	10.35	0.94	0.08	0.04	11.4	80.5	7.2	0.6	0.3	6.84	16	45.3	66.2	23.3	35.3	13.6	47	7.1
Vehicle	5B	24-52	2024-01-19 15:39:53	Rat	ElementHT5	5.42	1.59	3.41	0.36	0.05	0.01	29.3	63	6.6	0.9	0.2	6.47	14.5	40	61.7	22.3	36.2	13.5	246	5.9
Vehicle	4B	24-51	2024-01-19 15:38:35	Rat	ElementHT5	14.83	2.83	10.71	1.14	0.13	0.02	19.1	72.2	7.7	0.9	0.1	7.85	16.6	47.1	60	21.2	35.3	14	349	6.7
Vehicle	3B	24-50	2024-01-19 15:37:00	Rat	ElementHT5	8.11	1.08	6.49	0.45	0.08	0.01	13.3	80.1	5.5	0.9	0.2	5.87	14.6	41.5	70.6	24.8	35.1	14.5	83	5.3
Vehicle	2B	24-49	2024-01-19 15:35:38	Rat	ElementHT5	13.74	2.46	10.66	0.55	0.04	0.03	17.9	77.6	4	0.3	0.2	6.52	14.8	40.8	62.6	22.7	36.3	13.1	66	5.9
Vehicle	1B	24-48	2024-01-19 15:34:04	Rat	ElementHT5	4.47	0.59	3.67	0.18	0.02	0.01	13.2	81.9	4	0.6	0.3	5.65	13.1	37.2	65.8	23.3	35.3	14	58	4.6

[truncated: 1 more sheets: ED Fig. 9S]
