# Supplementary material for: Targeting histone H2B acetylated enhanceosomes via p300/CBP degradation in prostate cancer
Source: Nat Genet. 2025 Oct 3;57(10):2468–81. doi: 10.1038/s41588-025-02336-6 (PMC12513837; doi:10.1038/s41588-025-02336-6)
Supplement: Supplementary file 18 — Statistical source data for Extended Data Fig. 10. [file 41588_2025_2336_MOESM18_ESM.xlsx]

## Sheet: ED Fig. 10B
	Vehicle										CBPD-409 3mg/kg
1	860.6	435.58	478.86	759.39	390.39	453.69	394.45	228.44	392.52	459.98	327.03	335.17	422.03	492.05	736.46	379.13	272.49	481.84	297.1	351.1
4	810.77	660.17	828.15	896.02	526.58	688.63	486.25	436.92	674.62	712.07	320.39	390.03	238.78	536.89	810.02	223.39	208.34	363.2	294.22	332.72
8	1043.78	774.57	914.69	951.91	673.54	725.77	656.71	508.12	703.22	876.09	340.94	296.36	395.17	600.33	663.92	332.32	290.64	441.73	174.09	306.97
11	1175.36	1032.59	993.55	976.83	827.82	904.46	828.62	561.67	643.39	794.59	227.37	313.12	307	468.13	643.04	201.84	365.34	589.8	152.44	347.63
14	1544.84	1144.91	1011.42	1096.43	819.44	999.66	807.28	753.09	875.39	946.85	366.83	442.26	434.04	663.52	694.91	263.76	373.5	439.83	250.86	507.28
18	1917.99	1287.03	1366.15	1077.14	1121.69	1213.97	692.06	877.85	1114.97	1009.24	557.88	439.19	440.81	821.77	955.1	298.3	421.75	468.14	331.68	559.84
22	1891.03	1463.25	1464.85	1254.46	1125.98	1190.41	1252.18	871.16	1212.99	934.81	436.64	564.82	460.21	770.01	1240.66	329.77	428.56	563.66	355.01	573.16
25	2148.75	1482.17	1463.75	1221.34	1268.59	1359.9	1228.7	788.19	1225.62	1062.15	607.83	487.77	564.15	927.59	1352.79	385.05	520.02	534.51	418.86	591.87
29	2051.09	1932.83	1683.9	1673.74	1253.56	1741.39	1196.88	963.13	1530.75	1239.73	726.82	529.11	488.99	1033.9	1329.03	414.52	648.1	577.3	451.49	706.07
tumor weights
Vehicle	CBPD-409 3mg/kg
3.185	1.25133
2.969	0.8977
1.967	2.0227
1.709	1.19
2.983	0.9986
2.922	1.039
2.529	1.478
2.381	0.72196
1.86753	1.17
1.973	1.3322

## Sheet: ED Fig. 10E
	Vehicle					CBPD-409 3mg/kg
1	100	100	100	100	100	100	100	100	100	100
3	94.14	102.93	103.77	102.4	104.12	100.47	105.33	102.36	101.11	103.36
5	96.09	102.51	100.42	102	103.37	94.84	100.82	98.03	96.68	87.82
8	98.44	102.09	102.93	104.4	103	94.84	99.18	95.67	94.83	89.5
10	100	103.77	105.44	104.8	105.62	98.59	101.23	96.46	96.31	93.7
12	100.78	102.51	101.67	103.2	107.12	91.55	98.36	94.88	93.73	96.64
15	102.73	105.86	103.35	104.4	108.61	93.43	100	96.46	93.36	98.32
17	105.08	109.21	105.02	106.4	109.36	91.08	102.05	95.28	94.83	97.06
19	107.03	112.13	106.69	107.2	110.11	94.84	102.05	96.46	95.2	97.9
22	111.33	115.06	110.46	110.8	111.99	97.18	101.64	98.03	94.1	100
24	108.59	114.23	106.28	109.2	112.36	97.65	102.46	96.46	91.88	99.16
26	109.77	117.15	107.95	109.2	112.36	99.06	102.46	97.24	92.25	98.32
29	112.5	121.34	111.3	109.2	114.61	100	104.1	96.06	94.46	98.32

## Sheet: ED Fig. 10G
	Vehicle					CBPD-409 3mg/kg
Liver	5.21	5.57	5.48	5.96	5.8	5.52	5.78	5.56	5.52	5.66
Spleen	0.33	0.31	0.2	0.27	0.22	0.21	0.25	0.21	0.13	0.15
Kidney	1.21	1.22	1.21	1.38	1.31	1.38	1.42	1.34	1.37	1.56
Heart	0.47	0.43	0.55	0.5	0.46	0.47	0.61	0.54	0.56	0.69
Testes	1.06	0.5	0.47	0.56	0.51	0.36	0.43	0.4	0.38	0.37
Prostate	0.35	0.31	0.28	0.57	0.51	0.62	0.49	0.41	0.46	0.49
Lung	0.57	0.53	0.65	0.61	0.6	0.66	0.72	0.73	0.69	0.75

## Sheet: ED Fig. 10H
	Vehicle					CBPD-409 3mg/kg
EOS	0.06	0.12	0.15	0.17	0.08		0.09	0.11	0.13	0.15
BAS	0.43	0.45	0.07	0.08	0.28		0.27	0.14	0.09	0.54
NEU %	61.8	62.5	63.2	58.3	53.3		72.6	75.8	66.3	57.6
LYM %	17.4	19.4	15.3	16.2	19.9		9.3	7	13.9	20.1
MONO %	10.5	9.1	16.7	19.7	21.7		13	12.6	16.4	12.8
EOS %	1.2	1.9	3.2	3.9	1.1		1.3	2.1	2	2.1
BAS %	9.1	7.1	1.6	1.9	4		3.8	2.5	1.4	7.4
RBC	8.72	9.63	9.3	9.13	9.16		10.92	10.65	10.98	10.69
HGB	14.1	15.2	14.2	14.9	13.9		16.5	15.5	16.2	15.8
HCT	40	42.4	39.9	41.4	40.5		46.4	44.4	45.4	44.4
MCV	45.8	44.1	43	45.4	44.2		42.5	41.7	41.4	41.5
MCH	16.2	15.8	15.3	16.4	15.1		15.1	14.5	14.7	14.8
MCHC	35.4	35.9	35.6	36.1	34.2		35.5	34.9	35.7	35.5
RDW %	15.7	15.5	15.4	17.6	18.6		15	14.8	15.2	16.5
PLT	1519	1402	1586	1069	1441		1424	1655	1332	1517
MPV	5.4	5.5	4.9	5.7	5.1		5.4	4.8	5.8	5.5

## Sheet: ED Fig. 10I
	Vehicle					CBPD-409 3mg/kg
AST	137	204	120	127	133	205	293	293	72	125
ALT	57	32	61	56	57	46	73	52	41	39
BUN	38	47	34	39	34	25	22	26	30	36
CREA	0.38	0.61	0.3	0.39	0.44	0.31	0.54	0.69	0.12	0.34

## Sheet: ED Fig. 10J
	Vehicle									Enza 10mg/kg									CBPD 3mg/kg									Enza+CBPD
1	100	100	100	100	100	100	100	100	100	100	100	100	100	100	100	100	100	100	100	100	100	100	100	100	100	100	100	100	100	100	100	100	100	100	100	100
2	99.54	103.27	101.54	101.77	101.29	102.91	100	99.08	100	101.45	104.12	103.64	101.62	103.64	100.46	101.29	99.58	100	100.89	98.27	98.45	97.92	102.96	98.27	98.21	98.31	100.53	102.14	103.98	99.07	100	101.47	99.13	96.17	100.41	100.44
3	100.46	102.8	101.03	100	100.86	101.46	97.38	98.62	97.29	100	102.94	102.27	101.62	99.55	97.71	100.43	97.89	99.56	98.22	97.4	97.94	96.67	99.51	95.67	96.88	96.19	98.41	100	101.49	95.37	96.82	100	100	97.61	99.18	98.23
4	99.08	101.4	98.97	98.67	99.14	100	95.63	100	94.12	99.03	101.76	103.64	100	97.73	95.41	97.84	93.67	98.67	93.33	94.37	94.85	92.5	98.03	94.37	93.75	93.64	95.24	99.47	100.5	94.44	94.09	99.02	96.1	91.87	96.31	96.46
5	99.54	101.87	101.54	100	99.14	100.97	99.56	102.76	97.29	99.52	102.94	104.09	102.7	98.64	98.17	99.57	95.36	97.79	93.33	93.94	97.42	92.92	100	92.21	93.3	92.8	96.83	100	99.5	93.52	92.73	96.57	100	96.17	98.77	96.46
8	96.79	100	100	97.35	97.42	95.63	98.25	96.31	96.38	97.58	101.18	100	101.08	95.45	95.41	98.71	93.67	95.13	94.22	93.51	91.24	92.5	93.1	86.15	91.96	90.25	87.3	94.12	94.53	94.91	91.82	84.8	95.67	92.34	94.67	89.38
9	94.95	101.87	100.51	97.79	94.42	96.6	95.2	99.08	97.29	98.07	102.35	99.55	101.08	95.91	96.79	99.14	92.83	95.58	94.22	92.64	94.33	90.83	96.55	87.01	90.63	91.1	91.53	97.33	94.53	93.06	92.27	89.22	94.37	92.82	96.72	91.59
10	96.79	100	100.51	98.23	100	95.15	97.38	98.62	97.29	98.55	102.35	99.09	103.24	98.18	97.71	98.28	92.41	94.25	96.89	94.37	92.78	94.17	94.58	87.01	93.3	88.98	92.59	95.19	96.02	95.37	92.27	83.82	94.37	94.26	96.72	90.27
11	96.33	98.6	100	96.02	94.42	95.15	95.2	99.54	96.38	95.65	98.82	98.18	100	96.36	96.33	99.14	91.56	94.25	95.11	93.07	96.39	91.67	95.07	87.45	91.52	88.56	93.65	95.19	95.52	93.06	90.91	86.27	94.37	92.82	95.08	90.27
12	97.25	99.53	98.97	98.67	96.14	92.72	97.38	104.61	100.45	96.14	99.41	100	102.16	96.36	98.62	101.29	93.67	96.02	92.89	90.91	94.33	90.83	95.57	90.04	91.52	95.34	94.18	96.26	94.53	93.98	91.36	86.27	95.24	93.3	94.67	88.5
15	97.25	101.4	101.03	99.12	97.42	94.17	99.56	97.7	99.1	98.07	101.76	99.09	104.32	99.09	97.71	101.29	95.36	96.02	93.78	95.24	92.78	94.17	94.58	80.09	83.93	92.37	95.24	93.58	92.54	92.59	90.91	81.86	93.94	91.87	93.03	90.27
16	97.71	101.4	101.03	100.44	97.42	96.6	97.82	99.54	103.17	97.58	100.59	100.45	103.78	98.18	96.33	100.86	93.25	95.13	91.56	94.37	94.33	92.08	97.04	85.71	88.84	94.92	98.41	94.65	92.54	92.13	91.82	84.8	92.21	89.95	93.44	91.15
17	96.33	101.4	99.49	99.56	97	95.63	97.82	100.92	103.17	98.07	101.76	100.91	105.41	100.45	96.79	101.29	93.67	96.02	90.22	92.64	93.3	92.08	94.58	88.74	92.86	99.15	96.3	90.91	91.04	91.67	91.36	83.33	95.24	94.26	94.67	92.04
18	96.79	102.34	100	100	95.71	92.72	96.94	99.08	104.98	100	102.94	101.82	108.11	102.27	95.41	99.14	92.83	94.69	90.22	93.07	91.75	90.83	95.07	88.74	93.3	96.19	94.71	90.37	92.54	93.06	90.45	83.82	90.91	90.43	89.34	90.71
19	97.25	105.14	104.1	103.1	100.43	94.17	97.38	98.62	103.62	102.42	103.53	106.36	109.73	105.45	98.62	102.16	95.78	99.56	90.22	94.37	96.91	91.67	94.09	89.18	93.3	97.03	94.18	93.05	93.53	92.59	89.55	82.84	90.48	93.3	90.98	89.38
22	96.79	102.8	105.64	101.77	100.86	91.75	98.69	94.01	102.26	96.14	101.18	99.55	105.95	100.91	98.17	101.29	97.47	97.35	94.22	94.37	91.24	92.92	87.68	83.98	92.86	92.37	93.65	90.91	94.03	92.59	92.27	78.43	92.21	92.34	90.98	91.15
23	95.87	101.87	102.56	101.77	97.85	90.29	98.25	94.47	104.07	97.1	101.76	100.45	105.41	101.36	98.62	101.29	94.51	100	92	92.21	94.33	90	94.58	87.45	91.96	92.37	95.24	93.05	93.53	93.06	90.91	85.29	92.21	92.34	91.39	90.71
24	98.62	101.87	103.59	102.65	100	92.23	95.63	95.85	104.98	98.07	103.53	100	105.41	101.82	98.62	101.29	95.36	97.79	95.56	93.07	91.75	92.92	92.12	88.74	94.64	98.73	98.94	91.98	96.02	95.37	91.36	81.86	94.37	95.22	94.26	91.59
25	96.33	103.74	104.62	102.65	100	91.26	95.2	92.63	106.33	98.07	101.18	99.55	105.41	102.27	101.83	103.02	97.47	100.88	95.56	93.94	93.3	90.42	92.61	87.45	93.75	94.07	95.77	96.79	98.01	94.91	92.27	87.25	93.94	92.82	93.44	90.71
26	98.17	105.14	105.13	103.98	101.29	90.29	97.82	93.55	109.05	99.52	103.53	101.82	108.11	103.64	100.92	103.45	96.62	100.88	97.78	94.37	94.85	93.33	93.1	88.74	86.16	95.76	98.41	95.72	98.51	94.44	91.82	88.24	93.51	93.78	94.26	91.59
29	98.62	105.61	106.67	103.54	102.15	86.89	97.38	93.09	104.98	98.55	102.94	101.36	105.95	102.27	102.75	103.45	97.05	101.77	97.33	95.67	89.18	94.58	89.16	83.98	89.29	97.03	93.12	95.19	97.51	94.44	92.73	87.75	94.37	95.22	93.03	92.04
30	97.71	104.21	103.59	102.21	99.57	87.38	93.89	94.01	104.07	98.07	104.12	100	105.95	103.18	102.75	100.86	94.94	96.46	96	92.21	94.85	90	92.12	82.68	90.63	92.37	93.12	93.58	96.02	91.2	90.91	89.71	92.21	90.91	92.62	89.82
31	98.17	106.07	109.23	104.87	102.58	86.89	96.07	93.55	104.52	97.58	104.12	101.36	104.86	101.82	103.21	101.29	97.05	99.12	91.56	95.67	93.81	92.08	93.6	83.55	94.2	98.31	89.42	94.12	96.02	91.67	90	89.71	94.37	92.34	93.03	88.94

## Sheet: ED Fig. 10M
	Vehicle							MDV3100 30mg/kg								MDV3100+CBPD-409
1	100	100	100	100	100	100		100	100	100	100	100	100			100	100	100	100	100	100	100
2	102.43	102.99	102.06	103.35	100	103.65		104.14	101.04	104.91	102.99	107.78	103.92			107.04	104.5	107.5	106.83	108.2	113.14	108.29
3	100.49	100	100.52	102.39	99.53	99.48		107.1	102.07	105.8	100	103.89	100.98			105.53	100	103	103.41	103.28	104	101.04
4	101.46	101	102.06	100.96	101.42	104.17		111.24	108.29	102.68	100.5	106.11	100.98			104.02	104	104	107.32	108.2	116	108.81
5	96.12	98.01	100	100.96	98.11	98.44		107.1	103.63	102.23	100	106.67	100.49			100.5	98.5	95.5	99.51	98.91	100	98.45
8	95.63	96.52	100.52	101.91	101.89	105.73		107.1	102.59	100.89	98.01	107.22	100.98			97.49	91	86	99.02	88.52	91.43	92.23
9	100	98.01	101.55	102.39	104.72	116.15		113.61	104.66	100.89	95.02	112.78	100.98			101.01	87.5	87.5	103.41	89.62	98.86	96.89
10	96.6	95.52	101.55	102.87	101.42	110.42		109.47	105.7	104.91	97.51	112.22	100.98			97.99	81.5	88.5	101.95	85.25	96.57	94.3
11	101.94	101	101.55	104.31	108.49	125		114.2	108.81	105.36	97.51	112.78	101.96			102.51	85	93.5	104.39	87.98	100	98.45
12	104.85	102.99	105.15	106.22	108.49	125.52		114.2	106.22	104.02	96.02	108.33	99.51			107.04	82	95.5	101.46	86.89	96.57	96.37
15	100.97	97.51	100.52	104.78	103.3	119.27		111.24	105.18	105.8	97.51	107.22	103.43			100	72.5	88.5	98.54	75.96	100.57	94.82
16	103.88	100.5	105.15	103.35	104.25	125		110.65	106.74	107.14	97.01	105.56	103.43			102.51	79	93	103.9	81.42	104	98.45
17	108.74	104.48	104.12	105.26	105.66	129.17		115.98	105.7	105.8	97.01	102.78	104.41			104.52	81.5	95.5	104.88	84.7	104.57	100
18	107.77	103.48	102.06	107.18	107.55	133.85		120.12	111.4	106.25	98.01	107.78	104.9			104.52	78	94	104.88	86.34	104.57	99.48
19	106.31	102.49	103.09	105.26	105.66	138.02		121.89	109.84	105.36	99.5	110.56	102.45			105.03	79.5	92.5	102.44	85.25	102.86	96.89
22	106.31	100	104.64	104.78	108.02	130.73		113.02	106.22	101.79	98.51	103.33	104.41			98.99	80	89.5	99.02	85.79	105.14	96.89
23	108.74	100.5	106.7	102.87	106.6	142.19		116.57	108.81	101.79	102.49	104.44	105.39			103.02	82	96	103.41	90.16	107.43	98.45
24	108.74	101	106.19	102.39	107.08	144.27		116.57	107.77	102.68	101	103.89	104.41			106.03	86	98.5	101.46	88.52	106.86	97.41
25	105.83	100	105.15	103.83	111.32	153.13		116.57	106.22	101.79	97.01	107.22	106.37			107.54	87	99.5	101.46	91.26	105.14	98.96
26	107.77	99	108.25	100.48	113.21			117.75	106.22	100.45	94.53	109.44	114.71			108.04	82	96	104.39	95.63	104.57	102.59
29	109.71	95.52	104.12	98.09	108.96			113.02	103.63	100.45	96.52	101.67	110.29			93.47	76.5	87	93.17	80.87	97.14	87.56
30	113.11	88.06	108.25	104.31	111.32			116.57	107.25	100	96.52	103.33	109.8			100	82	93.5	96.59	88.52	105.14	93.26
31	115.53	92.04	106.7	102.39	113.68			118.34	109.33	100.89	99.5	103.33	112.25			101.51	86	96.5	97.56	93.99	103.43	91.71
32	114.56	93.53	111.86	102.39	112.26			119.53	109.84	100	99	103.89	112.25			102.51	85	97.5	97.56	96.72	110.29	94.3

## Sheet: ED Fig. 10P
	Vehicle															Enza														Combo
0	211.95	141.83	139.94	190.27	64.03	113.04	89.52	342.35	131.68	138.61	105.84	148.19	135.23	79.52	80.75	122.08	50.63	107.19	144.43	169.3	236.25	115.31	130.11	119.36	111.37	129.34	122.7	256.63	152.25	120.07	140.8	117.61	75.4	247.3	140.15	88.64	131.26	185.41	166.5	117.83	133.94
3	819.7	729.78	505.6	694.43	206.04	378.21	288.12	1465.52	725.57	806.45	394.44	466.66	385.18	433.71	259.33	1008.13	227.22	335.68	287.09	1060.65	772.07	251.77	208.28	591.25	395.96	529.61	397.17	915	419.62	133.03	248.85	129.69	215.89	558.38	441.61	282.95	185.29	358.36	240.97	134.16	169.87
6	1979.16	1954.19	1219.68	1357.32	433.26	771.94	788.88	2997.98	1505.92	1071.05	608.45	998.59	635.51	736.48	706.19	1474.42	581.2	1197.68	611.46	1393.34	2008.27	561.38	541.29	1117.69	1366.76	897.32	724.86	2346.4	632.99	240.78	333.16	319.73	318.94	677.9	471.73	510.26	358.59	274.65	317.64	219.42	276.07
10	2642.72	1912.6	2086.18	1957.02	859	1105.57	987.85	3361.64	1576.8	2439.45	876.92	946.39	1064	1361.76	999.26	3513.55	1256.67	3369.44	930.83	1872.75	3471.16	1364.61	956.26	3247.26	2739.36	1873.57	1320.53	3711.51	3670.57	869.66	674.01	723.99	768.3	1525.95	1107.18	1217.98	1080.45	1005.73	813.72	682.09	548.53
12	4302.84	3444.47	2668	3147.01	1421.34	2764.67	1713.42	4533.45	2825.22	4063.06	956.97	1170.61	1292.96	2100.4	1414.61	3665.3	2083.17	4984.61	1557.14	1911.57	4512.28	2137.86	1333.67	4336.16	3663.37	2631.48	1642.01	5714.43	2189.7	840.33	633.91	1135.3	864.44	2150.83	1150.15	1652.99	903.18	976.66	808.43	1002.49	667.39
17	3985.16	3093.01	2570.58	4943.16	1828.88	3342.86	1962.11	3946.92	2406.39	3732.35	1196.98	1588.6	1193.63	3354.46	1460.72	7194.14	1733.92	5446.06	1902.16	2655.09	2771.35	3744.73	1612.96	5395.28	3827.57	3297.41	2317.22	5884.29	2827.81	1091.11	1114.75	1634.4	842.88	1649.57	2371.89	1352.29	907.71	1591.34	836.18	1841.01	636.39
